# Supplementary material for: A comparative genomics methodology reveals a widespread family of membrane-disrupting T6SS effectors
Source: Nat Commun. 2020 Feb 27;11:1085. doi: 10.1038/s41467-020-14951-4 (PMC7046647; doi:10.1038/s41467-020-14951-4)
Supplement: Supplementary file 4 — Supplementary Data 1 [file 41467_2020_14951_MOESM4_ESM.xlsx]

## Sheet: OrthoANI_Results
ID	Isolate	Assembly	OrthoANI	Remarks
1	Vibrio parahaemolyticus	GCA_001682175.1	0.98221
2	Vibrio parahaemolyticus 04-2192	GCA_001609555.1	0.98249
3	Vibrio parahaemolyticus 04-2548_1	GCA_002144515.1	0.98508
4	Vibrio parahaemolyticus 04-2548_100	GCA_002144535.1	0.9853
5	Vibrio parahaemolyticus 04-2551	GCA_000975195.1	0.99983
6	Vibrio parahaemolyticus 04.2548	GCA_000786855.1	0.98486
7	Vibrio parahaemolyticus 05-4792	GCA_001609435.1	0.98276
8	Vibrio parahaemolyticus 08-0278	GCA_000960645.1	0.98401
9	Vibrio parahaemolyticus 08-7626	GCA_000960665.1	0.98286
10	Vibrio parahaemolyticus 09-3217	GCA_000960655.1	0.98116
11	Vibrio parahaemolyticus 09-4663	GCA_001006115.1	0.98328
12	Vibrio parahaemolyticus 09.5357	GCA_000786865.1	0.98353
13	Vibrio parahaemolyticus 10-4244	GCA_001006125.1	0.98174
14	Vibrio parahaemolyticus 10-4251	GCA_001006105.1	0.99981
15	Vibrio parahaemolyticus 10-4255	GCA_001006195.1	0.98205
16	Vibrio parahaemolyticus 10-4287	GCA_001006185.1	0.98244
17	Vibrio parahaemolyticus 100138	GCA_001895665.1	0.99935
18	Vibrio parahaemolyticus 100139	GCA_001895585.1	0.98469
19	Vibrio parahaemolyticus 100142	GCA_001895705.1	0.98501
20	Vibrio parahaemolyticus 100144	GCA_001895685.1	0.98483
21	Vibrio parahaemolyticus 100145	GCA_001895695.1	0.99982
22	Vibrio parahaemolyticus 100146	GCA_001895745.1	0.9846
23	Vibrio parahaemolyticus 100147	GCA_001895535.1	0.98485
24	Vibrio parahaemolyticus 100148	GCA_001895525.1	0.98505
25	Vibrio parahaemolyticus 100149	GCA_001895345.1	0.98466
26	Vibrio parahaemolyticus 100150	GCA_001895425.1	0.99927
27	Vibrio parahaemolyticus 100151	GCA_001895595.1	0.99883
28	Vibrio parahaemolyticus 100152	GCA_001895435.1	0.99991
29	Vibrio parahaemolyticus 100153	GCA_001895445.1	0.99989
30	Vibrio parahaemolyticus 100154	GCA_001895365.1	0.98469
31	Vibrio parahaemolyticus 100156	GCA_001895465.1	0.98505
32	Vibrio parahaemolyticus 100157	GCA_001895635.1	0.98489
33	Vibrio parahaemolyticus 100158	GCA_001895355.1	0.98475
34	Vibrio parahaemolyticus 10329	GCA_001188185.2	0.98346
35	Vibrio parahaemolyticus 108B	GCA_003337295.1	0.8429	Removed from dataset.
36	Vibrio parahaemolyticus 16-B3PA-006	GCA_003174825.1	0.98595
37	Vibrio parahaemolyticus 160807	GCA_003691525.1	0.98417
38	Vibrio parahaemolyticus 1682	GCA_001951115.1	0.98577
39	Vibrio parahaemolyticus 20130629002S01	GCA_003085735.1	0.98532
40	Vibrio parahaemolyticus A0EZ383	GCA_001609055.1	0.98352
41	Vibrio parahaemolyticus A0EZ664	GCA_001608605.1	0.98227
42	Vibrio parahaemolyticus A0EZ713	GCA_001608705.1	0.98214
43	Vibrio parahaemolyticus A1EZ952	GCA_001609185.1	0.98187
44	Vibrio parahaemolyticus A2EZ614	GCA_001608735.1	0.98189
45	Vibrio parahaemolyticus A3EZ634	GCA_001609105.1	0.98255
46	Vibrio parahaemolyticus A3EZ710	GCA_001608995.1	0.98096
47	Vibrio parahaemolyticus A3EZ711	GCA_001608975.1	0.98109
48	Vibrio parahaemolyticus A3EZ770	GCA_001609135.1	0.98238
49	Vibrio parahaemolyticus A3EZ799	GCA_001609155.1	0.98176
50	Vibrio parahaemolyticus A4EZ700	GCA_001559805.1	0.98117
51	Vibrio parahaemolyticus A4EZ724	GCA_001595575.1	0.98159
52	Vibrio parahaemolyticus A5Z878	GCA_001609695.1	0.98308
53	Vibrio parahaemolyticus A5Z905	GCA_001609635.1	0.98289
54	Vibrio parahaemolyticus ATC210	GCA_001270885.1	0.99981
55	Vibrio parahaemolyticus ATC220	GCA_001270975.1	0.99981
56	Vibrio parahaemolyticus ATCC 17802	GCA_001558495.2	0.98382
57	Vibrio parahaemolyticus ATCC 17802	GCA_001011015.1	0.98386
58	Vibrio parahaemolyticus C148	GCA_001609475.1	0.98182
59	Vibrio parahaemolyticus CFSAN012491	GCA_000707645.2	0.98352
60	Vibrio parahaemolyticus CFSAN012492	GCA_000707665.2	0.98343
61	Vibrio parahaemolyticus CFSAN018763	GCA_001696135.1	0.98107
62	Vibrio parahaemolyticus CFSAN018764	GCA_001696145.1	0.98249
63	Vibrio parahaemolyticus CFSAN025053	GCA_001634165.1	0.98549
64	Vibrio parahaemolyticus CFSAN025055	GCA_001634125.1	0.98531
65	Vibrio parahaemolyticus CFSAN025060	GCA_001634015.1	0.98525
66	Vibrio parahaemolyticus CFSAN025061	GCA_001634245.1	0.98528
67	Vibrio parahaemolyticus CHN25	GCA_001700835.1	0.98437
68	Vibrio parahaemolyticus CT4287	GCA_001023125.1	0.98298
69	Vibrio parahaemolyticus D3112	GCA_004194515.1	0.98444
70	Vibrio parahaemolyticus F1419	GCA_001608915.1	0.98196
71	Vibrio parahaemolyticus FDAARGOS_191	GCA_002073775.2	0.99988
72	Vibrio parahaemolyticus FIM-S1392-	GCA_000732995.1	0.98466
73	Vibrio parahaemolyticus FORC_004	GCA_001433415.1	0.98357
74	Vibrio parahaemolyticus FORC_006	GCA_001304775.1	0.98385
75	Vibrio parahaemolyticus FORC_008	GCA_001244315.1	0.98383
76	Vibrio parahaemolyticus FORC_014	GCA_001636035.1	0.98319
77	Vibrio parahaemolyticus FORC_018	GCA_001887055.1	0.98412
78	Vibrio parahaemolyticus FORC_022	GCA_001879585.1	0.98525
79	Vibrio parahaemolyticus FORC_023	GCA_001758605.1	0.98412
80	Vibrio parahaemolyticus FORC_071	GCA_003612715.1	0.98453
81	Vibrio parahaemolyticus FORC_072	GCA_003612695.1	0.98396
82	Vibrio parahaemolyticus G149	GCA_002220925.1	0.98407
83	Vibrio parahaemolyticus GIMxtf283-2012.12	GCA_001913695.1	0.98503
84	Vibrio parahaemolyticus Gxw_7004	GCA_001541615.1	0.99906
85	Vibrio parahaemolyticus Gxw_9143	GCA_001541625.1	0.98497
86	Vibrio parahaemolyticus HA2	GCA_002504185.1	0.98331
87	Vibrio parahaemolyticus HS-06-05	GCA_001280705.1	0.98276
88	Vibrio parahaemolyticus HS-22-14	GCA_001280625.1	0.84054	Removed from dataset.
89	Vibrio parahaemolyticus ISF-29-3	GCA_001273575.1	0.98452
90	Vibrio parahaemolyticus ISF-54-12	GCA_001280635.1	0.98164
91	Vibrio parahaemolyticus ISF-94-1	GCA_001280645.1	0.98254
92	Vibrio parahaemolyticus JOA_Lagoon1	GCA_900682685.1	0.98574
93	Vibrio parahaemolyticus K23	GCA_001497485.1	0.98228
94	Vibrio parahaemolyticus M1-1	GCA_002803235.1	0.98474
95	Vibrio parahaemolyticus MAVP-45	GCA_001007535.1	0.98297
96	Vibrio parahaemolyticus MAVP-90	GCA_002220905.1	0.98262
97	Vibrio parahaemolyticus MAVP-94	GCA_002220995.1	0.98263
98	Vibrio parahaemolyticus MAVP-E	GCA_001007525.1	0.98184
99	Vibrio parahaemolyticus MAVP-M	GCA_001023155.1	0.98192
100	Vibrio parahaemolyticus MAVP-Q	GCA_002209725.2	0.9822
101	Vibrio parahaemolyticus MAVP-R	GCA_002220985.3	0.98213
102	Vibrio parahaemolyticus MAVP-V	GCA_001007545.1	0.98293
103	Vibrio parahaemolyticus NCKU_CV_CHN	GCA_000736325.1	0.9833
104	Vibrio parahaemolyticus NCKU_TN_S02	GCA_000736345.1	0.98476
105	Vibrio parahaemolyticus NCKU_TV_3HP	GCA_000736335.1	0.98425
106	Vibrio parahaemolyticus NCKU_TV_5HP	GCA_000736315.1	0.98478
107	Vibrio parahaemolyticus PB1937	GCA_003351885.1	0.9842
108	Vibrio parahaemolyticus PMA109.5	GCA_001270805.1	0.99955
109	Vibrio parahaemolyticus PMA11.14	GCA_002018635.1	0.9832
110	Vibrio parahaemolyticus PMA12.14	GCA_002018735.1	0.9834
111	Vibrio parahaemolyticus PMA21.14	GCA_002018705.1	0.98278
112	Vibrio parahaemolyticus PMA31.14	GCA_002018775.1	0.98249
113	Vibrio parahaemolyticus PMA32.14	GCA_002018695.1	0.98262
114	Vibrio parahaemolyticus PMA54.13	GCA_002018645.1	0.98402
115	Vibrio parahaemolyticus PMC14.7	GCA_001270895.1	0.99985
116	Vibrio parahaemolyticus PMC48	GCA_001270905.1	0.99974
117	Vibrio parahaemolyticus PMC53.7	GCA_002018565.1	0.98361
118	Vibrio parahaemolyticus PMC58.5	GCA_001270815.1	0.99977
119	Vibrio parahaemolyticus PMC58.7	GCA_001270825.1	0.99983
120	Vibrio parahaemolyticus R13	GCA_003119375.1	0.9833
121	Vibrio parahaemolyticus R14	GCA_003076895.1	0.98354
122	Vibrio parahaemolyticus RIMD 2210633	GCA_001270945.1	0.99968
123	Vibrio parahaemolyticus RM-13-3	GCA_001267965.1	0.98544
124	Vibrio parahaemolyticus S107-1	GCA_003047085.1	0.98445
125	Vibrio parahaemolyticus S176-10	GCA_001280725.1	0.98255
126	Vibrio parahaemolyticus S195-7	GCA_001268005.1	0.98319
127	Vibrio parahaemolyticus S349-10	GCA_001268015.1	0.98291
128	Vibrio parahaemolyticus S372-5	GCA_001280655.1	0.98215
129	Vibrio parahaemolyticus S456-5	GCA_001268045.1	0.98201
130	Vibrio parahaemolyticus ST17.P5-S1	GCA_003186805.1	0.98468
131	Vibrio parahaemolyticus T12739	GCA_000786835.1	0.98337
132	Vibrio parahaemolyticus T9109	GCA_000786845.1	0.98448
133	Vibrio parahaemolyticus VP14	GCA_002859065.1	0.98398
134	Vibrio parahaemolyticus VPD14	GCA_004006515.1	0.99979
135	Vibrio parahaemolyticus Vp23	GCA_004324495.1	0.98354
136	Vibrio parahaemolyticus Vp230	GCA_002153895.1	0.98498
137	Vibrio parahaemolyticus Vp294	GCA_002154015.1	0.98529
138	Vibrio parahaemolyticus Vp37	GCA_002153945.1	0.98408
139	Vibrio parahaemolyticus Vp5	GCA_004324655.1	0.98194
140	Vibrio parahaemolyticus Vp9	GCA_004324555.1	0.98488
141	Vibrio parahaemolyticus W501	GCA_001608855.1	0.98289
142	Vibrio parahaemolyticus 10296	GCA_000500105.2	0.98295
143	Vibrio parahaemolyticus 12310	GCA_000500755.2	0.9825
144	Vibrio parahaemolyticus 3256	GCA_000519405.2	0.98303
145	Vibrio parahaemolyticus 50	GCA_000519385.2	0.98182
146	Vibrio parahaemolyticus 605	GCA_000519365.2	0.99984
147	Vibrio parahaemolyticus 861	GCA_000524535.2	0.99983
148	Vibrio parahaemolyticus 970107	GCA_000510605.2	0.98512
149	Vibrio parahaemolyticus AQ3810	GCA_000582905.2	0.99234
150	Vibrio parahaemolyticus AQ3810	GCA_000154045.1	0.99214
151	Vibrio parahaemolyticus B-265	GCA_000516875.2	0.99989
152	Vibrio parahaemolyticus BB22OP	GCA_000328405.1	0.98507
153	Vibrio parahaemolyticus EKP-008	GCA_000510585.2	0.98526
154	Vibrio parahaemolyticus EKP-021	GCA_000571915.2	0.99914
155	Vibrio parahaemolyticus EKP-026	GCA_000525005.2	0.99993
156	Vibrio parahaemolyticus EKP-028	GCA_000522005.2	0.99988
157	Vibrio parahaemolyticus IDH02189	GCA_000522025.2	0.99989
158	Vibrio parahaemolyticus IDH02640	GCA_000521825.2	0.99952
159	Vibrio parahaemolyticus O1:K33 str. CDC_K4557	GCA_000430425.1	0.98561
160	Vibrio parahaemolyticus O1:Kuk str. FDA_R31	GCA_000430405.1	0.98063
161	Vibrio parahaemolyticus Peru-288	GCA_000522065.2	0.99987
162	Vibrio parahaemolyticus RIMD 2210633 O3:K6 substr. RIMD 2210633	GCA_000196095.1	1
163	Vibrio parahaemolyticus SBR10290	GCA_000522045.2	0.98294
164	Vibrio parahaemolyticus TUMSAT_D06_S3	GCA_000591495.1	0.98485
165	Vibrio parahaemolyticus TUMSAT_DE1_S1	GCA_000591455.1	0.98322
166	Vibrio parahaemolyticus TUMSAT_DE2_S2	GCA_000591475.1	0.98453
167	Vibrio parahaemolyticus TUMSAT_H01_S4	GCA_000591515.1	0.98243
168	Vibrio parahaemolyticus TUMSAT_H03_S5	GCA_000591535.1	0.83412	Removed from dataset.
169	Vibrio parahaemolyticus TUMSAT_H10_S6	GCA_000591555.1	0.98564
170	Vibrio parahaemolyticus UCM-V493	GCA_000568495.1	0.98386
171	Vibrio parahaemolyticus V14/01	GCA_000558885.2	0.9999
172	Vibrio parahaemolyticus VP-48	GCA_000593285.2	0.99993
173	Vibrio parahaemolyticus VP2007-007	GCA_000558925.2	0.98215
174	Vibrio parahaemolyticus VPCR-2009	GCA_000593305.2	0.9852
175	Vibrio parahaemolyticus VPTS-2009	GCA_000593325.2	0.98438
176	Vibrio parahaemolyticus VPTS-2010	GCA_000593345.2	0.983
177	Vibrio parahaemolyticus VPTS-2010_2	GCA_000593365.2	0.98185
178	Vibrio parahaemolyticus v110	GCA_000388025.1	0.98387
