# Supplementary material for: A comparative genomics methodology reveals a widespread family of membrane-disrupting T6SS effectors
Source: Nat Commun. 2020 Feb 27;11:1085. doi: 10.1038/s41467-020-14951-4 (PMC7046647; doi:10.1038/s41467-020-14951-4)
Supplement: Supplementary file 5 — Supplementary Data 2 [file 41467_2020_14951_MOESM5_ESM.xlsx]

## Sheet: BlastX_Similarity_Matrix
ID	Strain	NP_797770.1	NP_797771.1	NP_797772.1	NP_797773.1	NP_797774.1	NP_797775.1	NP_797776.1	NP_797777.1	NP_797778.1	NP_797779.1	NP_797780.1	NP_797781.1	NP_797782.1	NP_797783.1	NP_797784.1	NP_797785.1	NP_797786.1	NP_797787.1	NP_797788.1	NP_797789.1	NP_797790.1	NP_797791.1	NP_797792.1	NP_797793.1	T6SS1	Group
3	Vibrio parahaemolyticus 04-2548_1	0.98	0.968	1.055	1.004	1.019	0.942	0.862	1.039	1.022	0.974	0.946	0.994	1.012	0.984	1.036	0.987	1.003	0.954	0.929	0.966	0.944	1.021	0.969	0.966	24	1
4	Vibrio parahaemolyticus 04-2548_100	0.98	0.968	1.055	1.004	1.019	0.942	0.862	1.039	1.022	0.974	0.946	0.994	1.012	0.984	1.036	0.987	1.003	0.954	0.929	0.966	0.944	1.021	0.969	0.966	24	1
5	Vibrio parahaemolyticus 04-2551	1.004	0.974	1.055	1.009	1.019	0.942	0.872	1.041	1.043	0.977	0.927	0.994	1.012	0.984	1.036	0.991	1.003	0.957	0.932	0.966	0.952	1.021	0.969	0.966	24	1
6	Vibrio parahaemolyticus 04.2548	0.98	0.968	1.055	1.004	1.019	0.942	0.862	1.039	1.022	0.974	0.946	0.994	1.012	0.984	1.036	0.987	1.003	0.954	0.929	0.966	0.943	1.021	0.969	0.966	24	1
7	Vibrio parahaemolyticus 05-4792	0.981	0.943	1.055	1.008	1.016	0.934	0.867	1.036	1.019	0.958	0.922	0.991	1.012	0.984	1.036	0.984	1.003	0.951	0.927	0.966	0.939	1.012	0.969	0.959	24	1
9	Vibrio parahaemolyticus 08-7626	0.99	0.969	1.055	1.004	1.016	0.934	0.872	1.038	1.022	0.975	0.935	0.994	1.012	0.984	1.036	0.988	1.003	0.953	0.909	0.966	0.942	1.021	0.969	0.959	24	1
11	Vibrio parahaemolyticus 09-4663	0.99	0.969	1.055	1.004	1.016	0.934	0.872	1.038	1.022	0.975	0.935	0.994	1.012	0.984	1.036	0.988	1.003	0.953	0.909	0.966	0.942	1.021	0.969	0.959	24	1
13	Vibrio parahaemolyticus 10-4244	0.987	0.969	1.055	1.006	1.016	0.938	0.872	1.039	1.021	0.955	0.913	0.994	1.009	0.984	1.035	0.987	1.003	0.966	0.917	0.966	0.946	1.018	0.969	0.966	24	1
14	Vibrio parahaemolyticus 10-4251	1.004	0.974	1.055	1.009	1.019	0.942	0.872	1.041	1.043	0.977	0.927	0.994	1.012	0.984	1.036	0.991	1.003	0.957	0.932	0.966	0.952	1.021	0.969	0.966	24	1
16	Vibrio parahaemolyticus 10-4287	0.984	0.972	1.055	1.006	1.016	0.934	0.872	1.038	1.022	0.976	0.936	0.994	1.012	0.984	1.036	0.99	1.003	0.954	0.912	0.966	0.943	1.021	0.967	0.966	24	1
17	Vibrio parahaemolyticus 100138	1.004	0.974	1.055	1.009	1.019	0.942	0.872	1.041	1.043	0.977	0.927	0.994	1.012	0.984	1.036	0.991	1.003	0.955	0.932	0.966	0.952	1.021	0.969	0.966	24	1
18	Vibrio parahaemolyticus 100139	0.929	0.969	1.055	1.005	1.019	0.93	0.872	1.039	1.037	0.957	0.946	0.994	1.012	0.984	1.035	0.987	1.003	0.951	0.927	0.966	0.936	1.021	0.969	0.966	24	1
19	Vibrio parahaemolyticus 100142	0.931	0.969	1.055	1.005	1.019	0.93	0.872	1.039	1.037	0.957	0.946	0.994	1.012	0.984	1.035	0.987	1.003	0.951	0.927	0.966	0.938	1.021	0.969	0.966	24	1
20	Vibrio parahaemolyticus 100144	0.929	0.969	1.055	1.005	1.019	0.93	0.872	1.039	1.037	0.957	0.946	0.994	1.012	0.984	1.035	0.987	1.003	0.951	0.927	0.966	0.938	1.021	0.969	0.966	24	1
21	Vibrio parahaemolyticus 100145	1.003	0.974	1.055	1.009	1.019	0.942	0.872	1.041	1.043	0.977	0.927	0.994	1.012	0.984	1.036	0.991	1.003	0.957	0.932	0.966	0.952	1.021	0.969	0.966	24	1
22	Vibrio parahaemolyticus 100146	0.931	0.969	1.055	1.005	1.019	0.93	0.872	1.039	1.037	0.957	0.946	0.994	1.012	0.984	1.035	0.987	1.003	0.951	0.927	0.966	0.938	1.021	0.969	0.966	24	1
23	Vibrio parahaemolyticus 100147	0.929	0.969	1.055	1.005	1.019	0.93	0.872	1.039	1.037	0.957	0.946	0.994	1.012	0.984	1.035	0.987	1.003	0.951	0.927	0.966	0.938	1.021	0.969	0.966	24	1
24	Vibrio parahaemolyticus 100148	0.931	0.969	1.055	1.005	1.019	0.93	0.872	1.039	1.037	0.957	0.946	0.994	1.012	0.984	1.035	0.987	1.003	0.951	0.927	0.966	0.938	1.021	0.969	0.966	24	1
25	Vibrio parahaemolyticus 100149	0.929	0.969	1.055	1.005	1.019	0.93	0.872	1.039	1.037	0.957	0.946	0.994	1.012	0.984	1.035	0.987	1.003	0.951	0.927	0.966	0.938	1.021	0.969	0.966	24	1
26	Vibrio parahaemolyticus 100150	1.004	0.974	1.055	1.009	1.019	0.942	0.872	1.041	1.043	0.977	0.927	0.994	1.012	0.984	1.036	0.991	1.003	0.957	0.932	0.966	0.952	1.021	0.969	0.966	24	1
27	Vibrio parahaemolyticus 100151	1.004	0.974	1.055	1.009	1.019	0.942	0.872	1.041	1.043	0.977	0.927	0.994	1.012	0.984	1.036	0.991	1.003	0.957	0.932	0.966	0.952	1.021	0.969	0.966	24	1
28	Vibrio parahaemolyticus 100152	1.003	0.974	1.055	1.009	1.019	0.942	0.872	1.041	1.043	0.977	0.927	0.994	1.012	0.984	1.036	0.991	1.003	0.957	0.932	0.966	0.952	1.021	0.969	0.966	24	1
29	Vibrio parahaemolyticus 100153	1.004	0.974	1.055	1.009	1.019	0.942	0.872	1.041	1.043	0.977	0.927	0.994	1.012	0.984	1.036	0.991	1.003	0.957	0.932	0.966	0.952	1.021	0.969	0.966	24	1
30	Vibrio parahaemolyticus 100154	0.929	0.969	1.055	1.005	1.019	0.93	0.872	1.039	1.037	0.957	0.946	0.994	1.012	0.984	1.035	0.987	1.003	0.95	0.927	0.966	0.937	1.021	0.969	0.966	24	1
31	Vibrio parahaemolyticus 100156	0.929	0.969	1.055	1.005	1.019	0.93	0.872	1.039	1.037	0.957	0.946	0.994	1.012	0.984	1.035	0.987	1.003	0.951	0.927	0.966	0.938	1.021	0.969	0.966	24	1
32	Vibrio parahaemolyticus 100157	0.931	0.969	1.055	1.005	1.019	0.93	0.872	1.039	1.037	0.957	0.946	0.994	1.012	0.984	1.035	0.987	1.003	0.951	0.927	0.966	0.938	1.021	0.969	0.966	24	1
33	Vibrio parahaemolyticus 100158	0.929	0.969	1.055	1.005	1.019	0.93	0.872	1.039	1.037	0.957	0.946	0.994	1.012	0.984	1.035	0.987	1.003	0.951	0.927	0.966	0.938	1.021	0.969	0.966	24	1
34	Vibrio parahaemolyticus 10329	0.986	0.972	1.055	1.006	1.016	0.934	0.872	1.038	1.022	0.976	0.936	0.994	1.012	0.984	1.036	0.991	1.003	0.954	0.916	0.966	0.938	1.012	0.969	0.966	24	1
36	Vibrio parahaemolyticus 16-B3PA-006	0.99	0.97	1.055	1.004	1.016	0.942	0.859	1.041	1.027	0.977	0.922	0.994	1.012	0.984	1.036	0.983	1.003	0.952	0.929	0.966	0.943	1.021	0.966	0.966	24	1
37	Vibrio parahaemolyticus 160807	0.943	0.945	1.055	1.006	1.019	0.938	0.864	1.039	1.03	0.978	0.924	0.988	1.012	0.984	1.036	0.99	1.003	0.953	0.958	0.966	0.941	1.021	0.969	0.968	24	1
39	Vibrio parahaemolyticus 20130629002S01	0.986	0.961	1.055	1.004	1.006	0.94	0.872	1.036	1.025	0.952	0.923	0.994	1.01	0.984	1.036	0.987	1.003	0.951	0.919	0.963	0.943	1.021	0.969	0.959	24	1
40	Vibrio parahaemolyticus A0EZ383	0.974	0.966	1.055	1.006	1.016	0.934	0.872	1.039	1.021	0.974	0.943	0.994	1.012	0.984	1.036	0.987	1.003	0.954	0.958	0.966	0.943	1.021	0.969	0.966	24	1
41	Vibrio parahaemolyticus A0EZ664	0.984	0.972	1.055	1.006	1.016	0.934	0.872	1.039	1.022	0.976	0.936	0.994	1.012	0.984	1.036	0.987	1.003	0.954	0.912	0.966	0.943	1.021	0.967	0.966	24	1
42	Vibrio parahaemolyticus A0EZ713	0.984	0.972	1.055	1.006	1.016	0.934	0.872	1.038	1.022	0.976	0.936	0.994	1.012	0.984	1.036	0.99	1.003	0.954	0.912	0.966	0.943	1.021	0.967	0.966	24	1
45	Vibrio parahaemolyticus A3EZ634	0.983	0.972	1.055	1.006	1.016	0.934	0.872	1.038	1.022	0.976	0.936	0.994	1.012	0.984	1.036	0.99	1.003	0.954	0.912	0.966	0.943	1.021	0.967	0.966	24	1
48	Vibrio parahaemolyticus A3EZ770	0.984	0.972	1.055	1.006	1.016	0.934	0.872	1.038	1.022	0.976	0.936	0.994	1.012	0.984	1.036	0.99	1.003	0.954	0.909	0.966	0.943	1.021	0.967	0.966	24	1
52	Vibrio parahaemolyticus A5Z878	0.986	0.972	1.055	1.006	1.016	0.934	0.872	1.038	1.022	0.976	0.936	0.994	1.012	0.984	1.036	0.991	1.003	0.954	0.916	0.966	0.939	1.012	0.969	0.966	24	1
53	Vibrio parahaemolyticus A5Z905	0.986	0.972	1.055	1.006	1.016	0.934	0.872	1.038	1.022	0.976	0.936	0.994	1.012	0.984	1.036	0.991	1.003	0.954	0.916	0.966	0.939	1.012	0.969	0.966	24	1
54	Vibrio parahaemolyticus ATC210	1.003	0.974	1.055	1.009	1.019	0.942	0.872	1.041	1.043	0.977	0.927	0.994	1.012	0.984	1.036	0.991	1.003	0.957	0.932	0.877	0.952	1.021	0.969	0.966	24	1
55	Vibrio parahaemolyticus ATC220	1.004	0.974	1.055	1.009	1.019	0.942	0.872	1.041	1.043	0.977	0.927	0.994	1.012	0.984	1.036	0.991	1.003	0.957	0.932	0.966	0.952	1.021	0.969	0.966	24	1
56	Vibrio parahaemolyticus ATCC 17802	0.99	0.97	1.055	1.008	1	0.938	0.872	1.036	1.03	0.974	0.924	0.994	1.009	0.984	1.035	0.99	1.003	0.953	0.927	0.966	0.957	1.021	0.969	0.966	24	1
57	Vibrio parahaemolyticus ATCC 17802	0.99	0.97	1.055	1.008	1	0.938	0.872	1.036	1.03	0.974	0.923	0.994	1.009	0.984	1.035	0.99	1.003	0.953	0.927	0.966	0.957	1.021	0.969	0.966	24	1
59	Vibrio parahaemolyticus CFSAN012491	0.992	0.966	1.055	1.005	1.006	0.936	0.872	1.036	1.03	0.958	0.927	0.991	1.012	0.984	1.036	0.981	1.003	0.953	0.916	0.966	0.952	1.021	0.969	0.966	24	1
60	Vibrio parahaemolyticus CFSAN012492	0.976	0.966	1.055	1.005	1.006	0.936	0.872	1.036	1.03	0.958	0.927	0.991	1.012	0.984	1.036	0.981	1.003	0.953	0.916	0.966	0.952	1.021	0.969	0.966	24	1
62	Vibrio parahaemolyticus CFSAN018764	0.986	0.97	1.055	1.006	0.997	0.94	0.867	1.041	1.022	0.955	0.917	0.994	1.012	0.984	1.035	0.984	1.003	0.951	0.909	0.966	0.94	1.021	0.969	0.966	24	1
63	Vibrio parahaemolyticus CFSAN025053	0.989	0.971	1.055	1.004	1.019	0.936	0.859	1.036	1.016	0.956	0.926	0.994	1.012	0.984	1.036	0.984	1.003	0.95	0.927	0.966	0.944	1.021	0.968	0.966	24	1
64	Vibrio parahaemolyticus CFSAN025055	0.987	0.971	1.055	1.004	1.019	0.936	0.859	1.036	1.016	0.956	0.926	0.994	1.012	0.984	1.036	0.984	1.003	0.95	0.927	0.966	0.944	1.021	0.968	0.966	24	1
65	Vibrio parahaemolyticus CFSAN025060	0.99	0.973	1.055	1.004	1.019	0.936	0.859	1.036	1.016	0.956	0.926	0.994	1.012	0.984	1.036	0.984	1.003	0.95	0.927	0.966	0.944	1.021	0.968	0.966	24	1
66	Vibrio parahaemolyticus CFSAN025061	0.99	0.971	1.055	1.004	1.019	0.936	0.859	1.036	1.016	0.956	0.926	0.994	1.012	0.984	1.036	0.984	1.003	0.95	0.927	0.966	0.944	1.021	0.968	0.966	24	1
71	Vibrio parahaemolyticus FDAARGOS_191	1.004	0.974	1.055	1.009	1.019	0.942	0.872	1.041	1.043	0.977	0.927	0.994	1.012	0.984	1.036	0.993	1.003	0.957	0.932	0.966	0.952	1.021	0.969	0.966	24	1
72	Vibrio parahaemolyticus FIM-S1392-	0.99	0.969	1.055	1.004	1.003	0.94	0.864	1.039	1.022	0.975	0.922	0.994	1.012	0.984	1.036	0.987	1.003	0.951	0.959	0.966	0.942	1.021	0.969	0.966	24	1
73	Vibrio parahaemolyticus FORC_004	0.986	0.931	1.055	1.006	1.016	0.932	0.862	1.026	1.024	0.957	0.941	0.994	1.012	0.984	1.036	0.99	1.003	0.954	0.912	0.966	0.943	1.021	0.967	0.966	24	1
75	Vibrio parahaemolyticus FORC_008	0.971	0.97	1.055	1.008	1.016	0.934	0.867	1.039	1.019	0.957	0.934	0.994	1.012	0.981	1.034	0.993	1.003	0.968	0.96	0.966	0.957	1.021	0.969	0.966	24	1
77	Vibrio parahaemolyticus FORC_018	0.97	0.97	1.055	1.008	1.016	0.934	0.867	1.039	1.019	0.957	0.934	0.994	1.012	0.981	1.034	0.991	1.003	0.968	0.96	0.966	0.956	1.021	0.969	0.966	24	1
78	Vibrio parahaemolyticus FORC_022	0.979	0.95	1.055	1.005	1.012	0.936	0.862	1.036	1.018	0.977	0.939	0.994	1.012	0.984	1.036	0.991	1.003	0.952	0.955	0.966	0.996	1.021	0.969	0.966	24	1
83	Vibrio parahaemolyticus GIMxtf283-2012.12	0.983	0.972	1.055	1.006	1.019	0.936	0.859	1.036	1.024	0.955	0.916	0.994	1.012	0.971	1.036	0.987	1.003	0.951	0.954	0.966	0.939	1.021	0.969	0.959	24	1
84	Vibrio parahaemolyticus Gxw_7004	1.004	0.974	1.055	1.009	1.019	0.942	0.872	1.041	1.043	0.977	0.927	0.994	1.012	0.984	1.036	0.991	1.003	0.957	0.932	0.966	0.952	1.021	0.969	0.966	24	1
85	Vibrio parahaemolyticus Gxw_9143	0.933	0.969	1.055	1.005	1.019	0.93	0.872	1.039	1.037	0.957	0.946	0.994	1.012	0.984	1.035	0.987	1.003	0.951	0.927	0.966	0.938	1.021	0.969	0.966	24	1
87	Vibrio parahaemolyticus HS-06-05	0.988	0.972	1.055	1.009	1.012	0.942	0.864	1.039	1.025	0.98	0.942	0.994	1.012	0.984	1.035	0.988	1.003	0.952	0.945	0.966	0.942	1.015	0.966	0.966	24	1
89	Vibrio parahaemolyticus ISF-29-3	0.99	0.971	1.055	1.004	1.019	0.936	0.859	1.036	1.016	0.956	0.926	0.994	1.012	0.984	1.036	0.984	1.003	0.95	0.927	0.966	0.944	1.021	0.969	0.966	24	1
92	Vibrio parahaemolyticus JOA_Lagoon1	0.989	0.971	1.055	1.004	1.019	0.936	0.859	1.032	1.018	0.983	0.943	0.991	1.012	0.984	1.036	0.978	1.003	0.951	0.924	0.966	0.942	1.021	0.969	0.5	23	1
94	Vibrio parahaemolyticus M1-1	0.936	0.969	1.055	1.006	1.016	0.932	0.872	1.039	1.022	0.957	0.941	0.991	1.012	0.984	1.036	0.987	1.003	0.953	0.947	0.966	0.939	1.021	0.969	0.966	24	1
95	Vibrio parahaemolyticus MAVP-45	0.986	0.972	1.055	1.006	1.016	0.934	0.872	1.038	1.022	0.976	0.936	0.994	1.012	0.984	1.036	0.991	1.003	0.954	0.916	0.966	0.939	1.012	0.969	0.966	24	1
102	Vibrio parahaemolyticus MAVP-V	0.986	0.972	1.055	1.006	1.016	0.934	0.872	1.038	1.022	0.976	0.936	0.994	1.012	0.984	1.036	0.991	1.003	0.954	0.916	0.966	0.939	1.012	0.969	0.966	24	1
103	Vibrio parahaemolyticus NCKU_CV_CHN	0.936	0.972	1.055	1.006	1.016	0.934	0.872	1.036	1.022	0.976	0.936	0.994	1.012	0.984	1.036	0.991	1.003	0.949	0.916	0.966	0.941	1.021	0.969	0.966	24	1
104	Vibrio parahaemolyticus NCKU_TN_S02	0.99	0.971	1.055	1.004	1.006	0.938	0.872	1.039	1.025	0.957	0.936	0.994	1.037	0.984	1.036	0.987	1.003	0.952	0.919	0.966	0.942	1.021	0.969	0.966	24	1
105	Vibrio parahaemolyticus NCKU_TV_3HP	0.936	0.969	1.055	1.006	1.016	0.932	0.872	1.039	1.022	0.957	0.941	0.991	1.012	0.984	1.035	0.987	1.003	0.953	0.947	0.966	0.94	1.021	0.969	0.966	24	1
106	Vibrio parahaemolyticus NCKU_TV_5HP	0.936	0.969	1.055	1.006	1.016	0.932	0.872	1.039	1.022	0.957	0.941	0.991	1.012	0.984	1.035	0.987	1.003	0.953	0.947	0.966	0.94	1.021	0.969	0.966	24	1
107	Vibrio parahaemolyticus PB1937	0.99	0.97	1.055	1.005	1.003	0.936	0.859	1.039	1.027	0.974	0.943	0.994	1.012	0.984	1.036	0.987	1.003	0.953	0.919	0.966	0.709	1.021	0.965	0.959	24	1
108	Vibrio parahaemolyticus PMA109.5	1.004	0.974	1.055	1.009	1.019	0.722	0.872	1.041	1.043	0.977	0.927	0.994	1.012	0.955	1.036	0.993	1.003	0.329	0.932	0.877	0.952	1.021	0.969	0.966	23	1
114	Vibrio parahaemolyticus PMA54.13	0.967	0.97	1.055	1.006	1.019	0.936	0.872	1.036	1.022	0.958	0.92	0.988	1.012	0.984	1.036	0.987	1.003	0.953	0.915	0.966	0.917	1.012	0.969	0.963	24	1
115	Vibrio parahaemolyticus PMC14.7	1.004	0.974	1.055	1.009	1.019	0.942	0.872	1.041	1.043	0.977	0.927	0.994	1.012	0.984	1.036	0.991	1.003	0.957	0.932	0.966	0.952	1.021	0.969	0.703	24	1
116	Vibrio parahaemolyticus PMC48	1.004	0.973	1.055	1.009	1.019	0.942	0.872	1.041	1.043	0.977	0.927	0.994	1.012	0.984	1.036	0.991	1.003	0.957	0.932	0.966	0.952	1.021	0.969	0.966	24	1
117	Vibrio parahaemolyticus PMC53.7	0.983	0.969	1.055	1.004	1.006	0.938	0.864	1.036	1.032	0.952	0.916	0.994	1.012	0.984	1.035	0.99	1.003	0.953	0.954	0.966	0.94	1.021	0.969	0.966	24	1
118	Vibrio parahaemolyticus PMC58.5	1.004	0.974	1.055	1.009	1.019	0.942	0.872	1.041	1.043	0.977	0.927	0.994	1.012	0.984	1.036	0.991	1.003	0.957	0.932	0.966	0.952	1.021	0.969	0.966	24	1
119	Vibrio parahaemolyticus PMC58.7	1.004	0.974	1.055	1.009	1.019	0.942	0.872	1.038	1.043	0.977	0.927	0.994	1.012	0.984	1.036	0.99	1.003	0.957	0.932	0.966	0.952	1.021	0.971	0.966	24	1
120	Vibrio parahaemolyticus R13	0.986	0.972	1.055	1.006	1.016	0.934	0.872	1.038	0.992	0.976	0.936	0.994	1.012	0.984	1.036	0.99	1.003	0.953	0.912	0.966	0.94	1.021	0.967	0.966	24	1
121	Vibrio parahaemolyticus R14	0.986	0.972	1.055	1.006	1.016	0.934	0.872	1.038	1.022	0.976	0.937	0.994	1.012	0.984	1.036	0.99	1.003	0.953	0.912	0.966	0.94	1.021	0.967	0.966	24	1
122	Vibrio parahaemolyticus RIMD 2210633	1.004	0.974	1.055	1.009	1.019	0.942	0.872	1.041	1.043	0.977	0.927	0.994	1.013	0.955	1.036	0.991	1.003	0.628	0.932	0.874	0.952	1.021	0.969	0.966	24	1
123	Vibrio parahaemolyticus RM-13-3	0.982	0.971	1.055	1.002	1.016	0.932	0.977	1.036	1.022	0.956	0.93	0.991	1.012	0.984	1.035	0.991	1	0.952	0.919	0.963	0.939	1.021	0.969	0.965	24	1
124	Vibrio parahaemolyticus S107-1	0.983	0.97	1.055	0.713	1.019	0.936	0.872	1.036	1.022	0.999	0.925	0.994	1.012	0.984	1.036	0.987	1.003	0.95	0.919	0.966	0.941	1.006	0.969	0.966	24	1
125	Vibrio parahaemolyticus S176-10	0.99	0.968	1.055	1.006	1.016	0.93	0.859	1.036	1.021	0.974	0.933	0.994	1.012	0.984	1.036	0.99	1.003	0.953	0.924	0.963	0.929	1.021	0.969	0.966	24	1
126	Vibrio parahaemolyticus S195-7	1.007	0.945	1.055	1.005	1.012	0.934	0.867	1.039	1.03	0.956	0.934	0.994	1.012	0.984	1.036	0.99	1.003	0.953	0.925	0.961	0.941	1.021	0.969	0.966	24	1
128	Vibrio parahaemolyticus S372-5	0.99	0.969	1.055	1.004	1.016	0.938	0.872	1.038	1.027	0.976	0.946	0.994	1.012	0.971	1.036	0.987	1.003	0.954	0.99	0.966	0.947	1.021	0.969	0.966	24	1
130	Vibrio parahaemolyticus ST17.P5-S1	0.93	0.969	1.055	1.006	1.016	0.932	0.872	1.039	1.022	0.957	0.941	0.991	1.012	0.984	1.035	0.987	1.003	0.953	0.947	0.966	0.94	1.021	0.969	0.966	24	1
132	Vibrio parahaemolyticus T9109	0.988	0.971	1.055	1.006	1.003	0.94	0.864	1.039	1.027	0.958	0.942	0.994	1.012	0.984	1.036	0.991	1.003	0.952	0.921	0.966	0.941	1.021	0.969	0.959	24	1
134	Vibrio parahaemolyticus VPD14	1.004	0.974	1.055	1.009	1.019	0.942	0.872	1.041	1.043	0.977	0.928	0.994	1.012	0.984	1.036	0.991	1.003	0.957	0.932	0.966	0.952	1.021	0.969	0.966	24	1
135	Vibrio parahaemolyticus Vp23	0.936	0.972	1.055	1.006	1.016	0.934	0.872	1.036	1.022	0.976	0.936	0.994	1.012	0.984	1.034	0.991	1.003	0.915	0.947	0.966	0.941	1.021	0.969	0.959	24	1
136	Vibrio parahaemolyticus Vp230	0.982	0.949	1.055	1.008	1.006	0.936	0.872	1.039	1.027	0.958	0.934	0.994	1.012	0.984	1.034	0.987	1.003	0.951	0.921	0.966	0.958	1.021	0.969	0.963	24	1
137	Vibrio parahaemolyticus Vp294	0.996	0.97	1.055	1.004	1.019	0.936	0.872	1.039	1.014	0.974	0.934	0.994	1.012	0.984	1.036	0.991	1.003	0.951	0.927	0.966	0.947	1.021	0.966	0.966	24	1
138	Vibrio parahaemolyticus Vp37	0.938	0.972	1.055	1.005	1.006	0.94	0.862	1.041	1.03	0.958	0.94	0.991	1.012	0.984	1.036	0.987	1.003	0.954	0.928	0.897	0.957	1.021	0.969	0.959	24	1
140	Vibrio parahaemolyticus Vp9	0.537	0.972	1.055	1.006	1.016	0.94	0.872	1.033	1.019	0.601	0.915	0.994	1.012	0.984	1.035	0.99	1.003	0.644	0.96	0.877	0.938	1.021	0.969	0.966	24	1
142	Vibrio parahaemolyticus 10296	0.986	0.812	1.055	1.006	1.016	0.934	0.872	1.038	1.022	0.976	0.936	0.994	0.753	0.984	1.035	0.991	1.003	0.954	0.916	0.966	0.939	1.012	0.969	0.966	24	1
143	Vibrio parahaemolyticus 12310	0.986	0.972	1.055	1.006	1.016	0.934	0.872	1.038	1.022	0.976	0.936	0.994	1.012	0.984	1.036	0.991	1.003	0.954	0.916	0.966	0.939	1.012	0.969	0.966	24	1
144	Vibrio parahaemolyticus 3256	0.986	0.972	1.055	1.006	1.016	0.934	0.872	1.038	1.022	0.976	0.936	0.994	1.012	0.984	1.036	0.991	1.003	0.954	0.916	0.966	0.939	1.012	0.969	0.966	24	1
145	Vibrio parahaemolyticus 50	0.983	0.969	1.055	1.004	1.016	0.938	0.872	1.038	1.027	0.976	0.946	0.994	1.012	0.971	1.036	0.987	1.003	0.954	0.99	0.966	0.947	1.021	0.969	0.966	24	1
146	Vibrio parahaemolyticus 605	1.004	0.974	1.055	1.009	1.019	0.942	0.872	1.041	1.043	0.977	0.927	0.994	1.012	0.984	1.036	0.991	1.003	0.957	0.932	0.966	0.952	1.021	0.969	0.966	24	1
147	Vibrio parahaemolyticus 861	1.003	0.974	1.055	0.976	1.019	0.942	0.872	1.041	1.043	0.977	0.927	0.994	1.012	0.984	1.036	0.991	1.003	0.957	0.932	0.966	0.952	1.021	0.969	0.966	24	1
148	Vibrio parahaemolyticus 970107	0.984	0.97	1.055	1.005	1.006	0.936	0.872	1.036	1.025	0.957	0.945	0.991	1.012	0.984	1.021	0.952	1.003	0.952	0.959	0.966	0.961	1.021	0.969	0.966	24	1
151	Vibrio parahaemolyticus B-265	1.004	0.974	1.055	1.009	1.019	0.942	0.872	1.041	1.043	0.977	0.927	0.994	1.012	0.984	1.036	0.991	1.003	0.957	0.932	0.966	0.952	1.021	0.969	0.966	24	1
152	Vibrio parahaemolyticus BB22OP	0.93	0.969	1.055	1.005	1.019	0.93	0.872	1.039	1.037	0.957	0.946	0.994	1.012	0.984	1.035	0.987	1.003	0.951	0.927	0.966	0.938	1.021	0.969	0.966	24	1
153	Vibrio parahaemolyticus EKP-008	0.982	0.971	1.055	1.006	1.006	0.938	0.548	0.995	1.024	0.941	0.927	0.994	1.012	0.984	1.035	0.991	1.003	0.554	0.927	0.966	0.938	1.018	0.969	0.966	24	1
154	Vibrio parahaemolyticus EKP-021	0.982	0.974	1.055	1.009	1.019	0.942	0.872	1.041	1.043	0.977	0.927	0.994	1.012	0.919	1.013	0.964	1.003	0.525	0.506	0.966	0.952	1.021	0.969	0.756	24	1
155	Vibrio parahaemolyticus EKP-026	1.004	0.974	1.055	1.009	1.019	0.942	0.872	1.041	1.043	0.977	0.927	0.994	1.012	0.984	1.036	0.991	1.003	0.957	0.932	0.966	0.952	1.021	0.969	0.966	24	1
156	Vibrio parahaemolyticus EKP-028	1.004	0.974	1.055	1.009	1.019	0.942	0.872	0.982	1.043	0.977	0.691	0.994	0.987	0.987	1.036	0.991	1.003	0.543	0.932	0.966	0.952	1.021	0.969	0.966	24	1
157	Vibrio parahaemolyticus IDH02189	1.001	0.974	1.055	1.009	1.019	0.942	0.872	1.041	1.043	0.977	0.927	0.994	1.012	0.984	1.036	0.991	1.003	0.957	0.932	0.966	0.952	1.021	0.969	0.966	24	1
158	Vibrio parahaemolyticus IDH02640	1.004	0.974	1.055	1.009	1.019	0.942	0.872	1.041	1.043	0.977	0.632	0.994	1.012	0.984	1.036	0.991	1.003	0.957	0.932	0.966	0.952	1.021	0.969	0.966	24	1
159	Vibrio parahaemolyticus O1:K33 str. CDC_K4557	0.992	0.966	1.055	1.005	1.006	0.936	0.872	1.036	1.03	0.957	0.926	0.991	1.012	0.984	1.036	0.981	1.003	0.953	0.916	0.966	0.952	1.021	0.969	0.966	24	1
161	Vibrio parahaemolyticus Peru-288	1.004	0.974	1.055	1.009	1.019	0.942	0.872	1.041	1.043	0.977	0.927	0.994	1.012	0.984	1.036	0.991	1.003	0.957	0.932	0.966	0.952	1.021	0.969	0.966	24	1
162	Vibrio parahaemolyticus RIMD 2210633 O3:K6 substr. RIMD 2210633	1.004	0.974	1.055	1.009	1.019	0.979	0.91	1.041	1.043	0.977	0.927	0.994	1.012	0.984	1.036	0.991	1.003	0.957	0.932	0.966	0.952	1.021	0.969	0.966	24	1
163	Vibrio parahaemolyticus SBR10290	0.986	0.972	1.055	1.006	1.016	0.934	0.872	1.038	1.022	0.976	0.936	0.994	1.012	0.984	1.036	0.991	1.003	0.954	0.916	0.966	0.939	1.012	0.969	0.966	24	1
164	Vibrio parahaemolyticus TUMSAT_D06_S3	0.986	0.971	1.055	1.002	1.016	0.928	0.977	1.038	1.021	0.957	0.934	0.994	1.012	0.981	1.034	0.991	1.003	0.969	0.96	0.966	0.943	1.021	0.969	0.966	24	1
165	Vibrio parahaemolyticus TUMSAT_DE1_S1	0.936	0.972	1.055	1.006	1.016	0.934	0.872	1.036	1.022	0.976	0.936	0.994	1.012	0.984	1.036	0.991	1.003	0.949	0.916	0.966	0.941	1.021	0.969	0.966	24	1
166	Vibrio parahaemolyticus TUMSAT_DE2_S2	0.936	0.969	1.055	1.006	1.016	0.932	0.872	1.039	1.022	0.976	0.936	0.994	1.012	0.984	1.034	0.99	1.003	0.953	0.947	0.966	0.941	1.021	0.969	0.966	24	1
169	Vibrio parahaemolyticus TUMSAT_H10_S6	0.98	0.97	1.055	1.005	1.019	0.93	0.872	1.039	1.037	0.956	0.947	0.994	1.012	0.984	1.035	0.991	1.003	0.951	0.919	0.963	0.939	1.021	0.969	0.965	24	1
171	Vibrio parahaemolyticus V14/01	1.004	0.974	1.055	1.009	1.019	0.942	0.872	1.041	1.043	0.977	0.927	0.994	1.012	0.984	1.036	0.991	1.003	0.957	0.932	0.966	0.952	1.021	0.969	0.966	24	1
172	Vibrio parahaemolyticus VP-48	1.001	0.974	1.055	1.009	1.019	0.942	0.872	1.041	1.043	0.977	0.927	0.994	1.012	0.984	1.036	0.991	1.003	0.957	0.932	0.966	0.952	1.021	0.969	0.966	24	1
173	Vibrio parahaemolyticus VP2007-007	0.984	0.969	1.055	1.004	1.016	0.938	0.872	1.038	1.027	0.961	0.946	0.994	0.777	0.971	1.036	0.987	1.003	0.945	0.958	0.966	0.947	1.021	0.969	0.966	24	1
174	Vibrio parahaemolyticus VPCR-2009	0.986	0.97	1.055	1.006	1.016	0.932	0.867	1.041	1.024	0.958	0.919	0.994	1.012	0.984	1.034	0.987	1.003	0.952	0.954	0.966	0.943	1.021	0.969	0.966	24	1
176	Vibrio parahaemolyticus VPTS-2010	0.982	0.703	1.055	0.993	1.006	0.936	0.872	1.039	1.027	0.958	0.934	0.994	1.012	0.984	1.034	0.987	1.003	0.951	0.921	0.966	0.958	1.021	0.947	0.963	24	1
178	Vibrio parahaemolyticus v110	0.784	0.945	1.055	0.936	0.649	0.695	0.862	1.039	1.03	0.978	0.924	0.988	1.012	0.984	0.522	0.99	1.003	0.892	0.958	0.966	0.941	1.021	0.5	0.907	23	1
15	Vibrio parahaemolyticus 10-4255	0.231	0.353	0	0.196	0	0.109	0.432	0	0	0.061	0	0.503	0.321	0	0.187	0.09	0.213	0.096	0	0	0.063	0.247	0.299	0.201	1	2
90	Vibrio parahaemolyticus ISF-54-12	0.231	0.376	0	0.196	0.957	0	0	0	0	0.06	0	0.257	0.321	0	0.187	0.089	0.213	0.099	0	0	0.059	0.247	0.299	0.201	1	2
1	Vibrio parahaemolyticus	0.231	0.353	0	0.197	0	0	0	0	0	0.061	0	0.257	0.321	0	0.186	0.088	0.212	0.098	0	0	0.063	0.247	0.299	0.201	0	3
2	Vibrio parahaemolyticus 04-2192	0.231	0.355	0	0.196	0	0	0	0	0	0.061	0	0.257	0.321	0	0.184	0.089	0.213	0.096	0	0	0.059	0.248	0.299	0.201	0	3
8	Vibrio parahaemolyticus 08-0278	0.23	0.354	0	0.196	0	0	0	0	0	0.059	0	0.257	0.321	0	0.185	0.089	0.213	0.096	0	0	0.058	0.247	0.298	0.201	0	3
10	Vibrio parahaemolyticus 09-3217	0.231	0.353	0	0.196	0	0	0	0	0	0.061	0	0.257	0.321	0	0.187	0.09	0.213	0.096	0	0	0.063	0.247	0.299	0.201	0	3
12	Vibrio parahaemolyticus 09.5357	0.23	0.354	0	0.197	0	0	0	0	0	0.061	0	0.257	0.321	0	0.187	0.087	0.212	0.093	0	0	0.059	0.247	0.298	0.201	0	3
38	Vibrio parahaemolyticus 1682	0.229	0.354	0	0.196	0	0	0	0	0	0.06	0	0.257	0.321	0	0.186	0.088	0.213	0.093	0	0	0.059	0.252	0.299	0.201	0	3
43	Vibrio parahaemolyticus A1EZ952	0.231	0.353	0	0.196	0	0	0	0	0	0.061	0	0.257	0.321	0	0.187	0.09	0.213	0.096	0	0	0.063	0.247	0.299	0.201	0	3
44	Vibrio parahaemolyticus A2EZ614	0.231	0.353	0	0.196	0	0	0	0	0	0.061	0	0.257	0.321	0	0.187	0.09	0.213	0.096	0	0	0.063	0.247	0.299	0.201	0	3
46	Vibrio parahaemolyticus A3EZ710	0.231	0.353	0	0.196	0	0	0	0	0	0.061	0	0.257	0.321	0	0.187	0.09	0.213	0.096	0	0	0.063	0.247	0.299	0.201	0	3
47	Vibrio parahaemolyticus A3EZ711	0.231	0.353	0	0.196	0	0	0	0	0	0.061	0	0.257	0.321	0	0.187	0.09	0.213	0.096	0	0	0.063	0.247	0.299	0.201	0	3
49	Vibrio parahaemolyticus A3EZ799	0.231	0.353	0	0.196	0	0	0	0	0	0.061	0	0.257	0.321	0	0.187	0.09	0.213	0.096	0	0	0.063	0.247	0.299	0.201	0	3
50	Vibrio parahaemolyticus A4EZ700	0.231	0.353	0	0.196	0	0	0	0	0	0.061	0	0.257	0.321	0	0.187	0.09	0.213	0.096	0	0	0.063	0.247	0.299	0.201	0	3
51	Vibrio parahaemolyticus A4EZ724	0.231	0.353	0	0.196	0	0	0	0	0	0.061	0	0.257	0.321	0	0.187	0.09	0.213	0.096	0	0	0.063	0.247	0.299	0.201	0	3
58	Vibrio parahaemolyticus C148	0.231	0.353	0	0.196	0	0	0	0	0	0.061	0	0.257	0.321	0	0.187	0.09	0.213	0.096	0	0	0.063	0.247	0.299	0.201	0	3
61	Vibrio parahaemolyticus CFSAN018763	0.231	0.353	0	0.196	0	0	0	0	0	0.061	0	0.257	0.321	0	0.187	0.09	0.213	0.096	0	0	0.063	0.247	0.299	0.201	0	3
67	Vibrio parahaemolyticus CHN25	0.232	0.277	0	0.195	0	0	0	0	0	0.061	0	0.257	0.321	0	0.186	0.088	0.213	0.098	0	0	0.059	0.247	0.299	0.201	0	3
68	Vibrio parahaemolyticus CT4287	0.229	0.356	0	0.194	0	0	0	0	0	0.061	0	0.257	0.32	0	0.192	0.088	0.213	0.099	0	0	0.059	0.236	0.299	0.201	0	3
69	Vibrio parahaemolyticus D3112	0.231	0.355	0	0.197	0	0	0	0	0	0.061	0	0.257	0.321	0	0.186	0.088	0.213	0.097	0	0	0.063	0.247	0.299	0.198	0	3
70	Vibrio parahaemolyticus F1419	0.231	0.353	0	0.196	0	0	0	0	0	0.061	0	0.257	0.321	0	0.187	0.09	0.213	0.096	0	0	0.063	0.247	0.299	0.201	0	3
74	Vibrio parahaemolyticus FORC_006	0.233	0.356	0	0.196	0	0	0	0	0	0.061	0	0.257	0.322	0	0.187	0.087	0.213	0.095	0	0	0.064	0.247	0.299	0.201	0	3
76	Vibrio parahaemolyticus FORC_014	0.23	0.325	0	0.196	0	0	0	0	0	0.061	0	0.257	0.321	0	0.186	0.088	0.213	0.1	0	0	0.064	0.252	0.299	0.201	0	3
79	Vibrio parahaemolyticus FORC_023	0.229	0.352	0	0.197	0	0	0	0	0	0.061	0	0.257	0.321	0	0.192	0.089	0.213	0.093	0	0	0.06	0.247	0.298	0.201	0	3
80	Vibrio parahaemolyticus FORC_071	0.231	0.361	0	0.196	0	0	0	0	0	0.061	0	0.257	0.321	0	0.187	0.088	0.213	0.098	0	0	0.059	0.239	0.299	0.201	0	3
81	Vibrio parahaemolyticus FORC_072	0.231	0.354	0	0.195	0	0	0	0	0	0.061	0	0.257	0.321	0	0.185	0.088	0.213	0.097	0	0	0.064	0.247	0.299	0.201	0	3
82	Vibrio parahaemolyticus G149	0.231	0.353	0	0.197	0	0	0	0	0	0.061	0	0.257	0.321	0	0.186	0.088	0.212	0.098	0	0	0.063	0.247	0.299	0.201	0	3
86	Vibrio parahaemolyticus HA2	0.231	0.354	0	0.196	0	0	0	0	0	0.061	0	0.257	0.323	0	0.185	0.088	0.213	0.098	0	0	0.059	0.247	0.298	0.205	0	3
91	Vibrio parahaemolyticus ISF-94-1	0.231	0.357	0	0.195	0	0	0	0	0	0.061	0	0.257	0.321	0	0.185	0.089	0.213	0.099	0	0	0.059	0.247	0.299	0.201	0	3
93	Vibrio parahaemolyticus K23	0.229	0.357	0	0.196	0	0	0	0	0	0.061	0	0.257	0.321	0	0.187	0.089	0.213	0.092	0	0	0.059	0.247	0.299	0.201	0	3
96	Vibrio parahaemolyticus MAVP-90	0.231	0.353	0	0.197	0	0	0	0	0	0.061	0.047	0.257	0.321	0	0.186	0.088	0.212	0.098	0	0	0.063	0.247	0.299	0.201	0	3
97	Vibrio parahaemolyticus MAVP-94	0.231	0.353	0	0.197	0	0	0	0	0	0.061	0.047	0.257	0.321	0	0.186	0.088	0.212	0.098	0	0	0.063	0.247	0.299	0.201	0	3
98	Vibrio parahaemolyticus MAVP-E	0.231	0.353	0	0.197	0	0	0	0	0	0.061	0	0.257	0.321	0	0.186	0.088	0.212	0.098	0	0	0.063	0.247	0.299	0.201	0	3
99	Vibrio parahaemolyticus MAVP-M	0.233	0.356	0	0.197	0	0	0	0	0	0.061	0	0.257	0.321	0	0.186	0.088	0.213	0.095	0	0	0.059	0.247	0.298	0.201	0	3
100	Vibrio parahaemolyticus MAVP-Q	0.231	0.353	0	0.197	0	0	0	0	0	0.061	0	0.257	0.321	0	0.186	0.088	0.212	0.098	0	0	0.063	0.247	0.299	0.201	0	3
101	Vibrio parahaemolyticus MAVP-R	0.231	0.353	0	0.197	0	0	0	0	0	0.061	0	0.257	0.321	0	0.186	0.088	0.212	0.098	0	0	0.063	0.247	0.299	0.201	0	3
109	Vibrio parahaemolyticus PMA11.14	0.231	0.36	0	0.195	0	0	0	0	0	0.061	0	0.257	0.321	0	0.186	0.088	0.212	0.094	0	0	0.059	0.247	0.298	0.201	0	3
110	Vibrio parahaemolyticus PMA12.14	0.231	0.361	0	0.195	0	0	0	0	0	0.061	0	0.257	0.321	0	0.186	0.088	0.212	0.094	0	0	0.059	0.247	0.298	0.201	0	3
111	Vibrio parahaemolyticus PMA21.14	0.231	0.36	0	0.195	0	0	0	0	0	0.061	0	0.257	0.321	0	0.186	0.088	0.212	0.094	0	0	0.059	0.247	0.298	0.201	0	3
112	Vibrio parahaemolyticus PMA31.14	0.231	0.36	0	0.195	0	0	0	0	0	0.061	0	0.257	0.321	0	0.186	0.088	0.212	0.094	0	0	0.059	0.247	0.298	0.201	0	3
113	Vibrio parahaemolyticus PMA32.14	0.231	0.36	0	0.195	0	0	0	0	0	0.061	0	0.257	0.321	0	0.186	0.088	0.212	0.094	0	0	0.059	0.247	0.298	0.201	0	3
127	Vibrio parahaemolyticus S349-10	0.233	0.354	0	0.196	0	0	0	0	0	0.06	0	0.257	0.321	0	0.191	0.089	0.213	0.096	0	0	0.059	0.247	0.298	0.201	0	3
129	Vibrio parahaemolyticus S456-5	0.232	0.354	0	0.196	0	0	0	0	0	0.06	0	0.257	0.322	0	0.186	0.089	0.213	0.1	0	0	0.059	0.251	0.3	0.201	0	3
131	Vibrio parahaemolyticus T12739	0.231	0.353	0	0.196	0	0	0	0	0	0.061	0	0.257	0.321	0	0.186	0.088	0.213	0.098	0	0	0.064	0.247	0.303	0.201	0	3
133	Vibrio parahaemolyticus VP14	0.229	0.356	0	0.196	0	0	0	0	0	0.061	0	0.257	0.321	0	0.187	0.086	0.213	0.097	0	0	0.064	0.247	0.302	0.201	0	3
139	Vibrio parahaemolyticus Vp5	0.231	0.354	0	0.196	0	0	0	0	0	0.06	0	0.257	0.321	0	0.186	0.088	0.213	0.098	0	0	0.059	0.247	0.299	0.205	0	3
141	Vibrio parahaemolyticus W501	0.23	0.353	0	0.196	0	0	0	0	0	0.061	0	0.258	0.321	0	0.186	0.088	0.213	0.098	0	0	0.06	0.247	0.299	0.201	0	3
149	Vibrio parahaemolyticus AQ3810	0.231	0.317	0	0.196	0	0	0	0	0	0.061	0.047	0.257	0.321	0	0.187	0.088	0.213	0.098	0	0	0.059	0.247	0.298	0.201	0	3
150	Vibrio parahaemolyticus AQ3810	0.231	0.356	0	0.196	0	0	0	0	0	0.061	0	0.257	0.321	0	0.187	0.088	0.213	0.098	0	0	0.059	0.247	0.298	0.201	0	3
160	Vibrio parahaemolyticus O1:Kuk str. FDA_R31	0.229	0.377	0	0.196	0	0	0	0	0	0.061	0	0.257	0.321	0	0.187	0.09	0.213	0.096	0	0	0.064	0.247	0.299	0.201	0	3
167	Vibrio parahaemolyticus TUMSAT_H01_S4	0.231	0.377	0	0.196	0	0	0	0	0	0.06	0	0.257	0.321	0	0.187	0.089	0.213	0.1	0	0	0.059	0.247	0.299	0.201	0	3
170	Vibrio parahaemolyticus UCM-V493	0.233	0.361	0	0.196	0	0	0	0	0	0.061	0	0.257	0.32	0	0.186	0.088	0.208	0.099	0	0	0.064	0.247	0.299	0.201	0	3
175	Vibrio parahaemolyticus VPTS-2009	0.232	0.354	0	0.195	0	0	0	0	0	0.061	0	0.257	0.321	0	0.186	0.088	0.208	0.094	0	0	0.059	0.24	0.298	0.201	0	3
177	Vibrio parahaemolyticus VPTS-2010_2	0.23	0.353	0	0.196	0	0	0	0	0	0.061	0	0.257	0.324	0	0.186	0.086	0.213	0.067	0	0	0.059	0.247	0.298	0.201	0	3

## Sheet: Description
Column	Description
ID	Isolate ID
Isolate	Isolate Name
NP_797770.1 ... NP_797793.1	% Similarity to cluster proteins
T6SS1	Number of T6SS1 cluster proteins (% similarity equal to or larger than 60%)
Group	1=T6SS1+, 2=Not included in dataset, 3=T6SS1-
