# Supplementary material for: A comparative genomics methodology reveals a widespread family of membrane-disrupting T6SS effectors
Source: Nat Commun. 2020 Feb 27;11:1085. doi: 10.1038/s41467-020-14951-4 (PMC7046647; doi:10.1038/s41467-020-14951-4)
Supplement: Supplementary file 6 — Supplementary Data 3 [file 41467_2020_14951_MOESM6_ESM.xlsx]

## Sheet: BB22OP
																3	4	5	6	7	9	11	13	14	16	17	18	19	20	21	22	23	24	25	26	27	28	29	30	31	32	33	34	36	37	39	40	41	42
																1	1	1	1	1	1	1	1	1	1	1	1	1	1	1	1	1	1	1	1	1	1	1	1	1	1	1	1	1	1	1	1	1	1
SN	!	Genomic Accession	Start	End	Strand	Product Accession	Nonredundant Accession	Description	CD	signalP	Locus Tag	Length	Imm?	T6SS1+	T6SS1-	Vibrio parahaemolyticus 04-2548_1	Vibrio parahaemolyticus 04-2548_100	Vibrio parahaemolyticus 04-2551	Vibrio parahaemolyticus 04.2548	Vibrio parahaemolyticus 05-4792	Vibrio parahaemolyticus 08-7626	Vibrio parahaemolyticus 09-4663	Vibrio parahaemolyticus 10-4244	Vibrio parahaemolyticus 10-4251	Vibrio parahaemolyticus 10-4287	Vibrio parahaemolyticus 100138	Vibrio parahaemolyticus 100139	Vibrio parahaemolyticus 100142	Vibrio parahaemolyticus 100144	Vibrio parahaemolyticus 100145	Vibrio parahaemolyticus 100146	Vibrio parahaemolyticus 100147	Vibrio parahaemolyticus 100148	Vibrio parahaemolyticus 100149	Vibrio parahaemolyticus 100150	Vibrio parahaemolyticus 100151	Vibrio parahaemolyticus 100152	Vibrio parahaemolyticus 100153	Vibrio parahaemolyticus 100154	Vibrio parahaemolyticus 100156	Vibrio parahaemolyticus 100157	Vibrio parahaemolyticus 100158	Vibrio parahaemolyticus 10329	Vibrio parahaemolyticus 16-B3PA-006	Vibrio parahaemolyticus 160807	Vibrio parahaemolyticus 20130629002S01	Vibrio parahaemolyticus A0EZ383	Vibrio parahaemolyticus A0EZ664	Vibrio parahaemolyticus A0EZ713
1		NC_019955.1	371	805	-	WP_015296019.1	WP_015296019.1	FMN-binding protein MioC	1-144: PRK09004 (PRK09004, FMN-binding protein MioC; Provisional)		VPBB_RS00005	144	-	121	52	1.024	1.024	1.024	1.024	1.024	1.007	1.007	1.024	1.024	1.024	1.024	1.028	1.028	1.028	1.024	1.028	1.028	1.028	1.028	1.024	1.024	1.024	1.024	1.028	1.028	1.028	1.028	1.017	1.017	1.024	1.024	1.024	1.024	1.024
2		NC_019955.1	910	2271	-	WP_015296020.1	WP_015296020.1	tRNA uridine-5-carboxymethylaminomethyl(34) synthesis GTPase MnmE	1-453: PRK05291 (trmE, tRNA modification GTPase TrmE; Reviewed)		VPBB_RS00010	453	-	119	52	1.014	1.014	1.014	1.014	1.014	1.014	1.014	1.014	1.014	1.014	1.014	1.018	1.018	1.018	1.014	1.018	1.018	1.018	1.018	1.014	1.014	1.014	1.014	1.018	1.018	1.018	1.018	1.014	1.014	1.014	1.014	1.014	1.014	1.014
3		NC_019955.1	2388	4010	-	WP_005497514.1	WP_005497514.1	membrane protein insertase YidC	1-540: PRK01318 (PRK01318, membrane protein insertase; Provisional)		VPBB_RS00015	540	+	121	52	1.034	1.034	1.034	1.034	1.036	1.036	1.036	1.025	1.034	1.036	1.034	1.036	1.036	1.036	1.034	1.036	1.036	1.036	1.036	1.034	1.034	1.034	1.034	1.036	1.036	1.036	1.036	1.036	1.034	1.036	1.036	1.036	1.036	1.036
4		NC_019955.1	4013	4270	-	WP_005378822.1	WP_005378822.1	membrane protein insertion efficiency factor YidD	10-75: pfam01809 (Haemolytic, Haemolytic domain.)		VPBB_RS23320	85	-	115	50	1.053	1.053	1.053	1.053	1.053	1.053	1.053	1.029	1.053	1.053	1.053	1.053	1.053	1.053	1.053	1.053	1.053	1.053	1.053	1.053	1.053	1.053	1.053	1.053	1.053	1.053	1.053	1.053	1.053	1.053	1.053	1.053	1.053	1.053
5		NC_019955.1	4237	4593	-	WP_005458485.1	WP_005458485.1	ribonuclease P protein component	1-114: PRK01732 (rnpA, ribonuclease P; Reviewed)		VPBB_RS00020	118	+	121	52	1.03	1.03	1.03	1.03	1.021	1.03	1.03	1.008	1.03	1.03	1.03	1.03	1.03	1.03	1.03	1.03	1.03	1.03	1.03	1.03	1.03	1.03	1.03	1.03	1.03	1.03	1.03	1.021	1.03	1.03	1.03	1.03	1.03	1.03
6		NC_019955.1	4607	4741	-	WP_005378825.1	WP_005378825.1	50S ribosomal protein L34	1-43: PRK00399 (rpmH, 50S ribosomal protein L34; Reviewed)		VPBB_RS00025	44	-	121	52	0.972	0.972	0.972	0.972	0.972	0.972	0.972	0.972	0.972	0.972	0.972	0.972	0.972	0.972	0.972	0.972	0.972	0.972	0.972	0.972	0.972	0.972	0.972	0.972	0.972	0.972	0.972	0.972	0.972	0.972	0.972	0.972	0.972	0.972
7		NC_019955.1	4983	5720	-	WP_015296022.1	WP_015296022.1	amino acid ABC transporter ATP-binding protein	1-242: COG1126 (GlnQ, ABC-type polar amino acid transport system, ATPase component [Amino acid transport and metabolism].)		VPBB_RS00030	245	+	121	52	1.008	1.008	1.014	1.008	1.014	1.014	1.014	1.014	1.014	1.012	1.014	1.016	1.016	1.016	1.014	1.016	1.016	1.016	1.016	1.014	1.014	1.014	1.014	1.016	1.016	1.016	1.016	1.014	0.996	1.012	1.014	1.014	1.012	1.012
8		NC_019955.1	5717	6388	-	WP_005497519.1	WP_005497519.1	amino acid ABC transporter permease	1-221: COG0765 (HisM, ABC-type amino acid transport system, permease component [Amino acid transport and metabolism].)		VPBB_RS00035	223	-	120	51	0.998	0.998	0.993	0.998	0.998	0.998	0.998	0.998	0.993	0.998	0.993	0.998	0.998	0.998	0.993	0.998	0.998	0.998	0.998	0.993	0.993	0.993	0.993	0.998	0.998	0.998	0.998	0.998	0.998	0.998	0.998	0.998	0.998	0.998
9		NC_019955.1	6508	7254	-	WP_015296023.1	WP_015296023.1	amino acid ABC transporter substrate-binding protein	23-247: cd13709 (PBP2_YxeM, Substrate binding domain of an ABC transporter YxeMNO; the type 2 periplasmic binding protein fold.)	SP(Sec/SPI) (Pr: 0.999)	VPBB_RS00040	248	-	120	51	1.002	1.002	1.01	1.002	1.002	1	1	1.014	1.01	1.002	1.01	1.016	1.016	1.016	1.01	1.016	1.016	1.016	1.016	1.01	1.01	1.01	1.01	1.016	1.016	1.016	1.016	1.014	1.014	1.002	1.014	1.014	1.002	1.002
10		NC_019955.1	7503	7637	+	WP_072828989.1	WP_072828989.1	hypothetical protein			VPBB_RS23325	44	-	115	50	0.998	0.998	0.963	0.998	0.998	0.998	0.998	0.998	0.963	0.998	0.963	0.998	0.998	0.998	0.963	0.998	0.998	0.998	0.998	0.963	0.963	0.963	0.963	0.998	0.998	0.998	0.998	0.998	0.998	0.998	0.998	0.998	0.998	0.998
11		NC_019955.1	7683	9089	+	WP_005488867.1	WP_005488867.1	chromosomal replication initiator protein DnaA	21-466: TIGR00362 (DnaA, chromosomal replication initiator protein DnaA.)		VPBB_RS00045	468	-	121	51	1.033	1.033	1.035	1.033	1.035	1.035	1.035	1.035	1.035	1.035	1.035	1.035	1.035	1.035	1.035	1.035	1.035	1.035	1.035	1.035	1.035	1.035	1.035	1.035	1.035	1.035	1.035	1.035	1.035	1.035	1.035	1.035	1.035	1.035
12		NC_019955.1	9153	10253	+	WP_005486165.1	WP_005486165.1	DNA polymerase III subunit beta	1-366: PRK05643 (PRK05643, DNA polymerase III subunit beta; Validated)		VPBB_RS00050	366	+	120	52	1.016	1.016	1.022	1.016	1.022	1.022	1.022	1.022	1.022	1.022	1.022	1.022	1.022	1.022	1.022	1.022	1.022	1.022	1.022	1.022	1.022	1.022	1.022	1.022	1.022	1.022	1.022	1.022	1.022	1.02	1.022	1.022	1.022	1.022
13		NC_019955.1	10263	11342	+	WP_015296024.1	WP_015296024.1	DNA replication and repair protein RecF	1-358: PRK00064 (recF, recombination protein F; Reviewed)		VPBB_RS00055	359	-	119	52	1.035	1.035	1.038	1.035	1.038	1.038	1.038	1.038	1.038	1.038	1.038	1.042	1.042	1.042	1.038	1.042	1.042	1.042	1.042	1.038	1.038	1.038	1.038	1.042	1.042	1.042	1.042	1.036	1.038	1.038	1.038	1.038	1.038	1.038
14		NC_019955.1	11356	13773	+	WP_005458663.1	WP_005458663.1	DNA gyrase subunit B	1-805: PRK14939 (gyrB, DNA gyrase subunit B; Provisional)		VPBB_RS00060	805	+	120	52	1.035	1.035	1.037	1.035	1.037	1.036	1.036	1.034	1.037	1.035	1.037	1.037	1.037	1.037	1.037	1.037	1.037	1.037	1.037	1.037	1.037	1.037	1.037	1.037	1.037	1.037	1.037	1.037	1.037	1.033	1.037	1.035	1.035	1.035
15		NC_019955.1	14122	14532	+	WP_015296025.1	WP_015296025.1	hypothetical protein			VPBB_RS00065	136	-	121	52	0.993	0.993	1	0.993	1.011	1.011	1.011	1.015	1	1.011	1	1.026	1.026	1.026	1	1.026	1.026	1.026	1.026	1	1	1	1	1.026	1.026	1.026	1.026	1.011	1.015	1.011	0.996	0.985	1.011	1.011
16		NC_019955.1	14548	14664	+	WP_005458678.1	WP_005458678.1	hypothetical protein			VPBB_RS23330	38	-	117	50	0.917	0.917	0.917	0.917	0.903	0.903	0.903	0.917	0.917	0.917	0.917	0.917	0.917	0.917	0.917	0.917	0.917	0.917	0.917	0.917	0.917	0.917	0.917	0.917	0.917	0.917	0.917	0.917	0.917	0.907	0.917	0.917	0.917	0.917
17		NC_019955.1	15070	15507	+	WP_005458680.1	WP_005458680.1	heat-shock protein Hsp20	1-136: cl00175 (alpha-crystallin-Hsps_p23-like, alpha-crystallin domain (ACD) found in alpha-crystallin-type small heat shock proteins, and a similar domain found in p23 (a cochaperone for Hsp90) and in other p23-like proteins.)		VPBB_RS00070	145	-	121	52	1.028	1.028	1.028	1.028	1.028	1.028	1.028	1.028	1.028	1.028	1.028	1.028	1.028	1.028	1.028	1.028	1.028	1.028	1.028	1.028	1.028	1.028	1.028	1.028	1.028	1.028	1.028	1.028	1.028	1.028	1.028	1.028	1.028	1.028
18		NC_019955.1	15590	16843	-	WP_015296026.1	WP_015296026.1	valine--pyruvate transaminase	1-416: PRK09440 (avtA, valine--pyruvate transaminase; Provisional)		VPBB_RS00075	417	-	121	52	1.029	1.029	1.029	1.029	1.025	1.029	1.029	1.022	1.029	1.028	1.029	1.032	1.032	1.032	1.029	1.032	1.032	1.032	1.032	1.029	1.029	1.029	1.029	1.032	1.032	1.032	1.032	1.028	1.024	1.024	1.029	1.024	1.028	1.028
19		NC_019955.1	17061	19145	-	WP_015296027.1	WP_015296027.1	alpha-amylase	1-694: PRK09505 (malS, alpha-amylase; Reviewed)	LIPO(Sec/SPII) (Pr: 0.998)	VPBB_RS00080	694	-	120	52	1.028	1.028	1.032	1.028	1.035	1.035	1.037	1.036	1.032	1.035	1.032	1.044	1.044	1.044	1.032	1.044	1.044	1.044	1.044	1.032	1.032	1.032	1.032	1.044	1.044	1.044	1.044	1.038	1.037	1.032	1.03	1.035	1.035	1.035
20		NC_019955.1	19363	21429	-	WP_015296028.1	WP_015296028.1	glycine--tRNA ligase subunit beta	2-688: PRK01233 (glyS, glycyl-tRNA synthetase subunit beta; Validated)		VPBB_RS00085	688	+	120	52	1.003	1.003	1.004	1.003	0.886	1	1	1.004	1.004	1.003	1.004	1.01	1.01	1.01	1.004	1.01	1.01	1.01	1.01	1.004	1.004	1.004	1.004	1.01	1.01	1.01	1.01	1.003	1.007	1.002	1.004	1.004	1.003	1.003
21		NC_019955.1	21443	22360	-	WP_005458688.1	WP_005458688.1	glycine--tRNA ligase subunit alpha	4-293: PRK09348 (glyQ, glycyl-tRNA synthetase subunit alpha; Validated)		VPBB_RS00090	305	-	121	52	1.049	1.049	1.049	1.049	1.049	1.049	1.049	1.049	1.049	1.049	1.049	1.049	1.049	1.049	1.049	1.049	1.049	1.049	1.049	1.049	1.049	1.049	1.049	1.049	1.049	1.049	1.049	1.049	1.049	1.049	1.049	1.049	1.049	1.049
22		NC_019955.1	22842	23396	+	WP_005458690.1	WP_005458690.1	UPF0016 domain-containing protein	1-184: COG2119 (Gdt1, Putative Ca2+/H+ antiporter, TMEM165/GDT1 family [General function prediction only].)		VPBB_RS00095	184	-	121	52	0.962	0.962	0.965	0.962	0.965	0.962	0.962	0.957	0.965	0.965	0.965	0.965	0.965	0.965	0.965	0.965	0.965	0.965	0.965	0.965	0.965	0.965	0.965	0.965	0.965	0.965	0.965	0.965	0.965	0.962	0.965	0.959	0.965	0.965
23		NC_019955.1	23603	23863	+	WP_005497541.1	WP_005497541.1	hypothetical protein			VPBB_RS00100	86	-	121	52	1.035	1.035	1.029	1.035	1.035	1.035	1.035	1.035	1.029	1.035	1.029	1.035	1.035	1.035	1.029	1.035	1.035	1.035	1.035	1.029	1.029	1.029	1.029	1.035	1.035	1.035	1.035	1.035	1.035	1.035	1.035	1.029	1.035	1.035
24		NC_019955.1	23908	24156	-	WP_005426051.1	WP_005426051.1	sulfurtransferase TusA	1-81: PRK00299 (PRK00299, sulfur transfer protein SirA; Reviewed)		VPBB_RS00105	82	-	121	52	1.049	1.049	1.049	1.049	1.049	1.049	1.049	1.049	1.049	1.049	1.049	1.049	1.049	1.049	1.049	1.049	1.049	1.049	1.049	1.049	1.049	1.049	1.049	1.049	1.049	1.049	1.049	1.049	1.049	1.049	1.049	1.049	1.049	1.049
25		NC_019955.1	24289	24471	+	WP_005458692.1	WP_005458692.1	hypothetical protein			VPBB_RS00110	60	-	121	52	1.033	1.033	1.033	1.033	1.033	1.033	1.033	1.033	1.033	1.033	1.033	1.033	1.033	1.033	1.033	1.033	1.033	1.033	1.033	1.033	1.033	1.033	1.033	1.033	1.033	1.033	1.033	1.033	1.033	1.033	1.033	1.033	1.033	1.033
26		NC_019955.1	24587	25579	+	WP_023623000.1	WP_023623000.1	LysR family transcriptional regulator	117-314: cd08417 (PBP2_Nitroaromatics_like, The C-terminal substrate binding domain of LysR-type transcriptional regulators that involved in the catabolism of nitroaromatic/naphthalene compounds and that of related regulators; contains the type 2 periplasmic binding fold.); 28-83: pfam00126 (HTH_1, Bacterial regulatory helix-turn-helix protein, lysR family.)		VPBB_RS00115	330	-	121	52	1.021	1.021	1.015	1.021	1.018	1.021	1.021	1.021	1.015	1.018	1.015	1.021	1.021	1.021	1.015	1.021	1.021	1.021	1.021	1.015	1.015	1.015	1.015	1.021	1.021	1.021	1.021	1.021	1.021	1.021	1.021	1.021	1.018	1.018
27		NC_019955.1	25655	26635	-	WP_015296031.1	WP_015296031.1	oxidoreductase	2-324: cd08288 (MDR_yhdh, Yhdh putative quinone oxidoreductases.)		VPBB_RS00120	326	-	116	52	1	1	1.011	1	1.011	1.011	1.005	1.011	1.005	1.011	1.011	1.011	1.011	1.011	1.011	1.011	1.011	1.011	1.011	1.011	1.011	1.011	1.011	1.011	1.011	1.011	1.011	1.006	1.005	1.011	1.006	1.011	1.011	1.011
28		NC_019955.1	26875	28050	-	WP_015296032.1	WP_015296032.1	acetyl-CoA C-acyltransferase FadA	6-391: PRK08947 (fadA, 3-ketoacyl-CoA thiolase; Reviewed)		VPBB_RS00125	391	-	121	52	1.02	1.02	1.023	1.02	1.02	1.023	1.023	1.02	1.023	1.019	1.023	1.024	1.024	1.024	1.023	1.024	1.024	1.024	1.024	1.023	1.023	1.023	1.023	1.024	1.024	1.024	1.024	1.02	1.02	1.023	1.022	1.023	1.019	1.019
29		NC_019955.1	28066	30237	-	WP_015296033.1	WP_015296033.1	fatty acid oxidation complex subunit alpha FadB	1-716: PRK11730 (fadB, multifunctional fatty acid oxidation complex subunit alpha; Reviewed)		VPBB_RS00130	723	+	119	52	1.015	1.015	1.021	1.015	1.025	1.019	1.019	1.022	1.021	1.017	1.021	1.03	1.03	1.03	1.021	1.03	1.03	1.03	1.03	1.021	1.021	1.021	1.021	1.03	1.03	1.03	1.03	1.024	1.024	1.021	1.021	1.024	1.017	1.017
30		NC_019955.1	30495	31118	+	WP_015296034.1	WP_015296034.1	YigZ family protein	4-189: PRK11568 (PRK11568, hypothetical protein; Provisional)		VPBB_RS00135	207	-	114	52	1.012	1.012	1.002	1.012	1.007	1	1	1.007	1.002	1.007	1.002	1.017	1.017	1.017	1.002	1.017	1.017	1.017	1.017	1.002	1.002	1.002	1.002	1.017	1.017	1.017	1.017	1	1.007	1.007	1.007	1.012	1.007	1.007
31		NC_019955.1	31165	32622	+	WP_005465049.1	WP_005465049.1	trk system potassium uptake protein trkH	1-484: cl17365 (TrkH, Cation transport protein.)		VPBB_RS00140	485	+	119	51	1.002	1.002	1.002	1.002	1.002	1.002	1.002	1.002	1.002	1.002	1.002	1.002	1.002	1.002	1.002	1.002	1.002	1.002	1.002	1.002	1.002	1.002	1.002	1.002	1.002	1.002	1.002	1.002	1.002	1.002	1.002	1.002	1.002	1.002
32		NC_019955.1	32632	33159	+	WP_015296035.1	WP_015296035.1	menaquinone-dependent protoporphyrinogen IX dehydrogenase	2-175: PRK11104 (hemG, protoporphyrinogen oxidase; Provisional)		VPBB_RS00145	175	-	117	51	1.034	1.034	1.04	1.034	1.04	1.043	1.043	1.04	1.04	1.04	1.04	1.043	1.043	1.043	1.04	1.043	1.043	1.043	1.043	1.04	1.04	1.04	1.04	1.043	1.043	1.043	1.043	1.04	1.034	1.034	1.034	1.04	1.04	1.04
34		NC_019955.1	35571	35768	-	WP_075984291.1	WP_075984291.1	hypothetical protein			VPBB_RS23340	65	-	58	26	0	0	0	1	0	0.992	0.962	1	0.9	1	0	0.838	0	0.838	0	0.838	0.838	0.838	0.838	0	0	0	0	0	0.838	0.838	0	0.977	1	0.992	1	0	0	0
35		NC_019955.1	39043	39933	-	WP_015296037.1	WP_015296037.1	HTH-type transcriptional activator IlvY	25-292: PRK11716 (PRK11716, DNA-binding transcriptional regulator IlvY; Provisional)		VPBB_RS00180	296	-	120	51	1.012	1.012	1.015	1.012	1.015	1.019	1.019	1.015	1.015	1.014	1.015	1.027	1.027	1.027	1.015	1.027	1.027	1.027	1.027	1.015	1.015	1.015	1.015	1.027	1.027	1.027	1.027	1.015	0.981	1.015	1.024	1.015	1.014	1.014
36		NC_019955.1	40077	41561	+	WP_005487474.1	WP_005487474.1	ketol-acid reductoisomerase	2-491: PRK05225 (PRK05225, ketol-acid reductoisomerase; Validated)		VPBB_RS00185	494	-	121	51	1.036	1.036	1.037	1.036	1.038	1.038	1.038	1.036	1.037	1.038	1.037	1.038	1.038	1.038	1.037	1.038	1.038	1.038	1.038	1.037	1.037	1.037	1.037	1.038	1.038	1.038	1.038	1.037	1.038	1.038	1.037	1.036	1.038	1.038
37		NC_019955.1	41745	41996	-	WP_005487540.1	WP_005487540.1	hypothetical protein	1-83: COG2960 (YqiC, Uncharacterized conserved protein YqiC, BMFP domain [Function unknown].)		VPBB_RS00190	83	-	121	51	0.982	0.982	0.976	0.982	0.982	0.982	0.982	0.982	0.976	0.982	0.976	0.982	0.982	0.982	0.976	0.982	0.982	0.982	0.982	0.976	0.976	0.976	0.976	0.982	0.982	0.982	0.982	0.97	0.982	0.982	0.982	0.97	0.982	0.982
38		NC_019955.1	42038	42145	+	WP_011105600.1	WP_011105600.1	hypothetical protein			VPBB_RS23345	35	-	112	49	0.98	0.98	1.017	0.98	1.007	1.007	1.007	0.996	1.017	1.007	1.017	1.017	1.017	1.017	1.017	1.017	1.017	1.017	1.017	1.017	1.017	1.017	1.017	1.017	1.017	1.017	1.017	1.007	1.017	1.007	0.98	0	1.007	1.007
39		NC_019955.1	42128	45250	-	WP_015296038.1	WP_015296038.1	RND multidrug efflux transporter	1-1010: cl30265 (PRK09579, N/A.)		VPBB_RS00195	1040	+	119	50	1.015	1.015	1.015	1.015	1.015	1.015	1.015	1.015	1.015	1.015	1.015	1.015	1.015	1.015	1.015	1.015	1.015	1.015	1.015	1.015	1.015	1.015	1.015	1.015	1.015	1.015	1.015	1.015	1.015	1.015	1.015	1.014	1.015	1.015
40		NC_019955.1	45262	46368	-	WP_015296039.1	WP_015296039.1	MexH family multidrug efflux RND transporter periplasmic adaptor subunit	44-354: TIGR01730 (RND_mfp, RND family efflux transporter, MFP subunit.)		VPBB_RS00200	368	+	121	51	1.011	1.011	1.007	1.011	1.011	1.01	1.01	1.011	1.007	1.01	1.007	1.011	1.011	1.011	1.007	1.011	1.011	1.011	1.011	1.007	1.007	1.007	1.007	1.011	1.011	1.011	1.011	1.011	1.011	1.01	1.011	1.011	1.01	1.01
41		NC_019955.1	46387	46968	-	WP_005487525.1	WP_005487525.1	TetR family transcriptional regulator	1-193: COG1309 (AcrR, DNA-binding transcriptional regulator, AcrR family [Transcription].)		VPBB_RS00205	193	-	121	51	1.031	1.031	1.023	1.031	1.031	1.031	1.031	1.031	1.023	1.031	1.023	1.031	1.031	1.031	1.023	1.031	1.031	1.031	1.031	1.023	1.023	1.023	1.023	1.031	1.031	1.031	1.031	1.031	1.023	1.028	1.031	1.031	1.031	1.031
42		NC_019955.1	47138	49153	+	WP_005455214.1	WP_005455214.1	DNA helicase Rep	2-666: TIGR01074 (rep, ATP-dependent DNA helicase Rep.)		VPBB_RS00210	671	-	121	50	1.034	1.034	1.034	1.034	1.034	1.034	1.034	1.034	1.034	1.034	1.034	1.034	1.034	1.034	1.034	1.034	1.034	1.034	1.034	1.034	1.034	1.034	1.034	1.034	1.034	1.034	1.034	1.034	1.034	1.034	1.034	1.032	1.034	1.034
43		NC_019955.1	49246	49659	-	WP_025510490.1	WP_025510490.1	cytochrome c5 family protein	13-134: COG3245 (CytC5, Cytochrome c5 [Energy production and conversion].)	SP(Sec/SPI) (Pr: 0.977)	VPBB_RS00215	137	-	120	52	1.022	1.022	1.022	1.022	1.022	1.022	1.022	1.022	1.022	1.022	1.022	1.036	1.036	1.036	1.022	1.036	1.036	1.036	1.036	1.022	1.022	1.022	1.022	1.036	1.036	1.036	1.036	1.022	1.022	1.022	1.022	1.022	1.022	1.022
45		NC_019955.1	50800	51525	-	WP_015296041.1	WP_015296041.1	2-haloalkanoic acid dehalogenase	110-210: cd04305 (HAD_Neu5Ac-Pase_like, human N-acetylneuraminate-9-phosphate phosphatase, Escherichia coli house-cleaning phosphatase YjjG, and related phosphatases.); 1-232: TIGR02253 (CTE7, HAD superfamily (subfamily IA) hydrolase, TIGR02253.)		VPBB_RS00245	241	-	121	52	1.025	1.025	1.021	1.025	1.027	1.025	1.025	1.021	1.021	1.025	1.021	1.035	1.035	1.035	1.021	1.035	1.035	1.035	1.035	1.021	1.021	1.021	1.021	1.035	1.035	1.035	1.035	1.025	1.023	1.023	1.023	1.021	1.025	1.025
46		NC_019955.1	51582	51689	-	WP_005496617.1	WP_005496617.1	hypothetical protein			VPBB_RS23355	35	-	116	50	1.073	1.073	1.094	1.073	1.094	1.094	1.094	1.094	1.094	1.094	1.094	1.094	1.094	1.094	1.094	1.094	1.094	1.094	1.094	1.094	1.094	1.094	1.094	1.094	1.094	1.094	1.094	1.094	1.051	1.094	1.094	1.094	1.094	1.094
47		NC_019955.1	51929	52207	+	WP_025612456.1	WP_025612456.1	hypothetical protein			VPBB_RS00250	92	-	121	52	1.027	1.027	1.027	1.027	1.027	1.027	1.027	1.027	1.027	1.027	1.027	1.043	1.043	1.043	1.027	1.043	1.043	1.043	1.043	1.027	1.027	1.027	1.027	1.043	1.043	1.038	1.043	1.027	1.027	1.027	1.027	1.027	1.027	1.027
48		NC_019955.1	52195	53910	+	WP_015296042.1	WP_015296042.1	ABC transporter ATP-binding protein	1-559: COG1123 (GsiA, ABC-type glutathione transport system ATPase component, contains duplicated ATPase domain [Posttranslational modification, protein turnover, chaperones].)		VPBB_RS00255	571	+	120	51	1.029	1.029	1.028	1.029	1.029	1.029	1.029	1.029	1.028	1.029	1.028	1.03	1.03	1.03	1.028	1.03	1.03	1.03	1.03	1.028	1.028	1.028	1.028	1.03	1.03	1.03	1.03	1.029	1.029	1.027	1.029	1.029	1.029	1.029
49		NC_019955.1	54003	55556	+	WP_005478744.1	WP_005478744.1	cytochrome c	25-498: cd08498 (PBP2_NikA_DppA_OppA_like_2, The substrate-binding component of an uncharacterized ABC-type nickel/dipeptide/oligopeptide-like import system contains the type 2 periplasmic binding fold.)	SP(Sec/SPI) (Pr: 0.999)	VPBB_RS00260	517	-	121	52	1.04	1.04	1.04	1.04	1.04	1.04	1.04	1.04	1.04	1.038	1.04	1.04	1.04	1.04	1.04	1.04	1.04	1.04	1.04	1.04	1.04	1.04	1.04	1.04	1.04	1.04	1.04	1.04	1.04	1.04	1.04	1.04	1.038	1.038
50		NC_019955.1	55732	56709	+	WP_005455219.1	WP_005455219.1	ABC transporter permease	1-316: COG0601 (DppB, ABC-type dipeptide/oligopeptide/nickel transport system, permease component [Amino acid transport and metabolism, Inorganic ion transport and metabolism].)	SP(Sec/SPI) (Pr: 0.537)	VPBB_RS00265	325	+	119	52	0.998	0.998	0.998	0.998	0.998	0.998	0.998	0.998	0.998	0.998	0.998	0.998	0.998	0.998	0.998	0.998	0.998	0.998	0.998	0.998	0.998	0.998	0.998	0.998	0.998	0.998	0.998	0.998	0.998	0.998	0.998	0.995	0.998	0.998
51		NC_019955.1	56712	57668	+	WP_005455202.1	WP_005455202.1	ABC transporter permease	15-315: COG1173 (DppC, ABC-type dipeptide/oligopeptide/nickel transport system, permease component [Amino acid transport and metabolism, Inorganic ion transport and metabolism].)		VPBB_RS00270	318	-	121	52	1.002	1.002	1.002	1.002	1.002	1.002	1.002	1.002	1.002	1.002	1.002	1.002	1.002	1.002	1.002	1.002	1.002	1.002	1.002	1.002	1.002	1.002	1.002	1.002	1.002	1.002	1.002	1.002	1.002	1	1.002	1.002	1.002	1.002
52		NC_019955.1	57825	58829	+	WP_025506264.1	WP_025506264.1	sporulation protein		SP(Sec/SPI) (Pr: 0.892)	VPBB_RS00275	334	-	121	52	1.016	1.016	1.019	1.016	1.007	1.001	1.001	1.016	1.019	1.004	1.019	1.028	1.028	1.028	1.019	1.028	1.028	1.028	1.028	1.019	1.019	1.019	1.019	1.028	1.028	1.028	1.028	0.976	1.012	1.01	1.006	1.01	1.004	1.004
53		NC_019955.1	58932	61235	-	WP_015296044.1	WP_015296044.1	hypothetical protein		LIPO(Sec/SPII) (Pr: 0.999)	VPBB_RS00280	767	-	115	46	1.013	1.013	0.632	1.013	0.599	1.012	1.014	0.604	0.632	1.017	0.632	1.022	1.022	1.022	0.632	1.022	1.022	1.022	1.022	0.632	0.632	0.632	0.632	1.022	1.022	1.022	1.022	1.005	0.046	0.632	1.013	1.017	1.017	1.017
54		NC_019955.1	61499	63073	-	WP_015296045.1	WP_015296045.1	hypothetical protein		SP(Sec/SPI) (Pr: 0.715)	VPBB_RS00285	524	+	119	51	1.026	1.026	1.032	1.026	1.031	1.027	1.027	1.03	1.032	1.024	1.032	1.037	1.037	1.037	1.032	1.037	1.037	1.037	1.037	1.032	1.032	1.032	1.032	1.037	1.037	1.037	1.037	1.026	1.031	1.029	1.028	1.028	1.024	1.024
55		NC_019955.1	63077	63649	-	WP_015296046.1	WP_015296046.1	DNA-directed RNA polymerase specialized sigma subunit	5-188: TIGR02999 (Sig-70_X6, RNA polymerase sigma factor, TIGR02999 family.)		VPBB_RS00290	190	-	121	52	1.021	1.021	1.024	1.021	1.024	1.024	1.024	1.024	1.024	1.024	1.024	1.026	1.026	1.026	1.024	1.026	1.026	1.026	1.026	1.024	1.024	1.024	1.024	1.026	1.026	1.026	1.026	1.024	1.024	1.024	1.018	1.024	1.024	1.024
56		NC_019955.1	63652	65124	-	WP_015296047.1	WP_015296047.1	hypothetical protein		SP(Sec/SPI) (Pr: 0.992)	VPBB_RS00295	490	+	119	51	1.05	1.05	1.046	1.05	1.05	1.047	1.047	1.051	1.046	1.05	1.046	1.054	1.054	1.054	1.046	1.054	1.053	1.054	1.054	1.046	1.046	1.046	1.046	1.053	1.054	1.054	1.054	1.048	1.05	1.05	1.05	1.047	1.05	1.05
57		NC_019955.1	65138	66490	-	WP_005487485.1	WP_005487485.1	serine/threonine protein kinase	78-310: cd14014 (STKc_PknB_like, Catalytic domain of bacterial Serine/Threonine kinases, PknB and similar proteins.)		VPBB_RS00300	450	-	118	52	1.029	1.029	1.032	1.029	1.032	1.029	1.029	1.028	1.032	1.023	1.032	1.037	1.033	1.037	1.032	1.033	1.037	1.033	1.033	1.032	1.032	1.032	1.032	1.037	1.037	1.033	1.033	1.026	1.031	1.029	1.024	1.023	1.023	1.023
58		NC_019955.1	66608	67717	+	WP_072828780.1	WP_072828780.1	LacI family DNA-binding transcriptional regulator	104-368: cd01575 (PBP1_GntR, Ligand-binding domain of DNA transcription repressor GntR specific for gluconate, a member of the LacI-GalR family of bacterial transcription regulators.); 44-113: smart00354 (HTH_LACI, helix_turn _helix lactose operon repressor.)		VPBB_RS00305	369	-	119	52	1.033	1.033	1.031	1.033	1.033	1.033	1.033	1.031	1.031	1.033	1.031	1.034	1.034	1.034	1.031	1.034	1.034	1.034	1.034	1.031	1.031	1.031	1.031	1.034	1.034	1.034	1.034	1.033	1.033	1.03	1.033	1.031	1.033	1.033
59		NC_019955.1	67773	68708	+	WP_005455215.1	WP_005455215.1	LysR family transcriptional regulator	8-255: COG0583 (LysR, DNA-binding transcriptional regulator, LysR family [Transcription].)		VPBB_RS00310	311	-	119	52	1.042	1.042	1.042	1.042	1.042	1.042	1.042	1.042	1.042	1.042	1.042	1.042	1.042	1.042	1.042	1.042	1.042	1.042	1.042	1.042	1.042	1.042	1.042	1.042	1.042	1.042	1.042	1.042	1.042	1.042	1.042	1.042	1.042	1.042
60		NC_019955.1	68978	69382	+	WP_005455212.1	WP_005455212.1	multidrug transporter subunit MdtJ	6-125: cl23754 (EamA, EamA-like transporter family.)		VPBB_RS00315	134	+	119	52	1.015	1.015	0.993	1.015	0.944	1.015	1.015	1.015	0.993	1.007	0.993	1.015	1.015	1.015	0.993	1.015	1.015	1.015	1.015	0.993	0.993	0.993	0.993	1.015	1.015	1.015	1.015	1.015	1.015	1.015	1.015	1.015	1.007	1.007
61		NC_019955.1	69379	69708	+	WP_005478614.1	WP_005478614.1	multidrug transporter	1-109: cl23754 (EamA, EamA-like transporter family.)		VPBB_RS00320	109	-	121	52	0.954	0.954	0.954	0.954	0.954	0.954	0.954	0.954	0.954	0.954	0.954	0.954	0.954	0.954	0.954	0.954	0.954	0.954	0.954	0.954	0.954	0.954	0.954	0.954	0.954	0.954	0.954	0.954	0.954	0.954	0.954	0.954	0.954	0.954
62		NC_019955.1	69783	71579	-	WP_015296048.1	WP_015296048.1	phosphogluconate dehydratase	3-597: PRK09054 (PRK09054, phosphogluconate dehydratase; Validated)		VPBB_RS00325	598	+	116	50	1.028	1.028	1.027	1.028	1.027	1.027	1.027	1.028	1.027	1.029	1.027	1.029	1.029	1.029	0.151	1.029	1.029	1.029	1.029	1.027	1.027	1.027	1.027	1.029	1.029	1.029	1.029	1.028	1.028	1.028	1.027	1.024	1.029	1.029
63		NC_019955.1	71579	72103	-	WP_005467756.1	WP_005467756.1	D-gluconate kinase	9-165: COG3265 (GntK, Gluconate kinase [Carbohydrate transport and metabolism].)		VPBB_RS00330	174	-	121	52	1.032	1.032	1.029	1.032	1.032	1.032	1.032	1.032	1.029	1.032	1.029	1.032	1.032	1.032	1.029	1.032	1.032	1.032	1.032	1.029	1.029	1.029	1.029	1.032	1.032	1.032	1.032	1.032	1.032	1.032	1.032	1.029	1.032	1.032
64		NC_019955.1	72257	73633	+	WP_005478622.1	WP_005478622.1	GntP family permease	11-458: COG2610 (GntT, H+/gluconate symporter or related permease [Carbohydrate transport and metabolism, General function prediction only].)		VPBB_RS00335	458	+	121	51	0.964	0.964	0.965	0.964	0.965	0.964	0.964	0.965	0.965	0.965	0.965	0.965	0.965	0.965	0.965	0.965	0.965	0.965	0.965	0.965	0.965	0.965	0.965	0.965	0.965	0.965	0.965	0.965	0.963	0.963	0.965	0.964	0.965	0.965
65		NC_019955.1	73643	74254	+	WP_005379148.1	WP_005379148.1	ketohydroxyglutarate aldolase	1-202: PRK05718 (PRK05718, keto-hydroxyglutarate-aldolase/keto-deoxy-phosphogluconate aldolase; Provisional)		VPBB_RS00340	203	-	121	52	1.007	1.007	1.015	1.007	1.01	1.01	1.01	1.01	1.015	1.01	1.015	1.015	1.015	1.015	1.015	1.015	1.015	1.015	1.015	1.015	1.015	1.015	1.015	1.015	1.015	1.015	1.015	1.01	1.015	1.007	1.015	1.002	1.01	1.01
66		NC_019955.1	74360	75217	-	WP_072828795.1	WP_072828795.1	xanthosine phosphorylase	12-284: PRK08202 (PRK08202, purine nucleoside phosphorylase; Provisional)		VPBB_RS00345	285	-	118	49	0.984	0.984	1.028	0.984	0.988	1.032	1.032	1.032	1.028	1.03	1.028	1.032	1.032	1.032	1.028	1.032	1.032	1.032	1.032	1.028	1.028	1.028	1.028	1.032	1.032	1.032	1.032	1.028	1.028	1.025	1.025	1.016	1.03	1.03
67		NC_019955.1	75279	76211	+	WP_072828777.1	WP_072828777.1	LysR family transcriptional regulator	109-305: cd08449 (PBP2_XapR, The C-terminal substrate binding domain of LysR-type transcriptional regulator XapR involved in xanthosine catabolism, contains the type 2 periplasmic binding fold.); 20-79: pfam00126 (HTH_1, Bacterial regulatory helix-turn-helix protein, lysR family.)		VPBB_RS00350	310	-	120	49	1.019	1.019	1.018	1.019	1.035	1.039	1.039	1.023	1.018	1.031	1.018	1.039	1.039	1.039	1.018	1.039	1.039	1.039	1.039	1.018	1.018	1.018	1.018	1.039	1.039	1.039	1.039	1.031	1.027	1.031	1.027	1.026	1.031	1.031
68		NC_019955.1	76292	77647	-	WP_005478739.1	WP_005478739.1	glutathione-disulfide reductase	1-451: PRK06116 (PRK06116, glutathione reductase; Validated)		VPBB_RS00355	451	-	118	52	1.031	1.031	1.031	1.031	1.031	1.029	1.029	1.029	1.031	1.031	1.031	1.031	1.031	1.031	1.031	1.031	1.031	1.031	1.031	1.031	1.031	1.031	1.031	1.031	1.031	1.031	1.031	1.03	1.031	1.027	1.031	1.028	1.031	1.031
69		NC_019955.1	77907	78746	-	WP_005478729.1	WP_005478729.1	23S rRNA (adenine(2030)-N(6))-methyltransferase RlmJ	2-279: COG2961 (RlmJ, 23S rRNA A2030 N6-methylase RlmJ [Translation, ribosomal structure and biogenesis].)		VPBB_RS00360	279	-	117	51	1.027	1.027	1.027	1.027	1.023	1.027	1.027	1.027	1.027	1.027	1.027	1.027	1.027	1.027	1.027	1.027	1.027	1.027	1.027	1.027	1.027	1.027	1.027	1.027	1.027	1.027	1.027	1.023	1.027	1.027	1.027	1.027	1.027	1.027
70		NC_019955.1	79146	81188	+	WP_015296051.1	WP_015296051.1	oligopeptidase A	1-678: PRK10911 (PRK10911, oligopeptidase A; Provisional)		VPBB_RS00365	680	-	119	51	1.039	1.039	1.038	1.039	1.038	1.035	1.035	1.036	1.038	1.036	1.038	1.039	1.039	1.039	1.038	1.039	1.039	1.039	1.039	1.038	1.038	1.038	1.038	1.039	1.039	1.039	1.039	1.036	1.038	1.038	1.038	1.035	1.036	1.036
71		NC_019955.1	81255	81719	-	WP_005465258.1	WP_005465258.1	transcriptional regulator AsnC	3-154: PRK11179 (PRK11179, DNA-binding transcriptional regulator AsnC; Provisional)		VPBB_RS00370	154	-	121	52	1.026	1.026	1.026	1.026	1.026	1.026	1.026	1.026	1.026	1.026	1.026	1.026	1.026	1.026	1.026	1.026	1.026	1.026	1.026	1.026	1.026	1.026	1.026	1.026	1.026	1.026	1.026	1.026	1.026	1.026	1.026	1.026	1.026	1.026
73		NC_019955.1	85085	85864	+	WP_005478714.1	WP_005478714.1	ribosomal RNA small subunit methyltransferase J	19-255: pfam04445 (SAM_MT, Putative SAM-dependent methyltransferase.)		VPBB_RS00380	259	-	119	52	1.014	1.014	1.019	1.014	1.015	1.015	1.015	1.015	1.019	1.014	1.019	1.019	1.019	1.019	1.019	1.019	1.019	1.019	1.019	1.019	1.019	1.019	1.019	1.019	1.019	1.019	1.019	1.014	1.014	1.014	1.019	1.015	1.014	1.014
74		NC_019955.1	86051	86623	+	WP_015296052.1	WP_015296052.1	hypothetical protein			VPBB_RS00385	190	-	118	52	0.961	0.961	0.961	0.961	0.942	0.947	0.947	0.963	0.961	0.955	0.961	0.974	0.974	0.974	0.961	0.974	0.974	0.974	0.974	0.961	0.961	0.955	0.961	0.974	0.974	0.974	0.974	0.942	0.95	0.961	0.955	0.958	0.955	0.955
75		NC_019955.1	86695	87573	-	WP_015296053.1	WP_015296053.1	EamA family transporter	11-274: TIGR00950 (2A78, Carboxylate/Amino Acid/Amine Transporter.)		VPBB_RS00390	292	-	119	52	0.993	0.993	0.993	0.993	0.993	0.993	0.993	0.993	0.993	0.993	0.993	0.995	0.995	0.995	0.993	0.995	0.995	0.995	0.995	0.993	0.993	0.993	0.993	0.995	0.995	0.995	0.995	0.993	0.993	0.99	0.993	0.993	0.993	0.993
76		NC_019955.1	87638	88063	-	WP_005467601.1	WP_005467601.1	universal stress protein UspA	1-141: cl00292 (AANH_like, N/A.)		VPBB_RS00395	141	-	121	52	1.028	1.028	1.028	1.028	1.028	1.028	1.028	1.028	1.028	1.028	1.028	1.028	1.028	1.028	1.028	1.028	1.028	1.028	1.028	1.028	1.028	1.028	1.028	1.028	1.028	1.028	1.028	1.028	1.028	1.028	1.028	1.028	1.028	1.028
77		NC_019955.1	88291	88818	+	WP_005467599.1	WP_005467599.1	H-type ferritin	1-167: COG1528 (Ftn, Ferritin [Inorganic ion transport and metabolism].)		VPBB_RS00400	175	-	119	52	1.031	1.031	1.031	1.031	1.031	1.031	1.031	1.031	1.031	1.031	1.031	1.031	1.031	1.031	1.031	1.031	1.031	1.031	1.031	1.031	1.031	1.031	1.031	1.031	1.031	1.031	1.031	1.031	1.031	1.031	1.031	1.031	1.031	1.031
78		NC_019955.1	88909	89232	+	WP_005394407.1	WP_005394407.1	universal stress protein B	1-107: PRK04960 (PRK04960, universal stress protein UspB; Provisional)		VPBB_RS00405	107	-	120	52	1.023	1.023	1.023	1.023	1.023	1.023	1.023	1.023	1.023	1.023	1.023	1.023	1.023	1.023	1.023	1.023	1.023	1.023	1.023	1.023	1.023	1.023	1.023	1.023	1.023	1.023	1.023	1.023	1.023	1.023	1.023	1.023	1.023	1.023
79		NC_019955.1	89390	90583	+	WP_015296054.1	WP_015296054.1	NAD(P)/FAD-dependent oxidoreductase	5-396: pfam03486 (HI0933_like, HI0933-like protein.)	SP(Sec/SPI) (Pr: 0.517)	VPBB_RS00410	397	-	120	52	1.033	1.033	1.033	1.033	1.038	1.031	1.031	1.033	1.033	1.033	1.033	1.039	1.039	1.039	1.033	1.039	1.039	1.039	1.039	1.033	1.033	1.033	1.033	1.039	1.039	1.039	1.039	1.033	1.031	1.016	1.033	1.03	1.033	1.033
80		NC_019955.1	90669	92012	-	WP_015296055.1	WP_015296055.1	sigma-54-dependent Fis family transcriptional regulator	103-447: COG2204 (AtoC, DNA-binding transcriptional response regulator, NtrC family, contains REC, AAA-type ATPase, and a Fis-type DNA-binding domains [Signal transduction mechanisms].)		VPBB_RS00415	447	-	120	52	1.03	1.03	1.03	1.03	1.029	1.025	1.025	1.026	1.03	1.03	1.03	1.03	1.03	1.03	1.03	1.03	1.03	1.03	1.03	1.03	1.03	1.03	1.03	1.03	1.03	1.03	1.03	1.026	1.026	1.028	1.029	1.023	1.03	1.03
81		NC_019955.1	92446	92997	+	WP_005466985.1	WP_005466985.1	BON domain-containing protein	55-183: COG2823 (OsmY, Osmotically-inducible protein OsmY, contains BON domain [Function unknown].)	SP(Sec/SPI) (Pr: 0.994)	VPBB_RS00420	183	+	119	52	0.945	0.945	0.94	0.945	0.937	0.943	0.943	0.937	0.94	0.943	0.94	0.945	0.945	0.945	0.94	0.945	0.945	0.945	0.945	0.94	0.94	0.94	0.94	0.945	0.945	0.945	0.945	0.943	0.94	0.943	0.945	0.943	0.943	0.943
82		NC_019955.1	93043	93219	+	WP_029826239.1	WP_029826239.1	membrane protein			VPBB_RS23360	58	-	117	51	0.897	0.897	0.897	0.897	0.897	0.897	0.897	0.897	0.897	0.897	0.897	0.905	0.905	0.905	0.897	0.905	0.905	0.905	0.905	0.897	0.897	0.897	0.897	0.905	0.905	0.905	0.905	0.897	0.897	0.897	0.897	0.897	0.897	0.897
83		NC_019955.1	93228	93425	+	WP_005466987.1	WP_005466987.1	hypothetical protein		LIPO(Sec/SPII) (Pr: 0.998)	VPBB_RS00430	65	+	120	52	1.015	1.015	1.015	1.015	1.015	1.015	1.015	1.015	1.015	1.015	1.015	1.015	1.015	1.015	1.015	1.015	1.015	1.015	1.015	1.015	1.015	1.015	1.015	1.015	1.015	1.015	1.015	1.015	1.015	1.015	1.015	1.015	1.015	1.015
84		NC_019955.1	93517	93948	+	WP_015296056.1	WP_015296056.1	hemerythrin domain-containing protein	6-118: cd12108 (Hr-like, Hemerythrin-like domain.)		VPBB_RS00435	143	-	120	52	1.021	1.021	1.021	1.021	1.021	1.021	1.021	1.021	1.021	1.021	1.021	1.031	1.031	1.031	1.021	1.031	1.031	1.031	1.031	1.021	1.021	1.021	1.021	1.031	1.031	1.031	1.031	1.021	1.014	1.021	1.021	1.021	1.021	1.021
85		NC_019955.1	93983	95620	+	WP_015296057.1	WP_015296057.1	methylglyoxal synthase	1-545: PRK12361 (PRK12361, hypothetical protein; Provisional)		VPBB_RS00440	545	+	106	52	1.008	1.008	1.004	1.008	1.006	1.007	1.007	1.009	1.004	1.013	1.004	1.024	1.024	1.024	1.004	1.024	1.025	1.024	1.024	1.004	1.004	1.004	1.004	1.025	1.024	1.024	1.024	0.069	1.017	1.013	1.004	1.006	1.013	1.013
86		NC_019955.1	95848	96246	-	WP_029826238.1	WP_029826238.1	hypothetical protein			VPBB_RS00445	132	-	119	51	1.03	1.03	1.008	1.03	1.023	1.023	1.023	1.023	1.008	1.034	1.008	1.042	1.042	1.034	1.008	1.042	1.042	1.042	1.042	1.008	1.008	1.008	1.008	1.042	1.042	1.042	1.042	1.03	1.03	1.03	1.023	1.03	1.034	1.034
87		NC_019955.1	96363	96794	-	WP_005466482.1	WP_005466482.1	DUF2383 domain-containing protein	6-110: pfam09537 (DUF2383, Domain of unknown function (DUF2383).)		VPBB_RS00450	143	-	121	52	1	1	0.993	1	1	0.99	0.99	1	0.993	1	0.993	1	1	1	0.993	1	1	1	1	0.993	0.993	0.993	0.993	1	1	1	1	0.993	0.993	1	0.993	1	1	1
88		NC_019955.1	97063	97488	+	WP_076621525.1	WP_076621525.1	hypothetical protein			VPBB_RS23365	141	-	121	52	1	1	1.028	1	1.028	1.014	1.014	1.014	1.028	1.028	1.028	1.032	1.032	1.032	1.028	1.032	1.032	1.032	1.032	1.028	1.028	1.028	1.028	1.032	1.032	1.032	1.032	1	1.011	1.021	1.018	1.014	1.028	1.028
89		NC_019955.1	97532	98044	+	WP_005466480.1	WP_005466480.1	phage holin family protein			VPBB_RS00460	170	+	118	52	1.015	1.015	1.015	1.015	1.003	1.006	1.006	1.006	1.015	1.015	1.015	1.015	1.015	1.015	1.015	1.015	1.015	1.015	1.015	1.015	1.015	1.015	1.015	1.015	1.015	1.015	1.015	0.994	1.012	1.012	1.006	1.015	1.015	1.015
90		NC_019955.1	97989	98339	+	WP_072828774.1	WP_072828774.1	hypothetical protein			VPBB_RS00465	116	-	121	52	0.991	0.991	0.983	0.991	0.991	0.978	0.978	0.978	0.983	0.991	0.983	0.991	0.991	0.991	0.983	0.991	0.991	0.991	0.991	0.983	0.983	0.983	0.983	0.991	0.991	0.991	0.991	0.987	0.931	0.978	0.974	0.983	0.991	0.991
91		NC_019955.1	98349	99377	+	WP_005496666.1	WP_005496666.1	AI-2E family transporter	24-334: COG0628 (PerM, Predicted PurR-regulated permease PerM [General function prediction only].)		VPBB_RS00470	342	+	120	51	0.99	0.99	0.987	0.99	0.988	0.987	0.987	0.987	0.987	0.988	0.987	0.991	0.991	0.991	0.987	0.991	0.991	0.991	0.991	0.987	0.987	0.987	0.987	0.991	0.991	0.991	0.991	0.991	0.991	0.99	0.991	0.982	0.988	0.988
92		NC_019955.1	99410	101845	-	WP_015296061.1	WP_015296061.1	GGDEF domain-containing protein	268-809: PRK10060 (PRK10060, RNase II stability modulator; Provisional); 133-390: PRK13560 (PRK13560, hypothetical protein; Provisional)		VPBB_RS00475	811	-	118	51	1.035	1.035	1.038	1.035	1.035	1.035	1.035	1.036	1.038	1.038	1.038	1.04	1.04	1.04	1.038	1.04	1.04	1.04	1.04	1.038	1.038	1.038	1.038	1.04	1.04	1.04	1.04	1.038	1.035	1.036	1.034	1.035	1.038	1.038
93		NC_019955.1	102059	102967	-	WP_015296062.1	WP_015296062.1	EamA/RhaT family transporter	1-286: COG0697 (RhaT, Permease of the drug/metabolite transporter (DMT) superfamily [Carbohydrate transport and metabolism, Amino acid transport and metabolism, General function prediction only].)		VPBB_RS00480	302	-	121	52	0.98	0.98	0.98	0.98	0.978	0.98	0.98	0.978	0.98	0.978	0.98	0.982	0.982	0.982	0.98	0.982	0.982	0.982	0.982	0.98	0.98	0.98	0.98	0.982	0.982	0.982	0.982	0.978	0.982	0.98	0.98	0.98	0.978	0.978
94		NC_019955.1	103137	104681	+	WP_015296063.1	WP_015296063.1	DNA recombination protein RmuC	65-514: cl25857 (RmuC, RmuC family.)		VPBB_RS00485	514	-	120	52	1.012	1.012	1.009	1.012	1.012	1.014	1.014	1.011	1.009	1.01	1.009	1.013	1.015	1.015	1.009	1.015	1.015	1.015	1.015	1.009	1.009	1.009	1.009	1.015	1.015	1.015	1.015	1.014	1.014	1.01	1.014	1.015	1.01	1.01
95		NC_019955.1	104760	105539	+	WP_005456853.1	WP_005456853.1	ubiquinone/menaquinone biosynthesis C-methyltransferase UbiE	21-259: PRK00216 (ubiE, ubiquinone/menaquinone biosynthesis methyltransferase; Reviewed)		VPBB_RS00490	259	+	121	52	1.041	1.041	1.041	1.041	1.041	1.041	1.041	1.041	1.041	1.041	1.041	1.041	1.041	1.041	1.041	1.041	1.041	1.041	1.041	1.041	1.041	1.041	1.041	1.041	1.041	1.041	1.041	1.041	1.041	1.041	1.041	1.041	1.041	1.041
96		NC_019955.1	105551	106186	+	WP_005456848.1	WP_005456848.1	SCP2 domain-containing protein	1-200: COG3165 (UbiJ, Ubiquinone biosynthesis protein UbiJ, contains SCP2 domain [Coenzyme transport and metabolism].)		VPBB_RS00495	211	-	121	52	1.024	1.024	1.021	1.024	1.019	1.024	1.024	1.014	1.021	1.019	1.021	1.024	1.024	1.024	1.021	1.024	1.024	1.024	1.024	1.021	1.021	1.021	1.021	1.024	1.024	1.024	1.024	1.024	1.024	1.024	1.024	1.024	1.019	1.019
97		NC_019955.1	106183	107817	+	WP_015296064.1	WP_015296064.1	ubiquinone biosynthesis regulatory protein kinase UbiB	3-542: PRK04750 (ubiB, putative ubiquinone biosynthesis protein UbiB; Reviewed)		VPBB_RS00500	544	+	119	52	1.028	1.028	1.028	1.028	1.03	1.029	1.029	1.028	1.028	1.028	1.028	1.029	1.029	1.029	1.028	1.029	1.03	1.029	1.029	1.028	1.028	1.028	1.028	1.03	1.029	1.029	1.029	1.028	1.03	1.028	1.027	1.028	1.028	1.028
98		NC_019955.1	107866	108111	+	WP_005456852.1	WP_005456852.1	twin-arginine translocase subunit TatA	1-81: PRK04598 (tatA, twin arginine translocase protein A; Provisional)		VPBB_RS00505	81	-	121	52	0.981	0.981	0.981	0.981	0.981	0.981	0.981	0.981	0.981	0.981	0.981	0.981	0.981	0.981	0.981	0.981	0.981	0.981	0.981	0.981	0.981	0.981	0.981	0.981	0.981	0.981	0.981	0.981	0.981	0.981	0.981	0.981	0.981	0.981
99		NC_019955.1	108115	108513	+	WP_015296065.1	WP_015296065.1	twin-arginine translocase subunit TatB	1-132: PRK01770 (PRK01770, sec-independent translocase; Provisional)		VPBB_RS00510	132	+	120	52	0.992	0.992	0.985	0.992	0.985	0.992	0.992	0.985	0.985	0.977	0.985	0.985	0.985	0.985	0.985	0.985	0.992	0.985	0.985	0.985	0.985	0.985	0.985	0.992	0.985	0.985	0.985	0.985	0.992	0.992	0.985	0.985	0.977	0.977
100		NC_019955.1	108582	109322	+	WP_005459771.1	WP_005459771.1	twin-arginine translocase subunit TatC	4-246: cl00521 (TatC, Sec-independent protein translocase protein (TatC).)		VPBB_RS00515	246	-	121	52	0.994	0.994	0.994	0.994	0.994	0.994	0.994	0.994	0.994	0.994	0.994	0.994	0.994	0.994	0.994	0.994	0.994	0.994	0.994	0.994	0.994	0.994	0.994	0.994	0.994	0.994	0.994	0.994	0.994	0.994	0.994	0.994	0.994	0.994
101		NC_019955.1	109691	110452	-	WP_015296066.1	WP_015296066.1	TatD family deoxyribonuclease	1-253: COG0084 (TatD, Tat protein secretion system quality control protein TatD (DNase activity) [Cell motility].)		VPBB_RS00520	253	-	121	52	1.032	1.032	1.038	1.032	1.04	1.04	1.04	1.034	1.038	1.03	1.038	1.043	1.043	1.043	1.038	1.043	1.043	1.043	1.043	1.038	1.038	1.038	1.038	1.043	1.043	1.043	1.043	1.038	1.034	1.032	1.04	1.038	1.03	1.03
102		NC_019955.1	110432	110575	+	WP_011105611.1	WP_011105611.1	hypothetical protein			VPBB_RS23370	47	-	104	50	0.991	0.991	0.991	0.991	0.991	0.991	0.991	0.991	0.991	0.991	0.991	0.991	0.991	0.991	0.991	0.991	0.991	0.991	0.991	0.991	0.991	0	0.991	0.991	0.991	0.991	0.991	0.991	0	0.991	0.991	0.991	0.991	0.991
103		NC_019955.1	110634	111695	+	WP_005489689.1	WP_005489689.1	porphobilinogen synthase	7-334: PRK09283 (PRK09283, delta-aminolevulinic acid dehydratase; Validated)		VPBB_RS00525	353	-	120	52	1.035	1.035	1.035	1.035	1.035	1.035	1.035	1.035	1.035	1.035	1.035	1.035	1.035	1.035	1.035	1.035	1.035	1.035	1.035	1.035	1.035	1.035	1.035	1.035	1.035	1.035	1.035	1.035	1.035	1.033	1.035	1.035	1.035	1.035
104		NC_019955.1	111843	112271	+	WP_011105612.1	WP_011105612.1	N-acetyltransferase	37-120: pfam13508 (Acetyltransf_7, Acetyltransferase (GNAT) domain.)		VPBB_RS00530	142	-	120	52	1.014	1.014	1.014	1.014	1.007	1.014	1.014	1.014	1.014	1.014	1.014	1.014	1.014	1.014	1.014	1.014	1.014	1.014	1.014	1.014	1.014	1.014	1.014	1.014	1.014	1.014	1.014	1.014	1.014	1.014	1.014	1.014	1.014	1.014
105		NC_019955.1	112381	112596	-	WP_011105613.1	WP_011105613.1	hypothetical protein			VPBB_RS23375	71	-	117	49	0.979	0.979	1	0.979	1	0.986	0.986	1	1	1	1	1	1	1	1	1	1	1	1	1	1	1	1	1	1	1	1	1	1	1	1	1	1	1
106		NC_019955.1	112888	115683	+	WP_015296067.1	WP_015296067.1	DNA polymerase I	6-931: PRK05755 (PRK05755, DNA polymerase I; Provisional)		VPBB_RS00535	931	-	119	51	1.021	1.021	1.028	1.021	1.023	1.024	1.024	1.024	1.028	1.028	1.028	1.028	1.028	1.028	1.028	1.028	1.028	1.028	1.028	1.028	1.028	1.028	1.028	1.028	1.028	1.028	1.028	1.024	1.02	1.028	1.023	1.024	1.028	1.028
107		NC_019955.1	116224	116430	-	WP_021486845.1	WP_021486845.1	hypothetical protein			VPBB_RS23380	68	-	116	50	1.022	1.022	1	1.022	1.022	1.022	1.022	1.022	1	1.022	1	1.022	1.022	1.022	1	1.022	1.022	1.022	1.022	1	1	1	1	1.022	1.022	1.022	1.022	1	1.007	1.007	0.993	1.022	1.022	1.022
108		NC_019955.1	116441	117100	-	WP_005456829.1	WP_005456829.1	GTP-binding protein	4-201: PRK00454 (engB, GTP-binding protein YsxC; Reviewed)		VPBB_RS00540	219	+	120	51	1.037	1.037	1.037	1.037	1.037	1.037	1.037	1.037	1.037	1.037	1.037	1.034	1.034	1.034	1.037	1.034	1.037	1.034	1.034	1.037	1.037	1.037	1.037	1.037	1.034	1.034	1.034	1.037	1.037	1.037	1.037	1.037	1.037	1.037
109		NC_019955.1	117260	117877	+	WP_005478649.1	WP_005478649.1	cytochrome c4	16-125: COG2863 (CytC553, Cytochrome c553 [Energy production and conversion].); 125-200: cl21467 (Cytochrom_C, Cytochrome c.)	SP(Sec/SPI) (Pr: 0.701)	VPBB_RS00545	205	-	121	52	1.024	1.024	1.029	1.024	1.029	1.024	1.024	1.029	1.029	1.024	1.029	1.029	1.029	1.029	1.029	1.029	1.029	1.029	1.029	1.029	1.029	1.029	1.029	1.029	1.029	1.029	1.029	1.024	1.024	1.029	1.02	1.029	1.024	1.024
110		NC_019955.1	118245	118523	-	WP_011105615.1	WP_011105615.1	hypothetical protein			VPBB_RS23385	92	-	116	50	1.016	1.016	1.016	1.016	1.016	1.016	1.016	1.016	1.016	1.016	1.016	1.016	1.016	1.016	1.016	1.016	1.016	1.016	1.016	1.016	1.016	1.016	1.016	1.016	1.016	1.016	1.016	1.016	1	1.011	1.016	1.016	1.016	1.016
111		NC_019955.1	118640	119314	+	WP_080105263.1	WP_080105263.1	class I SAM-dependent methyltransferase	73-205: pfam13489 (Methyltransf_23, Methyltransferase domain.)		VPBB_RS00550	224	+	121	52	1.056	1.056	1.051	1.056	1.051	1.056	1.056	1.051	1.051	1.051	1.051	1.056	1.056	1.056	1.051	1.056	1.056	1.056	1.056	1.051	1.051	1.051	1.051	1.056	1.056	1.056	1.056	1.056	1.056	1.056	1.049	1.049	1.051	1.051
112		NC_019955.1	119314	119856	+	WP_015296069.1	WP_015296069.1	Der GTPase-activating protein YihI	4-140: PRK05244 (PRK05244, Der GTPase activator; Provisional)		VPBB_RS00555	180	+	120	52	0.986	0.986	0.981	0.986	0.986	0.986	0.986	0.981	0.981	0.986	0.981	0.992	0.992	0.992	0.981	0.992	0.992	0.992	0.992	0.981	0.981	0.981	0.981	0.992	0.992	0.992	0.992	0.986	0.992	0.981	0.986	0.978	0.986	0.986
113		NC_019955.1	119864	120352	+	WP_005456843.1	WP_005456843.1	DUF2489 domain-containing protein	19-146: pfam10675 (DUF2489, Protein of unknown function (DUF2489).)		VPBB_RS00560	162	-	121	52	1.003	1.003	1	1.003	1.009	1.009	1.009	1.009	1	1.009	0.994	1.009	1.009	1.009	1	1.009	1.009	1.009	1.009	0.994	1	1	1	1.009	1.009	1.009	1.009	1.009	1.009	1.009	1.003	1.009	1.009	1.009
114		NC_019955.1	120538	121929	+	WP_005496689.1	WP_005496689.1	oxygen-independent coproporphyrinogen III oxidase	10-463: PRK09249 (PRK09249, coproporphyrinogen III oxidase; Provisional)		VPBB_RS00565	463	-	121	52	1.043	1.043	1.042	1.043	1.043	1.043	1.043	1.043	1.042	1.043	1.042	1.043	1.043	1.043	1.042	1.043	1.043	1.043	1.043	1.042	1.042	1.042	1.042	1.043	1.043	1.043	1.043	1.043	1.041	1.042	1.043	1.042	1.043	1.043
115		NC_019955.1	121999	123003	-	WP_015296070.1	WP_015296070.1	adenosine deaminase	1-334: PRK09358 (PRK09358, adenosine deaminase; Provisional)		VPBB_RS00570	334	-	120	52	1.024	1.024	1.025	1.024	1.028	1.025	1.025	1.028	1.025	1.022	1.025	1.028	1.028	1.028	1.025	1.028	1.028	1.028	1.028	1.025	1.025	1.025	1.025	1.028	1.028	1.028	1.028	1.025	1.024	1.028	1.028	1.022	1.022	1.022
116		NC_019955.1	123151	125697	-	WP_020904381.1	WP_020904381.1	sensor domain-containing phosphodiesterase	600-839: cd01948 (EAL, EAL domain.); 360-836: PRK11829 (PRK11829, biofilm formation regulator HmsP; Provisional); 63-221: cd12913 (PDC1_MCP_like, first PDC (PhoQ/DcuS/CitA) domain of methyl-accepting chemotaxis proteins and similar domains.); 195-284: pfam02743 (dCache_1, Cache domain.)		VPBB_RS00575	848	-	119	51	1.042	1.042	1.041	1.042	1.042	1.038	1.038	1.042	1.041	1.04	1.041	1.042	1.042	1.042	1.041	1.042	1.042	1.042	1.042	1.041	1.041	1.041	1.041	1.042	1.035	1.042	1.042	1.041	1.042	1.04	1.04	1.04	1.04	1.04
117		NC_019955.1	125799	127202	-	WP_015296072.1	WP_015296072.1	nitrogen regulation protein NR(I)	6-466: TIGR01818 (ntrC, nitrogen regulation protein NR(I).)		VPBB_RS00580	467	-	119	52	1.024	1.024	1.024	1.024	1.024	1.024	1.024	1.024	1.024	1.024	1.024	1.025	1.025	1.025	1.024	1.025	1.025	1.025	1.025	1.024	1.024	1.024	1.024	1.025	1.025	1.025	1.025	1.024	1.024	1.024	1.021	1.024	1.024	1.024
118		NC_019955.1	127261	128307	-	WP_005456815.1	WP_005456815.1	nitrogen regulation protein NR(II)	1-348: PRK11073 (glnL, nitrogen regulation protein NR(II); Provisional)		VPBB_RS00585	348	-	120	52	1.011	1.011	1.011	1.011	1.011	1.011	1.011	1.011	1.011	1.011	1.011	1.011	1.011	1.011	1.011	1.011	1.011	1.011	1.011	1.011	1.011	1.011	1.011	1.011	1.011	1.011	1.011	1.011	1.011	1.009	1.011	1.011	1.011	1.011
119		NC_019955.1	128439	129020	-	WP_015296073.1	WP_015296073.1	DUF4124 domain-containing protein	16-61: pfam13511 (DUF4124, Domain of unknown function (DUF4124).)	SP(Sec/SPI) (Pr: 0.992)	VPBB_RS00590	193	-	121	52	1.01	1.01	1.016	1.01	1.016	1.003	1.003	1.003	1.016	1.016	1.016	1.021	1.021	1.021	1.016	1.021	1.021	1.021	1.021	1.016	1.016	1.016	1.016	1.021	1.021	1.021	1.021	0.997	1.01	1.01	1.005	1.003	1.016	1.016
120		NC_019955.1	129219	130628	-	WP_005456818.1	WP_005456818.1	glutamate--ammonia ligase	1-469: PRK09469 (glnA, glutamine synthetase; Provisional)		VPBB_RS00595	469	-	120	51	1.033	1.033	1.033	1.033	1.033	1.033	1.033	1.033	1.033	1.033	1.033	1.033	1.033	1.033	1.033	1.033	1.033	1.033	1.033	1.033	1.033	1.033	1.033	1.033	1.033	1.033	1.033	1.033	1.033	1.033	1.033	1.033	1.033	1.033
121		NC_019955.1	130901	131092	-	WP_042761051.1	WP_042761051.1	hypothetical protein			VPBB_RS23390	63	-	65	34	0	0	0	0.992	0.992	0.992	0.992	0.992	0	0.992	0	0	0	0	0.992	0.992	0	0	0	0	0	0	0.992	0.992	0.992	0.992	0.992	0	0.992	0	0	0.952	0.992	0
122		NC_019955.1	131158	132987	+	WP_005456840.1	WP_005456840.1	translational GTPase TypA	5-608: COG1217 (TypA, Predicted membrane GTPase involved in stress response [Signal transduction mechanisms].)		VPBB_RS00600	609	-	120	52	1.018	1.018	1.018	1.018	1.018	1.018	1.018	1.018	1.018	1.018	1.018	1.018	1.018	1.018	1	1.018	1.018	1.018	1.018	1.018	1.018	1.018	1.018	1.018	1.018	1.018	1.018	1.018	1.018	1.018	1.018	1.018	1.018	1.018
123		NC_019955.1	133060	133602	+	WP_015296074.1	WP_015296074.1	ATPase	1-168: cl21455 (P-loop_NTPase, P-loop containing Nucleoside Triphosphate Hydrolases.)		VPBB_RS00605	180	-	120	52	1.031	1.031	1.014	1.031	1.028	1.031	1.031	1.025	1.014	1.017	1.014	1.033	1.033	1.033	1.014	1.033	1.033	1.033	1.033	1.014	1.014	1.014	1.014	1.033	1.033	1.033	1.033	1.019	1.031	1.028	1.033	1.019	1.017	1.017
124		NC_019955.1	133634	134275	-	WP_005456820.1	WP_005456820.1	DUF2959 domain-containing protein	18-208: pfam11172 (DUF2959, Protein of unknown function (DUF2959).)	LIPO(Sec/SPII) (Pr: 0.997)	VPBB_RS00610	213	-	121	52	1.023	1.023	1.023	1.023	1.023	1.023	1.023	1.023	1.023	1.023	1.023	1.023	1.023	1.023	1.023	1.023	1.023	1.023	1.023	1.023	1.023	1.023	1.023	1.023	1.023	1.023	1.023	1.023	1.014	1.023	1.023	1.023	1.023	1.023
125		NC_019955.1	134310	135254	+	WP_005456793.1	WP_005456793.1	YihY/virulence factor BrkB family protein	12-297: PRK01637 (PRK01637, hypothetical protein; Reviewed)		VPBB_RS00615	314	+	119	52	1.005	1.005	1.008	1.005	1.008	1.008	1.008	1.005	1.008	1.008	1.008	1.008	1.008	1.008	1.008	1.008	1.008	1.008	1.008	1.008	1.008	1.008	1.008	1.008	1.008	1.008	1.008	1.008	1.008	1.005	1.008	1.008	1.008	1.008
126		NC_019955.1	135226	135660	+	WP_005478645.1	WP_005478645.1	D-aminoacyl-tRNA deacylase	1-144: PRK05273 (PRK05273, D-tyrosyl-tRNA(Tyr) deacylase; Provisional)		VPBB_RS00620	144	-	121	52	1.021	1.021	1.021	1.021	1.017	1.021	1.021	1.017	1.021	1.017	1.021	1.021	1.021	1.021	1.021	1.021	1.007	1.021	1.021	1.021	1.021	1.021	1.021	1.007	1.021	1.021	1.021	1.01	1.017	1.017	1.017	1.021	1.017	1.017
127		NC_019955.1	135769	136686	+	WP_015296075.1	WP_015296075.1	GNAT family N-acetyltransferase	157-297: pfam09500 (YiiD_C, Putative thioesterase (yiiD_Cterm).); 13-122: pfam00583 (Acetyltransf_1, Acetyltransferase (GNAT) family.)		VPBB_RS00625	305	-	117	52	1.046	1.046	1.046	1.046	1.046	1.046	1.046	1.041	1.046	1.046	1.046	1.046	1.046	1.046	1.046	1.046	1.048	1.046	1.046	1.046	1.046	1.046	1.046	1.048	1.046	1.046	1.046	1.046	1.046	1.046	1.046	1.046	1.046	1.046
128		NC_019955.1	136672	138726	-	WP_015296076.1	WP_015296076.1	AsmA family protein	20-570: pfam05170 (AsmA, AsmA family.)		VPBB_RS00630	684	-	119	52	0.997	0.997	0.996	0.997	0.997	0.996	0.996	0.992	0.996	0.993	0.996	0.99	0.99	0.99	0.996	0.99	1.015	0.99	0.99	0.996	0.996	0.996	0.996	1.015	0.99	0.99	0.99	0.985	0.993	0.992	0.99	0.986	0.993	0.993
129		NC_019955.1	138922	140550	-	WP_005478630.1	WP_005478630.1	phosphoenolpyruvate carboxykinase (ATP)	9-541: PRK09344 (PRK09344, phosphoenolpyruvate carboxykinase; Provisional)		VPBB_RS00635	542	-	116	51	1.035	1.035	1.035	1.035	1.035	1.035	1.035	1.035	1.035	1.035	1.035	1.035	1.035	1.035	1.035	1.035	1.035	1.035	1.035	1.035	1.035	1.035	1.035	1.035	1.035	1.035	1.035	1.035	1.035	1.035	1.035	1.035	1.035	1.035
130		NC_019955.1	140887	141762	-	WP_015296077.1	WP_015296077.1	redox-regulated molecular chaperone Hsp33	3-284: PRK00114 (hslO, Hsp33-like chaperonin; Reviewed)		VPBB_RS00640	291	+	119	52	1.026	1.026	1.026	1.026	1.026	1.026	1.026	1.022	1.026	1.026	1.026	1.026	1.026	1.026	1.026	1.026	1.027	1.026	1.026	1.026	1.026	1.026	1.026	1.027	1.026	1.026	1.026	1.026	1.026	1.026	1.026	1.026	1.026	1.026
131		NC_019955.1	141794	142180	-	WP_005465328.1	WP_005465328.1	heat-shock protein Hsp15	5-127: cl09940 (S4, N/A.)		VPBB_RS00645	128	-	121	52	1.031	1.031	1.031	1.031	1.031	1.031	1.031	1.031	1.031	1.031	1.031	1.031	1.031	1.031	1.031	1.031	1.031	1.031	1.031	1.031	1.031	1.031	1.031	1.031	1.031	1.031	1.031	1.031	1.031	1.031	1.031	1.031	1.031	1.031
132		NC_019955.1	142436	143359	+	WP_005465330.1	WP_005465330.1	type II secretion system protein GspC	34-307: TIGR01713 (typeII_sec_gspC, type II secretion system protein C.)		VPBB_RS00650	307	-	121	52	1.013	1.013	1.013	1.013	1.013	1.013	1.013	1.013	1.013	1.013	1.013	1.013	1.013	1.013	1.013	1.013	1.013	1.013	1.013	1.013	1.013	1.013	1.013	1.013	1.013	1.013	1.013	1.013	1.011	1.01	1.01	1.013	1.013	1.013
133		NC_019955.1	143396	145420	+	WP_005496714.1	WP_005496714.1	type II secretion system protein GspD	31-621: TIGR02517 (type_II_gspD, type II secretion system protein D.)	SP(Sec/SPI) (Pr: 0.995)	VPBB_RS00655	674	+	118	52	0.965	0.965	0.964	0.965	1.014	1.014	1.014	1.014	0.964	1.014	0.964	0.965	0.965	0.965	0.964	0.965	1.014	0.965	0.965	0.964	0.964	0.964	0.964	1.014	0.965	0.965	0.965	1.014	0.088	1.014	1.014	1.014	1.014	1.014
134		NC_019955.1	145420	146922	+	WP_005496716.1	WP_005496716.1	type II secretion system protein GspE	12-497: TIGR02533 (type_II_gspE, type II secretion system protein E.)		VPBB_RS00660	500	+	120	52	1.014	1.014	1.011	1.014	1.012	1.014	1.014	1.014	1.011	1.014	1.011	1.014	1.014	1.014	1.011	1.014	1.014	1.014	1.014	1.011	1.014	1.011	1.011	1.014	1.014	1.014	1.014	1.014	1.014	1.014	1.014	1.012	1.014	1.014
135		NC_019955.1	146922	148139	+	WP_015296078.1	WP_015296078.1	type II secretion system protein GspF	4-402: TIGR02120 (GspF, type II secretion system protein F.)		VPBB_RS00665	405	-	117	51	1.016	1.016	1.016	1.016	1.016	1.014	1.014	1.016	1.016	1.016	1.016	1.016	1.016	1.016	1.016	1.016	1.017	1.016	1.016	1.016	1.016	1.016	1.016	1.017	1.016	1.016	1.016	1.016	1.016	1.014	1.016	1.016	1.016	1.016
136		NC_019955.1	148201	148644	+	WP_005465191.1	WP_005465191.1	type II secretion system protein GspG	10-141: TIGR01710 (typeII_sec_gspG, type II secretion system protein G.)		VPBB_RS00670	147	-	121	52	1.024	1.024	1.024	1.024	1.024	1.024	1.024	1.024	1.024	1.024	1.024	1.024	1.024	1.024	1.024	1.024	1.024	1.024	1.024	1.024	1.024	1.024	1.024	1.024	1.024	1.024	1.024	1.024	1.024	1.024	1.024	1.024	1.024	1.024
137		NC_019955.1	148675	149271	+	WP_023624183.1	WP_023624183.1	type II secretion system protein GspH			VPBB_RS00675	198	+	121	52	0.997	0.997	0.997	0.997	1.003	1.003	1.003	1.003	0.997	1.003	0.997	1.003	1.003	1.003	0.997	1.003	1.003	1.003	1.003	0.997	1.003	0.997	0.997	1.003	1.003	1.003	1.003	1.003	1.003	1.003	1.003	0.997	1.003	1.003
138		NC_019955.1	149258	149647	+	WP_005478722.1	WP_005478722.1	type II secretion system protein GspI	18-115: TIGR01707 (gspI, type II secretion system protein I.)		VPBB_RS00680	129	-	120	52	1.019	1.019	1.019	1.019	1.004	1.019	1.019	0.857	1.019	1.019	1.019	0.857	0.857	0.857	1.019	0.857	1.019	0.857	0.857	1.019	1.019	1.019	1.019	1.019	0.857	0.857	0.857	0.864	1.019	1.012	1.019	1.019	1.019	1.019
139		NC_019955.1	149634	150317	+	WP_015296079.1	WP_015296079.1	type II secretion system protein GspJ	17-207: TIGR01711 (gspJ, type II secretion system protein J.)		VPBB_RS00685	227	+	121	52	1.022	1.022	1.022	1.022	1.022	1.022	1.022	1.022	1.022	1.022	1.022	1.018	1.018	1.018	1.022	1.018	1.033	1.018	1.018	1.022	1.011	1.022	1.022	1.033	1.018	1.018	1.018	1.013	1.031	1.022	1.022	1.031	1.022	1.022
140		NC_019955.1	150310	151320	+	WP_005496726.1	WP_005496726.1	general secretion pathway protein GspK	30-318: pfam03934 (T2SSK, Type II secretion system (T2SS), protein K.)		VPBB_RS00690	336	+	121	52	1.021	1.021	1.021	1.021	1.021	1.021	1.021	1.021	1.021	1.015	1.021	1.021	1.021	1.021	1.021	1.021	1.021	1.021	1.021	1.021	1.021	1.021	1.021	1.021	1.021	1.021	1.021	1.021	1.018	1.018	1.021	1.018	1.015	1.015
141		NC_019955.1	151277	152491	+	WP_017449058.1	WP_017449058.1	type II secretion system protein GspL	9-240: pfam05134 (T2SSL, Type II secretion system (T2SS), protein L.); 245-404: pfam12693 (GspL_C, GspL periplasmic domain.)		VPBB_RS00695	404	+	120	52	1.011	1.011	1.014	1.011	1.009	1.015	1.015	1.012	1.014	1.009	1.014	1.017	1.017	1.017	1.014	1.017	1.017	1.017	1.017	1.014	1.014	1.014	1.014	1.017	1.017	1.017	1.017	1.009	1.012	1.012	1.017	1.011	1.009	1.009
142		NC_019955.1	152496	152990	+	WP_005489661.1	WP_005489661.1	type II secretion system protein M	6-164: pfam04612 (T2SSM, Type II secretion system (T2SS), protein M.)		VPBB_RS00700	164	-	121	52	0.997	0.997	1.003	0.997	1.003	1.003	1.003	1	1.003	0.988	1.003	1.003	1.003	1.003	1.003	1.003	1.003	1.003	1.003	1.003	1.003	1.003	1.003	1.003	1.003	1.003	1.003	1.003	1.003	1.003	1.003	1	0.988	0.988
143		NC_019955.1	152992	153753	+	WP_015296081.1	WP_015296081.1	type II secretion system protein N	38-244: pfam01203 (T2SSN, Type II secretion system (T2SS), protein N.)		VPBB_RS00705	253	+	120	52	1.004	1.004	1	1.004	1.01	1.014	1.014	1.014	1	1.01	1	1.02	1.02	1.02	1	1.02	1.02	1.02	1.02	1	1.014	1	1	1.02	1.02	1.02	1.02	1.018	1.018	1.016	1.018	1.01	1.01	1.01
144		NC_019955.1	154037	154864	-	WP_005458987.1	WP_005458987.1	3'(2'),5'-bisphosphate nucleotidase	10-261: cl00289 (FIG, N/A.)		VPBB_RS00710	275	+	121	52	1.035	1.035	1.035	1.035	1.035	1.031	1.031	1.035	1.035	1.035	1.035	1.035	1.035	1.035	1.035	1.035	1.035	1.035	1.035	1.035	1.031	1.035	1.035	1.035	1.035	1.035	1.035	1.029	1.035	1.035	1.035	1.029	1.035	1.035
145		NC_019955.1	154906	155475	-	WP_005459019.1	WP_005459019.1	ADP compounds hydrolase NudE	1-180: PRK11762 (nudE, adenosine nucleotide hydrolase NudE; Provisional)		VPBB_RS00715	189	-	121	52	1.026	1.026	1.032	1.026	1.032	1.032	1.032	1.032	1.032	1.032	1.032	1.032	1.032	1.032	1.032	1.032	1.032	1.032	1.032	1.032	1.032	1.032	1.032	1.032	1.032	1.032	1.032	1.032	1.032	1.032	1.032	1.032	1.032	1.032
146		NC_019955.1	155696	156280	-	WP_005458964.1	WP_005458964.1	Fe-S biogenesis protein NfuA	3-194: PRK11190 (PRK11190, Fe/S biogenesis protein NfuA; Provisional)		VPBB_RS00720	194	-	120	52	1.034	1.034	1.034	1.034	1.034	1.028	1.028	1.034	1.034	1.034	1.034	1.034	1.034	1.034	1.034	1.034	1.034	1.034	1.034	1.034	1.034	1.034	1.034	1.034	1.034	1.034	1.034	1.034	1.034	1.034	1.034	1.034	1.034	1.034
147		NC_019955.1	156378	157103	-	WP_015296082.1	WP_015296082.1	Competence protein F-like protein, phosphoribosyltransferase domain protein	16-235: PRK11595 (PRK11595, DNA utilization protein GntX; Provisional)		VPBB_RS23395	241	-	120	52	1.019	1.019	1.023	1.019	1.002	1.006	1.006	1.017	1.017	1.019	1.023	1.046	1.046	1.046	1.017	1.046	1.046	1.046	1.046	1.023	1.021	1.023	1.017	1.046	1.046	1.046	1.046	1.023	1.01	1.015	1.031	1.023	1.019	1.019
148		NC_019955.1	157170	157955	+	WP_015296083.1	WP_015296083.1	pimeloyl-[acyl-carrier protein] methyl ester esterase	17-259: TIGR01738 (bioH, pimelyl-[acyl-carrier protein] methyl ester esterase.)		VPBB_RS00725	261	-	120	52	1.008	1.008	1.011	1.008	1.004	1.006	1.006	1.006	1.011	1.006	1.011	1.025	1.025	1.025	1.011	1.025	1.025	1.025	1.025	1.011	1.015	1.011	1.011	1.025	1.025	1.025	1.025	1.011	1.006	1.008	1.008	1.008	1.006	1.006
149		NC_019955.1	158079	158543	+	WP_015296084.1	WP_015296084.1	hypothetical protein			VPBB_RS00730	154	-	121	52	1.016	1.016	1.016	1.016	1.016	1.016	1.016	1.016	1.016	1.016	1.016	1.023	1.023	1.023	1.016	1.023	1.023	1.023	1.023	1.016	1.016	1.016	1.016	1.023	1.023	1.023	1.023	1.016	1.016	1.016	1.016	1.016	1.016	1.016
150		NC_019955.1	158679	161000	-	WP_015296085.1	WP_015296085.1	RNA-binding transcriptional accessory protein	1-761: COG2183 (Tex, Transcriptional accessory protein Tex/SPT6 [Transcription].)		VPBB_RS00735	773	-	119	52	1.022	1.022	1.018	1.022	1.022	1.019	1.019	1.015	1.018	1.019	1.018	1.025	1.025	1.025	1.018	1.025	1.025	1.025	1.025	1.018	1.024	1.018	1.018	1.025	1.025	1.025	1.025	1.021	1.025	1.021	1.022	1.019	1.019	1.019
151		NC_019955.1	161213	163093	+	WP_015296086.1	WP_015296086.1	hypothetical protein	499-621: cl11403 (pepsin_retropepsin_like, Cellular and retroviral pepsin-like aspartate proteases.); 38-199: cl11403 (pepsin_retropepsin_like, Cellular and retroviral pepsin-like aspartate proteases.)	SP(Sec/SPI) (Pr: 0.996)	VPBB_RS00740	626	-	121	52	1.023	1.023	1.021	1.023	1.022	1.022	1.022	1.022	1.021	1.019	1.021	1.023	1.023	1.023	1.021	1.023	1.023	1.023	1.023	1.021	1.02	1.021	1.021	1.023	1.023	1.023	1.023	1.022	1.022	1.022	1.021	1.022	1.019	1.019
152		NC_019955.1	163248	163739	+	WP_005458979.1	WP_005458979.1	transcription elongation factor GreB	1-156: PRK01885 (greB, transcription elongation factor GreB; Reviewed)		VPBB_RS00745	163	-	121	52	1.028	1.028	1.028	1.028	1.028	1.028	1.028	1.028	1.028	1.028	1.028	1.028	1.028	1.028	1.028	1.028	1.028	1.028	1.028	1.028	1.012	1.028	1.028	1.028	1.028	1.028	1.028	1.028	1.028	1.028	1.028	1.028	1.028	1.028
153		NC_019955.1	163852	164244	+	WP_015296087.1	WP_015296087.1	DUF1090 domain-containing protein	20-117: pfam06476 (DUF1090, Protein of unknown function (DUF1090).)	SP(Sec/SPI) (Pr: 0.993)	VPBB_RS00750	130	-	119	50	0.973	0.973	0.942	0.973	0.965	0.942	0.942	0.95	0.942	0.973	0.942	0.977	0.977	0.977	0.942	0.977	0.977	0.977	0.977	0.942	0.973	0.942	0.942	0.977	0.977	0.977	0.977	0.965	0.965	0.973	0.973	0.946	0.973	0.973
154		NC_019955.1	164463	165182	+	WP_005459027.1	WP_005459027.1	two-component system response regulator OmpR	1-238: PRK09468 (ompR, osmolarity response regulator; Provisional)		VPBB_RS00755	239	-	121	51	1.013	1.013	1.013	1.013	1.013	1.013	1.013	1.013	1.013	1.013	1.013	1.013	1.013	1.013	1.013	1.013	1.013	1.013	1.013	1.013	1.013	1.013	1.013	1.013	1.013	1.013	1.013	1.013	1.013	1.013	1.013	1.013	1.013	1.013
155		NC_019955.1	165288	166580	+	WP_005459014.1	WP_005459014.1	two-component system sensor histidine kinase EnvZ	1-430: PRK09467 (envZ, osmolarity sensor protein; Provisional)		VPBB_RS00760	430	-	120	52	1.015	1.015	1.015	1.015	1.015	1.015	1.015	1.015	1.015	1.015	1.015	1.015	1.015	1.015	1.015	1.015	1.015	1.015	1.015	1.015	1.015	1.015	1.015	1.015	1.015	1.015	1.015	1.015	1.012	1.013	1.015	1.015	1.015	1.015
156		NC_019955.1	166645	168057	-	WP_072828768.1	WP_072828768.1	xanthine permease XanP	14-446: COG2233 (UraA, Xanthine/uracil permease [Nucleotide transport and metabolism].)		VPBB_RS00765	470	-	120	51	0.978	0.978	0.978	0.978	0.976	0.973	0.973	0.973	0.978	0.978	0.978	0.979	0.979	0.979	0.978	0.979	0.979	0.979	0.979	0.978	0.976	0.978	0.978	0.979	0.979	0.979	0.979	0.978	0.978	0.978	0.978	0.976	0.978	0.978
157		NC_019955.1	168035	168265	+	WP_031791196.1	WP_031791196.1	hypothetical protein			VPBB_RS00770	76	-	105	50	1.013	1.013	1.02	1.013	0	1.02	1.02	1.026	1.02	0	1.02	1.039	1.039	1.039	1.02	1.039	1.039	1.039	1.039	1.02	0	1.02	1.02	1.039	1.039	1.039	1.039	1.007	1	1.013	1.013	0	0	0
158		NC_019955.1	168269	170350	-	WP_015296090.1	WP_015296090.1	DNA helicase RecG	1-693: PRK10917 (PRK10917, ATP-dependent DNA helicase RecG; Provisional)		VPBB_RS00775	693	-	117	51	1.022	1.022	1.024	1.022	1.024	1.022	1.022	1.019	1.024	1.022	1.024	1.026	1.026	1.026	1.024	1.026	1.026	1.026	1.026	1.024	1.022	1.024	1.024	1.026	1.026	1.026	1.026	1.022	1.024	1.022	1.024	1.023	1.022	1.022
159		NC_019955.1	170469	171152	-	WP_015296091.1	WP_015296091.1	tRNA (guanosine(18)-2'-O)-methyltransferase TrmH	1-227: PRK11081 (PRK11081, tRNA guanosine-2'-O-methyltransferase; Provisional)		VPBB_RS00780	227	-	119	52	1.026	1.026	1.026	1.026	1.026	1.026	1.026	1.026	1.026	1.026	1.026	1.033	1.033	1.033	1.026	1.033	1.033	1.033	1.033	1.026	1.024	1.026	1.026	1.033	1.033	1.033	1.033	1.026	1.026	1.026	1.026	1.026	1.026	1.026
160		NC_019955.1	171210	173330	-	WP_005459012.1	WP_005459012.1	bifunctional GTP diphosphokinase/guanosine-3',5'-bis(diphosphate) 3'-diphosphatase	1-706: PRK11092 (PRK11092, bifunctional (p)ppGpp synthetase II/ guanosine-3',5'-bis pyrophosphate 3'-pyrophosphohydrolase; Provisional)		VPBB_RS00785	706	+	119	52	1.033	1.033	1.033	1.033	1.033	1.033	1.033	1.033	1.033	1.033	1.033	1.033	1.033	1.033	1.033	1.033	1.033	1.033	1.033	1.033	1.033	1.033	1.033	1.033	1.033	1.033	1.033	1.033	1.033	1.033	1.033	1.033	1.033	1.033
161		NC_019955.1	173370	173642	-	WP_005379346.1	WP_005379346.1	DNA-directed RNA polymerase subunit omega	1-59: TIGR00690 (rpoZ, DNA-directed RNA polymerase, omega subunit.)		VPBB_RS00790	90	-	120	52	0.983	0.983	0.983	0.983	0.983	0.983	0.983	0.983	0.983	0.983	0.983	0.983	0.983	0.983	0.983	0.983	0.983	0.983	0.983	0.983	0.983	0.983	0.983	0.983	0.983	0.983	0.983	0.983	0.983	0.983	0.983	0.983	0.983	0.983
162		NC_019955.1	173824	174447	-	WP_015296092.1	WP_015296092.1	guanylate kinase	1-206: PRK00300 (gmk, guanylate kinase; Provisional)		VPBB_RS00795	207	-	121	52	1.029	1.029	1.027	1.029	1.029	1.029	1.029	1.029	1.027	1.029	1.027	1.031	1.031	1.031	1.027	1.031	1.031	1.031	1.031	1.027	1.029	1.027	1.027	1.031	1.031	1.031	1.031	1.029	1.024	1.029	1.029	1.029	1.029	1.029
163		NC_019955.1	174753	175967	-	WP_005458989.1	WP_005458989.1	tetratricopeptide repeat protein	52-323: TIGR02917 (PEP_TPR_lipo, putative PEP-CTERM system TPR-repeat lipoprotein.)	SP(Sec/SPI) (Pr: 0.919)	VPBB_RS00800	404	+	118	52	1.017	1.017	1.019	1.017	1.017	1.019	1.019	1.015	1.019	1.017	1.019	1.019	1.019	1.019	1.019	1.019	1.019	1.019	1.019	1.019	1.019	1.019	1.019	1.019	1.019	1.019	1.019	1.012	1.019	1.017	1.012	1.019	1.017	1.017
164		NC_019955.1	175980	176612	-	WP_005458947.1	WP_005458947.1	energy transducer TonB	129-208: pfam03544 (TonB_C, Gram-negative bacterial TonB protein C-terminal.)		VPBB_RS00805	210	+	119	52	1.002	1.002	1.002	1.002	1.002	1.002	1.002	1.002	1.002	1.002	1.002	1.002	1.002	1.002	1.002	1.002	1.002	1.002	1.002	1.002	1.002	1.002	1.002	1.002	1.002	1.002	1.002	1.002	1.002	1.002	1.002	1.002	1.002	1.002
165		NC_019955.1	176617	177024	-	WP_005458951.1	WP_005458951.1	biopolymer transporter ExbD	10-134: pfam02472 (ExbD, Biopolymer transport protein ExbD/TolR.)		VPBB_RS00810	135	-	121	52	0.993	0.993	0.993	0.993	0.993	0.993	0.993	0.993	0.993	0.993	0.993	0.993	0.993	0.993	0.993	0.993	0.993	0.993	0.993	0.993	0.993	0.993	0.993	0.993	0.993	0.993	0.993	0.993	0.993	0.993	0.993	0.993	0.993	0.993
166		NC_019955.1	177050	177577	-	WP_005458945.1	WP_005458945.1	MotA/TolQ/ExbB proton channel family protein	49-162: pfam01618 (MotA_ExbB, MotA/TolQ/ExbB proton channel family.)		VPBB_RS00815	175	+	120	52	1.003	1.003	1.003	1.003	1.003	1.003	1.003	1.003	1.003	1.003	1.003	1.003	1.003	1.003	1.003	1.003	1.003	1.003	1.003	1.003	1.003	1.003	1.003	1.003	1.003	1.003	1.003	1.003	1.003	1.003	1.003	1.003	1.003	1.003
167		NC_019955.1	177587	178948	-	WP_005459000.1	WP_005459000.1	MotA/TolQ/ExbB proton channel family protein	315-430: pfam01618 (MotA_ExbB, MotA/TolQ/ExbB proton channel family.)	SP(Sec/SPI) (Pr: 0.993)	VPBB_RS00820	453	+	120	52	1.003	1.003	1.004	1.003	1.004	1.002	1.002	1.002	1.004	1.004	1.004	1.004	1.004	1.004	1.004	1.004	1.004	1.004	1.004	1.004	1.002	1.004	1.004	1.004	1.004	1.004	1.004	1.002	1.001	1.003	1.004	1.002	1.004	1.004
168		NC_019955.1	178952	179716	-	WP_015296093.1	WP_015296093.1	DUF3450 domain-containing protein	14-250: pfam11932 (DUF3450, Protein of unknown function (DUF3450).)	SP(Sec/SPI) (Pr: 0.972)	VPBB_RS00825	254	-	117	52	1.016	1.016	1.014	1.016	1.016	1.016	1.016	1.016	1.014	1.016	1.014	1.02	1.02	1.02	1.014	1.02	1.02	1.02	1.02	1.014	1.016	1.014	1.014	1.02	1.02	1.02	1.02	1.016	1.016	1.012	1.016	1.016	1.016	1.016
169		NC_019955.1	179789	182392	-	WP_015296094.1	WP_015296094.1	TonB-dependent receptor	57-867: cl21487 (OM_channels, N/A.)	SP(Sec/SPI) (Pr: 0.988)	VPBB_RS00830	867	-	118	28	0.927	0.927	0.927	0.927	0.927	0.927	0.927	1.016	0.927	0.927	0.927	1.018	1.018	1.018	0.927	1.018	1.018	1.018	1.018	0.927	0.927	0.927	0.927	1.018	1.018	1.018	1.018	0.927	0.927	0.927	0.927	1.016	0.927	0.927
170		NC_019955.1	183000	183113	-	WP_011105619.1	WP_011105619.1	hypothetical protein			VPBB_RS23400	37	-	116	50	1.062	1.062	1.062	1.062	1.062	1.062	1.062	1.062	1.062	1.062	1.062	1.062	1.062	1.062	1.062	1.062	1.062	1.062	1.062	1.062	1.062	1.062	1.062	1.062	1.062	1.062	1.062	1.062	1.062	1.062	1.062	1.062	1.062	1.062
171		NC_019955.1	183213	184238	+	WP_005458995.1	WP_005458995.1	microcin C ABC transporter permease YejB	1-341: COG4174 (YejB, ABC-type microcin C transport system, permease component YejB [Secondary metabolites biosynthesis, transport and catabolism].)		VPBB_RS00835	341	-	119	52	1.009	1.009	1.012	1.009	1.012	1.012	1.012	1.012	1.012	1.012	1.012	1.012	1.012	1.012	1.012	1.012	1.012	1.012	1.012	1.012	1.012	1.012	1.012	1.012	1.012	1.012	1.012	1.012	1.012	1.012	1.012	1.012	1.012	1.012
172		NC_019955.1	184240	185283	+	WP_015296095.1	WP_015296095.1	peptide ABC transporter permease	1-342: COG4239 (YejE, ABC-type microcin C transport system, permease component YejE [Secondary metabolites biosynthesis, transport and catabolism].)		VPBB_RS00840	347	+	114	51	1.014	1.014	1.017	1.014	1.014	1.017	1.017	1.017	1.017	1.016	1.019	1.019	1.019	1.019	1.017	1.019	1.019	1.019	1.019	1.019	1.019	1.017	1.017	1.019	1.019	1.019	1.019	1.016	1.017	1.019	1.016	1.019	1.016	1.016
173		NC_019955.1	185322	187148	+	WP_015296096.1	WP_015296096.1	ABC transporter substrate-binding protein	33-554: cd08497 (PBP2_NikA_DppA_OppA_like_14, The substrate-binding component of an uncharacterized ABC-type nickel/dipeptide/oligopeptide-like import system contains the type 2 periplasmic binding fold.)	SP(Sec/SPI) (Pr: 0.988)	VPBB_RS00845	608	+	121	52	1.032	1.032	1.032	1.032	1.03	1.028	1.028	1.027	1.032	1.03	1.031	1.033	1.033	1.033	1.032	1.033	1.033	1.033	1.033	1.031	1.03	1.032	1.032	1.033	1.033	1.033	1.033	1.03	1.03	1.031	1.032	1.03	1.03	1.03
174		NC_019955.1	187176	188015	+	WP_072828789.1	WP_072828789.1	ABC transporter ATP-binding protein	1-260: COG0444 (DppD, ABC-type dipeptide/oligopeptide/nickel transport system, ATPase component [Amino acid transport and metabolism, Inorganic ion transport and metabolism].)		VPBB_RS00850	279	-	121	52	1.022	1.022	1.016	1.022	1.018	1.022	1.022	1.022	1.016	1.022	1.022	1.025	1.025	1.025	1.016	1.025	1.025	1.025	1.025	1.022	1.022	1.016	1.016	1.025	1.025	1.025	1.025	1.022	1.022	1.022	1.022	1.018	1.022	1.022
175		NC_019955.1	188157	188891	+	WP_072828786.1	WP_072828786.1	ABC transporter ATP-binding protein	5-236: PRK15079 (PRK15079, oligopeptide ABC transporter ATP-binding protein OppF; Provisional)		VPBB_RS00855	244	-	121	52	1.023	1.023	1.023	1.023	1.023	1.023	1.023	1.023	1.023	1.023	1.023	1.027	1.027	1.027	1.023	1.027	1.027	1.027	1.027	1.023	1.012	1.023	1.023	1.027	1.027	1.027	1.027	1.02	1.02	1.02	1.02	1.023	1.023	1.023
176		NC_019955.1	189015	189446	+	WP_079757868.1	WP_079757868.1	phosphate-starvation-inducible E	53-119: pfam06146 (PsiE, Phosphate-starvation-inducible E.)		VPBB_RS00860	143	-	121	52	1	1	1	1	1	1	1	1	1	1	1	1.007	1.007	1.007	1	1.007	1.007	1.007	1.007	1	1	1	1	1.007	1.007	1.007	1.007	1	1	1	1	1	1	1
177		NC_019955.1	190008	190892	-	WP_015296099.1	WP_015296099.1	hypothetical protein			VPBB_RS00865	294	-	18	0	0.57	0.57	0	0.57	0	0	0	0	0	0	0	1.034	1.034	1.034	0	1.034	1.034	1.034	1.034	0	0	0	0	1.034	1.034	1.034	1.034	0	0	0	0.57	0	0	0
178		NC_019955.1	191445	192125	+	WP_001102918.1	WP_001102918.1	inovirus Gp2 family protein	38-224: pfam11726 (Inovirus_Gp2, Inovirus Gp2.)		VPBB_RS00870	226	-	13	0	0.296	0.296	0	0.274	0	0.27	0.27	0.279	0	0.277	0.274	1.042	1.042	1.042	0	1.042	1.042	1.042	1.042	0.274	0.274	0	0	1.042	1.042	1.042	1.042	0.299	0.316	0.27	0.296	0	0.277	0.277
179		NC_019955.1	192187	192861	+	WP_029825584.1	WP_029825584.1	inovirus Gp2 family protein	40-220: pfam11726 (Inovirus_Gp2, Inovirus Gp2.)		VPBB_RS00875	224	-	30	0	0.975	0.975	0	0.991	0	0.113	0.113	0.115	0	0.113	0.114	1.051	1.051	1.051	0	1.051	1.051	1.051	1.051	0.114	0.114	0	0	1.051	1.051	1.051	1.051	0.962	0.164	0.113	0.964	0	0.113	0.113
180		NC_019955.1	192914	193513	+	WP_015296101.1	WP_015296101.1	inovirus Gp2 family protein	35-197: pfam11726 (Inovirus_Gp2, Inovirus Gp2.)		VPBB_RS00880	199	-	31	0	0.719	0.719	0	0.719	0	0.145	0.145	0.142	0	0.145	0.145	0.867	0.867	0.867	0	0.867	0.867	0.867	0.867	0.145	0.145	0	0	0.867	0.867	0.867	0.867	0.804	0.145	0.145	0.796	0	0.145	0.145
181		NC_019955.1	193582	193782	+	WP_001211741.1	WP_001211741.1	AlpA family transcriptional regulator	1-61: COG3311 (AlpA, Predicted DNA-binding transcriptional regulator AlpA [Transcription, Mobilome: prophages, transposons].)		VPBB_RS00885	66	-	52	22	1.023	1.023	0	1.023	0.344	0.414	0.414	0.545	0.344	0.569	0.42	1.038	1.038	1.038	0.344	1.038	1.038	1.038	1.038	0.42	0.42	0.344	0.344	1.038	1.038	1.038	1.038	1.023	0.575	0.364	1.023	0.344	0.569	0.569
182		NC_019955.1	193852	194289	+	WP_015296102.1	WP_015296102.1	ribonuclease HI	1-145: PRK08719 (PRK08719, ribonuclease H; Reviewed)		VPBB_RS00890	145	-	32	0	0.814	0.814	0.376	0.814	0.307	0.448	0.448	0.307	0.376	0.307	0.376	1.031	1.031	1.031	0.376	1.031	1.031	1.031	1.031	0.455	0.455	0.376	0.455	1.031	1.031	1.031	1.031	1.021	0.403	0.724	1.021	0.448	0.307	0.307
183		NC_019955.1	194414	195514	+	WP_015296103.1	WP_015296103.1	hypothetical protein			VPBB_RS00895	366	-	14	0	0	0	0	0	0	0	0	0	0	0	0	1.04	1.04	1.04	0	1.04	1.04	1.04	1.04	0	0	0	0	1.04	1.04	1.04	1.04	0	0	0	0	0	0	0
184		NC_019955.1	195947	196174	-	WP_015296104.1	WP_015296104.1	hypothetical protein		SP(Sec/SPI) (Pr: 0.994)	VPBB_RS00900	75	-	32	0	0.847	0.847	0	0.847	0	0	0	0	0	0	0	1	1	1	0	1	1	1	1	0	0	0	0	1	1	1	1	0.833	0	0.539	0.88	0	0	0
185		NC_019955.1	196222	196590	-	WP_015296105.1	WP_015296105.1	hypothetical protein		LIPO(Sec/SPII) (Pr: 0.996)	VPBB_RS00905	122	+	37	0	0.975	0.975	0	0.975	0	0	0	0	0	0	0	1.02	1.02	1.02	0	1.02	1.02	1.02	1.02	0	0	0	0	1.02	1.02	1.02	1.02	0.971	0	0	0.93	0	0	0
186	!	NC_019955.1	196621	197355	-	WP_015296106.1	WP_015296106.1	hypothetical protein			VPBB_RS00910	244	+	32	0	1.01	1.01	0	0.982	0	0.118	0.118	0	0	0.12	0.116	1.02	1.029	1.029	0	1.029	1.029	1.029	1.029	0.116	0.116	0	0	1.029	1.02	1.029	1.029	0.977	0.116	0.504	0.992	0	0.12	0.12
187		NC_019955.1	197494	197670	-	WP_015296107.1	WP_015296107.1	hypothetical protein			VPBB_RS24765	58	-	5	0	0.922	0.922	0	0	0	0	0	0	0	0	0	0	0	0	0	0	0	0	0	0	0	0	0	0	0	0	0	0.922	0	0	0.905	0	0	0
188		NC_019955.1	197674	198117	-	WP_015296108.1	WP_015296108.1	DUF2787 domain-containing protein	15-145: pfam10980 (DUF2787, Protein of unknown function (DUF2787).)		VPBB_RS00920	147	+	31	1	1.051	1.051	0	1.051	0	0	0	0.151	0	0.466	0	1.051	1.051	1.051	0	1.051	1.051	1.051	1.051	0	0	0	0	1.051	1.051	1.051	1.051	1.031	0.297	0.5	1	0	0.466	0.466
189		NC_019955.1	198169	198612	-	WP_086028823.1	WP_086028823.1	DUF2787 domain-containing protein	15-141: pfam10980 (DUF2787, Protein of unknown function (DUF2787).)		VPBB_RS00925	147	-	66	18	0.98	0.98	0	0.973	0.282	0.602	0.602	0.68	0	0.612	0.599	1.034	1.034	1.034	0	1.034	1.034	1.034	1.034	0.599	0.599	0	0	1.034	1.034	1.034	1.034	0.98	0.599	0.585	0.963	0	0.612	0.612
190		NC_019955.1	198603	199076	-	WP_015296110.1	WP_015296110.1	DNA repair protein RadC	19-157: PRK00024 (PRK00024, hypothetical protein; Reviewed)		VPBB_RS00930	157	+	120	51	1.019	1.019	0.535	1.019	0.634	0.809	0.809	0.812	0.535	0.812	0.806	1.035	1.035	1.035	0.535	1.035	1.035	1.035	1.035	0.806	0.806	0.535	0.535	1.035	1.035	1.035	1.035	1.016	0.806	0.809	1.003	0.535	0.812	0.812
191		NC_019955.1	199268	200446	+	WP_015296111.1	WP_015296111.1	DNA (cytosine-5-)-methyltransferase	4-389: COG0270 (Dcm, Site-specific DNA-cytosine methylase [Replication, recombination and repair].)		VPBB_RS00935	392	-	21	0	0	0	0	0	0	0	0	0	0	0	0	1.041	1.041	1.041	0	1.041	1.041	1.041	1.041	0	0	0	0	1.041	1.041	1.041	1.041	1.04	0.147	0	0	0	0	0
192		NC_019955.1	200542	202155	+	WP_015296112.1	WP_015296112.1	TIGR02391 family protein	405-526: pfam09509 (Hypoth_Ymh, Protein of unknown function (Hypoth_ymh).); 22-133: cl00075 (HATPase, Histidine kinase-like ATPase domain.)		VPBB_RS00940	537	-	21	0	0	0	0.049	0	0	0	0	0	0.049	0	0.049	1.03	1.03	1.03	0	1.03	1.03	1.03	1.03	0.049	0.049	0.049	0.049	1.03	1.03	1.03	1.03	1.026	0	0	0.062	0	0	0
193		NC_019955.1	202259	203485	-	WP_015296113.1	WP_015296113.1	site-specific integrase	237-393: cd00801 (INT_P4_C, Bacteriophage P4 integrase, C-terminal catalytic domain.); 4-393: PRK09692 (PRK09692, integrase; Provisional)		VPBB_RS00945	408	-	39	4	1.01	1.01	0.125	1.01	0.12	0.146	0.146	0.396	0.125	0.125	0.125	1.039	1.039	1.039	0.125	1.039	1.039	1.039	1.039	0.125	0.689	0.125	0.125	1.039	1.039	1.039	1.039	1.033	0.176	0.129	1.012	0.146	0.125	0.125
194		NC_019955.1	203721	204587	-	WP_015296114.1	WP_015296114.1	YicC family protein	1-288: PRK11820 (PRK11820, hypothetical protein; Provisional)		VPBB_RS00950	288	-	121	52	1.014	1.014	1.012	1.014	1.012	1.014	1.014	1.014	1.012	1.014	1.014	1.014	1.014	1.014	1.012	1.014	1.014	1.014	1.014	1.014	1.012	1.012	1.012	1.014	1.014	1.014	1.014	1.012	1.014	1.014	1.014	1.014	1.014	1.014
195		NC_019955.1	204802	205518	+	WP_005459025.1	WP_005459025.1	ribonuclease PH	1-237: PRK00173 (rph, ribonuclease PH; Reviewed)		VPBB_RS00955	238	-	120	52	1.029	1.029	1.027	1.029	1.029	1.029	1.029	1.029	1.027	1.029	1.029	1.029	1.029	1.029	1.027	1.029	1.029	1.029	1.029	1.029	1.029	1.027	1.027	1.029	1.029	1.029	1.029	1.029	1.029	1.029	1.029	1.029	1.029	1.029
196		NC_019955.1	205623	206264	+	WP_015296115.1	WP_015296115.1	orotate phosphoribosyltransferase	1-213: PRK00455 (pyrE, orotate phosphoribosyltransferase; Validated)		VPBB_RS00960	213	-	120	52	1.009	1.009	1.007	1.009	0.988	1.007	1.007	0.995	1.007	1.007	1.007	1.009	1.009	1.009	1.007	1.009	1.009	1.009	1.009	1.007	1.007	1.007	1.007	1.009	1.009	1.009	1.009	1.007	1.005	1.007	1.002	1.007	1.007	1.007
197		NC_019955.1	206325	207275	-	WP_005496814.1	WP_005496814.1	lipid A biosynthesis lauroyl acyltransferase	3-316: PRK06860 (PRK06860, lipid A biosynthesis lauroyl acyltransferase; Provisional)		VPBB_RS00965	316	+	120	52	1.036	1.036	1.036	1.036	1.04	1.041	1.041	1.038	1.036	1.041	1.041	1.041	1.041	1.041	1.036	1.041	1.041	1.041	1.041	1.041	1.036	1.036	1.036	1.041	1.041	1.041	1.041	1.041	1.04	1.04	1.041	1.041	1.041	1.041
198		NC_019955.1	207281	207871	-	WP_005478760.1	WP_005478760.1	nucleoid occlusion factor SlmA	1-193: PRK09480 (slmA, division inhibitor protein; Provisional)		VPBB_RS00970	196	-	121	52	1.003	1.003	1.003	1.003	1.003	1.003	1.003	1.003	1.003	1.003	1.003	1.003	1.003	1.003	1.003	1.003	1.003	1.003	1.003	1.003	1.003	1.003	1.003	1.003	1.003	1.003	1.003	1.003	1.003	1.003	1.003	1.003	1.003	1.003
199		NC_019955.1	208032	209231	-	WP_015296116.1	WP_015296116.1	bifunctional phosphopantothenoylcysteine decarboxylase/phosphopantothenate--cysteine ligase CoaBC	1-399: PRK05579 (PRK05579, bifunctional phosphopantothenoylcysteine decarboxylase/phosphopantothenate synthase; Validated)		VPBB_RS00975	399	+	120	51	1.024	1.024	1.02	1.024	1.021	1.02	1.02	1.019	1.02	1.02	1.024	1.029	1.029	1.029	1.02	1.029	1.029	1.029	1.029	1.024	1.02	1.02	1.02	1.029	1.029	1.029	1.029	1.02	1.023	1.016	1.021	1.021	1.02	1.02
200		NC_019955.1	209219	209413	-	WP_076621526.1	WP_076621526.1	hypothetical protein			VPBB_RS23405	64	-	116	48	1.008	1.008	1.008	1.008	1.008	1.016	1.016	0.961	1.008	1.031	1.031	1.031	1.031	1.031	1.008	1.031	1.031	1.031	1.031	1.031	1.008	1.008	1.008	1.031	1.031	1.031	1.031	1.016	0.761	0.992	1.031	1.031	1.031	1.031
201		NC_019955.1	209416	211089	+	WP_015296117.1	WP_015296117.1	methyl-accepting chemotaxis protein	163-557: COG0840 (Tar, Methyl-accepting chemotaxis protein [Cell motility, Signal transduction mechanisms].); 47-189: pfam17200 (sCache_2, Single Cache domain 2.)		VPBB_RS00980	557	-	119	51	1.014	1.014	1.012	1.014	1.014	1.016	1.016	1.014	1.012	1.014	1.006	1.016	1.016	1.016	1.012	1.016	1.016	1.016	1.016	1.006	1.012	1.012	1.012	1.016	1.016	1.016	1.016	1.014	1.016	1.012	1.016	1.016	1.014	1.014
202		NC_019955.1	211203	211877	+	WP_005482037.1	WP_005482037.1	JAB domain-containing protein	1-224: PRK00024 (PRK00024, hypothetical protein; Reviewed)		VPBB_RS00985	224	-	120	51	1.018	1.018	1.018	1.018	1.018	1.018	1.018	1.018	1.018	1.018	1.018	1.018	1.018	1.018	1.018	1.018	1.018	1.018	1.018	1.018	1.018	1.018	1.018	1.018	1.018	1.018	1.018	1.018	1.018	1.018	1.018	1.018	1.018	1.018
203		NC_019955.1	212181	212417	+	WP_005467944.1	WP_005467944.1	50S ribosomal protein L28	1-76: PRK00359 (rpmB, 50S ribosomal protein L28; Reviewed)		VPBB_RS00990	78	+	121	52	1.026	1.026	1.026	1.026	1.026	1.026	1.026	1.026	1.026	1.026	1.026	1.026	1.026	1.026	1.026	1.026	1.026	1.026	1.026	1.026	1.026	1.026	1.026	1.026	1.026	1.026	1.026	1.026	1.026	1.026	1.026	1.026	1.026	1.026
204		NC_019955.1	212431	212601	+	WP_004410866.1	WP_004410866.1	50S ribosomal protein L33	2-54: PRK00595 (rpmG, 50S ribosomal protein L33; Validated)		VPBB_RS00995	56	-	121	52	1.027	1.027	1.027	1.027	1.027	1.027	1.027	1.027	1.027	1.027	1.027	1.027	1.027	1.027	1.027	1.027	1.027	1.027	1.027	1.027	1.027	1.027	1.027	1.027	1.027	1.027	1.027	1.027	1.027	1.027	1.027	1.027	1.027	1.027
205		NC_019955.1	212689	214221	+	WP_015296118.1	WP_015296118.1	hypothetical protein	208-470: cd16017 (LptA, Lipooligosaccharide Phosphoethanolamine Transferase A (LptA) or Lipid A Phosphoethanolamine Transferase.)		VPBB_RS01000	510	-	86	7	0.063	0.063	1.034	0.063	0.063	0.063	0.063	0.062	1.034	1.035	0.063	1.04	1.04	1.04	1.034	1.04	1.04	1.04	1.04	0.063	0.063	1.034	1.034	1.04	1.04	1.04	1.04	1.039	0.065	0.065	0.063	1.037	1.035	1.035
206		NC_019955.1	214291	214767	+	WP_015296119.1	WP_015296119.1	hypothetical protein			VPBB_RS01005	158	-	120	51	0.728	0.728	1	0.728	0.744	0.725	0.725	0.731	1	0.981	0.725	1.009	1.009	1.009	1	1.009	1.009	1.009	1.009	0.725	0.728	1	1	1.009	1.009	1.009	1.009	1	0	0.728	0.741	1.006	0.981	0.981
207		NC_019955.1	214870	215679	+	WP_015296120.1	WP_015296120.1	bifunctional DNA-formamidopyrimidine glycosylase/DNA-(apurinic or apyrimidinic site) lyase	1-269: PRK01103 (PRK01103, formamidopyrimidine/5-formyluracil/ 5-hydroxymethyluracil DNA glycosylase; Validated)		VPBB_RS01010	269	-	121	52	1.015	1.015	0.963	1.015	0.952	0.972	0.972	0.972	0.963	0.976	0.98	1.043	1.043	1.043	0.963	1.043	1.043	1.043	1.043	0.98	0.978	0.963	0.963	1.043	1.043	1.043	1.043	0.978	0.978	1.004	0.963	1.037	0.976	0.976
208		NC_019955.1	215755	216258	+	WP_011105624.1	WP_011105624.1	phosphopantetheine adenylyltransferase	8-165: PRK00168 (coaD, phosphopantetheine adenylyltransferase; Provisional)		VPBB_RS01015	167	-	121	51	1.012	1.012	1.012	1.012	1.012	1.003	1.003	1.012	1.012	1.012	1.012	1.012	1.012	1.012	1.012	1.012	1.012	1.012	1.012	1.012	0.731	1.012	1.012	1.012	1.012	1.012	1.012	1.012	1.012	0.731	0.731	1.012	1.012	1.012
209		NC_019955.1	216245	217180	+	WP_015296121.1	WP_015296121.1	LpsA protein	194-286: cl23835 (Glyco_transf_90, Glycosyl transferase family 90.)		VPBB_RS01020	311	+	118	45	1.045	1.045	1.048	1.045	1.053	1.032	1.032	1.053	1.048	1.05	1.032	1.056	1.056	1.056	1.048	1.056	1.056	1.056	1.056	1.032	0.629	1.048	1.048	1.056	1.056	1.056	1.056	1.053	1.032	0.632	0.635	1.037	1.05	1.05
210		NC_019955.1	217229	218017	-	WP_015296122.1	WP_015296122.1	two-domain glycosyltransferase	5-225: cd06420 (GT2_Chondriotin_Pol_N, N-terminal domain of Chondroitin polymerase functions as a GalNAc transferase.)		VPBB_RS01025	262	+	111	43	1.029	1.029	1.036	1.029	1.036	1.04	1.04	1.034	1.036	1.036	1.036	1.046	1.046	1.046	1.036	1.046	1.046	1.046	1.046	1.036	0	1.036	1.036	1.046	1.046	1.046	1.046	1.04	1.036	0	0	1.04	1.036	1.036
211		NC_019955.1	218014	218781	-	WP_005481414.1	WP_005481414.1	glycosyltransferase family 2 protein	5-232: cd02511 (Beta4Glucosyltransferase, UDP-glucose LOS-beta-1,4 glucosyltransferase is required for biosynthesis of lipooligosaccharide.)		VPBB_RS01030	255	-	120	52	1.024	1.024	1.031	1.024	1.031	1.024	1.024	1.031	1.031	0.947	1.027	1.031	1.031	1.031	1.031	1.031	1.031	1.031	1.031	1.027	0.708	1.031	1.031	1.031	1.031	1.031	1.031	1.024	1.027	0.712	0.712	0.947	0.947	0.947
212		NC_019955.1	218817	219872	-	WP_029825590.1	WP_029825590.1	lipopolysaccharide heptosyltransferase family protein	8-334: COG0859 (RfaF, ADP-heptose:LPS heptosyltransferase [Cell wall/membrane/envelope biogenesis].)		VPBB_RS01035	351	+	121	47	1.027	1.027	1.027	1.027	1.031	1.027	1.027	1.031	1.027	0.845	1.036	1.038	1.038	1.038	1.027	1.038	1.038	1.038	1.038	1.036	1.026	1.027	1.027	1.038	1.038	1.038	1.038	1.036	1.026	1.027	1.02	0.845	0.845	0.845
213		NC_019955.1	219980	220387	+	WP_005489604.1	WP_005489604.1	diacylglycerol kinase	21-129: cd14264 (DAGK_IM, Integral membrane diacylglycerol kinase.)		VPBB_RS01040	135	-	121	48	0.985	0.985	0.985	0.985	0.967	0.981	0.981	0.978	0.985	0.644	0.989	0.989	0.989	0.989	0.985	0.989	0.989	0.989	0.989	0.989	0.985	0.985	0.985	0.989	0.989	0.989	0.989	0.985	0.989	0.989	0.989	0.644	0.644	0.644
214		NC_019955.1	220398	221108	+	WP_015296124.1	WP_015296124.1	3-deoxy-D-manno-octulosonic acid kinase	1-227: PRK01723 (PRK01723, 3-deoxy-D-manno-octulosonic-acid kinase; Reviewed)		VPBB_RS01045	236	+	121	51	1.036	1.036	0.97	1.036	1.034	1.04	1.04	1.034	0.97	0.686	1.036	1.044	1.044	1.044	0.97	1.044	1.044	1.044	1.044	1.036	1.036	0.97	0.97	1.044	1.044	1.044	1.044	1.04	0.96	1.038	1.038	0.686	0.686	0.686
215		NC_019955.1	221201	222265	+	WP_015296125.1	WP_015296125.1	dTDP-glucose 4,6-dehydratase	1-345: cl21454 (NADB_Rossmann, Rossmann-fold NAD(P)(+)-binding proteins.)		VPBB_RS01050	354	+	97	50	1.037	1.037	0.784	1.037	1.031	1.032	1.032	1.037	0.784	0.15	1.04	1.04	1.04	1.04	0.784	1.04	1.04	1.04	1.04	1.04	1.038	0.784	0.784	1.04	1.04	1.04	1.04	1.035	1.037	1.037	1.037	0.151	0.15	0.15
216		NC_019955.1	222265	223131	+	WP_015296126.1	WP_015296126.1	glucose-1-phosphate thymidylyltransferase	2-287: TIGR01207 (rmlA, glucose-1-phosphate thymidylyltransferase, short form.)		VPBB_RS01055	288	+	99	49	0.882	0.882	0.771	0.882	0.882	0.882	0.882	0.851	0.771	0.118	0.882	1.016	1.016	1.016	0.771	1.016	1.016	1.016	1.016	0.882	0.882	0.771	0.771	1.016	1.016	1.016	1.016	1.01	0.882	0.882	0.882	0.118	0.118	0.118
217		NC_019955.1	223132	223551	+	WP_021486846.1	WP_021486846.1	WxcM-like domain-containing protein	3-131: pfam05523 (FdtA, WxcM-like, C-terminal.)		VPBB_RS01060	139	-	62	23	0.597	0.597	0	0.597	0.604	0.604	0.604	0	0	0	0.604	1.05	1.05	1.05	0	1.05	1.05	1.05	1.05	0.604	0.604	0	0	1.05	1.05	1.05	1.05	1.047	0.604	0.604	0.604	0	0	0
218		NC_019955.1	223529	223999	+	WP_005496835.1	WP_005496835.1	N-acetyltransferase	32-149: cd03358 (LbH_WxcM_N_like, WcxM-like, Left-handed parallel beta-Helix (LbH) N-terminal domain: This group is composed of Xanthomonas campestris WcxM and proteins with similarity to the WcxM N-terminal domain.)		VPBB_RS01065	156	+	35	11	0.229	0.229	0.229	0.229	0.223	0.229	0.229	0.223	0.229	0.226	0.229	1.01	1.01	1.01	0.229	1.01	1.01	1.01	1.01	0.229	0.229	0.229	0.229	1.01	1.01	1.01	1.01	1.01	0.227	0.229	0.229	0.229	0.226	0.226
219		NC_019955.1	223992	225095	+	WP_015296128.1	WP_015296128.1	aminotransferase class V-fold PLP-dependent enzyme	13-362: pfam01041 (DegT_DnrJ_EryC1, DegT/DnrJ/EryC1/StrS aminotransferase family.)		VPBB_RS01070	367	+	61	23	0.665	0.665	0.206	0.665	0.669	0.669	0.669	0.183	0.206	0.228	0.669	1.031	1.031	1.031	0.206	1.031	1.031	1.031	1.031	0.669	0.669	0.206	0.206	1.031	1.031	1.031	1.031	1.025	0.669	0.665	0.669	0	0.228	0.228
220		NC_019955.1	225101	226030	+	WP_005496837.1	WP_005496837.1	glycosyltransferase family 2 protein	17-179: pfam00535 (Glycos_transf_2, Glycosyl transferase family 2.)		VPBB_RS01075	309	-	34	12	0.319	0.319	0	0.319	0.322	0.322	0.322	0	0	0	0.319	1.037	1.037	1.037	0	1.037	1.037	1.037	1.037	0.319	0.314	0	0	1.037	1.037	1.037	1.037	1.037	0.319	0.319	0.322	0	0	0
221		NC_019955.1	226088	227017	-	WP_015296129.1	WP_015296129.1	lysylphosphatidylglycerol synthetase family protein	49-280: pfam03706 (LPG_synthase_TM, Lysylphosphatidylglycerol synthase TM region.)		VPBB_RS01080	309	+	33	5	0	0	0	0	0	0	0	0	0	0	0	0.99	0.99	0.99	0	0.99	0.99	0.99	0.99	0	0	0	0	0.99	0.99	0.99	0.99	0.982	0	0	0	0	0	0
222		NC_019955.1	227027	227440	-	WP_015296130.1	WP_015296130.1	divergent PAP2 family protein	8-128: pfam02681 (DUF212, Divergent PAP2 family.)	LIPO(Sec/SPII) (Pr: 0.948)	VPBB_RS01085	137	-	34	5	0	0	0	0	0	0	0	0	0	0	0	1.022	1.022	1.022	0	1.022	1.022	1.022	1.022	0	0	0	0	1.022	1.022	1.022	1.022	1.007	0	0	0	0	0	0
223		NC_019955.1	227462	228313	-	WP_015296131.1	WP_015296131.1	decaprenyl-phosphate phosphoribosyltransferase	4-283: PRK12324 (PRK12324, phosphoribose diphosphate:decaprenyl-phosphate phosphoribosyltransferase; Provisional)		VPBB_RS01090	283	+	34	5	0	0	0	0	0	0	0	0	0	0	0	1.021	1.021	1.021	0	1.021	1.021	1.021	1.021	0	0	0	0	1.021	1.021	1.021	1.021	1.019	0	0	0	0	0	0
224		NC_019955.1	228355	228750	+	WP_005496842.1	WP_005496842.1	hypothetical protein	7-128: cl19823 (GtrA, GtrA-like protein.)	SP(Sec/SPI) (Pr: 0.530)	VPBB_RS01095	131	-	34	5	0	0	0	0	0	0	0	0	0	0	0	1.011	1.011	1.011	0	1.011	1.011	1.011	1.011	0	0	0	0	1.011	1.011	1.011	1.011	1.011	0	0	0	0	0	0
225		NC_019955.1	228752	230035	+	WP_005489660.1	WP_005489660.1	FAD-binding oxidoreductase	33-412: COG0277 (GlcD, FAD/FMN-containing dehydrogenase [Energy production and conversion].)		VPBB_RS01100	427	+	33	5	0	0	0	0	0	0	0	0	0	0	0	1.042	1.042	1.042	0	1.042	1.042	1.042	1.042	0	0	0	0	1.042	1.042	1.042	1.042	1.042	0	0	0	0	0	0
226		NC_019955.1	230038	230775	+	WP_005496843.1	WP_005496843.1	short-chain dehydrogenase	1-245: PRK07102 (PRK07102, short chain dehydrogenase; Provisional)		VPBB_RS01105	245	-	34	5	0.166	0.166	0.166	0.166	0.166	0.164	0.164	0.164	0.166	0.163	0.166	1.022	1.022	1.022	0.166	1.022	1.022	1.022	1.022	0.166	0.166	0.166	0.166	1.022	1.022	1.022	1.022	1.022	0.171	0.166	0.164	0.168	0.163	0.163
227		NC_019955.1	230772	232394	+	WP_015296133.1	WP_015296133.1	hypothetical protein			VPBB_RS01110	540	+	33	5	0	0	0	0	0	0	0	0	0	0	0	0.998	0.998	0.998	0	0.998	0.998	0.998	0.998	0	0	0	0	0.998	0.998	0.998	0.998	0.991	0	0	0	0	0	0
228		NC_019955.1	232422	233702	-	WP_015296134.1	WP_015296134.1	3-deoxy-D-manno-octulosonic acid transferase	1-419: PRK05749 (PRK05749, 3-deoxy-D-manno-octulosonic-acid transferase; Reviewed)		VPBB_RS01115	426	-	120	50	0.69	0.69	0.7	0.69	0.692	0.694	0.694	0.695	0.7	0.683	0.69	1.033	1.033	1.033	0.7	1.033	1.033	1.033	1.033	0.69	0.692	0.7	0.7	1.033	1.033	1.033	1.033	1.028	0.663	0.687	0.692	0.683	0.683	0.683
229		NC_019955.1	233832	234701	-	WP_029825592.1	WP_029825592.1	alpha-1,2-fucosyltransferase	1-280: cd11301 (Fut1_Fut2_like, Alpha-1,2-fucosyltransferase.)		VPBB_RS01120	289	-	34	5	0	0	0	0	0	0	0	0	0	0	0	1.029	1.029	1.029	0	1.029	1.029	1.029	1.029	0	0	0	0	1.029	1.029	1.029	1.029	1.019	0	0	0	0	0	0
230		NC_019955.1	234722	235777	-	WP_015296136.1	WP_015296136.1	lipopolysaccharide heptosyltransferase II	2-343: cl10013 (Glycosyltransferase_GTB-type, glycosyltransferase family 1 and related proteins with GTB topology.)		VPBB_RS01125	351	+	120	51	0.926	0.926	0.927	0.926	0.929	0.929	0.929	0.929	0.927	0.944	0.929	1.038	1.038	1.038	0.927	1.038	1.038	1.038	1.038	0.929	0.926	0.927	0.927	1.038	1.038	1.038	1.038	1.034	0.929	0.922	0.926	0.944	0.944	0.944
231		NC_019955.1	235774	236496	-	WP_015296137.1	WP_015296137.1	glycosyl transferase family 25	2-176: cd06532 (Glyco_transf_25, Glycosyltransferase family 25 [lipooligosaccharide (LOS) biosynthesis protein] is a family of glycosyltransferases involved in LOS biosynthesis.)		VPBB_RS01130	240	-	39	11	0.348	0.348	0.34	0.348	0.352	0.352	0.352	0.523	0.34	0.448	0.352	1.042	1.042	1.042	0.34	1.042	1.042	1.042	1.042	0.352	0.348	0.34	0.34	1.042	1.042	1.042	1.042	1.021	0.352	0.348	0.348	0.448	0.448	0.448
232		NC_019955.1	236493	237479	-	WP_015296138.1	WP_015296138.1	lauroyl-Kdo(2)-lipid IV(A) myristoyltransferase	4-315: PRK08943 (PRK08943, lipid A biosynthesis (KDO)2-(lauroyl)-lipid IVA acyltransferase; Validated)		VPBB_RS01135	328	+	119	51	1.041	1.041	1.043	1.041	1.043	1.015	1.015	0.951	1.043	1.035	1.043	1.047	1.047	1.047	1.043	1.047	1.047	1.047	1.047	1.043	1.043	1.043	1.043	1.047	1.047	1.047	1.047	0.931	1.043	1.043	1.043	1.035	1.035	1.035
233		NC_019955.1	237614	238555	-	WP_015296139.1	WP_015296139.1	ADP-glyceromanno-heptose 6-epimerase	1-312: PRK11150 (rfaD, ADP-L-glycero-D-mannoheptose-6-epimerase; Provisional)		VPBB_RS01140	313	-	119	52	1.035	1.035	1.005	1.035	1.037	1.038	1.038	1.022	1.005	1.038	1.034	1.042	1.042	1.042	1.005	1.042	1.042	1.042	1.042	1.034	1.038	1.005	1.005	1.042	1.042	1.042	1.042	1.029	1.034	1.038	1.038	1.038	1.038	1.038
234		NC_019955.1	238698	240896	-	WP_029825594.1	WP_029825594.1	YjbH domain-containing protein	33-718: pfam06082 (YjbH, Exopolysaccharide biosynthesis protein YbjH.)	SP(Sec/SPI) (Pr: 0.994)	VPBB_RS01145	732	+	121	50	1.011	1.011	0.999	1.011	1.01	1.02	1.016	1.013	0.999	1.016	1.004	1.029	1.029	1.029	0.999	1.029	1.029	1.029	1.029	1.004	0.942	0.999	0.999	1.029	1.029	1.029	1.029	0.984	0.863	0.939	0.937	1.013	1.016	1.016
235		NC_019955.1	240899	241660	-	WP_015296141.1	WP_015296141.1	polysaccharide biosynthesis protein	33-248: pfam06251 (Caps_synth_GfcC, Capsule biosynthesis GfcC.)	SP(Sec/SPI) (Pr: 0.995)	VPBB_RS01150	253	+	119	43	0.984	0.984	0.887	0.984	0.927	0.976	1.002	1	0.887	0.941	0.897	1.016	1.016	1.016	0.887	1.016	1.016	1.016	1.016	0.897	0.875	0.887	0.887	1.016	1.016	1.016	1.016	0.986	0.901	0.899	0.899	0.976	0.941	0.941
236		NC_019955.1	241657	242334	-	WP_072828764.1	WP_072828764.1	YjbF family lipoprotein	25-219: pfam11102 (YjbF, Group 4 capsule polysaccharide lipoprotein gfcB, YjbF.)	LIPO(Sec/SPII) (Pr: 0.998)	VPBB_RS01155	225	-	120	51	0.998	0.998	0.982	0.998	1.022	1.031	1.022	1.018	0.982	1.031	1.002	1.031	1.031	1.031	0.982	1.031	1.031	1.031	1.031	1.002	0.984	0.982	0.982	1.031	1.031	1.031	1.031	1.016	1.002	1.004	1.004	1.011	1.031	1.031
237		NC_019955.1	242403	242621	-	WP_015296143.1	WP_015296143.1	hypothetical protein		SP(Sec/SPI) (Pr: 0.995)	VPBB_RS01160	72	-	22	1	0	0	0	0	0	0.833	0.833	0	0	0.833	0	0.833	0.833	0.833	0	0.833	0.833	0.833	0.833	0	0	0	0	0.833	0.833	0.833	0.833	0	0	0	0	0	0.833	0.833
238		NC_019955.1	243256	243771	+	WP_015296144.1	WP_015296144.1	porin family protein	11-171: pfam13505 (OMP_b-brl, Outer membrane protein beta-barrel domain.)	SP(Sec/SPI) (Pr: 0.934)	VPBB_RS01165	171	-	120	36	0.977	0.977	0.909	0.977	0.959	0.985	0.95	0.98	0.909	1.009	0.968	1.012	1.012	1.012	0.909	1.012	1.018	1.012	1.012	0.968	0.974	0.909	0.909	1.018	1.012	1.012	1.012	0	0.968	0.98	0.98	0.971	1.009	1.009
239		NC_019955.1	243838	246510	+	WP_015296145.1	WP_015296145.1	OtnA protein	120-330: TIGR03028 (EpsE, polysaccharide export protein EpsE.); 651-864: pfam06251 (Caps_synth_GfcC, Capsule biosynthesis GfcC.); 554-718: PRK15078 (PRK15078, polysaccharide export protein Wza; Provisional)	SP(Sec/SPI) (Pr: 0.993)	VPBB_RS01170	890	-	120	36	0.991	0.991	0.931	0.991	0.993	0.896	0.904	1.01	0.931	1.002	1.002	1.022	1.022	1.022	0.931	1.022	1.022	1.022	1.022	1.002	0.938	0.931	0.931	1.022	1.022	1.022	1.022	1.01	0.901	0.997	0.997	1.004	1.002	1.002
240		NC_019955.1	246816	247808	+	WP_015296146.1	WP_015296146.1	LPS O-antigen length regulator	23-81: pfam02706 (Wzz, Chain length determinant protein.); 6-320: PRK10381 (PRK10381, LPS O-antigen length regulator; Provisional)		VPBB_RS01175	330	-	119	35	0.909	0.909	0.909	0.909	0.827	0.802	0.823	0.805	0.909	0.827	0.815	1.02	1.02	1.02	0.909	1.02	1.017	1.02	1.02	0.815	0.7	0.909	0.909	1.017	1.02	1.02	1.02	0.844	0.1	0.856	0.856	0.773	0.827	0.827
241		NC_019955.1	247995	249119	+	WP_029825596.1	WP_029825596.1	UDP-N-acetylglucosamine 2-epimerase (non-hydrolyzing)	1-374: COG0381 (WecB, UDP-N-acetylglucosamine 2-epimerase [Cell wall/membrane/envelope biogenesis].)		VPBB_RS01180	374	-	15	12	0.15	0.15	0	0.15	0	0	0.816	0	0	0	0	0	1.036	1.036	0	1.036	1.036	1.033	1.036	0	0	0	0	1.036	1.036	1.036	1.036	0	0	0	0	0	0	0
242		NC_019955.1	249137	250402	+	WP_015296148.1	WP_015296148.1	UDP-N-acetyl-D-mannosamine dehydrogenase	1-417: PRK11064 (wecC, UDP-N-acetyl-D-mannosamine dehydrogenase; Provisional)		VPBB_RS01185	421	+	14	11	0.069	0.069	0.087	0.069	0.2	0.076	0.074	0.085	0.087	0.082	0.091	1.015	1.015	1.015	0.087	1.015	1.015	1.015	1.015	0.091	0.083	0.087	0.087	1.015	1.015	1.015	1.015	0.092	0.088	0.083	0.083	0.074	0.082	0.082
243	!	NC_019955.1	250505	251953	+	WP_015296149.1	WP_015296149.1	polysaccharide biosynthesis related protein	17-416: cl09326 (MATE_like, Multidrug and toxic compound extrusion family and similar proteins.)		VPBB_RS01190	482	+	14	0	0	0	0	0	0	0	0	0	0	0	0	0.982	0.982	0.982	0	0.982	0.983	0.982	0.982	0	0	0	0	0.983	0.982	0.982	0.982	0	0	0	0	0	0	0
244		NC_019955.1	251962	253071	+	WP_015296150.1	WP_015296150.1	hypothetical protein	276-364: pfam13524 (Glyco_trans_1_2, Glycosyl transferases group 1.); 1-358: COG4641 (COG4641, Spore maturation protein CgeB [Cell cycle control, cell division, chromosome partitioning].)		VPBB_RS01195	369	-	14	0	0	0	0	0	0	0	0	0	0	0	0	1.034	1.034	1.034	0	1.034	1.034	1.034	1.034	0	0	0	0	1.034	1.034	1.034	1.034	0	0	0	0	0	0	0
245	!	NC_019955.1	253068	254255	+	WP_015296151.1	WP_015296151.1	glycosyltransferase family 4 protein	108-391: cd03801 (GT4_PimA-like, phosphatidyl-myo-inositol mannosyltransferase.)		VPBB_RS01200	395	+	14	0	0.07	0.07	0.074	0.07	0.074	0.07	0.07	0.076	0.074	0.074	0.074	1.013	1.013	1.013	0.074	1.013	1.013	1.013	1.013	0.074	0.074	0.074	0.074	1.013	1.013	1.013	1.013	0.073	0.072	0.086	0.086	0.075	0.074	0.074
246		NC_019955.1	254252	255355	+	WP_015296152.1	WP_015296152.1	glycosyl transferase group 1 family protein	184-363: cd03801 (GT4_PimA-like, phosphatidyl-myo-inositol mannosyltransferase.)		VPBB_RS01205	367	-	14	0	0.077	0.077	0.079	0.077	0.078	0.077	0.077	0.078	0.079	0.079	0.079	1.016	1.016	1.016	0.079	1.016	1.016	1.016	1.016	0.079	0.079	0.079	0.079	1.016	1.016	1.016	1.016	0.076	0.075	0.079	0.078	0.077	0.079	0.079
247		NC_019955.1	255376	256527	+	WP_015296153.1	WP_015296153.1	hypothetical protein		SP(Sec/SPI) (Pr: 0.550)	VPBB_RS01210	383	+	14	0	0	0	0	0	0	0	0	0	0	0	0	0.975	0.975	0.975	0	0.975	0.975	0.975	0.975	0	0	0	0	0.975	0.975	0.975	0.975	0	0	0	0	0	0	0
248		NC_019955.1	256520	257605	+	WP_015296154.1	WP_015296154.1	glycosyl transferase group 1	82-356: cd03801 (GT4_PimA-like, phosphatidyl-myo-inositol mannosyltransferase.)		VPBB_RS01215	361	-	14	0	0	0	0	0	0	0	0	0	0	0	0	1.017	1.017	1.017	0	1.017	1.017	1.017	1.017	0	0.066	0	0	1.017	1.017	1.017	1.017	0	0	0.066	0.066	0	0	0
249		NC_019955.1	257606	258712	+	WP_015296155.1	WP_015296155.1	GDP-mannose 4,6-dehydratase	1-352: COG1089 (Gmd, GDP-D-mannose dehydratase [Cell wall/membrane/envelope biogenesis].)		VPBB_RS01220	368	+	41	6	0.103	0.103	0.101	0.103	0.104	0.102	0.102	0.103	0.101	0.082	0.103	1.035	1.035	1.035	0.101	1.035	1.035	1.035	1.035	0.103	0.103	0.101	0.101	1.035	1.035	1.035	1.035	1.005	0.102	0.104	0.103	0.083	0.082	0.082
250		NC_019955.1	258796	259755	+	WP_015296156.1	WP_015296156.1	GDP-L-fucose synthase	3-311: cd05239 (GDP_FS_SDR_e, GDP-fucose synthetase, extended (e) SDRs.)		VPBB_RS01225	319	+	40	6	0.101	0.101	0.112	0.101	0.101	0.102	0.102	0.101	0.112	0.083	0.101	1.05	1.05	1.05	0.112	1.05	1.05	1.05	1.05	0.101	0.101	0.112	0.112	1.05	1.05	1.05	1.05	1.039	0.102	0.101	0.101	0.087	0.083	0.083
251		NC_019955.1	259798	260253	+	WP_015296157.1	WP_015296157.1	GDP-mannose mannosyl hydrolase	8-149: cd03430 (GDPMH, GDP-mannose glycosyl hydrolase (AKA GDP-mannose mannosyl hydrolase (GDPMH)) is a member of the Nudix hydrolase superfamily.)		VPBB_RS01230	151	-	41	6	0	0	0	0	0	0	0	0	0	0	0	1.043	1.043	1.043	0	1.043	1.043	1.043	1.043	0	0	0	0	1.043	1.043	1.043	1.043	1.023	0	0	0	0	0	0
252		NC_019955.1	260291	261733	+	WP_015296158.1	WP_015296158.1	mannose-1-phosphate guanylyltransferase/mannose-6-phosphate isomerase	2-471: TIGR01479 (GMP_PMI, mannose-1-phosphate guanylyltransferase/mannose-6-phosphate isomerase.)		VPBB_RS01235	480	+	46	7	0	0	0.059	0	0.637	0	0	0.636	0.059	0	0	1.043	1.043	1.043	0.059	1.043	1.043	1.043	1.043	0	0	0.059	0.059	1.043	1.043	1.043	1.043	1.029	0	0	0	0	0	0
253		NC_019955.1	261756	263183	+	WP_015296159.1	WP_015296159.1	phosphomannomutase	17-469: cd03088 (ManB, ManB is a bacterial phosphomannomutase (PMM) that catalyzes the conversion of mannose 6-phosphate to mannose-1-phosphate in the second of three steps in the GDP-mannose pathway, in which GDP-D-mannose is synthesized from fructose-6-phosphate.)		VPBB_RS01240	475	-	46	7	0.071	0.071	0.071	0.071	0.784	0.072	0.071	0.779	0.071	0.071	0.071	1.025	1.025	1.025	0.071	1.025	1.025	1.025	1.025	0.071	0.071	0.071	0.071	1.025	1.025	1.025	1.025	0.945	0.071	0.071	0.072	0.07	0.071	0.071
254		NC_019955.1	263258	264439	+	WP_015296160.1	WP_015296160.1	mannose-6-phosphate isomerase, class I	5-392: cl21464 (cupin_like, Conserved domain found in cupin and related proteins.)		VPBB_RS01245	393	+	33	5	0.467	0.467	0.473	0.467	0.467	0.469	0.469	0.469	0.473	0.467	0.473	1.027	1.027	1.027	0.473	1.027	1.027	1.027	1.027	0.473	0.473	0.473	0.473	1.023	1.027	1.027	1.027	0.673	0.466	0.463	0.467	0.461	0.467	0.467
255		NC_019955.1	264447	265187	+	WP_015296161.1	WP_015296161.1	glycosyltransferase	4-204: cd06433 (GT_2_WfgS_like, WfgS and WfeV are involved in O-antigen biosynthesis.)		VPBB_RS01250	246	-	16	0	0	0	0	0	0.141	0	0	0.139	0	0.128	0	1.018	1.018	1.018	0	1.018	1.018	1.018	1.018	0	0.128	0	0	1.018	1.018	1.018	1.018	0.439	0	0.102	0.1	0.14	0.128	0.128
256	!	NC_019955.1	265184	266128	+	WP_029825598.1	WP_029825598.1	UDP-glucose 4-epimerase	1-305: cd05232 (UDP_G4E_4_SDR_e, UDP-glucose 4 epimerase, subgroup 4, extended (e) SDRs.)		VPBB_RS01255	314	+	26	0	0.712	0.712	0	0.712	0.098	0.098	0.098	0.098	0	0.075	0.309	1.038	1.038	1.038	0	1.038	1.038	1.038	1.038	0.309	0.098	0	0	1.038	1.038	1.038	1.038	0.344	0.309	0.651	0.651	0.077	0.075	0.075
257		NC_019955.1	266134	266682	+	WP_029825599.1	WP_029825599.1	sugar transferase	3-171: pfam02397 (Bac_transf, Bacterial sugar transferase.)		VPBB_RS01260	182	-	47	2	0.942	0.942	0.288	0.942	0.257	0.274	0.274	0.257	0.288	0.288	0.92	1.016	1.016	1.016	0.288	1.016	1.016	1.016	1.016	0.92	0.273	0.288	0.288	1.016	1.016	1.016	1.016	0.863	0.92	0.896	0.89	0.288	0.288	0.288
258		NC_019955.1	266864	268810	+	WP_029825600.1	WP_029825600.1	polysaccharide biosynthesis protein	20-621: COG1086 (FlaA1, NDP-sugar epimerase, includes UDP-GlcNAc-inverting 4,6-dehydratase FlaA1 and capsular polysaccharide biosynthesis protein EpsC [Cell wall/membrane/envelope biogenesis, Posttranslational modification, protein turnover, chaperones].)		VPBB_RS01265	648	-	83	24	1	1	0.982	1	0.04	0.04	0.04	0.041	0.982	0.558	0.986	1.027	1.027	1.027	0.982	1.027	1.027	1.027	1.027	0.986	0.039	0.982	0.982	1.027	1.027	1.027	1.027	0.989	0.986	0.979	0.979	0.559	0.558	0.558
259		NC_019955.1	268967	270133	+	WP_015296163.1	WP_015296163.1	nucleotide sugar dehydrogenase	1-388: PRK15057 (PRK15057, UDP-glucose 6-dehydrogenase; Provisional)	SP(Sec/SPI) (Pr: 0.550)	VPBB_RS01270	388	-	120	51	0.983	0.983	0.965	0.983	0.934	0.997	0.996	0.96	0.965	0.951	0.924	1.018	1.018	1.018	0.965	1.018	1.018	1.018	1.018	0.924	0.952	0.965	0.965	1.018	1.018	1.018	1.018	0.925	0.665	0.956	0.96	1.001	0.951	0.951
260		NC_019955.1	270203	271081	+	WP_015296164.1	WP_015296164.1	UTP--glucose-1-phosphate uridylyltransferase	3-263: TIGR01099 (galU, UTP--glucose-1-phosphate uridylyltransferase.)		VPBB_RS01275	292	-	121	52	0.906	0.906	1.029	0.906	1.026	0.906	1.019	0.906	1.029	1.007	1.022	1.033	1.033	1.033	1.029	1.033	1.033	1.033	1.033	1.022	1.022	1.029	1.029	1.033	1.033	1.033	1.033	0.906	1.022	1.024	1.024	1.031	1.007	1.007
262		NC_019955.1	272877	273647	-	WP_015296165.1	WP_015296165.1	triose-phosphate isomerase	2-240: PRK00042 (tpiA, triosephosphate isomerase; Provisional)		VPBB_RS01285	256	-	121	52	0.998	0.998	0.998	0.998	0.986	0.994	1.002	0.996	0.998	0.994	0.998	1.012	1.012	1.012	0.998	1.012	1.012	1.012	1.012	0.998	0.998	0.998	0.998	1.012	1.012	1.012	1.012	0.998	0.998	1.002	1.002	0.996	0.994	0.994
263		NC_019955.1	273918	274265	+	WP_015296167.1	WP_015296167.1	5-carboxymethyl-2-hydroxymuconate Delta-isomerase	1-115: cl00235 (4Oxalocrotonate_Tautomerase, N/A.)		VPBB_RS01290	115	-	121	52	1	1	0.996	1	1.022	1	1	1.009	0.996	1	1.009	1.022	1.022	1.022	0.996	1.022	1.022	1.022	1.022	1.009	1.009	0.996	0.996	1.022	1.022	1.022	1.022	1	1.009	1	1	1	1	1
264		NC_019955.1	274364	274786	+	WP_005458874.1	WP_005458874.1	DUF805 domain-containing protein	7-139: pfam05656 (DUF805, Protein of unknown function (DUF805).)		VPBB_RS01295	140	-	119	52	1.004	1.004	1.011	1.004	1.011	1.011	1.011	1.011	1.011	1.011	1.011	1.011	1.011	1.011	1.011	1.011	1.011	1.011	1.011	1.011	1.011	1.011	1.011	1.011	1.011	1.011	1.011	1.011	1.011	1.004	1.004	1.004	1.011	1.011
265		NC_019955.1	274827	275165	-	WP_020840001.1	WP_020840001.1	DUF3135 domain-containing protein	12-91: pfam11333 (DUF3135, Protein of unknown function (DUF3135).)		VPBB_RS01300	112	-	121	52	1.054	1.054	1.045	1.054	1.04	1.045	1.045	1.049	1.045	1.027	1.04	1.054	1.054	1.054	1.045	1.054	1.054	1.054	1.054	1.04	1.04	1.045	1.045	1.054	1.054	1.054	1.054	1.04	1.04	1.054	1.054	1.04	1.027	1.027
266		NC_019955.1	275288	275902	-	WP_017448999.1	WP_017448999.1	transcriptional regulator	1-204: COG2345 (COG2345, Predicted transcriptional regulator, ArsR family [Transcription].)		VPBB_RS01305	204	-	119	52	1.015	1.015	1.012	1.015	1.02	1.017	1.017	1.02	1.012	1.015	1.017	1.022	1.022	1.022	1.012	1.022	1.022	1.022	1.022	1.017	1.017	1.012	1.012	1.022	1.022	1.022	1.022	1.02	1.017	1.012	1.012	1.022	1.015	1.015
267		NC_019955.1	276048	277055	-	WP_015296169.1	WP_015296169.1	fructose-bisphosphatase class II	1-332: COG1494 (GlpX, Fructose-1,6-bisphosphatase/sedoheptulose 1,7-bisphosphatase or related protein [Carbohydrate transport and metabolism].)		VPBB_RS01310	335	-	119	50	0.997	0.997	1.001	0.997	0.997	1	1	1.001	1.001	1	0.996	1.004	1.004	1.004	1.001	1.004	1.004	1.004	1.004	0.996	0.996	1.001	1.001	1.004	1.004	1.004	1.004	1.001	0.996	1.001	1.001	1.001	1	1
268		NC_019955.1	277402	277644	+	WP_005481417.1	WP_005481417.1	cell division protein ZapB	1-79: cl11531 (ZapB, Cell division protein ZapB.)		VPBB_RS01315	80	-	121	51	0.95	0.95	0.95	0.95	0.95	0.95	0.95	0.95	0.95	0.9	0.95	0.95	0.95	0.95	0.95	0.95	0.95	0.95	0.95	0.95	0.95	0.95	0.95	0.95	0.95	0.95	0.95	0.95	0.95	0.95	0.95	0.95	0.9	0.9
269		NC_019955.1	277749	278261	-	WP_005457192.1	WP_005457192.1	ribonuclease E activity regulator RraA	1-158: PRK09372 (PRK09372, ribonuclease activity regulator protein RraA; Provisional)		VPBB_RS01320	170	-	121	52	0.994	0.994	0.994	0.994	0.994	0.985	0.985	0.994	0.994	0.95	0.994	0.994	0.994	0.994	0.994	0.994	0.994	0.994	0.994	0.994	0.994	0.994	0.994	0.994	0.994	0.994	0.994	0.994	0.994	0.994	0.994	0.994	0.95	0.95
270		NC_019955.1	278338	279255	-	WP_005457195.1	WP_005457195.1	1,4-dihydroxy-2-naphthoate polyprenyltransferase	4-302: PRK06080 (PRK06080, 1,4-dihydroxy-2-naphthoate octaprenyltransferase; Validated)		VPBB_RS01325	305	-	121	52	0.987	0.987	1.007	0.987	1.007	1	1	1.005	1.007	0.949	1.005	1.007	1.007	1.007	1.007	1.007	1.007	1.007	1.007	1.005	1.005	1.007	1.007	1.007	1.007	1.007	1.007	1.007	1.005	1.005	1.005	1.007	0.949	0.949
271		NC_019955.1	279440	280771	-	WP_005489452.1	WP_005489452.1	HslU--HslV peptidase ATPase subunit	1-443: PRK05201 (hslU, ATP-dependent protease ATP-binding subunit HslU; Provisional)		VPBB_RS01330	443	+	120	52	1.017	1.017	1.003	1.017	1.017	1.017	1.017	1.017	1.003	1.017	1.017	1.017	1.017	1.017	1.003	1.017	1.017	1.017	1.017	1.017	1.017	1.003	1.003	1.017	1.017	1.017	1.017	1.017	1.017	1.017	1.015	1.017	1.017	1.017
272		NC_019955.1	280795	281346	-	WP_005489705.1	WP_005489705.1	HslU--HslV peptidase proteolytic subunit	1-172: PRK05456 (PRK05456, ATP-dependent protease subunit HslV; Provisional)		VPBB_RS01335	183	-	121	52	1.016	1.016	1.011	1.016	1.016	1.016	1.016	1.016	1.011	1.016	1.016	1.016	1.016	1.016	1.011	1.016	1.016	1.016	1.016	1.016	1.016	1.011	1.011	1.016	1.016	1.016	1.016	1.016	1.016	1.016	1.014	1.011	1.016	1.016
273		NC_019955.1	281510	282055	-	WP_025537140.1	WP_025537140.1	cell division protein FtsN	1-178: TIGR02223 (ftsN, cell division protein FtsN.)		VPBB_RS01340	181	-	120	51	1.003	1.003	1.003	1.003	1.003	1.003	1.003	0.981	1.003	0.994	1.003	1.008	1.008	1.008	1.003	1.008	1.008	1.008	1.008	1.003	1.003	1.003	1.003	1.008	1.008	1.008	1.008	0.994	1.003	1.003	1.003	1.003	0.994	0.994
274		NC_019955.1	282231	283238	-	WP_005481416.1	WP_005481416.1	DNA-binding transcriptional regulator CytR	25-333: PRK11041 (PRK11041, DNA-binding transcriptional regulator CytR; Provisional)		VPBB_RS01345	335	-	117	50	1.033	1.033	1.033	1.033	1.033	1.033	1.033	1.033	1.033	1.033	1.033	1.033	1.033	1.033	1.033	1.033	1.033	1.033	1.033	1.033	1.033	1.033	1.033	1.033	1.033	1.033	1.033	1.033	1.033	1.033	1.033	1.033	1.033	1.033
275		NC_019955.1	283571	285775	-	WP_015296172.1	WP_015296172.1	primosomal protein N'	3-733: PRK05580 (PRK05580, primosome assembly protein PriA; Validated)		VPBB_RS01350	734	-	115	50	1.027	1.027	1.031	1.027	1.024	1.027	1.027	1.029	1.031	1.028	1.023	1.036	1.036	1.036	1.031	1.036	1.036	1.036	1.036	1.023	1.023	1.031	1.031	1.036	1.036	1.036	1.036	1.027	1.023	1.025	1.025	1.025	1.028	1.028
276		NC_019955.1	286070	286291	+	WP_005457203.1	WP_005457203.1	50S ribosomal protein L31	1-72: PRK00019 (rpmE, 50S ribosomal protein L31; Reviewed)		VPBB_RS01355	73	-	120	52	1.055	1.055	1.055	1.055	1.055	1.055	1.055	1.055	1.055	1.055	1.055	1.055	1.055	1.055	1.055	1.055	1.055	1.055	1.055	1.055	1.055	1.055	1.055	1.055	1.055	1.055	1.055	1.055	1.055	1.055	1.055	1.055	1.055	1.055
277		NC_019955.1	286748	287059	+	WP_004410492.1	WP_004410492.1	30S ribosomal protein S10	1-102: PRK00596 (rpsJ, 30S ribosomal protein S10; Reviewed)		VPBB_RS01360	103	-	121	52	1.01	1.01	1.01	1.01	1.01	1.01	1.01	1.01	1.01	1.01	1.01	1.01	1.01	1.01	1.01	1.01	1.01	1.01	1.01	1.01	1.01	1.01	1.01	1.01	1.01	1.01	1.01	1.01	1.01	1.01	1.01	1.01	1.01	1.01
278		NC_019955.1	287074	287703	+	WP_005456132.1	WP_005456132.1	50S ribosomal protein L3	1-209: PRK00001 (rplC, 50S ribosomal protein L3; Validated)		VPBB_RS01365	209	+	121	52	1.005	1.005	1.005	1.005	1.005	1.005	1.005	1.005	1.005	1.005	1.005	1.005	1.005	1.005	1.005	1.005	1.005	1.005	1.005	1.005	1.005	1.005	1.005	1.005	1.005	1.005	1.005	1.005	1.005	1.005	1.005	1.005	1.005	1.005
279		NC_019955.1	287721	288323	+	WP_005379556.1	WP_005379556.1	50S ribosomal protein L4	1-200: PRK05319 (rplD, 50S ribosomal protein L4; Provisional)		VPBB_RS01370	200	+	118	52	1.012	1.012	1.012	1.012	1.012	1.012	1.012	1.012	1.012	1.012	1.012	1.012	1.012	1.012	1.012	1.012	1.012	1.012	1.012	1.012	1.012	1.012	1.012	1.012	1.012	1.012	1.012	1.012	1.012	1.012	1.012	1.012	1.012	1.012
280		NC_019955.1	288320	288622	+	WP_004398471.1	WP_004398471.1	50S ribosomal protein L23	8-99: PRK05738 (rplW, 50S ribosomal protein L23; Reviewed)		VPBB_RS01375	100	-	121	52	0.985	0.985	0.985	0.985	0.985	0.985	0.985	0.985	0.985	0.985	0.985	0.985	0.985	0.985	0.985	0.985	0.985	0.985	0.985	0.985	0.985	0.985	0.985	0.985	0.985	0.985	0.985	0.985	0.985	0.985	0.975	0.985	0.985	0.985
281		NC_019955.1	288638	289462	+	WP_005489461.1	WP_005489461.1	50S ribosomal protein L2	1-274: PRK09374 (rplB, 50S ribosomal protein L2; Validated)		VPBB_RS01380	274	+	121	51	1.002	1.002	1.002	1.002	1.002	1.002	1.002	1.002	1.002	1.002	1.002	1.002	1.002	1.002	1.002	1.002	1.002	1.002	1.002	1.002	1.002	1.002	1.002	1.002	1.002	1.002	1.002	1.002	1.002	1.002	1.002	1.002	1.002	1.002
282		NC_019955.1	289484	289762	+	WP_004394525.1	WP_004394525.1	30S ribosomal protein S19	1-92: PRK00357 (rpsS, 30S ribosomal protein S19; Reviewed)		VPBB_RS01385	92	-	121	52	1.022	1.022	1.022	1.022	1.022	1.022	1.022	1.022	1.022	1.022	1.022	1.022	1.022	1.022	1.022	1.022	1.022	1.022	1.022	1.022	1.022	1.022	1.022	1.022	1.022	1.022	1.022	1.022	1.022	1.022	1.022	1.022	1.022	1.022
283		NC_019955.1	289773	290105	+	WP_005528535.1	WP_005528535.1	50S ribosomal protein L22	1-110: PRK00565 (rplV, 50S ribosomal protein L22; Reviewed)		VPBB_RS01390	110	+	120	52	0.982	0.982	0.982	0.982	0.982	0.982	0.982	0.982	0.982	0.982	0.982	0.991	0.991	0.991	0.982	0.991	0.991	0.991	0.991	0.982	0.982	0.982	0.982	0.991	0.991	0.991	0.991	0.982	0.982	0.982	0.982	0.982	0.982	0.982
284		NC_019955.1	290124	290822	+	WP_005383161.1	WP_005383161.1	30S ribosomal protein S3	1-232: PRK00310 (rpsC, 30S ribosomal protein S3; Reviewed)		VPBB_RS01395	232	+	121	52	1.009	1.009	1.009	1.009	1.009	1.009	1.009	1.009	1.009	1.009	1.009	1.009	1.009	1.009	1.009	1.009	1.009	1.009	1.009	1.009	1.009	1.009	1.009	1.009	1.009	1.009	1.009	1.009	1.009	1.009	1.009	1.009	1.009	1.009
285		NC_019955.1	290834	291244	+	WP_005379577.1	WP_005379577.1	50S ribosomal protein L16	1-134: PRK09203 (rplP, 50S ribosomal protein L16; Reviewed)		VPBB_RS01400	136	+	121	52	1	1	1	1	1	1	1	1	1	1	1	1	1	1	1	1	1	1	1	1	1	1	1	1	1	1	1	1	1	1	1	1	1	1
286		NC_019955.1	291244	291435	+	WP_005379576.1	WP_005379576.1	50S ribosomal protein L29	1-63: PRK00306 (PRK00306, 50S ribosomal protein L29; Reviewed)		VPBB_RS01405	63	-	121	52	0.992	0.992	0.992	0.992	0.992	0.992	0.992	0.992	0.992	0.992	0.992	0.992	0.992	0.992	0.992	0.992	0.992	0.992	0.992	0.992	0.992	0.992	0.992	0.992	0.992	0.992	0.992	0.992	0.992	0.992	0.992	0.992	0.992	0.992
287		NC_019955.1	291435	291689	+	WP_005461671.1	WP_005461671.1	30S ribosomal protein S17	5-83: PRK05610 (rpsQ, 30S ribosomal protein S17; Reviewed)		VPBB_RS01410	84	+	121	52	1.03	1.03	1.03	1.03	1.03	1.03	1.03	1.03	1.03	1.03	1.03	1.03	1.03	1.03	1.03	1.03	1.03	1.03	1.03	1.03	1.03	1.03	1.03	1.03	1.03	1.03	1.03	1.03	1.03	1.03	1.03	1.03	1.03	1.03
288		NC_019955.1	291852	292223	+	WP_005489425.1	WP_005489425.1	50S ribosomal protein L14	1-123: PRK05483 (rplN, 50S ribosomal protein L14; Validated)		VPBB_RS01415	123	+	121	52	1.012	1.012	1.012	1.012	1.012	1.012	1.012	1.012	1.012	1.012	1.012	1.012	1.012	1.012	1.012	1.012	1.012	1.012	1.012	1.012	1.012	1.012	1.012	1.012	1.012	1.012	1.012	1.012	1.012	1.012	1.012	1.012	1.012	1.012
289		NC_019955.1	292237	292554	+	WP_005455662.1	WP_005455662.1	50S ribosomal protein L24	1-103: PRK00004 (rplX, 50S ribosomal protein L24; Reviewed)		VPBB_RS01420	105	-	120	52	0.971	0.971	0.971	0.971	0.971	0.971	0.971	0.971	0.971	0.971	0.971	0.971	0.971	0.971	0.971	0.971	0.971	0.971	0.971	0.971	0.971	0.971	0.971	0.971	0.971	0.971	0.971	0.971	0.971	0.971	0.971	0.971	0.971	0.971
290		NC_019955.1	292578	293117	+	WP_005455660.1	WP_005455660.1	50S ribosomal protein L5	1-179: PRK00010 (rplE, 50S ribosomal protein L5; Validated)		VPBB_RS01425	179	+	121	52	1.028	1.028	1.02	1.028	1.028	1.028	1.028	1.028	1.028	1.028	1.028	1.028	1.028	1.028	1.028	1.028	1.028	1.028	1.028	1.028	1.028	1.028	1.028	1.028	1.028	1.028	1.028	1.028	1.028	1.028	1.028	1.028	1.028	1.028
291		NC_019955.1	293135	293440	+	WP_005455658.1	WP_005455658.1	30S ribosomal protein S14	1-101: PRK08881 (rpsN, 30S ribosomal protein S14; Reviewed)		VPBB_RS01430	101	-	121	52	1.015	1.015	1.015	1.015	1.015	1.015	1.015	1.015	1.015	1.015	1.015	1.015	1.015	1.015	1.015	1.015	1.015	1.015	1.015	1.015	1.015	1.015	1.015	1.015	1.015	1.015	1.015	1.015	1.015	1.015	1.015	1.015	1.015	1.015
292		NC_019955.1	293470	293862	+	WP_005455656.1	WP_005455656.1	30S ribosomal protein S8	2-130: PRK00136 (rpsH, 30S ribosomal protein S8; Validated)		VPBB_RS01435	130	+	121	52	0.996	0.996	0.996	0.996	0.996	0.996	0.996	0.996	0.996	0.996	0.996	0.996	0.996	0.996	0.996	0.996	0.996	0.996	0.996	0.996	0.996	0.996	0.996	0.996	0.996	0.996	0.996	0.996	0.996	0.996	0.996	0.996	0.996	0.996
293		NC_019955.1	293875	294408	+	WP_005455654.1	WP_005455654.1	50S ribosomal protein L6	1-177: PRK05498 (rplF, 50S ribosomal protein L6; Validated)		VPBB_RS01440	177	+	121	52	1.008	1.008	1.008	1.008	1.008	1.008	1.008	1.008	1.008	1.008	1.008	1.008	1.008	1.008	1.008	1.008	1.008	1.008	1.008	1.008	1.008	1.008	1.008	1.008	1.008	1.008	1.008	1.008	1.008	1.003	1.008	1.008	1.008	1.008
294		NC_019955.1	294418	294771	+	WP_005435088.1	WP_005435088.1	50S ribosomal protein L18	25-117: PRK05593 (rplR, 50S ribosomal protein L18; Reviewed)		VPBB_RS01445	117	-	121	52	0.97	0.97	0.97	0.97	0.97	0.966	0.966	0.97	0.97	0.97	0.97	0.97	0.97	0.97	0.97	0.97	0.97	0.97	0.97	0.97	0.97	0.97	0.97	0.97	0.97	0.97	0.97	0.97	0.97	0.97	0.97	0.97	0.97	0.97
295		NC_019955.1	294786	295289	+	WP_005435090.1	WP_005435090.1	30S ribosomal protein S5	1-165: PRK00550 (rpsE, 30S ribosomal protein S5; Validated)		VPBB_RS01450	167	+	121	51	1.006	1.006	1.006	1.006	1.006	1.006	1.006	1.006	1.006	1.006	1.006	1.006	1.006	1.006	1.006	1.006	1.006	1.006	1.006	1.006	1.006	1.006	1.006	1.006	1.006	1.006	1.006	1.006	1.006	1.006	1.006	1.006	1.006	1.006
296		NC_019955.1	295297	295473	+	WP_000201159.1	WP_000201159.1	50S ribosomal protein L30	1-58: PRK05611 (rpmD, 50S ribosomal protein L30; Reviewed)		VPBB_RS01455	58	-	121	51	1.026	1.026	1.026	1.026	1.026	1.026	1.026	1.026	1.026	1.026	1.026	1.026	1.026	1.026	1.026	1.026	1.026	1.026	1.026	1.026	1.026	1.026	1.026	1.026	1.026	1.026	1.026	1.026	1.026	1.026	1.026	1.026	1.026	1.026
297		NC_019955.1	295479	295913	+	WP_015296173.1	WP_015296173.1	50S ribosomal protein L15	1-144: PRK05592 (rplO, 50S ribosomal protein L15; Reviewed)		VPBB_RS01460	144	+	121	51	0.962	0.962	0.962	0.962	0.962	0.962	0.962	0.962	0.962	0.962	0.955	0.972	0.972	0.972	0.962	0.972	0.972	0.972	0.972	0.955	0.955	0.962	0.962	0.972	0.972	0.972	0.972	0.962	0.962	0.962	0.962	0.962	0.962	0.962
298		NC_019955.1	295934	297268	+	WP_005481401.1	WP_005481401.1	preprotein translocase subunit SecY	15-434: PRK09204 (secY, preprotein translocase subunit SecY; Reviewed)		VPBB_RS01465	444	+	119	51	1.008	1.008	1.008	1.008	1.008	1.008	1.008	1.008	1.008	1.008	1.008	1.008	1.008	1.008	1.008	1.008	1.008	1.008	1.008	1.008	1.008	1.008	1.008	1.008	1.008	1.008	1.008	1.005	1.008	1.008	1.008	1.008	1.008	1.008
299		NC_019955.1	297307	297420	+	WP_000868186.1	WP_000868186.1	50S ribosomal protein L36	1-37: PRK00465 (rpmJ, 50S ribosomal protein L36; Reviewed)		VPBB_RS01470	37	-	121	51	0.984	0.984	0.984	0.984	0.984	0.984	0.984	0.984	0.984	0.984	0.984	0.984	0.984	0.984	0.984	0.984	0.984	0.984	0.984	0.984	0.984	0.984	0.984	0.984	0.984	0.984	0.984	0.984	0.984	0.984	0.984	0.984	0.984	0.984
300		NC_019955.1	297570	297926	+	WP_005450559.1	WP_005450559.1	30S ribosomal protein S13	1-118: PRK05179 (rpsM, 30S ribosomal protein S13; Validated)		VPBB_RS01475	118	-	121	51	1.004	1.004	1.004	1.004	1.004	1.004	1.004	1.004	1.004	1.004	1.004	1.004	1.004	1.004	1.004	1.004	1.004	1.004	1.004	1.004	1.004	1.004	1.004	1.004	1.004	1.004	1.004	1.004	1.004	1.004	1.004	1.004	1.004	1.004
301		NC_019955.1	297945	298334	+	WP_001118870.1	WP_001118870.1	30S ribosomal protein S11	2-129: PRK05309 (PRK05309, 30S ribosomal protein S11; Validated)		VPBB_RS01480	129	+	121	52	1.023	1.023	1.023	1.023	1.023	1.023	1.023	1.023	1.023	1.023	1.023	1.023	1.023	1.023	1.016	1.023	1.023	1.023	1.023	1.023	1.023	1.023	1.023	1.023	1.023	1.023	1.023	1.023	1.023	1.023	1.023	1.023	1.023	1.023
302		NC_019955.1	298362	298982	+	WP_005383146.1	WP_005383146.1	30S ribosomal protein S4	1-206: PRK05327 (rpsD, 30S ribosomal protein S4; Validated)		VPBB_RS01485	206	+	121	52	1.015	1.015	1.015	1.015	1.015	1.015	1.015	1.015	1.015	1.015	1.015	1.015	1.015	1.015	1.015	1.015	1.015	1.015	1.015	1.015	1.015	1.015	1.015	1.015	1.015	1.015	1.015	1.015	1.015	1.015	1.015	1.015	1.015	1.015
303		NC_019955.1	299007	299999	+	WP_005383143.1	WP_005383143.1	DNA-directed RNA polymerase subunit alpha	6-317: PRK05182 (PRK05182, DNA-directed RNA polymerase subunit alpha; Provisional)		VPBB_RS01490	330	+	121	52	1.003	1.003	1.003	1.003	1.003	1.003	1.003	1.003	1.003	1.003	1.003	1.003	1.003	1.003	1.003	1.003	1.003	1.003	1.003	1.003	1.003	1.003	1.003	1	1.003	1.003	1.003	1.003	1.003	1.003	1.003	1.003	1.003	1.003
304		NC_019955.1	300026	300406	+	WP_005383141.1	WP_005383141.1	50S ribosomal protein L17	4-116: PRK05591 (rplQ, 50S ribosomal protein L17; Validated)		VPBB_RS01495	126	-	121	52	1.008	1.008	1.008	1.008	1.008	1.008	1.008	1.008	1.008	1.008	1.008	1.008	1.008	1.008	1.008	1.008	1.008	1.008	1.008	1.008	1.008	1.008	1.008	1.008	1.008	1.008	1.008	1.008	1.008	1.008	1.008	1.008	1.008	1.008
305		NC_019955.1	300545	301024	-	WP_015296174.1	WP_015296174.1	hypothetical protein	42-151: pfam11075 (DUF2780, Protein of unknown function VcgC/VcgE (DUF2780).)	SP(Sec/SPI) (Pr: 0.997)	VPBB_RS01500	159	-	121	52	0.947	0.947	0.94	0.947	0.937	0.943	0.943	0.947	0.94	0.947	0.934	0.962	0.962	0.962	0.94	0.962	0.962	0.962	0.962	0.934	0.934	0.94	0.94	0.962	0.962	0.962	0.962	0.931	0.934	0.943	0.947	0.947	0.947	0.947
306		NC_019955.1	301162	301782	-	WP_005496936.1	WP_005496936.1	peptidyl-prolyl cis-trans isomerase	1-206: PRK11570 (PRK11570, peptidyl-prolyl cis-trans isomerase; Provisional)		VPBB_RS01505	206	-	121	51	0.998	0.993	1	0.998	1.005	0.998	0.998	1.005	1	1.005	1.005	1.005	1.005	1.005	1	1.005	1.005	1.005	1.005	1.005	1.005	1	1	1.005	1.005	1.005	1.005	1.005	1.005	1	1.005	1.005	1.005	1.005
307		NC_019955.1	302015	302614	+	WP_015296175.1	WP_015296175.1	hypothetical protein	115-198: pfam04225 (OapA, Opacity-associated protein A LysM-like domain.); 1-199: COG3061 (OapA, Cell envelope opacity-associated protein A (function unknown) [Function unknown].)		VPBB_RS01510	199	-	121	52	0.99	0.99	0.997	0.99	1.005	1.005	1.005	0.995	0.997	1.005	1.005	1.013	1.013	1.013	0.997	1.013	1.013	1.013	1.013	1.005	1.005	0.997	0.997	1.013	1.013	1.013	1.013	0.985	1.005	0.977	1.005	1.003	1.005	1.005
308		NC_019955.1	302681	303142	-	WP_005489532.1	WP_005489532.1	GNAT family N-acetyltransferase	1-149: COG2153 (ElaA, Predicted N-acyltransferase, GNAT family [General function prediction only].)		VPBB_RS01515	153	-	120	51	1.02	1.02	1.013	1.02	1.026	1.02	1.02	1.033	1.013	1.013	1.023	1.039	1.039	1.039	1.013	1.039	1.039	1.039	1.039	1.023	1.023	1.013	1.013	1.039	1.039	1.039	1.039	1.036	1.013	1.036	1.023	1.016	1.013	1.013
309		NC_019955.1	303289	304668	+	WP_005454697.1	WP_005454697.1	ATP-dependent RNA helicase DbpA	1-459: PRK11776 (PRK11776, ATP-dependent RNA helicase DbpA; Provisional)		VPBB_RS01520	459	-	121	52	1.023	1.023	1.025	1.023	1.025	1.023	1.023	1.025	1.025	1.021	1.025	1.025	1.025	1.025	1.025	1.025	1.025	1.025	1.025	1.025	1.023	1.025	1.025	1.025	1.025	1.025	1.025	1.025	1.025	1.025	1.025	1.025	1.021	1.021
310		NC_019955.1	304726	305298	-	WP_015296176.1	WP_015296176.1	Crp/Fnr family transcriptional regulator	13-188: COG0664 (Crp, cAMP-binding domain of CRP or a regulatory subunit of cAMP-dependent protein kinases [Signal transduction mechanisms].)		VPBB_RS01525	190	-	121	52	1.016	1.016	1.013	1.016	1.016	1.018	1.018	1.011	1.013	1.016	1.013	1.037	1.037	1.037	1.013	1.037	1.037	1.037	1.037	1.013	1.013	1.013	1.013	1.037	1.037	1.037	1.037	1.021	1.013	1.013	1.011	1.024	1.016	1.016
311		NC_019955.1	305407	307362	-	WP_072828783.1	WP_072828783.1	2',3'-cyclic-nucleotide 2'-phosphodiesterase	1-651: PRK09420 (cpdB, bifunctional 2',3'-cyclic nucleotide 2'-phosphodiesterase/3'-nucleotidase periplasmic precursor protein; Reviewed)	SP(Sec/SPI) (Pr: 0.994)	VPBB_RS01530	651	-	120	51	1.023	1.023	1.017	1.023	1.021	1.022	1.022	1.025	1.017	1.023	1.026	1.029	1.029	1.029	1.017	1.029	1.029	1.029	1.029	1.026	1.026	1.017	1.017	1.029	1.029	1.029	1.029	1.022	1.025	1.025	1.021	1.02	1.023	1.023
312		NC_019955.1	307596	308510	+	WP_015296178.1	WP_015296178.1	uroporphyrinogen-III C-methyltransferase	50-291: PRK06136 (PRK06136, uroporphyrin-III C-methyltransferase; Reviewed)		VPBB_RS01535	304	-	121	52	1.012	1.012	1.023	1.012	1.026	1.023	1.023	1.026	1.023	1.008	1.018	1.028	1.028	1.028	1.023	1.028	1.028	1.028	1.028	1.018	1.018	1.023	1.023	1.028	1.028	1.028	1.028	1.021	1.012	1.02	1.021	1.023	1.008	1.008
313		NC_019955.1	308570	309478	+	WP_005454659.1	WP_005454659.1	sulfate adenylyltransferase subunit 2	1-302: PRK05253 (PRK05253, sulfate adenylyltransferase subunit 2; Provisional)		VPBB_RS01540	302	-	120	52	1.048	1.048	1.048	1.048	1.048	1.048	1.048	1.048	1.048	1.048	1.048	1.048	1.048	1.048	1.048	1.048	1.048	1.048	1.048	1.048	1.048	1.048	1.048	1.048	1.048	1.048	1.048	1.048	1.048	1.048	1.048	1.048	1.048	1.048
314		NC_019955.1	309497	310927	+	WP_015296179.1	WP_015296179.1	sulfate adenylyltransferase subunit CysN	1-470: PRK05124 (cysN, sulfate adenylyltransferase subunit 1; Provisional)		VPBB_RS01545	476	+	121	52	1.023	1.023	1.023	1.023	1.02	1.023	1.023	1.023	1.023	1.021	1.023	1.025	1.025	1.025	1.023	1.025	1.025	1.025	1.025	1.023	1.023	1.023	1.023	1.025	1.025	1.025	1.025	1.023	1.024	1.02	1.023	1.023	1.021	1.021
315		NC_019955.1	311160	312884	+	WP_005454668.1	WP_005454668.1	potassium transporter TrkA	9-572: cl21473 (ArsB_NhaD_permease, N/A.); 209-276: pfam02080 (TrkA_C, TrkA-C domain.); 292-349: pfam02080 (TrkA_C, TrkA-C domain.)		VPBB_RS01550	574	+	115	51	0.997	0.997	0.997	0.997	0.997	0.997	0.997	0.996	0.997	0.997	0.997	0.997	0.997	0.997	0.997	0.997	0.997	0.997	0.997	0.997	0.996	0.997	0.997	0.997	0.997	0.997	0.997	0.997	0.997	0.997	0.997	0.997	0.997	0.997
316		NC_019955.1	312909	313526	+	WP_015296180.1	WP_015296180.1	adenylyl-sulfate kinase	9-205: PRK03846 (PRK03846, adenylylsulfate kinase; Provisional)		VPBB_RS01555	205	-	121	52	1.024	1.024	1.024	1.024	1.027	1.022	1.024	1.015	1.024	1.017	1.02	1.027	1.027	1.027	1.024	1.027	1.027	1.027	1.027	1.02	1.02	1.024	1.024	1.027	1.027	1.027	1.027	1.024	1.02	1.027	1.027	1.027	1.017	1.017
317		NC_019955.1	313617	314522	-	WP_015296181.1	WP_015296181.1	TIGR03899 family protein	40-289: TIGR03899 (TIGR03899, TIGR03899 family protein.)		VPBB_RS01560	301	-	120	52	1.038	1.038	1.037	1.038	1.033	1.037	1.035	1.038	1.037	1.035	1.038	1.042	1.042	1.042	1.037	1.042	1.042	1.042	1.042	1.038	1.038	1.037	1.037	1.042	1.042	1.042	1.042	1.03	1.035	1.037	1.038	1.035	1.035	1.035
318		NC_019955.1	314840	315334	-	WP_005479671.1	WP_005479671.1	DUF3299 domain-containing protein	30-159: pfam11736 (DUF3299, Protein of unknown function (DUF3299).)	SP(Sec/SPI) (Pr: 0.998)	VPBB_RS01565	164	-	121	52	1.021	1.021	1.027	1.021	1.027	1.027	1.027	1.027	1.027	1.027	1.027	1.027	1.027	1.027	1.027	1.027	1.027	1.027	1.027	1.027	1.027	1.027	1.027	1.027	1.027	1.027	1.027	1.027	1.027	1.027	1.027	1.027	1.027	1.027
319		NC_019955.1	315337	316596	-	WP_005454685.1	WP_005454685.1	ABC transporter permease	317-411: pfam02687 (FtsX, FtsX-like permease family.); 19-232: pfam12704 (MacB_PCD, MacB-like periplasmic core domain.)		VPBB_RS01570	419	+	121	52	1.018	1.018	1.017	1.018	1.018	1.017	1.017	1.017	1.017	1.018	1.017	1.018	1.018	1.018	1.017	1.018	1.018	1.018	1.018	1.017	1.017	1.017	1.017	1.018	1.018	1.018	1.018	1.018	1.018	1.018	1.018	1.018	1.018	1.018
320		NC_019955.1	316593	317321	-	WP_015296182.1	WP_015296182.1	ABC transporter ATP-binding protein	9-229: cd03255 (ABC_MJ0796_LolCDE_FtsE, ATP-binding cassette domain of the transporters involved in export of lipoprotein and macrolide, and cell division protein.)		VPBB_RS01575	242	-	119	52	0.998	0.998	0.998	0.998	1.01	0.996	0.996	0.988	0.998	0.994	1.002	1.019	1.019	1.019	0.998	1.019	1.019	1.019	1.019	1.002	1.002	0.998	0.998	1.019	1.019	1.019	1.019	1.006	0.996	0.986	1	1	0.994	0.994
321		NC_019955.1	317386	318015	-	WP_015296183.1	WP_015296183.1	DUF2796 domain-containing protein	28-203: pfam10986 (DUF2796, Protein of unknown function (DUF2796).)	SP(Sec/SPI) (Pr: 0.990)	VPBB_RS01580	209	-	119	52	0.794	0.794	0.993	0.794	0.964	0.964	0.964	0.964	0.993	0.986	0.967	1.007	1.007	1.007	0.993	1.007	1.007	1.007	1.007	0.967	0.967	0.993	0.993	1.007	1.007	1.007	1.007	0.998	0.988	0	0.964	0.986	0.986	0.986
322		NC_019955.1	318144	318443	-	WP_072828759.1	WP_072828759.1	DUF2607 domain-containing protein	2-96: pfam10795 (DUF2607, Protein of unknown function (DUF2607).)		VPBB_RS23410	99	-	117	50	1.02	1.02	1.02	1.02	1.015	1.015	1.015	1.005	1.02	1.02	1.01	1.03	1.03	1.03	1.02	1.03	1.03	1.03	1.03	1.01	1.02	1.02	1.02	1.03	1.03	1.03	1.03	1.015	1.015	1.02	1.02	1.02	1.02	1.02
323		NC_019955.1	318603	319154	-	WP_005454650.1	WP_005454650.1	YtfJ family protein	23-181: pfam09695 (YtfJ_HI0045, Bacterial protein of unknown function (YtfJ_HI0045).)	SP(Sec/SPI) (Pr: 0.998)	VPBB_RS01590	183	-	121	52	1.008	1.008	1.014	1.008	1.003	1	1	1.005	1.014	1.011	1.011	1.014	1.014	1.014	1.014	1.014	1.014	1.014	1.014	1.011	1.011	1.014	1.014	1.014	1.014	1.014	1.014	1.014	1.014	1.014	1.014	1.014	1.011	1.011
324		NC_019955.1	319367	319567	+	WP_005454667.1	WP_005454667.1	DUF1107 domain-containing protein	2-64: pfam06526 (DUF1107, Protein of unknown function (DUF1107).)		VPBB_RS01595	66	-	121	52	1.008	1.008	1.008	1.008	1.008	1.008	1.008	1.008	0.985	1.008	1.008	1.008	1.008	1.008	0.985	1.008	1.008	1.008	1.008	1.008	1.008	1.008	0.985	1.008	1.008	1.008	1.008	1.008	0.992	1.008	1.008	1.008	1.008	1.008
325		NC_019955.1	319651	320289	-	WP_005454656.1	WP_005454656.1	peptide-methionine (S)-S-oxide reductase	1-208: PRK00058 (PRK00058, methionine sulfoxide reductase A; Provisional)		VPBB_RS01600	212	-	121	52	1.042	1.042	1.035	1.042	1.04	1.035	1.035	1.04	1.035	1.042	1.033	1.042	1.042	1.042	1.035	1.042	1.042	1.042	1.042	1.033	1.033	1.035	1.035	1.042	1.042	1.042	1.042	1.042	1.031	1.033	1.042	1.04	1.042	1.042
326		NC_019955.1	320457	322169	+	WP_005489530.1	WP_005489530.1	outer membrane protein assembly factor	4-570: COG0729 (TamA, Outer membrane translocation and assembly module TamA [Cell wall/membrane/envelope biogenesis].)	SP(Sec/SPI) (Pr: 0.998)	VPBB_RS01605	570	-	118	51	1.015	1.015	1.017	1.015	1.018	1.017	1.017	1.018	1.017	1.017	1.018	1.018	1.018	1.018	1.017	1.018	1.018	1.018	1.018	1.018	1.018	1.017	1.017	1.018	1.018	1.018	1.018	1.018	1.018	1.018	1.018	1.018	1.017	1.017
327		NC_019955.1	322166	325933	+	WP_015296184.1	WP_015296184.1	translocation/assembly module TamB	1-1254: COG2911 (TamB, Autotransporter translocation and assembly factor TamB [Intracellular trafficking, secretion, and vesicular transport].)		VPBB_RS01610	1255	+	118	52	1.003	1.003	1.002	1.003	0.998	1.002	1.002	1.002	1.002	1.002	1	1.004	1.004	1.004	1.002	1.004	1.004	1.004	1.004	1	0.996	1.002	1.002	1.004	1.002	1.004	1.004	1.002	1	1.002	1	1	1.002	1.002
328		NC_019955.1	325978	326325	+	WP_005454676.1	WP_005454676.1	gamma-glutamylcyclotransferase	4-114: COG2105 (YtfP, Uncharacterized conserved protein YtfP, gamma-glutamylcyclotransferase (GGCT)/AIG2-like family [General function prediction only].)		VPBB_RS01615	115	-	121	52	1.035	1.035	1.035	1.035	1.026	1.035	1.035	1.035	1.035	1.022	1.035	1.035	1.035	1.035	1.035	1.035	1.035	1.035	1.035	1.035	1.035	1.035	1.035	1.035	1.035	1.035	1.035	1.017	1.035	1.026	1.035	1.035	1.022	1.022
329		NC_019955.1	326421	326783	+	WP_015296185.1	WP_015296185.1	DUF2799 domain-containing protein	29-113: pfam10973 (DUF2799, Protein of unknown function (DUF2799).)	LIPO(Sec/SPII) (Pr: 0.992)	VPBB_RS01620	120	-	121	52	1.033	1.033	1.046	1.033	1.046	1.029	1.029	1.033	1.046	1.038	1.046	1.054	1.054	1.054	1.046	1.054	1.054	1.054	1.054	1.046	1.054	1.046	1.046	1.054	1.054	1.054	1.054	1.046	1.046	1.046	1.046	1.054	1.038	1.038
330		NC_019955.1	326858	327388	-	WP_005454643.1	WP_005454643.1	inorganic pyrophosphatase	1-176: PRK01250 (PRK01250, inorganic pyrophosphatase; Provisional)		VPBB_RS01625	176	-	121	52	1.028	1.028	1.028	1.028	1.028	1.028	1.028	1.028	1.028	1.023	1.028	1.028	1.028	1.028	1.028	1.028	1.028	1.028	1.028	1.028	1.028	1.028	1.028	1.028	1.028	1.028	1.028	1.028	1.028	1.028	1.028	1.028	1.023	1.023
331		NC_019955.1	327516	328532	-	WP_005454699.1	WP_005454699.1	fructose 1,6-bisphosphatase	4-335: PRK09293 (PRK09293, fructose-1,6-bisphosphatase; Provisional)		VPBB_RS01630	338	-	121	52	1.034	1.034	1.034	1.034	1.034	1.034	1.034	1.034	1.034	1.034	1.034	1.034	1.034	1.034	1.034	1.034	1.034	1.034	1.034	1.034	1.034	1.034	1.034	1.034	1.034	1.034	1.034	1.034	1.034	1.034	1.034	1.034	1.034	1.034
332		NC_019955.1	328845	330203	+	WP_015296186.1	WP_015296186.1	UDP-N-acetylmuramate:L-alanyl-gamma-D-glutamyl-meso-diaminopimelate ligase	2-449: TIGR01081 (mpl, UDP-N-acetylmuramate:L-alanyl-gamma-D-glutamyl-meso-diaminopimelate ligase.)	SP(Sec/SPI) (Pr: 0.555)	VPBB_RS01635	452	+	121	52	1.029	1.029	1.032	1.029	1.024	1.023	1.023	1.023	1.032	1.029	1.029	1.035	1.035	1.035	1.032	1.035	1.035	1.035	1.035	1.029	1.031	1.032	1.032	1.035	1.035	1.035	1.035	1.021	1.029	1.025	1.025	1.027	1.029	1.029
333		NC_019955.1	330209	330847	+	WP_005489583.1	WP_005489583.1	aromatic acid decarboxylase	8-211: PRK05920 (PRK05920, aromatic acid decarboxylase; Validated)		VPBB_RS01640	212	-	121	52	1.038	1.038	1.024	1.038	1.035	1.038	1.038	1.035	1.024	1.026	1.038	1.038	1.038	1.038	1.024	1.038	1.038	1.038	1.038	1.038	1.035	1.024	1.024	1.038	1.038	1.038	1.038	1.019	1.033	1.035	1.024	1.038	1.026	1.026
334		NC_019955.1	331093	332085	+	WP_015296187.1	WP_015296187.1	thiamine ABC transporter substrate binding subunit	1-330: PRK11205 (tbpA, thiamine transporter substrate binding subunit; Provisional)	SP(Sec/SPI) (Pr: 0.999)	VPBB_RS01645	330	-	121	52	1.021	1.021	1.023	1.021	1.026	1.024	1.024	1.03	1.023	1.024	1.03	1.033	1.033	1.033	1.023	1.033	1.033	1.033	1.033	1.03	1.03	1.023	1.023	1.033	1.029	1.033	1.033	1.02	1.023	1.027	1.024	1.014	1.024	1.024
335		NC_019955.1	332123	333709	+	WP_072828756.1	WP_072828756.1	thiamine/thiamine pyrophosphate ABC transporter permease ThiP	8-528: PRK09433 (thiP, thiamine transporter membrane protein; Reviewed)		VPBB_RS01650	528	+	116	52	0.994	0.994	0.996	0.994	0.991	0.993	0.993	0.993	0.996	0.995	0.992	0.999	0.999	0.999	0.996	0.999	0.999	0.999	0.999	0.992	0.993	0.996	0.996	0.999	0.999	0.999	0.999	0.994	0.99	0.991	0.984	0.992	0.995	0.995
336		NC_019955.1	333709	334413	+	WP_005496970.1	WP_005496970.1	thiamine ABC transporter ATP-binding protein	1-230: COG3840 (ThiQ, ABC-type thiamine transport system, ATPase component [Coenzyme transport and metabolism].)		VPBB_RS01655	234	-	119	52	1.004	1.004	1.004	1.004	1.002	1.011	1.011	1.009	1.004	1.002	0.308	1.017	1.017	1.017	1.004	1.017	1.017	1.017	1.017	1.011	1	1.004	1.004	1.017	1.017	1.017	1.017	1.017	0.989	1.017	1	1.009	1.002	1.002
337		NC_019955.1	334477	334914	-	WP_005454686.1	WP_005454686.1	universal stress protein	2-142: pfam00582 (Usp, Universal stress protein family.)		VPBB_RS01660	145	-	119	52	1.017	1.017	1.017	1.017	1.017	1.017	1.017	1.017	1.017	1.017	1.017	1.017	1.017	1.017	1.017	1.017	1.017	1.017	1.017	1.017	1.017	1.017	1.017	1.017	1.017	1.017	1.017	1.017	1.017	1.017	1.017	1.017	1.017	1.017
338		NC_019955.1	334959	337538	-	WP_015296189.1	WP_015296189.1	TRAP transporter permease DctM/Q	6-734: COG4666 (COG4666, TRAP-type uncharacterized transport system, fused permease components [General function prediction only].); 673-853: pfam11874 (DUF3394, Domain of unknown function (DUF3394).)		VPBB_RS01665	859	+	119	51	1.001	1.001	1	1.001	1.001	0.999	0.999	1.001	1	1.001	1	1.003	1.003	1.003	1	1.003	1.003	1.003	1.003	1	1.001	1	1	1.003	1.003	1.003	1.003	1.001	1.001	1.001	1.001	1.001	1.001	1.001
339		NC_019955.1	337653	337802	-	WP_005454654.1	WP_005454654.1	hypothetical protein			VPBB_RS23415	49	-	108	49	1.041	1.041	1.041	1.041	1.041	1.041	1.041	1.041	1.041	1.041	1.041	1.041	1.041	1.041	1.041	1.041	1.041	1.041	1.041	1.041	1.041	1.041	1.041	1.041	1.041	1.041	1.041	0	1.02	1.041	1.041	1.02	1.041	1.041
340		NC_019955.1	337836	338804	-	WP_005454688.1	WP_005454688.1	C4-dicarboxylate ABC transporter substrate-binding protein	27-315: cd13568 (PBP2_TAXI_TRAP_like_3, Substrate binding domain of putative TAXI proteins of the tripartite ATP-independent periplasmic transporters; the type 2 periplasmic binding protein fold.)	SP(Sec/SPI) (Pr: 0.961)	VPBB_RS01670	322	-	121	52	1.033	1.033	1.033	1.033	1.026	1.031	1.031	1.031	1.033	1.031	1.033	1.033	1.033	1.033	1.033	1.033	1.033	1.033	1.033	1.033	1.031	1.033	1.033	1.033	1.033	1.033	1.033	1.031	1.03	1.031	1.031	1.031	1.031	1.031
341		NC_019955.1	338730	338906	+	WP_072828753.1	WP_072828753.1	hypothetical protein			VPBB_RS23420	58	-	116	48	1	1	1	1	1	1	1	1	1	1.034	1	1.034	1.034	1.034	1	1.034	1.034	1.034	1.034	1	0.983	1	1	1.034	1.034	1.034	1.034	1	1	1	1	1	1.034	1.034
342		NC_019955.1	339210	339680	-	WP_005430583.1	WP_005430583.1	arginine repressor	1-156: PRK05066 (PRK05066, arginine repressor; Provisional)		VPBB_RS01675	156	-	121	52	1.026	1.026	1.026	1.026	1.026	1.026	1.026	1.026	1.026	1.026	1.026	1.026	1.026	1.026	1.026	1.026	1.026	1.026	1.026	1.026	1.026	1.026	1.026	1.026	1.026	1.026	1.026	1.026	1.026	1.026	1.026	1.026	1.026	1.026
343		NC_019955.1	340039	340974	+	WP_005454639.1	WP_005454639.1	malate dehydrogenase	1-311: PRK05086 (PRK05086, malate dehydrogenase; Provisional)		VPBB_RS01680	311	-	120	52	0.984	0.984	0.989	0.984	0.989	0.986	0.986	0.989	0.989	0.989	0.989	0.989	0.989	0.989	0.989	0.989	0.989	0.989	0.989	0.989	0.989	0.989	0.989	0.989	0.989	0.989	0.989	0.989	0.989	0.989	0.989	0.989	0.989	0.989
344		NC_019955.1	341085	341279	+	WP_005454671.1	WP_005454671.1	hypothetical protein			VPBB_RS01685	64	-	121	52	1.016	1.016	1.016	1.016	1.016	1.016	1.008	1.016	1.016	1.016	1.016	1.016	1.016	1.016	1.016	1.016	1.016	1.016	1.016	1.016	1.016	1.016	1.016	1.016	1.016	1.016	1.016	1.016	1.016	1.016	1.016	1.016	1.016	1.016
345		NC_019955.1	341371	342372	-	WP_011105637.1	WP_011105637.1	octaprenyl diphosphate synthase	11-333: cl00210 (Isoprenoid_Biosyn_C1, Isoprenoid Biosynthesis enzymes, Class 1.)		VPBB_RS01690	333	-	120	52	1.023	1.023	1.023	1.023	1.023	1.02	1.023	1.023	1.023	1.023	1.023	1.023	1.023	1.023	1.023	1.023	1.023	1.023	1.023	1.023	1.023	1.023	1.023	1.023	1.023	1.023	1.023	1.023	1.023	1.023	1.023	1.023	1.023	1.023
346		NC_019955.1	342600	342911	+	WP_005383096.1	WP_005383096.1	50S ribosomal protein L21	1-103: PRK05573 (rplU, 50S ribosomal protein L21; Validated)		VPBB_RS01695	103	+	121	51	1	1	1	1	1	1	1	1	1	1	1	1	1	1	1	1	1	1	1	1	1	1	1	1	1	1	1	1	1	1	1	1	1	1
347		NC_019955.1	342932	343189	+	WP_005383095.1	WP_005383095.1	50S ribosomal protein L27	1-83: PRK05435 (rpmA, 50S ribosomal protein L27; Validated)		VPBB_RS01700	85	-	121	52	0.988	0.988	0.988	0.988	0.988	0.988	0.988	0.988	0.988	0.988	0.988	0.988	0.988	0.988	0.988	0.988	0.988	0.988	0.988	0.988	0.988	0.988	0.988	0.988	0.988	0.988	0.988	0.988	0.988	0.988	0.988	0.988	0.988	0.988
348		NC_019955.1	343400	344572	+	WP_005489537.1	WP_005489537.1	GTPase ObgE	1-365: PRK12298 (obgE, GTPase CgtA; Reviewed)		VPBB_RS01705	390	-	120	52	1.017	1.017	1.017	1.017	1.017	1.017	1.017	1.017	1.017	1.017	1.017	1.017	1.017	1.017	1.017	1.017	1.017	1.017	1.017	1.017	1.017	1.017	1.017	1.017	1.017	1.017	1.017	1.017	1.008	1.017	1.017	1.017	1.017	1.017
349		NC_019955.1	344765	345565	+	WP_005459610.1	WP_005459610.1	threonine/serine exporter	21-258: pfam06738 (ThrE, Putative threonine/serine exporter.)		VPBB_RS01710	266	+	120	52	1.011	1.011	1.011	1.011	1.011	1.011	1.011	1.011	1.011	1.011	1.011	1.011	1.011	1.011	1.011	1.011	1.011	1.011	1.011	1.011	1.011	1.011	1.011	1.011	1.011	1.011	1.011	1.011	1.011	1.011	1.011	1.011	1.011	1.011
350		NC_019955.1	345553	346038	+	WP_011105638.1	WP_011105638.1	hypothetical protein	5-161: cl01118 (ThrE, Putative threonine/serine exporter.)		VPBB_RS01715	161	+	121	52	1	1	1	1	1	1	1	1	1	1	1	1	1	1	1	1	1	1	1	1	1	1	1	1	1	1	1	1	0.997	1	1	1	1	1
351		NC_019955.1	346048	346530	+	WP_005459612.1	WP_005459612.1	type 3 dihydrofolate reductase	3-159: pfam00186 (DHFR_1, Dihydrofolate reductase.)		VPBB_RS01720	160	-	121	52	1.038	1.038	1.047	1.038	1.041	1.041	1.041	1.041	1.047	0.725	1.047	1.047	1.047	1.047	1.047	1.047	1.047	1.047	1.047	1.047	1.047	1.047	1.047	1.047	1.047	1.047	1.047	1.041	1.047	1.041	1.041	0.725	0.725	0.725
352		NC_019955.1	346610	347416	-	WP_015296190.1	WP_015296190.1	bis(5'-nucleosyl)-tetraphosphatase (symmetrical)	1-267: PRK00166 (apaH, diadenosine tetraphosphatase; Reviewed)		VPBB_RS01725	268	+	121	52	1.019	1.019	1.021	1.019	1.026	1.021	1.021	1.026	1.021	1.015	1.021	1.03	1.03	1.03	1.021	1.03	1.03	1.03	1.03	1.021	1.017	1.021	1.021	1.03	1.03	1.03	1.03	1.021	1.019	1.021	1.019	1.019	1.015	1.015
353		NC_019955.1	347433	347813	-	WP_005459620.1	WP_005459620.1	Co2+/Mg2+ efflux protein ApaG	1-126: PRK05461 (apaG, CO2+/MG2+ efflux protein ApaG; Reviewed)		VPBB_RS01730	126	-	121	52	1.032	1.032	1.036	1.032	1.036	1.036	1.036	1.036	1.036	1.028	1.036	1.036	1.036	1.036	1.036	1.036	1.036	1.036	1.036	1.036	1.036	1.036	1.036	1.036	1.036	1.036	1.036	1.028	1.036	1.036	1.036	1.024	1.028	1.028
354		NC_019955.1	347879	348688	-	WP_005459622.1	WP_005459622.1	ribosomal RNA small subunit methyltransferase A	1-267: PRK00274 (ksgA, 16S ribosomal RNA methyltransferase KsgA/Dim1 family protein; Reviewed)		VPBB_RS01735	269	-	121	52	1.032	1.032	1.032	1.032	1.032	1.032	1.032	1.032	1.032	1.032	1.032	1.032	1.032	1.032	1.032	1.032	1.032	1.032	1.032	1.032	1.032	1.032	1.032	1.032	1.032	1.032	1.032	1.032	1.032	1.032	1.032	1.024	1.032	1.032
355		NC_019955.1	348685	349683	-	WP_005488414.1	WP_005488414.1	4-hydroxythreonine-4-phosphate dehydrogenase	3-332: PRK00232 (pdxA, 4-hydroxythreonine-4-phosphate dehydrogenase; Reviewed)		VPBB_RS01740	332	+	120	52	1.021	1.021	1.02	1.021	1.018	1.018	1.018	1.02	1.02	1.021	1.02	1.021	1.021	1.021	1.02	1.021	1.021	1.021	1.021	1.02	1.021	1.02	1.02	1.021	1.021	1.021	1.021	1.021	1.02	1.015	1.018	1.02	1.021	1.021
356		NC_019955.1	349673	350956	-	WP_005459625.1	WP_005459625.1	chaperone SurA	19-425: PRK10770 (PRK10770, peptidyl-prolyl cis-trans isomerase SurA; Provisional)	SP(Sec/SPI) (Pr: 0.649)	VPBB_RS01745	427	+	121	52	1.026	1.026	1.026	1.026	1.023	1.026	1.026	1.026	1.026	1.026	1.025	1.026	1.026	1.026	1.026	1.026	1.026	1.026	1.026	1.025	1.026	1.026	1.026	1.026	1.026	1.026	1.026	1.026	1.026	1.026	1.026	1.025	1.026	1.026
357		NC_019955.1	351018	353363	-	WP_005489712.1	WP_005489712.1	LPS assembly protein LptD	1-777: PRK03761 (PRK03761, LPS assembly outer membrane complex protein LptD; Provisional)	SP(Sec/SPI) (Pr: 0.913)	VPBB_RS01750	781	-	120	52	1.031	1.031	1.031	1.031	1.016	1.031	1.03	1.031	1.031	1.033	1.031	1.034	1.034	1.034	1.031	1.034	1.034	1.034	1.034	1.031	1.031	1.031	1.031	1.034	1.034	1.034	1.034	1.031	1.031	1.031	1.031	1.029	1.033	1.033
358		NC_019955.1	353631	354485	+	WP_015296192.1	WP_015296192.1	co-chaperone DjlA	28-284: PRK09430 (djlA, Dna-J like membrane chaperone protein; Provisional)		VPBB_RS01755	284	-	120	52	1.002	1.002	1.002	1.002	1.002	1.002	1.002	1.002	1.002	1.002	1.002	1.009	1.009	1.009	1.002	1.009	1.009	1.009	1.009	1.002	1	1.002	1.002	1.009	1.009	1.009	1.009	1.002	1.002	1.002	1.002	1.002	1.002	1.002
359		NC_019955.1	354596	355378	-	WP_015296193.1	WP_015296193.1	DUF547 domain-containing protein	86-198: pfam04784 (DUF547, Protein of unknown function, DUF547.)	SP(Sec/SPI) (Pr: 0.997)	VPBB_RS01760	260	-	121	52	1.012	1.012	1.015	1.012	1.015	1.002	1.002	1.015	1.015	1.015	1.015	1.038	1.038	1.038	1.015	1.038	1.038	1.038	1.038	1.015	0.979	1.015	1.015	1.038	1.038	1.038	1.038	1.01	1.01	1.004	1.017	1.006	1.015	1.015
360		NC_019955.1	355511	356113	-	WP_015296194.1	WP_015296194.1	3-isopropylmalate dehydratase small subunit	1-200: PRK01641 (leuD, isopropylmalate isomerase small subunit; Provisional)		VPBB_RS01765	200	-	121	52	1.035	1.035	1.03	1.035	1.03	1.035	1.035	1.03	1.03	1.03	1.03	1.04	1.04	1.04	1.03	1.04	1.04	1.04	1.04	1.03	1.035	1.03	1.03	1.04	1.04	1.04	1.04	1.035	1.028	1.025	1.035	1.035	1.03	1.03
361		NC_019955.1	356125	357540	-	WP_015296195.1	WP_015296195.1	3-isopropylmalate dehydratase large subunit	1-465: PRK05478 (PRK05478, isopropylmalate isomerase large subunit; Validated)		VPBB_RS01770	471	+	119	52	1.029	1.029	1.032	1.029	1.034	1.032	1.032	1.032	1.032	1.034	1.032	1.036	1.036	1.036	1.032	1.036	1.036	1.036	1.036	1.032	1.03	1.032	1.032	1.036	1.036	1.036	1.036	1.034	1.032	1.034	1.034	1.034	1.034	1.034
362		NC_019955.1	357631	358722	-	WP_015296196.1	WP_015296196.1	3-isopropylmalate dehydrogenase	4-360: PRK00772 (PRK00772, 3-isopropylmalate dehydrogenase; Provisional)		VPBB_RS01775	363	-	119	52	1.023	1.023	1.026	1.023	1.022	1.021	1.021	1.018	1.026	1.026	1.026	1.029	1.029	1.029	1.026	1.029	1.029	1.029	1.029	1.026	1.026	1.026	1.026	1.029	1.029	1.029	1.029	1.017	1.026	1.023	1.021	1.026	1.026	1.026
363		NC_019955.1	358805	360352	-	WP_005459507.1	WP_005459507.1	2-isopropylmalate synthase	1-511: PRK00915 (PRK00915, 2-isopropylmalate synthase; Validated)		VPBB_RS01780	515	-	120	52	1.031	1.031	1.032	1.031	1.026	1.031	1.031	1.032	1.032	1.032	1.032	1.032	1.032	1.032	1.032	1.032	1.032	1.032	1.032	1.032	1.032	1.032	1.032	1.032	1.032	1.032	1.032	1.032	1.031	1.029	1.032	1.031	1.032	1.032
364		NC_019955.1	360302	360541	+	WP_011105639.1	WP_011105639.1	hypothetical protein			VPBB_RS23425	79	-	108	46	1.057	1.057	1.057	1.057	1.057	1.057	1.057	1.057	1.057	1.057	1.057	1.057	1.057	1.057	1.057	1.057	1.057	1.057	1.057	1.057	1.057	1.057	1.057	1.057	1.057	1.057	1.057	1.057	0	1.057	1.038	1.057	1.057	1.057
365		NC_019955.1	360896	361693	+	WP_015296197.1	WP_015296197.1	SH3 domain-containing protein	131-184: pfam08239 (SH3_3, Bacterial SH3 domain.)	LIPO(Sec/SPII) (Pr: 0.997)	VPBB_RS01785	265	-	120	49	1.034	1.034	1.038	1.034	1.034	1.028	1.028	1.009	1.038	1.04	1.038	1.04	1.04	1.04	1.038	1.04	1.04	1.04	1.04	1.038	1.038	1.038	1.038	1.04	1.04	1.04	1.04	1.028	1.034	1.025	1.025	1.032	1.04	1.04
366		NC_019955.1	361861	362409	+	WP_005480556.1	WP_005480556.1	phosphatase PAP2 family protein	67-177: cd01610 (PAP2_like, PAP2_like proteins, a super-family of histidine phosphatases and vanadium haloperoxidases, includes type 2 phosphatidic acid phosphatase or lipid phosphate phosphatase (LPP), Glucose-6-phosphatase, Phosphatidylglycerophosphatase B and bacterial acid phosphatase, vanadium chloroperoxidases, vanadium bromoperoxidases, and several other mostly uncharacterized subfamilies.)		VPBB_RS01790	182	-	54	28	1.019	1.019	0.133	1.019	0.131	0.137	0.137	1.019	0.133	0.137	0.133	0.131	0.131	0.131	0.133	0.131	0.131	0.131	0.131	0.133	0.133	0.133	1.019	0.131	1.019	0.131	0.131	0.131	1.019	0.133	0.131	1.008	0.137	0.137
367		NC_019955.1	362413	363459	+	WP_005488416.1	WP_005488416.1	glycosyl transferase	2-311: cl26153 (Glyco_trans_1_3, Glycosyl transferase family 1.)		VPBB_RS01795	348	+	54	28	1.046	1.046	0	1.046	0	0	0	1.046	0	0	0	0	0	0	0	0	0	0	0	0	0	0	1.045	0	1.046	0	0	0	1.043	0	0	1.046	0	0
368		NC_019955.1	364057	365016	+	WP_005459522.1	WP_005459522.1	transcriptional regulator LeuO	2-314: PRK09508 (leuO, leucine transcriptional activator; Reviewed)		VPBB_RS01800	319	-	119	52	1.039	1.039	1.039	1.039	1.039	1.039	1.039	1.039	1.039	1.039	1.039	1.039	1.039	1.039	1.039	1.039	1.039	1.039	1.039	1.039	1.039	1.039	1.039	1.039	1.039	1.039	1.039	1.039	1.039	1.039	1.039	1.038	1.039	1.039
369		NC_019955.1	365315	367123	+	WP_015296198.1	WP_015296198.1	long-chain fatty acid--CoA ligase	1-599: COG1022 (FAA1, Long-chain acyl-CoA synthetase (AMP-forming) [Lipid transport and metabolism].)		VPBB_RS01805	602	-	120	51	1.037	1.037	1.041	1.037	1.041	1.038	1.038	1.041	1.041	1.041	1.041	1.043	1.043	1.043	1.041	1.043	1.043	1.043	1.043	1.041	1.041	1.041	1.041	1.043	1.043	1.043	1.043	1.037	1.041	1.036	1.039	1.041	1.041	1.041
370		NC_019955.1	367574	369298	+	WP_015296199.1	WP_015296199.1	acetolactate synthase 3 large subunit	2-574: PRK08979 (PRK08979, acetolactate synthase 3 catalytic subunit; Validated)		VPBB_RS01810	574	+	120	52	1.037	1.037	1.037	1.037	1.036	1.035	1.035	1.034	1.037	1.037	1.037	1.037	1.037	1.037	1.037	1.037	1.037	1.037	1.037	1.037	1.037	1.037	1.037	1.037	1.037	1.037	1.037	1.037	1.037	1.037	1.035	1.037	1.037	1.037
371		NC_019955.1	369300	369794	+	WP_005459526.1	WP_005459526.1	acetolactate synthase small subunit	1-162: PRK11895 (ilvH, acetolactate synthase 3 regulatory subunit; Reviewed)		VPBB_RS01815	164	-	120	52	1.003	1.003	1.003	1.003	1.003	1.003	1.003	1.003	1.003	1.003	1.003	1.003	1.003	1.003	1.003	1.003	1.003	1.003	1.003	1.003	1.003	1.003	1.003	1.003	1.003	1.003	1.003	1.003	1.003	1.003	1.003	1.003	1.003	1.003
372		NC_019955.1	369906	371786	+	WP_015296200.1	WP_015296200.1	GGDEF domain-containing protein	448-618: COG2199 (GGDEF, GGDEF domain, diguanylate cyclase (c-di-GMP synthetase) or its enzymatically inactive variants [Signal transduction mechanisms].); 351-453: pfam13426 (PAS_9, PAS domain.)		VPBB_RS01820	626	-	119	50	1.03	1.03	1.029	1.03	1.026	1.029	1.029	1.032	1.029	1.03	1.029	1.034	1.034	1.034	1.029	1.034	1.034	1.034	1.034	1.029	1.029	1.029	1.029	1.034	1.034	1.034	1.034	1.031	1.032	1.029	1.032	1.029	1.03	1.03
373		NC_019955.1	371879	372547	-	WP_072828750.1	WP_072828750.1	FCD domain-containing protein	18-218: PRK11534 (PRK11534, DNA-binding transcriptional regulator CsiR; Provisional)		VPBB_RS01825	222	-	121	52	1.045	1.045	1.045	1.045	1.045	1.045	1.045	1.038	1.045	1.043	1.045	1.05	1.05	1.05	1.045	1.05	1.05	1.05	1.05	1.045	1.045	1.045	1.045	1.05	1.05	1.05	1.05	1.045	1.045	1.043	1.045	1.045	1.043	1.043
374		NC_019955.1	372705	374117	-	WP_005453794.1	WP_005453794.1	pyruvate kinase PykF	1-470: PRK09206 (PRK09206, pyruvate kinase; Provisional)		VPBB_RS01830	470	-	121	52	1.005	1.005	1.005	1.005	1.005	1.005	1.005	1.005	1.005	1.003	1.005	1.005	1.005	1.005	1.005	1.005	1.005	1.005	1.005	1.005	1.005	1.005	1.005	1.005	1.005	1.005	1.005	1.005	1.005	1.005	1.005	1.005	1.003	1.003
375		NC_019955.1	374549	375310	+	WP_005453786.1	WP_005453786.1	DeoR family transcriptional regulator	7-251: PRK10434 (srlR, DNA-bindng transcriptional repressor SrlR; Provisional)		VPBB_RS01835	253	-	118	51	1.018	1.018	1.018	1.018	1.018	1.018	1.018	1.018	1.018	1.014	1.018	1.018	1.018	1.018	1.018	1.018	1.018	1.018	1.018	1.018	1.018	1.018	1.018	1.018	1.018	1.018	1.018	1.018	1.018	1.018	1.018	1.018	1.014	1.014
376		NC_019955.1	375425	377257	+	WP_005453795.1	WP_005453795.1	glutamine--fructose-6-phosphate aminotransferase	1-610: PRK00331 (PRK00331, glucosamine--fructose-6-phosphate aminotransferase; Reviewed)		VPBB_RS01840	610	-	119	52	1.021	1.021	1.021	1.021	1.021	1.021	1.021	1.021	1.021	1.021	1.021	1.021	1.021	1.021	1.021	1.021	1.021	1.021	1.021	1.021	1.021	1.021	1.021	1.021	1.021	1.021	1.021	1.021	1.021	1.021	1.021	1.021	1.021	1.021
377		NC_019955.1	377399	377839	+	WP_020904273.1	WP_020904273.1	DUF3316 domain-containing protein	29-145: pfam11777 (DUF3316, Protein of unknown function (DUF3316).)	SP(Sec/SPI) (Pr: 0.599)	VPBB_RS01845	146	-	121	52	1.021	1.021	1.01	1.021	1.017	1.014	1.014	1.021	1.01	1.021	1.01	1.027	1.027	1.027	1.01	1.027	1.027	1.027	1.027	1.01	1.01	1.01	1.01	1.027	1.027	1.027	1.027	1.027	1.014	1.017	1.014	1.017	1.021	1.021
378		NC_019955.1	377942	378634	+	WP_005487426.1	WP_005487426.1	DNA-binding response regulator	3-224: TIGR01387 (cztR_silR_copR, heavy metal response regulator.)		VPBB_RS01850	230	-	119	52	1.015	1.015	1.015	1.015	1.013	1.017	1.017	1.017	1.015	1.015	1.015	1.017	1.017	1.017	1.015	1.017	1.017	1.017	1.017	1.015	1.015	1.015	1.015	1.017	1.017	1.017	1.017	1.013	1.017	1.015	1.015	1.013	1.015	1.015
379		NC_019955.1	378624	380012	+	WP_072828747.1	WP_072828747.1	HAMP domain-containing protein	8-449: TIGR01386 (cztS_silS_copS, heavy metal sensor kinase.)		VPBB_RS01855	462	+	120	52	1.016	1.016	1.006	1.016	0.962	0.962	0.962	0.957	1.006	1.019	1.006	1.032	1.032	1.032	1.006	1.032	1.032	1.032	1.032	1.006	1.006	1.006	1.006	1.032	1.032	1.032	1.032	1.014	0.951	0.961	0.963	0.953	1.019	1.019
380		NC_019955.1	380067	381149	-	WP_015296204.1	WP_015296204.1	glycerol dehydrogenase	1-360: PRK09423 (gldA, glycerol dehydrogenase; Provisional)		VPBB_RS01860	360	-	86	31	1.012	1.012	1.019	1.012	0.067	0.089	0	0	1.019	1.014	1.019	1.021	1.021	1.021	1.019	1.021	1.021	1.021	1.021	1.019	1.019	1.019	1.019	1.021	1.021	1.021	1.021	1.019	0.068	0.069	0	0.066	1.014	1.014
381		NC_019955.1	381503	382561	+	WP_015296205.1	WP_015296205.1	dihydroxyacetone kinase subunit DhaK	1-352: PRK11468 (PRK11468, dihydroxyacetone kinase subunit DhaK; Provisional)		VPBB_RS01865	352	+	83	31	1.018	1.018	1.024	1.018	0	0	0	0	1.024	1.026	1.024	1.034	1.034	1.034	1.024	1.034	1.034	1.034	1.034	1.024	1.024	1.024	1.024	1.034	1.034	1.034	1.034	1.026	0	0	0	0	1.026	1.026
382		NC_019955.1	382577	383212	+	WP_005379705.1	WP_005379705.1	dihydroxyacetone kinase subunit L	1-210: PRK10005 (PRK10005, dihydroxyacetone kinase subunit DhaL; Provisional)		VPBB_RS01870	211	-	83	30	1.028	1.028	1.028	1.028	0	0	0	0	1.028	1.024	1.028	1.028	1.028	1.028	1.028	1.028	1.028	1.028	1.028	1.028	1.028	1.028	1.028	1.028	1.028	1.028	1.028	1.028	0	0	0	0	1.024	1.024
383		NC_019955.1	383214	385613	+	WP_015296206.1	WP_015296206.1	phosphoenolpyruvate--protein phosphotransferase	273-797: COG1080 (PtsA, Phosphoenolpyruvate-protein kinase (PTS system EI component in bacteria) [Carbohydrate transport and metabolism].); 1-488: PRK11377 (PRK11377, dihydroxyacetone kinase subunit M; Provisional)		VPBB_RS01875	799	+	84	29	1.004	1.004	0.999	1.004	0.191	0.191	0.191	0.191	0.999	0.992	0.999	1.016	1.016	1.016	0.999	1.016	1.016	1.016	1.016	0.999	0.999	0.999	0.999	1.016	1.016	1.016	1.016	0.993	0.191	0.191	0.191	0.191	0.992	0.992
384		NC_019955.1	385691	387616	-	WP_015296207.1	WP_015296207.1	PTS-dependent dihydroxyacetone kinase operon transcriptional regulator DhaR	21-641: PRK11388 (PRK11388, DNA-binding transcriptional regulator DhaR; Provisional)		VPBB_RS01880	641	-	84	30	1.026	1.026	1.024	1.026	0.112	0.112	0.112	0.114	1.024	1.036	1.024	1.04	1.04	1.04	1.024	1.04	1.04	1.04	1.04	1.024	1.024	1.024	1.024	1.04	1.04	1.04	1.04	1.036	0.112	0.112	0.112	0.112	1.036	1.036
385		NC_019955.1	387765	388295	-	WP_005392227.1	WP_005392227.1	MltR family transcriptional regulator	5-176: PRK11001 (mtlR, mannitol repressor protein; Provisional)		VPBB_RS01885	176	-	121	52	0.989	0.989	0.986	0.989	0.994	0.994	0.994	0.994	0.986	0.994	0.986	0.994	0.994	0.994	0.986	0.994	0.994	0.994	0.994	0.986	0.986	0.986	0.986	0.994	0.994	0.994	0.994	0.994	0.991	0.994	0.994	0.991	0.994	0.994
386		NC_019955.1	388353	389501	-	WP_015296208.1	WP_015296208.1	mannitol-1-phosphate 5-dehydrogenase	2-382: PRK02318 (PRK02318, mannitol-1-phosphate 5-dehydrogenase; Provisional)		VPBB_RS01890	382	-	121	51	1.02	1.02	1.014	1.02	1.02	1.018	1.018	1.025	1.014	1.024	1.014	1.025	1.025	1.025	1.014	1.025	1.025	1.025	1.025	1.014	1.014	1.014	1.014	1.025	1.025	1.025	1.025	1.021	1.022	1.025	1.022	1.021	1.024	1.024
387		NC_019955.1	389614	391566	-	WP_005487444.1	WP_005487444.1	PTS mannitol transporter subunit IICBA	1-649: PRK15083 (PRK15083, PTS system mannitol-specific transporter subunit IICBA; Provisional)		VPBB_RS01895	650	-	120	51	1.012	1.012	1.009	1.012	1.01	1.012	1.012	1.012	1.009	1.012	1.009	1.012	1.012	1.012	1.009	1.012	1.012	1.012	1.012	1.009	1.009	1.009	1.009	1.012	1.012	1.012	1.012	1.012	1.012	1.008	1.012	1.01	1.012	1.012
388		NC_019955.1	391979	392095	+	WP_015296209.1	WP_015296209.1	hypothetical protein			VPBB_RS23430	38	-	116	38	1.013	1.013	0.978	1.013	1.013	1.013	1.013	0.993	0.978	1.013	0.978	1.013	1.013	1.013	0.978	1.013	1.013	1.013	1.013	0.978	0.978	0.978	0.978	1.013	1.013	1.013	1.013	1.013	1.013	1.013	1.013	1.013	1.013	1.013
389		NC_019955.1	392177	393925	-	WP_015296210.1	WP_015296210.1	GNAT family N-acetyltransferase	52-261: cd07986 (LPLAT_ACT14924-like, Lysophospholipid Acyltransferases (LPLATs) of Glycerophospholipid Biosynthesis: Unknown ACT14924.); 330-431: pfam13444 (Acetyltransf_5, Acetyltransferase (GNAT) domain.)		VPBB_RS01900	582	-	110	52	1.022	1.022	1.017	1.022	1.018	1.008	1.008	1.015	1.017	1.02	1.017	1.035	1.035	1.035	1.017	1.035	1.035	1.035	1.035	1.017	1.017	1.017	1.017	1.035	1.035	1.035	1.035	0	1.009	1.015	1.011	1.02	1.02	1.02
390		NC_019955.1	394103	394480	+	WP_076621527.1	WP_076621527.1	hypothetical protein			VPBB_RS23435	125	-	113	47	0.94	0.94	0.976	0.94	0.936	0.972	0.972	0.956	0.976	0.992	0.976	1.008	1.008	1.008	0.976	1.008	1.008	1.008	1.008	0.976	0.976	0.976	0.976	1.008	1.008	1.008	1.008	0.94	0.976	0.992	0.996	0.968	0.992	0.992
391		NC_019955.1	394481	395200	+	WP_005453781.1	WP_005453781.1	SIMPL domain-containing protein	3-239: COG2859 (COG2859, Uncharacterized protein [Function unknown].)		VPBB_RS01910	239	+	119	52	1.021	1.021	1.021	1.021	1.021	1.021	1.021	1.019	1.021	1.021	1.021	1.021	1.021	1.021	1.021	1.021	1.021	1.021	1.021	1.021	1.021	1.021	1.021	1.021	1.021	1.021	1.021	1.021	1.021	1.021	1.021	1.021	1.021	1.021
392		NC_019955.1	395244	396293	-	WP_005453776.1	WP_005453776.1	lipoprotein	31-200: pfam14321 (DUF4382, Domain of unknown function (DUF4382).)	LIPO(Sec/SPII) (Pr: 0.999)	VPBB_RS01915	349	-	117	51	1.024	1.024	1.03	1.024	1.026	1.026	1.026	1.017	1.03	1.023	1.03	1.03	1.03	1.03	1.03	1.03	1.03	1.03	1.03	1.03	1.03	1.03	1.03	1.03	1.03	1.03	1.03	1.026	1.021	1.026	1.026	1.024	1.023	1.023
393		NC_019955.1	396557	397309	+	WP_005453775.1	WP_005453775.1	EAL domain-containing protein	23-235: cd01948 (EAL, EAL domain.)		VPBB_RS01920	250	-	64	5	0.286	0.286	1.016	0.286	0.384	0.284	0.284	0.284	1.012	0.998	1.016	1.016	1.016	1.016	1.012	1.016	1.016	1.016	1.016	1.016	1.016	1.016	1.012	1.016	1.016	1.016	1.016	1.002	0.284	0.284	0.286	0.386	0.998	0.998
394		NC_019955.1	397594	398319	+	WP_015296212.1	WP_015296212.1	AraC family transcriptional regulator	146-228: smart00342 (HTH_ARAC, helix_turn_helix, arabinose operon control protein.)		VPBB_RS01925	241	-	64	5	0.176	0.176	1.008	0.176	0.218	0.181	0.181	0.173	1.008	1.008	1.008	1.008	1.008	1.008	1.008	1.008	1.008	1.008	1.008	1.008	1.008	1.008	1.008	1.008	1.008	1.008	1.008	1.008	0.182	0.184	0.178	0.218	1.008	1.008
395		NC_019955.1	398560	398835	+	WP_005480534.1	WP_005480534.1	hypothetical protein			VPBB_RS01930	91	-	119	52	0.989	0.989	1	0.989	0.989	0.995	0.995	0.995	1	0.995	1	1	1	1	1	1	1	1	1	1	1	1	1	1	1	1	1	1	0.989	0.995	0.995	0.995	0.995	0.995
396		NC_019955.1	398957	399760	-	WP_005453767.1	WP_005453767.1	ABC transporter substrate-binding protein	30-256: cd13526 (PBP2_lipoprotein_MetQ_like, The periplasmic-binding component of ABC-type methionine uptake transporter system and its related lipoproteins; the type 2 periplasmic-binding protein fold.)	LIPO(Sec/SPII) (Pr: 0.998)	VPBB_RS01935	267	-	117	52	1.017	1.017	1.026	1.017	1.017	1.017	1.017	1.011	1.026	1.017	1.026	1.026	1.026	1.026	1.026	1.026	1.026	1.026	1.026	1.026	1.026	1.026	1.026	1.026	1.026	1.026	1.026	1.004	1.007	1.017	1.021	1.015	1.017	1.017
397		NC_019955.1	400261	402123	-	WP_005453778.1	WP_005453778.1	RNA polymerase sigma factor RpoD	1-620: PRK05658 (PRK05658, RNA polymerase sigma factor RpoD; Validated)		VPBB_RS01945	620	-	120	52	1.015	1.015	1.015	1.015	1.015	1.015	1.015	1.015	1.015	1.015	1.015	1.015	1.015	1.015	1.015	1.015	1.015	1.015	1.015	1.015	1.015	1.015	1.015	1.015	1.015	1.015	1.015	1.015	1.015	1.015	1.013	1.015	1.015	1.015
398		NC_019955.1	402223	403983	-	WP_015296213.1	WP_015296213.1	DNA primase	2-585: PRK05667 (dnaG, DNA primase; Validated)		VPBB_RS01950	586	-	121	52	1.032	1.032	1.031	1.032	1.031	1.031	1.031	1.027	1.031	1.034	1.031	1.035	1.035	1.035	1.031	1.035	1.035	1.035	1.035	1.031	1.031	1.031	1.031	1.035	1.035	1.035	1.035	1.032	1.034	0.856	1.034	1.032	1.034	1.034
399		NC_019955.1	404132	404575	-	WP_005453780.1	WP_005453780.1	GatB/YqeY domain-containing protein	4-146: pfam09424 (YqeY, Yqey-like protein.)		VPBB_RS01955	147	+	121	52	0.966	0.966	0.966	0.966	0.966	0.963	0.963	0.966	0.966	0.963	0.966	0.966	0.966	0.966	0.966	0.966	0.966	0.966	0.966	0.966	0.966	0.966	0.966	0.966	0.966	0.966	0.966	0.966	0.966	0.963	0.966	0.966	0.963	0.963
400		NC_019955.1	404604	404819	-	WP_001145625.1	WP_001145625.1	30S ribosomal protein S21	1-64: PRK00270 (rpsU, 30S ribosomal protein S21; Reviewed)		VPBB_RS01960	71	-	121	52	0.979	0.979	0.979	0.979	0.979	0.979	0.979	0.979	0.979	0.979	0.979	0.979	0.979	0.979	0.979	0.979	0.979	0.979	0.979	0.979	0.979	0.979	0.979	0.979	0.979	0.979	0.979	0.979	0.979	0.979	0.979	0.979	0.979	0.979
401		NC_019955.1	405050	406066	+	WP_011105657.1	WP_011105657.1	tRNA (adenosine(37)-N6)-threonylcarbamoyltransferase complex transferase subunit TsaD	1-337: PRK09604 (PRK09604, UGMP family protein; Validated)		VPBB_RS01965	338	-	120	51	1.022	1.022	1.022	1.022	1.022	1.022	1.022	1.022	1.022	1.018	1.022	1.022	1.022	1.022	1.022	1.022	1.022	1.022	1.022	1.022	1.022	1.022	1.022	1.022	1.022	1.022	1.022	1.021	1.022	1.022	1.022	1.022	1.018	1.018
402		NC_019955.1	406224	407039	+	WP_015296214.1	WP_015296214.1	beta-ketoadipate enol-lactone hydrolase	20-266: TIGR02427 (protocat_pcaD, 3-oxoadipate enol-lactonase.)		VPBB_RS01970	271	-	120	51	1.015	1.015	1.024	1.015	1.026	1.03	1.03	1.02	1.024	1.018	1.024	1.031	1.031	1.031	1.024	1.031	1.031	1.031	1.031	1.024	1.024	1.024	1.024	1.031	1.031	1.031	1.031	1.02	1.024	1.03	1.024	1.03	1.018	1.018
403		NC_019955.1	407061	407672	-	WP_005479185.1	WP_005479185.1	glycerol-3-phosphate acyltransferase	1-196: PRK00220 (PRK00220, putative glycerol-3-phosphate acyltransferase PlsY; Provisional)		VPBB_RS01975	203	-	119	51	1.007	1.007	1.007	1.007	1.007	1.007	1.007	1.007	1.007	1.007	1.007	1.007	1.007	1.007	1.007	1.007	1.007	1.007	1.007	1.007	1.007	1.007	1.007	1.007	1.007	1.007	1.007	1.005	1.005	1.002	1.007	1.007	1.007	1.007
404		NC_019955.1	407921	408280	+	WP_005465889.1	WP_005465889.1	bifunctional dihydroneopterin aldolase/7,8-dihydroneopterin epimerase	3-118: cl00263 (TFold, N/A.)		VPBB_RS01980	119	-	121	52	1	1	1.008	1	1.008	0.996	0.996	1.008	1.008	1.008	1.008	1.008	1.008	1.008	1.008	1.008	1.008	1.008	1.008	1.008	1.008	1.008	1.008	1.008	1.008	1.008	1.008	1.004	1.008	1.008	1.008	0.992	1.008	1.008
405		NC_019955.1	408277	408759	+	WP_005497038.1	WP_005497038.1	2-amino-4-hydroxy-6-hydroxymethyldihydropteridine diphosphokinase	1-157: COG0801 (FolK, 7,8-dihydro-6-hydroxymethylpterin-pyrophosphokinase [Coenzyme transport and metabolism].)		VPBB_RS01985	160	+	121	51	1.038	1.038	1.038	1.038	1.034	1.038	1.038	1.031	1.038	1.038	1.038	1.041	1.041	1.041	1.038	1.041	1.041	1.041	1.041	1.038	1.038	1.038	1.038	1.041	1.041	1.041	1.041	1.041	1.031	1.038	1.038	1.041	1.038	1.038
406		NC_019955.1	408775	409578	+	WP_005479178.1	WP_005479178.1	undecaprenyl-diphosphatase	1-266: PRK00281 (PRK00281, undecaprenyl pyrophosphate phosphatase; Reviewed)		VPBB_RS01990	267	+	121	51	0.991	0.991	0.993	0.991	0.989	0.991	0.991	0.993	0.993	0.993	0.993	0.993	0.993	0.993	0.993	0.993	0.993	0.993	0.993	0.993	0.993	0.993	0.993	0.993	0.993	0.993	0.993	0.991	0.993	0.991	0.993	0.989	0.993	0.993
407		NC_019955.1	409631	410851	-	WP_015296215.1	WP_015296215.1	multifunctional CCA addition/repair protein	1-406: PRK10885 (cca, multifunctional tRNA nucleotidyl transferase/2'3'-cyclic phosphodiesterase/2'nucleotidase/phosphatase; Reviewed)		VPBB_RS01995	406	-	121	52	1.026	1.026	1.02	1.026	1.021	1.027	1.027	1.025	1.02	1.023	1.02	1.037	1.037	1.037	1.02	1.037	1.037	1.037	1.037	1.02	1.02	1.02	1.02	1.037	1.037	1.037	1.037	1.025	1.022	1.026	1.023	1.014	1.023	1.023
408		NC_019955.1	410990	412609	+	WP_015296216.1	WP_015296216.1	general secretion pathway protein GspA	1-275: TIGR03015 (pepcterm_ATPase, putative secretion ATPase, PEP-CTERM locus subfamily.); 464-520: pfam01471 (PG_binding_1, Putative peptidoglycan binding domain.)		VPBB_RS02000	539	+	121	52	1.023	1.023	1.028	1.023	1.025	1.019	1.019	1.025	1.028	1.03	1.028	1.033	1.033	1.033	1.028	1.033	1.033	1.033	1.033	1.028	1.028	1.028	1.028	1.033	1.033	1.033	1.033	1.027	1.025	1.025	1.023	1.026	1.03	1.03
409		NC_019955.1	412609	413298	+	WP_015296217.1	WP_015296217.1	general secretion pathway protein GspB	164-223: pfam16537 (T2SSB, Type II secretion system protein B.)		VPBB_RS02005	229	-	121	52	0.963	0.963	0.967	0.963	0.959	0.974	0.974	0.972	0.967	0.98	0.967	0.993	0.993	0.993	0.967	0.993	0.993	0.993	0.993	0.967	0.967	0.967	0.967	0.993	0.993	0.993	0.993	0.974	0.963	0.967	0.969	0.963	0.98	0.98
410		NC_019955.1	413392	414003	-	WP_005455434.1	WP_005455434.1	TIGR04211 family SH3 domain-containing protein	1-203: COG3103 (YgiM, Uncharacterized conserved protein YgiM, contains N-terminal SH3 domain, DUF1202 family [General function prediction only].)	SP(Sec/SPI) (Pr: 0.998)	VPBB_RS02010	203	-	121	52	1.027	1.027	1.027	1.027	1.027	1.027	1.027	1.027	1.027	1.027	1.027	1.027	1.027	1.027	1.027	1.027	1.027	1.027	1.027	1.027	1.027	1.027	1.027	1.027	1.027	1.027	1.027	1.027	1.025	1.027	1.027	1.027	1.027	1.027
411		NC_019955.1	414181	415440	-	WP_005479165.1	WP_005479165.1	inorganic phosphate transporter	8-418: COG0306 (PitA, Phosphate/sulfate permease [Inorganic ion transport and metabolism].)		VPBB_RS02015	419	-	117	50	0.986	0.986	0.986	0.986	0.986	0.986	0.986	0.986	0.986	0.986	0.986	0.986	0.986	0.986	0.986	0.986	0.986	0.986	0.986	0.986	0.986	0.986	0.986	0.986	0.986	0.986	0.986	0.986	0.986	0.986	0.986	0.986	0.986	0.986
412		NC_019955.1	415571	416257	-	WP_005455436.1	WP_005455436.1	TIGR00153 family protein	6-228: COG1392 (YkaA, Uncharacterized conserved protein YkaA, distantly related to PhoU, UPF0111/DUF47 family [Function unknown].)		VPBB_RS02020	228	-	120	52	1.026	1.026	1.018	1.018	1.018	1.018	1.018	1.018	1.018	1.018	1.018	1.018	1.018	1.018	1.018	1.018	1.018	1.018	1.018	1.018	1.018	1.018	1.018	1.018	1.018	1.018	1.018	1.026	1.026	1.026	1.026	1.018	1.018	1.018
413		NC_019955.1	416464	417999	+	WP_005455437.1	WP_005455437.1	inorganic triphosphatase	1-494: COG3025 (PPPi, Inorganic triphosphatase YgiF, contains CYTH and CHAD domains [Inorganic ion transport and metabolism].)		VPBB_RS02025	511	-	120	52	1.023	1.023	1.023	1.023	1.022	1.025	1.025	1.022	1.023	1.025	1.023	1.027	1.027	1.027	1.023	1.027	1.027	1.027	1.027	1.023	1.023	1.023	1.023	1.027	1.027	1.027	1.027	1.023	1.025	1.025	1.025	1.025	1.025	1.025
414		NC_019955.1	418062	418880	-	WP_005455438.1	WP_005455438.1	ion transporter	145-221: pfam07885 (Ion_trans_2, Ion channel.); 33-224: pfam00520 (Ion_trans, Ion transport protein.)		VPBB_RS02030	272	-	121	51	1.011	1.011	1.013	1.011	1.013	1.013	1.013	1.009	1.013	1.013	1.013	1.013	1.013	1.013	1.013	1.013	1.013	1.013	1.013	1.013	1.013	1.013	1.013	1.013	1.013	1.013	1.013	1.011	1.007	1.013	1.013	1.013	1.013	1.013
415		NC_019955.1	418857	420185	+	WP_011105658.1	WP_011105658.1	methyl-accepting chemotaxis protein	53-442: COG0840 (Tar, Methyl-accepting chemotaxis protein [Cell motility, Signal transduction mechanisms].)		VPBB_RS02035	442	-	115	50	1.008	1.008	1.009	1.008	1.009	1.007	1.007	1.009	1.009	1.009	1.009	1.009	1.009	1.009	1.009	1.009	1.009	1.009	1.009	1.009	1.009	1.009	1.009	1.009	1.009	1.009	1.009	1.009	1.002	1.009	1.009	1.009	1.009	1.009
416		NC_019955.1	420294	423137	+	WP_015296219.1	WP_015296219.1	bifunctional [glutamate--ammonia ligase]-adenylyl-L-tyrosine phosphorylase/[glutamate--ammonia-ligase] adenylyltransferase	4-946: PRK11072 (PRK11072, bifunctional glutamine-synthetase adenylyltransferase/deadenyltransferase; Reviewed)		VPBB_RS02040	947	-	120	52	1.036	1.036	1.036	1.036	1.037	1.036	1.036	1.036	1.036	1.036	1.036	1.04	1.04	1.04	1.036	1.04	1.04	1.04	1.04	1.036	1.036	1.036	1.036	1.04	1.04	1.04	1.04	1.039	1.037	1.035	1.035	1.038	1.036	1.036
417		NC_019955.1	423215	424645	+	WP_005497052.1	WP_005497052.1	bifunctional D-glycero-beta-D-manno-heptose-7-phosphate kinase/D-glycero-beta-D-manno-heptose 1-phosphate adenylyltransferase HldE	1-473: PRK11316 (PRK11316, bifunctional heptose 7-phosphate kinase/heptose 1-phosphate adenyltransferase; Provisional)		VPBB_RS02045	476	-	118	52	1.016	1.016	1.015	1.016	1.016	1.014	1.014	1.016	1.015	1.016	1.015	1.016	1.016	1.016	1.009	1.016	1.016	1.016	1.016	1.015	1.015	1.015	1.015	1.016	1.016	1.016	1.016	1.016	1.016	1.016	1.016	1.016	1.016	1.016
418		NC_019955.1	424863	426227	-	WP_005497054.1	WP_005497054.1	outer membrane channel protein TolC	1-454: PRK09465 (tolC, outer membrane channel protein; Reviewed)	SP(Sec/SPI) (Pr: 0.997)	VPBB_RS02050	454	-	120	51	0.911	0.911	0.911	0.911	0.998	0.909	0.909	0.998	0.911	0.998	0.911	0.998	0.998	0.998	0.911	0.998	0.998	0.998	0.998	0.911	0.911	0.911	0.911	0.998	0.998	0.998	0.998	0.998	0.089	0.911	0.997	0.996	0.998	0.998
419		NC_019955.1	426457	427107	+	WP_005497056.1	WP_005497056.1	ADP-ribose diphosphatase	11-207: PRK10729 (nudF, ADP-ribose pyrophosphatase NudF; Provisional)		VPBB_RS02055	216	+	115	52	1.009	1.009	1.016	1.009	1.016	1.016	1.016	1.023	1.016	1.012	1.016	1.023	1.023	1.023	1.016	1.023	1.023	1.023	1.023	1.016	1.016	1.016	1.016	1.023	1.023	1.023	1.023	1.023	1.023	1.023	1.023	1.016	1.012	1.012
420		NC_019955.1	427107	427550	+	WP_005482022.1	WP_005482022.1	dehydrogenase	7-144: PRK11039 (PRK11039, putative dehydrogenase; Provisional)		VPBB_RS02060	147	-	121	52	1.058	1.058	1.058	1.058	1.058	1.058	1.058	1.058	1.058	1.058	1.058	1.058	1.058	1.058	1.058	1.058	1.058	1.058	1.058	1.058	1.058	1.058	1.058	1.058	1.058	1.058	1.058	1.058	1.058	1.058	1.058	1.058	1.058	1.058
421		NC_019955.1	427612	428418	+	WP_017449192.1	WP_017449192.1	3',5'-cyclic-AMP phosphodiesterase	1-268: PRK11148 (PRK11148, cyclic 3',5'-adenosine monophosphate phosphodiesterase; Provisional)		VPBB_RS02065	268	+	120	51	1.035	1.035	1.032	1.035	1.032	1.028	1.028	1.028	1.032	1.035	1.032	1.035	1.035	1.035	1.032	1.035	1.035	1.035	1.035	1.032	1.032	1.032	1.032	1.035	1.035	1.035	1.035	1.028	1.034	1.035	1.032	1.035	1.035	1.035
422		NC_019955.1	428467	429051	+	WP_015296221.1	WP_015296221.1	esterase YqiA	4-194: PRK11071 (PRK11071, esterase YqiA; Provisional)		VPBB_RS02070	194	-	121	52	1.041	1.041	1.028	1.041	1.031	1.041	1.041	1.041	1.028	1.041	1.028	1.041	1.041	1.041	1.028	1.041	1.041	1.041	1.041	1.028	1.028	1.028	1.028	1.041	1.041	1.041	1.041	1.031	1.036	1.034	1.041	1.041	1.041	1.041
423		NC_019955.1	429304	431184	+	WP_005457157.1	WP_005457157.1	DNA topoisomerase IV subunit B	1-626: PRK05559 (PRK05559, DNA topoisomerase IV subunit B; Reviewed)		VPBB_RS02075	626	-	117	52	1.038	1.038	1.038	1.038	1.038	1.038	1.038	1.038	1.038	1.038	1.038	1.038	1.038	1.038	1.038	1.038	1.038	1.038	1.038	1.038	1.038	1.038	1.038	1.038	1.038	1.038	1.038	1.038	1.038	1.038	1.038	1.038	1.038	1.038
424		NC_019955.1	431188	433473	+	WP_015296222.1	WP_015296222.1	DNA topoisomerase IV subunit A	1-744: PRK05561 (PRK05561, DNA topoisomerase IV subunit A; Validated)		VPBB_RS02080	761	+	120	51	1.02	1.02	1.02	1.02	1.018	1.018	1.018	1.018	1.02	1.019	1.02	1.023	1.023	1.023	1.02	1.023	1.023	1.023	1.023	1.02	1.02	1.02	1.02	1.023	1.023	1.023	1.023	1.02	1.02	1.02	1.019	1.022	1.019	1.019
425		NC_019955.1	433516	434580	-	WP_005490480.1	WP_005490480.1	outer membrane-stress sensor serine endopeptidase DegS	2-350: TIGR02038 (protease_degS, periplasmic serine pepetdase DegS.)	SP(Sec/SPI) (Pr: 0.384)	VPBB_RS02085	354	-	120	51	0.989	0.989	0.989	0.989	0.989	0.989	0.989	0.989	0.989	0.989	0.989	0.989	0.989	0.989	0.989	0.989	0.989	0.989	0.989	0.989	0.989	0.989	0.989	0.989	0.989	0.989	0.989	0.989	0.989	0.989	0.989	0.989	0.989	0.989
426		NC_019955.1	434777	436144	-	WP_005457169.1	WP_005457169.1	serine endoprotease DegQ	19-455: PRK10942 (PRK10942, serine endoprotease; Provisional)	SP(Sec/SPI) (Pr: 0.981)	VPBB_RS02090	455	-	119	52	0.997	0.997	0.997	0.997	0.997	0.992	0.992	0.996	0.997	0.993	0.997	0.997	0.997	0.997	0.997	0.997	0.997	0.997	0.997	0.997	0.997	0.997	0.997	0.997	0.997	0.997	0.997	0.995	0.997	0.997	0.995	0.997	0.993	0.993
427		NC_019955.1	436481	436924	-	WP_005457173.1	WP_005457173.1	membrane protein	1-133: PRK11677 (PRK11677, hypothetical protein; Provisional)		VPBB_RS02095	147	-	121	52	1.02	1.02	1.02	1.02	1.02	1.017	1.017	1.02	1.02	1.02	1.02	1.02	1.02	1.02	1.02	1.02	1.02	1.02	1.02	1.02	1.02	1.02	1.02	1.02	1.02	1.02	1.02	1.02	1.02	1.017	1.02	1.02	1.02	1.02
428		NC_019955.1	437120	438223	+	WP_015296224.1	WP_015296224.1	cell division protein ZapE	1-364: pfam03969 (AFG1_ATPase, AFG1-like ATPase.)		VPBB_RS02100	367	-	121	51	1.035	1.035	1.033	1.035	1.035	1.034	1.034	1.034	1.033	1.035	1.033	1.041	1.041	1.041	1.033	1.041	1.041	1.041	1.041	1.033	1.033	1.033	1.033	1.041	1.041	1.041	1.041	1.029	1.03	1.035	1.035	1.035	1.035	1.035
429		NC_019955.1	438238	438426	-	WP_011105661.1	WP_011105661.1	hypothetical protein			VPBB_RS23440	62	-	116	50	1.048	1.048	1.048	1.048	1.048	1.048	1.048	1.048	1.048	1.048	1.048	1.048	1.048	1.048	1.048	1.048	1.048	1.048	1.048	1.048	1.048	1.048	1.048	1.048	1.048	1.048	1.048	1.048	1.048	1.048	1.048	1.048	1.048	1.048
430		NC_019955.1	438476	438904	+	WP_005396465.1	WP_005396465.1	50S ribosomal protein L13	1-142: PRK09216 (rplM, 50S ribosomal protein L13; Reviewed)		VPBB_RS02105	142	+	121	52	1.025	1.025	1.025	1.025	1.025	1.025	1.025	1.025	1.025	1.025	1.025	1.025	1.025	1.025	1.025	1.025	1.025	1.025	1.025	1.025	1.025	1.025	1.025	1.025	1.025	1.025	1.025	1.025	1.025	1.025	1.025	1.025	1.025	1.025
431		NC_019955.1	438920	439312	+	WP_005458217.1	WP_005458217.1	30S ribosomal protein S9	1-130: PRK00132 (rpsI, 30S ribosomal protein S9; Reviewed)		VPBB_RS02110	130	-	121	52	1.012	1.012	1.012	1.012	1.012	1.012	1.012	1.012	1.012	1.012	1.012	1.012	1.012	1.012	1.012	1.012	1.012	1.012	1.012	1.012	1.012	1.012	1.012	1.012	1.012	1.012	1.012	1.012	1.012	1.012	1.012	1.012	1.012	1.012
432		NC_019955.1	439859	440449	+	WP_005479718.1	WP_005479718.1	ubiquinol-cytochrome c reductase iron-sulfur subunit	9-190: TIGR01416 (Rieske_proteo, ubiquinol-cytochrome c reductase, iron-sulfur subunit.)	TAT(Tat/SPI) (Pr: 0.993)	VPBB_RS02115	196	-	120	52	1.038	1.038	1.038	1.038	1.038	1.038	1.038	1.038	1.038	1.038	1.038	1.038	1.038	1.038	1.038	1.038	1.038	1.038	1.038	1.038	1.038	1.038	1.038	1.038	1.038	1.038	1.038	1.038	1.038	1.038	1.038	1.038	1.038	1.038
433		NC_019955.1	440449	441714	+	WP_005479717.1	WP_005479717.1	cytochrome bc complex cytochrome b subunit	1-403: COG1290 (QcrB, Cytochrome b subunit of the bc complex [Energy production and conversion].)		VPBB_RS02120	421	+	121	52	1.018	1.018	1.018	1.018	1.018	1.018	1.018	1.018	1.018	1.018	1.018	1.018	1.018	1.018	1.018	1.018	1.018	1.018	1.018	1.018	1.018	1.018	1.018	1.018	1.018	1.018	1.018	1.018	1.018	1.018	1.018	1.018	1.018	1.018
434		NC_019955.1	441711	442448	+	WP_005479715.1	WP_005479715.1	cytochrome c	1-245: COG2857 (CYT1, Cytochrome c1 [Energy production and conversion].)	SP(Sec/SPI) (Pr: 0.994)	VPBB_RS02125	245	-	121	51	1.031	1.031	1.031	1.031	1.031	1.031	1.031	1.031	1.031	1.031	1.031	1.031	1.031	1.031	1.031	1.031	1.031	1.031	1.031	1.031	1.031	1.031	1.031	1.031	1.031	1.031	1.031	1.027	1.031	1.031	1.031	1.031	1.031	1.031
435		NC_019955.1	442545	443180	+	WP_005458199.1	WP_005458199.1	stringent starvation protein A	1-211: PRK09481 (sspA, stringent starvation protein A; Provisional)		VPBB_RS02130	211	+	121	52	1.009	1.009	1.009	1.009	1.009	1.009	1.009	1.009	1.009	1.009	1.009	1.009	1.009	1.009	1.009	1.009	1.009	1.009	1.009	1.009	1.009	1.009	1.009	1.009	1.009	1.009	1.009	1.009	1.009	1.009	1.009	1.009	1.009	1.009
436		NC_019955.1	443197	443679	+	WP_005458208.1	WP_005458208.1	ClpXP protease specificity-enhancing factor	5-160: PRK11798 (PRK11798, ClpXP protease specificity-enhancing factor; Provisional)		VPBB_RS02135	160	-	121	52	1.022	1.022	1.022	1.022	1.022	1.016	1.016	1.003	1.022	1.022	1.022	1.022	1.022	1.022	1.022	1.022	1.022	1.022	1.022	1.022	1.022	1.022	1.022	1.022	1.022	1.022	1.022	1.022	1.022	1.022	1.022	1.022	1.022	1.022
437		NC_019955.1	443740	444435	-	WP_041170537.1	WP_041170537.1	BON domain-containing protein	1-185: PRK11023 (PRK11023, outer membrane lipoprotein; Provisional)	LIPO(Sec/SPII) (Pr: 0.919)	VPBB_RS02140	231	+	119	52	0.972	0.972	1.004	0.972	0.996	0.996	0.996	0.976	1.004	0.996	0.998	0.976	0.959	0.976	0.996	0.965	1	0.965	0.976	0.998	1.004	0.987	1.004	1	0.976	0.965	0.976	0.981	0	0.989	0.972	0.998	0.996	0.996
438		NC_019955.1	444456	445046	-	WP_005458175.1	WP_005458175.1	phosphoheptose isomerase	1-196: cl00389 (SIS, N/A.)		VPBB_RS02145	196	+	120	52	1.031	1.031	1.031	1.031	1.031	1.031	1.031	1.031	1.031	1.031	1.031	1.031	1.031	1.031	1.031	1.031	1.031	1.031	1.031	1.031	1.031	1.031	1.031	1.031	1.031	1.031	1.031	1.031	1.031	1.031	1.031	1.031	1.031	1.031
439		NC_019955.1	445050	445415	-	WP_025534742.1	WP_025534742.1	YraN family protein	5-117: PRK12497 (PRK12497, hypothetical protein; Reviewed)		VPBB_RS02150	121	-	121	52	1.012	1.012	1.025	1.012	1.025	1.012	1.012	1.025	1.025	1.025	1.025	1.037	1.037	1.037	1.025	1.037	1.037	1.037	1.037	1.025	1.025	1.025	1.025	1.037	1.037	1.037	1.037	1.025	1.025	1.021	1.025	1.037	1.025	1.025
440		NC_019955.1	445402	447213	-	WP_005458195.1	WP_005458195.1	penicillin-binding protein activator	1-599: COG3107 (LpoA, Outer membrane lipoprotein LpoA, binds and activates PBP1a [Cell wall/membrane/envelope biogenesis].)	LIPO(Sec/SPII) (Pr: 0.999)	VPBB_RS02155	603	+	119	52	1.018	1.018	1.022	1.018	1.022	1.02	1.02	1.022	1.022	1.022	1.022	1.022	1.022	1.022	1.022	1.022	1.022	1.022	1.022	1.022	1.022	1.022	1.022	1.022	1.022	1.022	1.022	1.022	1.018	1.021	1.022	1.019	1.022	1.022
441		NC_019955.1	447282	448145	+	WP_005497083.1	WP_005497083.1	16S rRNA (cytidine(1402)-2'-O)-methyltransferase	1-284: cl00304 (TP_methylase, S-AdoMet dependent tetrapyrrole methylases.)		VPBB_RS02160	287	-	121	52	1.019	1.019	1.023	1.019	1.024	1.024	1.024	1.024	1.023	1.024	1.023	1.024	1.024	1.024	1.023	1.024	1.024	1.024	1.024	1.023	1.023	1.023	1.023	1.024	1.024	1.024	1.024	1.024	1.023	1.024	1.024	1.024	1.024	1.024
442		NC_019955.1	448786	448902	-	WP_072828743.1	WP_072828743.1	hypothetical protein			VPBB_RS23445	38	-	117	50	0.963	0.963	0.963	0.963	0.963	0.963	0.963	0.947	0.963	0.963	0.963	0.978	0.978	0.978	0.963	0.978	0.978	0.978	0.978	0.963	0.963	0.963	0.963	0.978	0.978	0.978	0.978	0.963	0.963	0.963	0.963	0.963	0.963	0.963
443		NC_019955.1	448917	449867	+	WP_005458168.1	WP_005458168.1	ribosomal RNA small subunit methyltransferase H	5-316: PRK00050 (PRK00050, 16S rRNA m(4)C1402 methyltranserfase; Provisional)		VPBB_RS02165	316	+	120	52	1.013	1.013	1.016	1.013	1.016	1.016	1.016	1.013	1.016	1.013	1.016	1.016	1.016	1.016	1.016	1.016	1.016	1.016	1.016	1.016	1.016	1.016	1.016	1.016	1.016	1.016	1.016	1.013	1.016	1.016	1.016	1.016	1.013	1.013
444		NC_019955.1	449873	450190	+	WP_005458197.1	WP_005458197.1	cell division protein FtsL	8-104: pfam04999 (FtsL, Cell division protein FtsL.)		VPBB_RS02170	105	-	120	52	0.995	0.995	0.995	0.995	0.995	0.995	0.995	0.995	0.995	0.995	0.995	0.995	0.995	0.995	0.995	0.995	0.995	0.995	0.995	0.995	0.995	0.995	0.995	0.995	0.995	0.995	0.995	0.995	0.995	0.995	0.995	0.995	0.995	0.995
445		NC_019955.1	450187	451980	+	WP_015296226.1	WP_015296226.1	peptidoglycan glycosyltransferase FtsI	27-591: PRK15105 (PRK15105, peptidoglycan synthase FtsI; Provisional)		VPBB_RS02175	597	+	118	51	1.017	1.014	1.015	1.017	1.018	1.018	1.018	1.018	1.015	1.015	1.015	1.02	1.02	1.02	1.015	1.02	1.02	1.02	1.02	1.015	1.015	1.015	1.015	1.02	1.02	1.02	1.02	1.018	1.018	1.016	1.018	1.017	1.015	1.015
446		NC_019955.1	452041	453522	+	WP_015296227.1	WP_015296227.1	UDP-N-acetylmuramoyl-L-alanyl-D-glutamate--2,6-diaminopimelate ligase	20-490: PRK00139 (murE, UDP-N-acetylmuramoylalanyl-D-glutamate--2,6-diaminopimelate ligase; Provisional)		VPBB_RS02180	493	+	120	52	1.017	1.017	1.015	1.017	1.021	1.018	1.018	1.016	1.015	1.015	1.015	1.028	1.028	1.028	1.015	1.028	1.028	1.028	1.028	1.015	1.015	1.015	1.015	1.028	1.028	1.028	1.028	1.015	1.022	1.012	1.017	1.021	1.015	1.015
447		NC_019955.1	453519	454883	+	WP_015296228.1	WP_015296228.1	UDP-N-acetylmuramoylalanyl-D-glutamyl-2, 6-diaminopimelate--D-alanyl-D-alanine ligase	1-454: PRK10773 (murF, UDP-N-acetylmuramoyl-tripeptide--D-alanyl-D-alanine ligase; Reviewed)		VPBB_RS02185	454	+	119	52	1.012	1.012	1.009	1.012	1.008	1.008	1.008	1.008	1.009	1.004	1.009	1.019	1.019	1.019	1.009	1.019	1.019	1.019	1.019	1.009	1.009	1.009	1.009	1.019	1.019	1.019	1.019	1.009	1.013	1.002	1.008	1.013	1.004	1.004
448		NC_019955.1	454883	455965	+	WP_015296229.1	WP_015296229.1	phospho-N-acetylmuramoyl-pentapeptide-transferase	16-360: PRK00108 (mraY, phospho-N-acetylmuramoyl-pentapeptide-transferase; Provisional)		VPBB_RS02190	360	-	119	52	0.999	0.999	0.999	0.999	0.999	0.999	0.999	0.999	0.999	0.999	0.999	0.999	0.999	0.999	0.999	0.999	0.999	0.999	0.999	0.999	0.999	0.999	0.999	0.999	0.999	0.999	0.999	0.999	0.999	0.997	0.999	0.999	0.999	0.999
449		NC_019955.1	456005	457318	+	WP_005458170.1	WP_005458170.1	UDP-N-acetylmuramoyl-L-alanine--D-glutamate ligase	1-437: PRK04663 (murD, UDP-N-acetylmuramoyl-L-alanyl-D-glutamate synthetase; Provisional)		VPBB_RS02195	437	+	120	52	1.024	1.024	1.027	1.024	1.024	1.018	1.018	1.025	1.027	1.024	1.027	1.027	1.027	1.027	1.027	1.027	1.027	1.027	1.027	1.027	1.027	1.027	1.027	1.027	1.027	1.027	1.027	1.022	1.016	1.026	1.023	1.026	1.024	1.024
450		NC_019955.1	457337	458533	+	WP_005458190.1	WP_005458190.1	cell division protein FtsW	10-387: cl00511 (FTSW_RODA_SPOVE, Cell cycle protein.)		VPBB_RS02200	398	+	121	52	0.999	0.999	0.999	0.999	0.999	0.999	0.999	0.999	0.999	0.999	0.999	0.999	0.999	0.999	0.999	0.999	0.999	0.999	0.999	0.999	0.999	0.999	0.999	0.999	0.999	0.999	0.999	0.999	0.999	0.999	0.997	0.999	0.999	0.999
451		NC_019955.1	458520	459587	+	WP_015296230.1	WP_015296230.1	undecaprenyldiphospho-muramoylpentapeptide beta-N-acetylglucosaminyltransferase	4-354: PRK00726 (murG, undecaprenyldiphospho-muramoylpentapeptide beta-N- acetylglucosaminyltransferase; Provisional)		VPBB_RS02205	355	-	120	52	1.008	1.008	1.01	1.008	1.01	1.01	1.01	1.008	1.01	1.004	1.01	1.014	1.014	1.014	1.01	1.014	1.014	1.014	1.014	1.01	1.01	1.01	1.01	1.014	1.014	1.014	1.014	1.01	1.01	1.006	0.993	1.008	1.004	1.004
452		NC_019955.1	459595	461067	+	WP_072828739.1	WP_072828739.1	UDP-N-acetylmuramate--L-alanine ligase	21-487: PRK00421 (murC, UDP-N-acetylmuramate--L-alanine ligase; Provisional)		VPBB_RS02210	490	+	119	51	1.024	1.024	1.021	1.024	1.024	1.024	1.024	1.024	1.021	1.024	1.021	1.024	1.024	1.024	1.021	1.024	1.024	1.024	1.024	1.021	1.021	1.021	1.021	1.024	1.024	1.024	1.024	1.024	1.021	1.022	1.021	1.024	1.024	1.024
453		NC_019955.1	461258	462040	+	WP_005489880.1	WP_005489880.1	cell division protein FtsQ	1-250: PRK10775 (PRK10775, cell division protein FtsQ; Provisional)		VPBB_RS02215	260	-	119	52	1.013	1.013	1.013	1.013	1.013	1.013	1.013	1.013	1.013	1.013	1.013	1.013	1.013	1.013	1.013	1.013	1.013	1.013	1.013	1.013	1.013	1.013	1.013	1.013	1.013	1.013	1.013	1.013	1.013	1.013	1.013	1.013	1.013	1.013
454		NC_019955.1	462033	463295	+	WP_005458184.1	WP_005458184.1	cell division protein FtsA	1-420: PRK09472 (ftsA, cell division protein FtsA; Reviewed)		VPBB_RS02220	420	+	119	52	1.021	1.021	1.021	1.021	1.021	1.021	1.021	1.021	1.021	1.021	1.021	1.021	1.021	1.021	1.021	1.021	1.021	1.021	1.021	1.021	1.021	1.021	1.021	1.021	1.021	1.021	1.021	1.021	1.021	1.021	1.021	1.021	1.021	1.021
455		NC_019955.1	463326	464555	+	WP_005497096.1	WP_005497096.1	cell division protein FtsZ	1-409: PRK09330 (PRK09330, cell division protein FtsZ; Validated)		VPBB_RS02225	409	-	119	51	0.991	0.991	0.991	0.991	0.991	0.991	0.991	0.991	0.991	0.989	0.991	0.991	0.991	0.991	0.991	0.991	0.991	0.991	0.991	0.991	0.991	0.991	0.991	0.991	0.991	0.991	0.991	0.991	0.991	0.991	0.991	0.991	0.989	0.989
456		NC_019955.1	464657	465574	+	WP_015296231.1	WP_015296231.1	UDP-3-O-acyl-N-acetylglucosamine deacetylase	1-299: PRK13186 (lpxC, UDP-3-O-[3-hydroxymyristoyl] N-acetylglucosamine deacetylase; Reviewed)		VPBB_RS02230	305	-	121	52	1.025	1.025	1.025	1.025	1.025	1.025	1.025	1.025	1.025	1.025	1.025	1.033	1.033	1.033	1.025	1.033	1.033	1.033	1.033	1.025	1.025	1.025	1.025	1.033	1.033	1.033	1.033	1.025	1.025	1.025	1.025	1.028	1.025	1.025
457		NC_019955.1	465637	466134	-	WP_015296232.1	WP_015296232.1	DUF721 domain-containing protein	1-148: cl02324 (DUF721, Protein of unknown function (DUF721).)		VPBB_RS02235	165	-	121	52	0.939	0.939	0.933	0.939	0.936	0.93	0.93	0.933	0.933	0.939	0.933	0.988	0.988	0.988	0.933	0.988	0.988	0.988	0.988	0.933	0.933	0.933	0.933	0.988	0.988	0.988	0.988	0.939	0.939	0.939	0.939	0.939	0.939	0.939
458		NC_019955.1	466547	469273	+	WP_005461206.1	WP_005461206.1	protein translocase subunit SecA	2-908: PRK12904 (PRK12904, preprotein translocase subunit SecA; Reviewed); 870-905: PRK02250 (PRK02250, hypothetical protein; Provisional)		VPBB_RS02240	908	-	120	51	1.029	1.029	1.029	1.029	1.028	1.029	1.029	1.029	1.029	1.029	1.029	1.029	1.029	1.029	1.029	1.029	1.029	1.029	1.029	1.029	1.029	1.029	1.029	1.029	1.029	1.029	1.029	1.029	1.029	1.029	1.029	1.029	1.029	1.029
459		NC_019955.1	469349	469747	+	WP_005461225.1	WP_005461225.1	8-oxo-dGTP diphosphatase MutT	4-127: cd03425 (MutT_pyrophosphohydrolase, The MutT pyrophosphohydrolase is a prototypical Nudix hydrolase that catalyzes the hydrolysis of nucleoside and deoxynucleoside triphosphates (NTPs and dNTPs) by substitution at a beta-phosphorus to yield a nucleotide monophosphate (NMP) and inorganic pyrophosphate (PPi).)		VPBB_RS02245	132	-	121	52	1.015	1.015	1.015	1.015	1.008	1.015	1.015	1.015	1.015	1.015	1.015	1.015	1.015	1.015	1.015	1.015	1.015	1.015	1.015	1.015	1.015	1.015	1.015	1.015	1.015	1.015	1.015	1.015	1.004	1.015	1.008	1.015	1.015	1.015
460		NC_019955.1	469857	470666	+	WP_015296233.1	WP_015296233.1	4-hydroxy-tetrahydrodipicolinate reductase	1-266: COG0289 (DapB, Dihydrodipicolinate reductase [Amino acid transport and metabolism].)		VPBB_RS02250	269	-	121	52	1.013	1.013	1.009	1.013	1.013	1.011	1.011	1.007	1.009	1.013	1.009	1.013	1.013	1.013	1.009	1.013	1.013	1.013	1.013	1.009	1.009	1.009	1.009	1.013	1.013	1.013	1.013	1.007	1.013	1.013	1.013	1.013	1.013	1.013
461		NC_019955.1	471148	472287	+	WP_021450198.1	WP_021450198.1	carbamoyl-phosphate synthase small subunit	1-374: PRK12564 (PRK12564, carbamoyl phosphate synthase small subunit; Reviewed)		VPBB_RS02255	379	-	120	52	1.032	1.032	1.032	1.032	1.029	1.032	1.032	1.032	1.032	1.028	1.032	1.033	1.033	1.033	1.032	1.033	1.033	1.033	1.033	1.032	1.032	1.032	1.032	1.033	1.033	1.033	1.033	1.029	1.032	1.032	1.032	1.032	1.028	1.028
462		NC_019955.1	472304	475537	+	WP_015296235.1	WP_015296235.1	carbamoyl-phosphate synthase large subunit	1-1068: PRK05294 (carB, carbamoyl phosphate synthase large subunit; Reviewed)	LIPO(Sec/SPII) (Pr: 0.693)	VPBB_RS02260	1077	+	118	51	1.026	1.026	1.026	1.026	1.026	1.026	1.026	1.026	1.026	1.026	1.026	1.027	1.027	1.027	1.026	1.027	1.027	1.027	1.027	1.026	1.026	1.026	1.026	1.027	1.027	1.027	1.027	1.026	1.026	1.026	1.026	1.026	1.026	1.026
463		NC_019955.1	476094	476516	-	WP_029849070.1	WP_029849070.1	hypothetical protein			VPBB_RS02265	140	-	74	33	0	0	0.986	0	0.986	0.986	0.986	0	0.986	0.979	0.986	0.993	0.993	0.993	0.986	0.993	0	0.993	0.993	0.986	0.986	0.986	0.986	0	0.993	0.993	0.993	0	0	0	0	0	0.979	0.979
465		NC_019955.1	477522	478301	+	WP_015296238.1	WP_015296238.1	hypothetical protein	6-259: cl21514 (TauE, Sulfite exporter TauE/SafE.)		VPBB_RS02275	259	-	121	52	0.973	0.973	0.975	0.973	0.977	0.971	0.971	0.975	0.975	0.971	0.975	0.983	0.983	0.983	0.975	0.983	0.983	0.983	0.983	0.975	0.975	0.975	0.975	0.983	0.983	0.983	0.983	0.979	0.973	0.963	0.954	0.971	0.971	0.971
466		NC_019955.1	478237	479097	-	WP_011105668.1	WP_011105668.1	LysR family transcriptional regulator	1-280: COG0583 (LysR, DNA-binding transcriptional regulator, LysR family [Transcription].)		VPBB_RS02280	286	-	121	52	1.017	1.017	1.023	1.017	1.023	1.023	1.023	1.021	1.023	1.023	1.023	1.023	1.023	1.023	1.023	1.023	1.023	1.023	1.023	1.023	1.023	1.023	1.023	1.023	1.023	1.023	1.023	1.021	1.016	1.009	1.023	1.017	1.023	1.023
467		NC_019955.1	479230	479850	-	WP_015296239.1	WP_015296239.1	hypothetical protein	4-206: cl27268 (UPF0126, UPF0126 domain.)		VPBB_RS02285	206	-	120	52	0.976	0.976	0.976	0.976	0.976	0.978	0.978	0.976	0.976	0.971	0.976	0.978	0.978	0.978	0.976	0.978	0.978	0.978	0.978	0.976	0.976	0.976	0.976	0.978	0.978	0.978	0.978	0.976	0.976	0.976	0.973	0.976	0.971	0.971
468		NC_019955.1	479922	480749	-	WP_072828735.1	WP_072828735.1	vitamin B12 ABC transporter substrate-binding protein BtuF	5-272: cl00262 (TroA-like, N/A.)	SP(Sec/SPI) (Pr: 0.979)	VPBB_RS02290	275	-	120	52	1.035	1.035	1.036	1.035	1.029	1.031	1.031	1.031	1.036	1.036	1.036	1.042	1.042	1.042	1.036	1.042	1.042	1.042	1.042	1.036	1.036	1.036	1.036	1.042	1.042	1.042	1.042	1.024	1.042	1.027	1.027	1.033	1.036	1.036
469		NC_019955.1	480746	481699	-	WP_015296241.1	WP_015296241.1	adenosylcobinamide-phosphate synthase	1-317: PRK08878 (PRK08878, adenosylcobinamide-phosphate synthase; Provisional)		VPBB_RS02295	317	+	121	52	0.992	0.992	0.991	0.992	0.994	0.995	0.995	0.991	0.991	0.987	0.991	1	1	1	0.991	1	1	1	1	0.991	0.991	0.991	0.991	1	1	1	1	0.991	0.994	0.976	0.984	0.987	0.987	0.987
470		NC_019955.1	481712	482407	-	WP_005461186.1	WP_005461186.1	5'-methylthioadenosine/S-adenosylhomocysteine nucleosidase	1-231: PRK05584 (PRK05584, 5'-methylthioadenosine/S-adenosylhomocysteine nucleosidase; Validated)		VPBB_RS02300	231	-	121	52	1.022	1.022	1.022	1.022	1.022	1.022	1.022	1.022	1.022	1.017	1.022	1.022	1.022	1.022	1.022	1.022	1.022	1.022	1.022	1.022	1.022	1.022	1.022	1.022	1.022	1.022	1.022	1.017	1.022	1.022	1.022	1.022	1.017	1.017
471		NC_019955.1	482470	482898	-	WP_005497122.1	WP_005497122.1	DUF1499 domain-containing protein	14-139: cl01841 (DUF1499, Protein of unknown function (DUF1499).)	LIPO(Sec/SPII) (Pr: 0.996)	VPBB_RS02305	142	-	121	52	1.028	1.028	1.028	1.028	1.021	1.028	1.028	1.028	1.028	1.028	1.028	1.039	1.039	1.039	1.028	1.039	1.039	1.039	1.039	1.028	1.028	1.028	1.028	1.039	1.039	1.039	1.039	1.039	1.021	1.039	1.028	1.039	1.028	1.028
472		NC_019955.1	482990	484402	-	WP_005461217.1	WP_005461217.1	glutamate synthase subunit beta	6-470: TIGR01318 (gltD_gamma_fam, glutamate synthase small subunit family protein, proteobacterial.)		VPBB_RS02310	470	-	119	52	1.032	1.032	1.036	1.032	1.03	1.034	1.034	1.031	1.036	1.031	1.036	1.036	1.036	1.036	1.036	1.036	1.036	1.036	1.036	1.036	1.036	1.036	1.036	1.036	1.036	1.036	1.036	1.028	1.031	1.031	1.032	1.029	1.031	1.031
473		NC_019955.1	484424	488887	-	WP_015296242.1	WP_015296242.1	glutamate synthase large subunit	1-1482: PRK11750 (gltB, glutamate synthase subunit alpha; Provisional)		VPBB_RS02315	1487	+	116	51	1.034	1.034	1.033	1.034	1.031	1.034	1.034	1.032	1.033	1.034	1.033	1.036	1.036	1.036	1.033	1.036	1.036	1.036	1.036	1.033	1.033	1.033	1.033	1.036	1.036	1.036	1.036	1.033	1.033	1.033	1.033	1.033	1.034	1.034
474		NC_019955.1	489339	490808	-	WP_005497129.1	WP_005497129.1	glutamate synthase subunit beta	1-479: PRK12810 (gltD, glutamate synthase subunit beta; Reviewed)		VPBB_RS02320	489	-	120	51	1.031	1.031	1.034	1.031	1.029	1.034	1.034	1.032	1.034	1.034	1.034	1.037	1.037	1.037	1.034	1.037	1.037	1.037	1.037	1.034	1.034	1.034	1.034	1.037	1.037	1.037	1.037	1.037	1.034	1.034	1.034	1.031	1.034	1.034
475		NC_019955.1	490808	495361	-	WP_015296243.1	WP_015296243.1	glutamate synthase large subunit	7-1506: PRK11750 (gltB, glutamate synthase subunit alpha; Provisional)		VPBB_RS02325	1517	+	119	52	1.036	1.036	1.035	1.036	1.036	1.035	1.035	1.036	1.035	1.036	1.035	1.039	1.039	1.039	1.035	1.039	1.039	1.039	1.039	1.035	1.035	1.035	1.035	1.039	1.039	1.039	1.039	1.035	1.035	1.033	1.036	1.035	1.036	1.036
476		NC_019955.1	495913	496872	+	WP_015296244.1	WP_015296244.1	TIGR01212 family radical SAM protein	6-301: TIGR01212 (TIGR01212, radical SAM protein, TIGR01212 family.)		VPBB_RS02330	319	-	121	52	1.033	1.033	1.041	1.033	1.034	1.038	1.038	1.027	1.041	1.036	1.041	1.042	1.042	1.042	1.041	1.042	1.042	1.042	1.042	1.041	1.041	1.041	1.041	1.042	1.042	1.042	1.042	1.03	1.041	1.034	1.03	1.036	1.036	1.036
477		NC_019955.1	496907	498652	+	WP_015296245.1	WP_015296245.1	sensor domain-containing diguanylate cyclase	412-573: pfam00990 (GGDEF, Diguanylate cyclase, GGDEF domain.); 260-404: PRK11091 (PRK11091, aerobic respiration control sensor protein ArcB; Provisional)		VPBB_RS02335	581	+	121	52	1.032	1.032	1.034	1.032	1.032	1.03	1.03	1.034	1.034	1.033	1.034	1.038	1.038	1.038	1.034	1.038	1.038	1.038	1.038	1.034	1.034	1.034	1.034	1.038	1.038	1.038	1.038	1.034	1.033	1.034	1.034	1.034	1.033	1.033
478		NC_019955.1	498879	501230	+	WP_015296246.1	WP_015296246.1	aerobic respiration two-component sensor histidine kinase ArcB	1-782: PRK11091 (PRK11091, aerobic respiration control sensor protein ArcB; Provisional)		VPBB_RS02340	783	+	120	52	1.017	1.017	1.017	1.017	1.019	1.019	1.019	1.015	1.017	1.017	1.017	1.02	1.02	1.02	1.017	1.02	1.02	1.02	1.02	1.017	1.017	1.017	1.017	1.02	1.02	1.02	1.02	1.019	1.017	1.017	1.019	1.013	1.017	1.017
479		NC_019955.1	501232	501696	+	WP_015296247.1	WP_015296247.1	hypothetical protein		LIPO(Sec/SPII) (Pr: 0.999)	VPBB_RS02345	154	-	121	51	1.006	1.006	0.997	1.006	0.997	1.01	1.01	1.006	0.997	1.006	0.997	1.01	1.01	1.01	0.997	1.01	1.01	1.01	1.01	0.997	0.997	0.997	0.997	1.01	1.01	1.01	1.01	1	1.01	1.01	1.01	1.01	1.006	1.006
480		NC_019955.1	501764	502480	-	WP_005479585.1	WP_005479585.1	two-component system response regulator ArcA	1-237: PRK11173 (PRK11173, two-component response regulator; Provisional)		VPBB_RS02350	238	+	120	51	1.032	1.032	1.032	1.032	1.032	1.032	1.032	1.032	1.032	1.032	1.032	1.032	1.032	1.032	1.032	1.032	1.032	1.032	1.032	1.032	1.032	1.032	1.032	1.032	1.032	1.032	1.032	1.032	1.032	1.032	1.032	1.032	1.032	1.032
481		NC_019955.1	502453	502644	-	WP_076621528.1	WP_076621528.1	hypothetical protein			VPBB_RS23450	63	-	115	50	1.032	1.032	1.032	1.032	1.032	1.032	1.032	1.032	1.032	1.032	1.032	1.032	1.032	1.032	1.032	1.032	1.032	1.032	1.032	1.032	1.032	1.032	1.032	1.032	1.032	1.032	1.032	0.71	0.71	0.71	0.71	1.032	1.032	1.032
482		NC_019955.1	502841	503248	+	WP_029826461.1	WP_029826461.1	DUF3293 domain-containing protein	36-105: pfam11697 (DUF3293, Protein of unknown function (DUF3293).)		VPBB_RS02355	135	-	119	51	1.03	1.03	1.03	1.03	1.004	1.019	1.019	1.03	1.03	1.019	1.03	1.037	1.037	1.037	1.03	1.037	1.037	1.037	1.037	1.03	1.03	1.03	1.03	1.037	1.037	1.037	1.037	1.015	1.011	1.03	1.022	1.019	1.019	1.019
483		NC_019955.1	503302	503784	+	WP_005460676.1	WP_005460676.1	ribonuclease	1-160: PRK12487 (PRK12487, ribonuclease activity regulator protein RraA; Reviewed)		VPBB_RS02360	160	-	121	52	1.031	1.031	1.031	1.031	1.031	1.031	1.031	1.031	1.031	1.031	1.031	1.031	1.031	1.031	1.031	1.031	1.031	1.031	1.031	1.031	1.031	1.031	1.031	1.031	1.031	1.031	1.031	1.031	1.031	1.031	1.031	1.031	1.031	1.031
484		NC_019955.1	503781	504260	-	WP_011105674.1	WP_011105674.1	hypothetical protein		SP(Sec/SPI) (Pr: 0.965)	VPBB_RS02365	159	-	120	52	1.025	1.025	1.025	1.025	1.003	1.009	1.009	1.025	1.025	1.025	1.025	1.025	1.025	1.025	1.025	1.025	1.025	1.025	1.025	1.025	1.025	1.025	1.025	1.025	1.025	1.025	1.025	1.025	1.006	1.025	1.009	1.009	1.025	1.025
485		NC_019955.1	504678	504755	+	WP_005479589.1	WP_005479589.1	hypothetical protein			VPBB_RS23455	25	-	96	42	0.986	0.986	0.986	0.986	0.986	0.986	0.986	0.986	0.986	0.986	0.986	0.986	0.986	0.986	0.986	0.986	0.986	0.986	0.986	0.986	0.986	0.986	0.986	0.986	0.986	0.986	0.986	0	0	0	0	0.986	0.986	0.986
486		NC_019955.1	504865	507324	+	WP_015296249.1	WP_015296249.1	bifunctional aspartate kinase/homoserine dehydrogenase I	1-819: PRK09436 (thrA, bifunctional aspartokinase I/homoserine dehydrogenase I; Provisional)		VPBB_RS02370	819	+	118	51	1.02	1.02	1.02	1.02	1.019	1.018	1.018	1.02	1.02	1.017	1.02	1.023	1.023	1.023	1.02	1.023	1.023	1.023	1.023	1.02	1.02	1.02	1.02	1.023	1.023	1.023	1.023	1.018	1.02	1.02	1.018	1.02	1.017	1.017
487		NC_019955.1	507345	508301	+	WP_041170538.1	WP_041170538.1	homoserine kinase	1-314: PRK01212 (PRK01212, homoserine kinase; Provisional)		VPBB_RS02375	318	-	120	51	1.016	1.016	1.016	1.016	1.016	1.016	1.016	1.016	1.016	1.016	1.016	1.027	1.027	1.027	1.016	1.027	1.027	1.027	1.027	1.016	1.016	1.016	1.016	1.027	1.027	1.027	1.027	1.013	1.016	1.014	1.016	1.016	1.016	1.016
488		NC_019955.1	508298	509578	+	WP_005479592.1	WP_005479592.1	threonine synthase	1-424: PRK09225 (PRK09225, threonine synthase; Validated)		VPBB_RS02380	426	+	120	51	1.031	1.031	1.031	1.031	1.022	1.026	1.026	1.027	1.031	1.027	1.031	1.031	1.031	1.031	1.031	1.031	1.031	1.031	1.031	1.031	1.031	1.031	1.031	1.031	1.028	1.031	1.031	1.023	1.022	1.031	1.028	1.026	1.027	1.027
489		NC_019955.1	509718	510095	-	WP_005459053.1	WP_005459053.1	autonomous glycyl radical cofactor GrcA	1-125: PRK11127 (PRK11127, autonomous glycyl radical cofactor GrcA; Provisional)		VPBB_RS02385	125	-	121	52	0.932	0.932	1.028	0.932	1.028	1.028	1.028	1.02	1.028	1.028	1.028	1.028	1.028	1.028	1.028	1.028	1.028	1.028	1.028	1.028	1.028	1.028	1.028	1.028	1.028	1.028	1.028	1.028	1.028	1.028	1.028	1.028	1.028	1.028
490		NC_019955.1	510422	511309	+	WP_015296251.1	WP_015296251.1	deoxyribonuclease IV	10-288: PRK01060 (PRK01060, endonuclease IV; Provisional)		VPBB_RS02390	295	-	118	50	1.032	1.032	1.034	1.032	1.041	1.039	1.039	1.036	1.031	1.034	1.034	1.046	1.046	1.046	1.034	1.046	1.046	1.046	1.046	1.034	1.034	1.034	1.034	1.046	1.046	1.046	1.046	1.031	1.039	1.029	1.032	1.032	1.034	1.034
491		NC_019955.1	511383	511499	+	WP_011105675.1	WP_011105675.1	hypothetical protein			VPBB_RS23460	38	-	117	50	1.054	1.054	1.054	1.054	1.054	1.054	1.054	1.054	1.054	1.054	1.054	1.054	1.054	1.054	1.054	1.054	1.054	1.054	1.054	1.054	1.054	1.054	1.054	1.054	1.054	1.054	1.054	1.054	1.054	1.029	1.054	1.024	1.054	1.054
492		NC_019955.1	511609	512289	+	WP_005465920.1	WP_005465920.1	uracil-DNA glycosylase	1-222: PRK05254 (PRK05254, uracil-DNA glycosylase; Provisional)		VPBB_RS02395	226	-	121	52	1.038	1.038	1.038	1.038	1.031	1.038	1.038	1.038	1.038	1.038	1.038	1.038	1.038	1.038	1.038	1.038	1.038	1.038	1.038	1.038	1.038	1.038	1.038	1.038	1.038	1.038	1.038	1.038	1.038	1.035	1.035	1.038	1.038	1.038
493		NC_019955.1	512384	512953	+	WP_011105676.1	WP_011105676.1	cation-binding protein	1-184: cl15774 (Hemerythrin-like, Hemerythrin family.)		VPBB_RS02400	189	-	120	52	1.011	1.011	1.011	1.011	1.011	1.011	1.011	1.008	1.011	1.011	1.011	1.011	1.011	1.011	1.011	1.011	1.011	1.011	1.011	1.011	1.011	1.011	1.011	1.011	1.011	1.011	1.011	1.011	1.011	1.011	1.011	1.011	1.011	1.011
494		NC_019955.1	513184	513369	-	WP_005459060.1	WP_005459060.1	DUF3545 domain-containing protein	1-59: pfam12065 (DUF3545, Protein of unknown function (DUF3545).)		VPBB_RS02405	61	-	121	52	1.008	1.008	1.008	1.008	1.008	1.008	1.008	1.008	1.008	1.008	1.008	1.008	1.008	1.008	1.008	1.008	1.008	1.008	1.008	1.008	1.008	1.008	1.008	1.008	1.008	1.008	1.008	1.008	1.008	1.008	1.008	1.008	1.008	1.008
495		NC_019955.1	514091	515524	+	WP_005459389.1	WP_005459389.1	alanine:cation symporter family protein	53-449: pfam01235 (Na_Ala_symp, Sodium:alanine symporter family.)		VPBB_RS02410	477	-	119	52	1.003	1.003	1.003	1.003	1.003	1	1	1.003	1.003	1.003	1.003	1.003	1.003	1.003	1.003	1.003	1.003	1.003	1.003	1.003	1.003	1.003	1.003	1.003	1.003	1.003	1.003	1.003	1.003	1.003	1.003	1.003	1.003	1.003
496		NC_019955.1	515632	516408	+	WP_005487639.1	WP_005487639.1	peroxide stress protein YaaA	1-257: PRK02101 (PRK02101, hypothetical protein; Validated)		VPBB_RS02415	258	-	120	51	1.033	1.033	1.033	1.033	1.033	1.033	1.033	1.033	1.033	1.029	1.033	1.033	1.033	1.033	1.033	1.033	1.033	1.033	1.033	1.033	1.033	1.033	1.033	1.033	1.033	1.033	1.033	1.033	1.029	1.029	1.025	1.033	1.029	1.029
497		NC_019955.1	516514	517737	-	WP_005479730.1	WP_005479730.1	ATP-dependent RNA helicase SrmB	3-379: PRK11192 (PRK11192, ATP-dependent RNA helicase SrmB; Provisional)		VPBB_RS02420	407	-	119	52	1.023	1.023	1.023	1.023	1.023	1.023	1.023	1.023	1.023	1.023	1.023	1.023	1.023	1.023	1.023	1.023	1.023	1.023	1.023	1.023	1.022	1.023	1.023	1.023	1.023	1.023	1.023	1.023	1.023	1.023	1.023	1.023	1.023	1.023
498		NC_019955.1	517845	518564	-	WP_029825627.1	WP_029825627.1	tRNA (adenosine(37)-N6)-methyltransferase TrmM	9-239: cl29228 (PrmA, Ribosomal protein L11 methyltransferase (PrmA).)		VPBB_RS02425	239	-	121	52	1.023	1.023	1.036	1.023	1.042	1.038	1.038	1.042	1.036	1.031	1.036	1.046	1.046	1.046	1.036	1.046	1.046	1.046	1.046	1.036	1.036	1.036	1.036	1.046	1.046	1.046	1.046	1.029	1.042	1.027	1.038	1.031	1.031	1.031
499		NC_019955.1	518896	520209	+	WP_005459396.1	WP_005459396.1	branched-chain amino acid transport system II carrier protein	6-426: pfam05525 (Branch_AA_trans, Branched-chain amino acid transport protein.)		VPBB_RS02430	437	-	120	52	0.977	0.977	0.978	0.977	0.981	0.981	0.981	0.981	0.978	0.981	0.978	0.981	0.981	0.981	0.978	0.981	0.981	0.981	0.981	0.978	0.978	0.978	0.978	0.981	0.981	0.981	0.981	0.981	0.981	0.981	0.981	0.981	0.981	0.981
500		NC_019955.1	520300	520818	-	WP_005479739.1	WP_005479739.1	flavodoxin FldB	1-172: PRK12359 (PRK12359, flavodoxin FldB; Provisional)		VPBB_RS02435	172	-	121	52	1.003	1.003	1.017	1.003	1.012	1.017	1.017	1.017	1.017	1.012	1.017	1.017	1.017	1.017	1.017	1.017	1.017	1.017	1.017	1.017	1.017	1.017	1.017	1.017	1.017	1.017	1.017	1.017	1.017	1.012	1.012	1.017	1.012	1.012
501		NC_019955.1	520986	521903	+	WP_005459400.1	WP_005459400.1	site-specific tyrosine recombinase XerD	9-305: PRK00283 (xerD, site-specific tyrosine recombinase XerD; Reviewed)		VPBB_RS02440	305	-	120	52	1.03	1.03	1.025	1.03	1.03	1.028	1.028	1.026	1.025	1.028	1.025	1.03	1.03	1.03	1.025	1.03	1.03	1.03	1.03	1.025	1.025	1.025	1.025	1.03	1.03	1.03	1.03	1.03	1.03	1.03	1.03	1.026	1.028	1.028
502		NC_019955.1	521963	522751	+	WP_005497149.1	WP_005497149.1	bifunctional protein-disulfide isomerase/oxidoreductase DsbC	42-261: PRK10877 (PRK10877, protein disulfide isomerase II DsbC; Provisional)	LIPO(Sec/SPII) (Pr: 0.995)	VPBB_RS02445	262	-	120	52	1.042	1.042	1.036	1.042	1.042	1.04	1.042	1.042	1.036	1.04	1.036	1.042	1.042	1.042	1.036	1.042	1.042	1.042	1.042	1.036	1.036	1.036	1.036	1.042	1.042	1.042	1.042	1.042	1.042	1.04	1.04	1.042	1.04	1.04
503		NC_019955.1	522797	524536	+	WP_005459404.1	WP_005459404.1	single-stranded-DNA-specific exonuclease RecJ	1-579: PRK11070 (PRK11070, ssDNA exonuclease RecJ; Provisional)		VPBB_RS02450	579	+	121	52	1.021	1.021	1.021	1.021	1.016	1.022	1.022	1.021	1.02	1.022	1.021	1.022	1.022	1.022	1.021	1.022	1.022	1.022	1.022	1.021	1.021	1.021	1.021	1.022	1.022	1.022	1.022	1.022	1.022	1.018	1.022	1.022	1.022	1.022
504		NC_019955.1	524780	525808	+	WP_071651809.1	WP_071651809.1	peptide chain release factor 2	2-342: PRK00578 (prfB, peptide chain release factor 2; Validated)		VPBB_RS02455	342	-	121	52	1.028	1.028	1.023	1.028	1.028	1.028	1.028	1.023	1.023	1.028	1.023	1.028	1.028	1.028	1.023	1.028	1.028	1.028	1.028	1.023	1.023	1.023	1.023	1.028	1.028	1.028	1.028	1.02	1.02	1.02	1.022	1.028	1.028	1.028
505		NC_019955.1	525843	527360	+	WP_005459407.1	WP_005459407.1	lysine--tRNA ligase	11-505: PRK00484 (lysS, lysyl-tRNA synthetase; Reviewed)		VPBB_RS02460	505	+	121	52	1.036	1.036	1.036	1.036	1.036	1.036	1.036	1.036	1.036	1.036	1.036	1.036	1.036	1.036	1.036	1.036	1.036	1.036	1.036	1.036	1.036	1.036	1.036	1.036	1.036	1.036	1.036	1.036	1.036	1.036	1.034	1.036	1.036	1.036
506		NC_019955.1	527610	528944	+	WP_005459408.1	WP_005459408.1	sigma-54-dependent Fis family transcriptional regulator	28-438: COG2204 (AtoC, DNA-binding transcriptional response regulator, NtrC family, contains REC, AAA-type ATPase, and a Fis-type DNA-binding domains [Signal transduction mechanisms].)		VPBB_RS02465	444	-	119	52	1.033	1.033	1.033	1.033	1.033	1.03	1.03	1.033	1.033	1.033	1.033	1.033	1.033	1.033	1.033	1.033	1.033	1.033	1.033	1.033	1.033	1.033	1.033	1.033	1.033	1.033	1.033	1.033	1.033	1.033	1.033	1.03	1.033	1.033
507		NC_019955.1	529454	529705	+	WP_005459410.1	WP_005459410.1	hypothetical protein			VPBB_RS02470	83	-	120	52	0.982	0.982	0.982	0.982	0.982	0.982	0.982	0.982	0.982	0.982	0.982	0.982	0.982	0.982	0.982	0.982	0.982	0.982	0.982	0.982	0.982	0.982	0.982	0.982	0.982	0.982	0.982	0.976	0.982	0.982	0.982	0.982	0.982	0.982
508		NC_019955.1	529839	530873	-	WP_015296254.1	WP_015296254.1	NADP(H)-dependent aldo-keto reductase	1-344: cl00470 (Aldo_ket_red, N/A.)		VPBB_RS02475	344	-	117	52	1.038	1.038	1.035	1.038	1.042	1.038	1.038	1.042	1.035	1.035	1.035	1.047	1.047	1.047	1.035	1.047	1.047	1.047	1.047	1.035	1.035	1.035	1.035	1.047	1.047	1.047	1.047	1.042	1.035	1.039	1.035	1.041	1.035	1.035
509		NC_019955.1	531030	531341	+	WP_005481791.1	WP_005481791.1	hypothetical protein			VPBB_RS02480	103	-	121	51	1.029	1.029	1.029	1.029	1.029	1.029	1.029	1	1.029	1.029	1.029	1.029	1.029	1.029	1.029	1.029	1.029	1.029	1.029	1.029	1.029	1.029	1.029	1.029	1.029	1.029	1.029	1	1.029	1.029	1.005	1.029	1.029	1.029
510		NC_019955.1	531356	532036	-	WP_015296255.1	WP_015296255.1	DNA mismatch repair endonuclease MutH	3-220: PRK05070 (PRK05070, DNA mismatch repair protein; Provisional)		VPBB_RS02485	226	-	118	51	1.015	1.015	1.018	1.015	1.018	1.004	1	1.02	1.018	1.018	1.018	1.027	1.027	1.027	1.018	1.027	1.027	1.027	1.027	1.018	1.018	1.018	1.018	1.027	1.027	1.027	1.027	1.015	1.018	1.018	1.018	1.018	1.018	1.018
511		NC_019955.1	532396	532575	-	WP_076621529.1	WP_076621529.1	hypothetical protein			VPBB_RS23465	59	-	115	49	1.008	1.008	1.008	1.008	1.008	0	0	1.008	1.008	0.983	1.008	1.008	1.008	1.008	1.008	1.008	1.008	1.008	1.008	1.008	1.008	1.008	1.008	1.008	1.008	1.008	1.008	0.624	0.597	0.624	0.587	1.008	0.983	0.983
512		NC_019955.1	532655	533179	+	WP_005457789.1	WP_005457789.1	RNA pyrophosphohydrolase	1-156: PRK00714 (PRK00714, RNA pyrophosphohydrolase; Reviewed)		VPBB_RS02490	174	-	121	52	1.034	1.034	1.029	1.034	1.034	1.034	1.034	1.034	1.029	1.034	1.029	1.034	1.034	1.034	1.029	1.034	1.034	1.034	1.034	1.029	1.029	1.029	1.029	1.034	1.034	1.034	1.034	1.034	1.034	1.034	1.034	1.034	1.034	1.034
513		NC_019955.1	533182	535428	+	WP_015296256.1	WP_015296256.1	phosphoenolpyruvate-protein phosphotransferase PtsP	1-747: PRK11061 (PRK11061, fused phosphoenolpyruvate-protein phosphotransferase PtsP/GAF domain; Provisional)		VPBB_RS02495	748	+	116	52	1.025	1.025	1.023	1.025	1.025	1.021	1.021	1.025	1.023	1.025	1.023	1.025	1.025	1.025	1.023	1.025	1.025	1.025	1.025	1.023	1.023	1.023	1.023	1.025	1.025	1.025	1.025	1.025	1.021	1.025	1.025	1.021	1.025	1.025
514		NC_019955.1	535435	536226	+	WP_005481395.1	WP_005481395.1	sulfite exporter TauE/SafE family protein	31-259: pfam01925 (TauE, Sulfite exporter TauE/SafE.)		VPBB_RS02500	263	-	119	51	0.964	0.964	0.964	0.964	0.964	0.962	0.962	0.964	0.964	0.958	0.964	0.964	0.964	0.964	0.964	0.964	0.964	0.964	0.964	0.964	0.964	0.964	0.964	0.964	0.96	0.964	0.964	0.962	0.964	0.964	0.964	0.962	0.958	0.958
515		NC_019955.1	536315	537136	+	WP_015296257.1	WP_015296257.1	prolipoprotein diacylglyceryl transferase	5-261: PRK00052 (PRK00052, prolipoprotein diacylglyceryl transferase; Reviewed)		VPBB_RS02505	273	-	119	52	0.984	0.984	0.982	0.984	0.987	0.985	0.985	0.987	0.982	0.987	0.982	0.995	0.995	0.995	0.982	0.995	0.995	0.995	0.995	0.982	0.982	0.982	0.982	0.995	0.995	0.995	0.995	0.987	0.987	0.987	0.985	0.987	0.987	0.987
516		NC_019955.1	537146	537997	+	WP_015296258.1	WP_015296258.1	thymidylate synthase	1-283: PRK01827 (thyA, thymidylate synthase; Reviewed)		VPBB_RS02510	283	+	121	51	1.048	1.048	1.048	1.048	1.048	1.048	1.048	1.048	1.048	1.048	1.048	1.051	1.051	1.051	1.048	1.051	1.051	1.051	1.051	1.048	1.048	1.048	1.048	1.051	1.051	1.051	1.051	1.048	1.048	1.044	1.048	1.048	1.048	1.048
517		NC_019955.1	538070	539227	-	WP_015296259.1	WP_015296259.1	flavohemoglobin expression-modulating QEGLA motif protein	20-379: cl06858 (DUF1704, Domain of unknown function (DUF1704).)		VPBB_RS02515	385	-	120	52	1.027	1.027	1.03	1.027	1.03	1.03	1.03	1.027	1.03	1.026	1.03	1.034	1.034	1.034	1.03	1.034	1.034	1.034	1.034	1.03	1.03	1.03	1.03	1.034	1.034	1.034	1.034	1.029	1.027	1.027	1.027	1.03	1.026	1.026
518		NC_019955.1	539520	540668	-	WP_005497177.1	WP_005497177.1	Na/Pi cotransporter family protein	15-381: COG1283 (NptA, Na+/phosphate symporter [Inorganic ion transport and metabolism].)		VPBB_RS02520	382	-	120	51	0.983	0.983	0.986	0.983	0.986	0.986	0.986	0.983	0.986	0.986	0.986	0.986	0.986	0.986	0.986	0.986	0.986	0.986	0.986	0.986	0.986	0.986	0.986	0.986	0.986	0.986	0.986	0.986	0.986	0.986	0.983	0.98	0.986	0.986
519		NC_019955.1	541053	541943	+	WP_005457134.1	WP_005457134.1	transcriptional activator NhaR	1-296: PRK11062 (nhaR, transcriptional activator NhaR; Provisional)		VPBB_RS02525	296	-	120	52	1.042	1.042	1.042	1.042	1.039	1.042	1.042	1.042	1.042	1.042	1.042	1.042	1.042	1.042	1.042	1.042	1.042	1.042	1.042	1.042	1.042	1.042	1.042	1.042	1.042	1.042	1.042	1.042	1.042	1.042	1.042	1.039	1.042	1.042
520		NC_019955.1	542236	542532	+	WP_005461077.1	WP_005461077.1	ArsR family transcriptional regulator	17-92: cd00090 (HTH_ARSR, Arsenical Resistance Operon Repressor and similar prokaryotic, metal regulated homodimeric repressors.)		VPBB_RS02530	98	-	121	52	1.005	1.005	1.005	1.005	1.005	1.005	1.005	1.005	1.005	1.005	1.005	1.005	1.005	1.005	1.005	1.005	1.005	1.005	1.005	1.005	1.005	1.005	1.005	1.005	1.005	1.005	1.005	1.005	1.005	1.005	1.005	1.005	1.005	1.005
521		NC_019955.1	542558	542692	-	WP_072828732.1	WP_072828732.1	hypothetical protein			VPBB_RS23470	44	-	111	50	0.972	0.972	0.989	0.972	0.989	0.989	0.989	0.989	0.989	0.989	0.989	1.016	1.016	1.016	0.989	1.016	1.016	1.016	1.016	0.989	0.989	0.989	0.989	1.016	1.016	1.016	1.016	0.989	0.958	0.989	0.989	0.989	0.989	0.989
522		NC_019955.1	542731	542991	-	WP_005381938.1	WP_005381938.1	30S ribosomal protein S20	1-86: PRK00239 (rpsT, 30S ribosomal protein S20; Reviewed)		VPBB_RS02535	86	-	121	51	0.983	0.983	0.983	0.983	0.983	0.983	0.983	0.983	0.983	0.983	0.983	0.983	0.983	0.983	0.983	0.983	0.983	0.983	0.983	0.983	0.983	0.983	0.983	0.983	0.983	0.983	0.983	0.983	0.983	0.983	0.983	0.983	0.983	0.983
523		NC_019955.1	543286	544848	+	WP_020904206.1	WP_020904206.1	murein biosynthesis integral membrane protein MurJ	13-439: cd13123 (MATE_MurJ_like, MurJ/MviN, a subfamily of the multidrug and toxic compound extrusion (MATE)-like proteins.)		VPBB_RS02540	520	-	118	52	0.992	0.992	0.988	0.992	0.99	0.99	0.99	0.988	0.988	0.99	0.988	0.992	0.992	0.992	0.988	0.992	0.992	0.992	0.992	0.988	0.988	0.988	0.988	0.992	0.992	0.992	0.992	0.988	0.988	0.99	0.986	0.992	0.99	0.99
524		NC_019955.1	544919	545854	+	WP_005477935.1	WP_005477935.1	bifunctional riboflavin kinase/FAD synthetase	2-308: PRK05627 (PRK05627, bifunctional riboflavin kinase/FMN adenylyltransferase; Reviewed)		VPBB_RS02545	311	-	120	52	1.024	1.024	1.024	1.024	1.019	1.024	1.024	1.021	1.024	1.024	1.024	1.024	1.024	1.024	1.024	1.024	1.024	1.024	1.024	1.024	1.024	1.024	1.024	1.024	1.024	1.024	1.024	1.024	1.019	1.024	1.024	1.024	1.024	1.024
525		NC_019955.1	545919	548747	+	WP_005488293.1	WP_005488293.1	isoleucine--tRNA ligase	1-934: PRK05743 (ileS, isoleucyl-tRNA synthetase; Reviewed)		VPBB_RS02550	942	-	119	51	1.036	1.036	1.036	1.036	1.036	1.036	1.036	1.035	1.036	1.036	1.036	1.036	1.036	1.036	1.036	1.036	1.036	1.036	1.036	1.036	1.036	1.036	1.036	1.036	1.036	1.036	1.036	1.036	1.036	1.036	1.036	1.036	1.036	1.036
526		NC_019955.1	548821	549330	+	WP_005460289.1	WP_005460289.1	lipoprotein signal peptidase	7-165: PRK00376 (lspA, lipoprotein signal peptidase; Reviewed)		VPBB_RS02555	169	-	119	52	1.012	1.012	1.015	1.012	1.012	1.015	1.015	1.012	1.015	1.015	1.015	1.015	1.015	1.015	1.015	1.015	1.015	1.015	1.015	1.015	1.015	1.015	1.015	1.015	1.015	1.015	1.015	1.015	1.012	1.012	1.015	1.015	1.015	1.015
527		NC_019955.1	549487	549918	+	WP_005497184.1	WP_005497184.1	peptidyl-prolyl cis-trans isomerase	1-143: cl19519 (FKBP_C, FKBP-type peptidyl-prolyl cis-trans isomerase.)		VPBB_RS02560	143	-	121	52	1	1	1.014	1	1.014	1.014	1.014	1.007	1.014	1.014	1.014	1.014	1.014	1.014	1.014	1.014	1.014	1.014	1.014	1.014	1.014	1.014	1.014	1.014	1.014	1.014	1.014	1.014	1.014	1.014	1.003	1.014	1.014	1.014
528		NC_019955.1	549955	550908	+	WP_005497186.1	WP_005497186.1	4-hydroxy-3-methylbut-2-enyl diphosphate reductase	1-304: PRK01045 (ispH, 4-hydroxy-3-methylbut-2-enyl diphosphate reductase; Reviewed)		VPBB_RS02565	317	+	120	52	1.022	1.022	1.025	1.022	1.021	1.025	1.025	1.025	1.025	1.025	1.025	1.025	1.025	1.025	1.025	1.025	1.025	1.025	1.025	1.025	1.025	1.025	1.025	1.025	1.025	1.025	1.025	1.025	1.019	1.024	1.025	1.025	1.025	1.025
529		NC_019955.1	550985	551713	-	WP_005460295.1	WP_005460295.1	DNA-binding response regulator	1-241: PRK11697 (PRK11697, putative two-component response-regulatory protein YehT; Provisional)		VPBB_RS02570	242	-	120	52	1.021	1.021	1.021	1.021	1.021	1.014	1.014	1.021	1.021	1.014	1.021	1.021	1.021	1.021	1.021	1.021	1.021	1.021	1.021	1.021	1.021	1.021	1.021	1.017	1.021	1.021	1.021	1.021	1.021	1.021	1.019	1.021	1.014	1.014
530		NC_019955.1	551745	553415	-	WP_005488281.1	WP_005488281.1	sensor histidine kinase	1-553: COG3275 (LytS, Sensor histidine kinase, LytS/YehU family [Signal transduction mechanisms].)		VPBB_RS02575	556	+	120	52	1.021	1.021	1.021	1.021	1.022	1.022	1.022	1.022	1.021	1.022	1.021	1.022	1.022	1.022	1.021	1.022	1.022	1.022	1.022	1.021	1.021	1.021	1.021	1.022	1.022	1.022	1.022	1.022	1.022	1.021	1.02	1.022	1.022	1.022
531		NC_019955.1	553561	555045	-	WP_005477897.1	WP_005477897.1	carbon starvation protein A	1-493: COG1966 (CstA, Carbon starvation protein CstA [Signal transduction mechanisms].)		VPBB_RS02580	494	-	120	52	1.011	1.011	1.011	1.011	1.01	1.007	1.007	1.011	1.011	1.011	1.011	1.011	1.011	1.011	1.011	1.011	1.011	1.011	1.011	1.011	1.011	1.011	1.011	1.011	1.011	1.011	1.011	1.009	1.009	1.011	1.008	1.011	1.011	1.011
532		NC_019955.1	555319	555660	+	WP_005460271.1	WP_005460271.1	DUF2799 domain-containing protein	28-109: pfam10973 (DUF2799, Protein of unknown function (DUF2799).)	LIPO(Sec/SPII) (Pr: 0.995)	VPBB_RS02585	113	-	121	52	1.031	1.031	1.035	1.031	1.035	1.031	1.031	1.031	1.035	1.035	1.035	1.035	1.035	1.035	1.035	1.035	1.035	1.035	1.035	1.035	1.035	1.035	1.035	1.035	1.035	1.035	1.035	1.035	1.035	1.031	1.031	1.035	1.035	1.035
533		NC_019955.1	555800	556132	+	WP_015296261.1	WP_015296261.1	hypothetical protein		SP(Sec/SPI) (Pr: 0.921)	VPBB_RS02590	110	-	121	52	0.995	0.995	0.995	0.995	0.995	1.005	1.005	1	0.995	0.995	0.995	1.014	1.014	1.014	0.995	1.014	1.014	1.014	1.014	0.995	0.995	0.995	0.995	1.014	1.014	1.014	1.014	0.995	1.005	1	0.973	0.986	0.995	0.995
534		NC_019955.1	556212	557138	-	WP_015296262.1	WP_015296262.1	N-acetylmuramic acid 6-phosphate etherase	12-307: PRK12570 (PRK12570, N-acetylmuramic acid-6-phosphate etherase; Reviewed)		VPBB_RS02595	308	-	120	52	1.005	1.005	1	1.005	1.003	1.003	1.003	0.994	1	1.003	1	1.013	1.013	1.013	1	1.013	1.013	1.013	1.013	1	1	1	1	1.013	1.013	1.013	1.013	1.005	0.998	0.995	1.002	0.995	1.003	1.003
535		NC_019955.1	557175	558287	-	WP_015296263.1	WP_015296263.1	anhydro-N-acetylmuramic acid kinase	5-367: PRK09585 (anmK, anhydro-N-acetylmuramic acid kinase; Reviewed)		VPBB_RS02600	370	+	119	52	1.028	1.028	1.019	1.028	1.027	1.031	1.031	1.026	1.019	1.028	1.019	1.035	1.038	1.035	1.019	1.038	1.038	1.038	1.038	1.019	1.019	1.019	1.019	1.038	1.035	1.038	1.038	1.031	1.024	1.028	1.027	1.036	1.028	1.028
536		NC_019955.1	558387	559370	+	WP_005477936.1	WP_005477936.1	beta-N-acetylhexosaminidase	1-325: PRK05337 (PRK05337, beta-hexosaminidase; Provisional)		VPBB_RS02605	327	-	120	52	1.034	1.034	1.035	1.034	1.032	1.031	1.031	1.034	1.035	1.034	1.035	1.035	1.035	1.035	1.035	1.035	1.035	1.035	1.035	1.035	1.035	1.035	1.035	1.035	1.035	1.035	1.035	1.034	1.029	1.031	1.034	1.031	1.034	1.034
537		NC_019955.1	559578	560651	+	WP_015296264.1	WP_015296264.1	3-deoxy-7-phosphoheptulonate synthase	1-353: PRK12755 (PRK12755, phospho-2-dehydro-3-deoxyheptonate aldolase; Provisional)		VPBB_RS02610	357	-	121	52	1.036	1.036	1.035	1.036	1.036	1.036	1.036	1.036	1.035	1.036	1.035	1.039	1.039	1.039	1.035	1.039	1.039	1.039	1.039	1.035	1.035	1.035	1.035	1.039	1.039	1.039	1.039	1.036	1.036	1.036	1.036	1.036	1.036	1.036
538		NC_019955.1	560677	561804	+	WP_015296265.1	WP_015296265.1	bifunctional chorismate mutase/prephenate dehydrogenase	1-374: PRK11199 (tyrA, bifunctional chorismate mutase/prephenate dehydrogenase; Provisional)		VPBB_RS02615	375	+	119	52	1.025	1.025	1.017	1.025	1.025	1.023	1.023	1.023	1.017	1.024	1.017	1.032	1.032	1.032	1.017	1.032	1.032	1.032	1.032	1.017	1.017	1.017	1.017	1.032	1.032	1.032	1.032	1.024	1.024	1.023	1.025	1.027	1.024	1.024
539		NC_019955.1	561867	562868	-	WP_005477915.1	WP_005477915.1	peptidase M23	83-270: COG0739 (NlpD, Murein DD-endopeptidase MepM and murein hydrolase activator NlpD, contain LysM domain [Cell wall/membrane/envelope biogenesis].); 21-134: pfam04375 (HemX, HemX, putative uroporphyrinogen-III C-methyltransferase.)		VPBB_RS02620	333	+	121	52	1.036	1.036	1.036	1.036	1.027	1.033	1.033	1.036	1.036	1.036	1.036	1.036	1.036	1.036	1.036	1.036	1.036	1.036	1.036	1.036	1.036	1.036	1.036	1.036	1.036	1.036	1.036	1.036	1.036	1.036	1.033	1.035	1.036	1.036
540		NC_019955.1	562897	563265	-	WP_015296266.1	WP_015296266.1	PilZ domain-containing protein	3-100: pfam07238 (PilZ, PilZ domain.)		VPBB_RS02625	122	-	121	52	0.98	0.98	0.98	0.98	0.971	0.975	0.975	0.975	0.98	0.98	0.98	0.996	0.996	0.996	0.98	0.996	0.996	0.996	0.996	0.98	0.98	0.98	0.98	0.996	0.996	0.996	0.996	0.975	0.98	0.975	0.975	0.975	0.98	0.98
541		NC_019955.1	563322	563513	+	WP_025543213.1	WP_025543213.1	hypothetical protein			VPBB_RS23475	63	-	117	51	1	1	0.968	1	1.008	0.968	0.968	1	0.968	0.968	0.968	1.04	1.04	1.04	0.968	1.04	1.04	1.04	1.04	0.968	0.968	0.968	0.968	1.04	1.04	1.04	1.04	1.008	0.976	0.992	1	1	0.968	0.968
542		NC_019955.1	563569	565236	-	WP_005460278.1	WP_005460278.1	energy-dependent translational throttle protein EttA	1-555: PRK11819 (PRK11819, putative ABC transporter ATP-binding protein; Reviewed)		VPBB_RS02630	555	-	119	52	1.026	1.026	1.026	1.026	1.025	1.026	1.026	1.026	1.026	1.026	1.026	1.026	1.026	1.026	1.026	1.026	1.026	1.026	1.026	1.026	1.026	1.026	1.026	1.026	1.026	1.026	1.026	1.026	1.026	1.026	1.026	1.026	1.026	1.026
543		NC_019955.1	565600	567546	+	WP_029825625.1	WP_029825625.1	murein transglycosylase	16-648: cl30778 (MltE, Soluble lytic murein transglycosylase and related regulatory proteins (some contain LysM/invasin domains) [Cell wall/membrane/envelope biogenesis].)	SP(Sec/SPI) (Pr: 0.761)	VPBB_RS02635	648	+	120	52	1.032	1.032	1.032	1.032	1.033	1.03	1.03	1.032	1.032	1.032	1.032	1.035	1.035	1.035	1.032	1.035	1.035	1.035	1.035	1.032	1.032	1.032	1.032	1.035	1.035	1.035	1.035	1.032	1.032	1.03	1.032	1.034	1.032	1.032
544		NC_019955.1	567560	567871	+	WP_029825623.1	WP_029825623.1	trp operon repressor	2-100: PRK01381 (PRK01381, Trp operon repressor; Provisional)		VPBB_RS02640	103	-	121	52	0.981	0.981	0.981	0.981	0.985	0.985	0.985	0.971	0.981	0.981	0.981	0.99	0.99	0.99	0.981	0.99	0.99	0.99	0.99	0.981	0.981	0.981	0.981	0.99	0.99	0.99	0.99	0.981	0.981	0.981	0.981	0.981	0.981	0.981
545		NC_019955.1	567920	568468	-	WP_005477888.1	WP_005477888.1	non-canonical purine NTP phosphatase	7-179: PRK05074 (PRK05074, inosine/xanthosine triphosphatase; Reviewed)		VPBB_RS02645	182	-	120	52	1.014	1.014	1.03	1.014	1.022	1.022	1.022	1.025	1.03	1.016	1.03	1.03	1.03	1.03	1.03	1.03	1.03	1.03	1.03	1.03	1.03	1.03	1.03	1.03	1.03	1.03	1.03	1.019	1.016	1.016	1.022	1.03	1.016	1.016
546		NC_019955.1	568478	569656	-	WP_015296269.1	WP_015296269.1	prephenate dehydratase	1-386: PRK10622 (pheA, bifunctional chorismate mutase/prephenate dehydratase; Provisional)		VPBB_RS02650	392	+	120	52	1.029	1.029	1.029	1.029	1.026	1.029	1.029	1.026	1.029	1.029	1.029	1.033	1.033	1.033	1.029	1.033	1.033	1.033	1.033	1.029	1.029	1.029	1.029	1.033	1.033	1.033	1.033	1.029	1.029	1.029	1.029	1.029	1.029	1.029
547		NC_019955.1	569900	570226	-	WP_005468590.1	WP_005468590.1	ribosomal subunit interface protein	1-100: COG1544 (RaiA, Ribosome-associated translation inhibitor RaiA [Translation, ribosomal structure and biogenesis].)		VPBB_RS02655	108	-	121	52	1.014	1.014	1.014	1.014	1.014	1.014	1.014	1.014	1.014	1.014	1.014	1.014	1.014	1.014	1.014	1.014	1.014	1.014	1.014	1.014	1.014	1.014	1.014	1.014	1.014	1.014	1.014	1.014	1.014	1.014	1.014	1.014	1.014	1.014
548		NC_019955.1	570556	572043	-	WP_072832898.1	WP_072832898.1	lytic transglycosylase F	45-278: cd01009 (PBP2_YfhD_N, The solute binding domain of YfhD proteins, a member of the type 2 periplasmic binding fold protein superfamily.); 304-454: cd13403 (MLTF_like, Membrane-bound lytic murein transglycosylase F (MLTF) and similar proteins.)	SP(Sec/SPI) (Pr: 0.993)	VPBB_RS02660	495	-	117	51	1.012	1.012	1.012	1.012	1.013	1.008	1.008	1.009	1.012	1.011	1.012	1.016	1.016	1.016	1.012	1.016	1.016	1.016	1.016	1.012	1.012	1.012	1.012	1.016	1.016	1.016	1.015	1.008	1.009	1.01	1.013	1.008	1.011	1.011
549		NC_019955.1	572173	572901	-	WP_005460312.1	WP_005460312.1	outer membrane protein assembly factor BamD	29-240: cd15830 (BamD, BamD lipoprotein, a component of the beta-barrel assembly machinery.)	LIPO(Sec/SPII) (Pr: 0.999)	VPBB_RS02665	242	-	120	52	1.025	1.025	1.025	1.025	1.021	1.019	1.021	1.023	1.025	1.025	1.025	1.025	1.025	1.025	1.025	1.025	1.025	1.025	1.025	1.025	1.025	1.025	1.025	1.025	1.025	1.025	1.025	1.025	1.025	1.025	1.025	1.025	1.025	1.025
550		NC_019955.1	573038	574015	+	WP_005460300.1	WP_005460300.1	ribosomal large subunit pseudouridine synthase D	1-325: PRK11180 (rluD, 23S rRNA pseudouridine synthase D; Provisional)		VPBB_RS02670	325	+	118	52	1.017	1.017	1.017	1.017	1.014	1.014	1.014	1.015	1.017	1.017	1.017	1.017	1.017	1.017	1.017	1.017	1.017	1.017	1.017	1.017	1.017	1.017	1.017	1.017	1.017	1.017	1.017	1.017	1.012	1.017	1.017	1.017	1.017	1.017
551		NC_019955.1	574017	574745	+	WP_015296271.1	WP_015296271.1	multi-copper polyphenol oxidoreductase	1-240: cl00650 (Cu-oxidase_4, Multi-copper polyphenol oxidoreductase laccase.)		VPBB_RS02675	242	-	121	52	0.992	0.992	0.994	0.992	0.988	1.004	1.004	1.004	0.994	0.994	0.994	1.031	1.031	1.031	0.994	1.031	1.031	1.031	1.031	0.994	0.994	0.994	0.994	1.031	1.031	1.031	1.031	1	0.983	0.99	0.994	1.002	0.994	0.994
552		NC_019955.1	574893	577466	+	WP_005460310.1	WP_005460310.1	chaperone protein ClpB	6-853: TIGR03346 (chaperone_ClpB, ATP-dependent chaperone ClpB.)		VPBB_RS02680	857	-	120	52	1.012	1.012	1.012	1.012	1.012	1.011	1.011	1.011	1.012	1.012	1.012	1.012	1.012	1.012	1.012	1.012	1.012	1.012	1.012	1.012	1.012	1.012	1.012	1.012	1.012	1.012	1.012	1.012	1.012	1.012	1.012	1.012	1.012	1.012
553		NC_019955.1	577723	577887	+	WP_072828726.1	WP_072828726.1	hypothetical protein			VPBB_RS23480	54	-	104	49	1.019	1.019	0.972	1.019	0.981	1.028	1.028	1.019	0.972	0.991	0.972	1.074	1.046	1.074	0.972	1.046	1.074	1.074	1.074	0.972	0.972	0.972	0.972	1.074	1.074	1.074	1.074	1.019	1.019	0	1.019	1.019	0.991	0
554		NC_019955.1	583733	584065	+	WP_005483015.1	WP_005483015.1	DUF1904 domain-containing protein	2-109: pfam08921 (DUF1904, Domain of unknown function (DUF1904).)		VPBB_RS02720	110	-	121	52	1.036	1.036	1.036	1.036	1.036	1.023	1.023	1.036	1.036	1.036	1.036	1.036	1.036	1.036	1.036	1.036	1.036	1.036	1.036	1.036	1.036	1.036	1.036	1.036	1.036	1.036	1.036	1.036	1.036	1.036	1.036	1.036	1.036	1.036
555		NC_019955.1	584075	584914	+	WP_005460197.1	WP_005460197.1	penicillin-insensitive murein endopeptidase	1-255: PRK09429 (mepA, penicillin-insensitive murein endopeptidase; Reviewed)	SP(Sec/SPI) (Pr: 0.986)	VPBB_RS02725	279	+	118	52	1.036	1.036	1.029	1.036	1.036	1.022	1.022	1.036	1.029	1.029	1.029	1.036	1.036	1.036	1.029	1.036	1.036	1.036	1.036	1.029	1.029	1.029	1.029	1.036	1.036	1.036	1.036	1.036	1.009	1.032	1.025	1.027	1.029	1.029
556		NC_019955.1	585235	585543	+	WP_005496359.1	WP_005496359.1	hypothetical protein			VPBB_RS02730	102	-	121	52	1.069	1.069	1.069	1.069	1.069	1.069	1.069	1.069	1.069	1.069	1.069	1.069	1.069	1.069	1.069	1.069	1.069	1.069	1.069	1.069	1.069	1.069	1.069	1.069	1.069	1.069	1.069	1.069	1.069	1.069	1.069	1.069	1.069	1.069
557		NC_019955.1	585586	585840	-	WP_005460170.1	WP_005460170.1	ferredoxin	9-61: PRK07118 (PRK07118, ferredoxin; Validated)		VPBB_RS02735	84	-	121	52	1.018	1.018	1.018	1.018	1.018	1.006	1.006	1.018	1.018	1.018	1.018	1.018	1.018	1.018	1.018	1.018	1.018	1.018	1.018	1.018	1.018	1.018	1.018	1.018	1.018	1.018	1.018	1.018	1.018	1.018	1.018	1.018	1.018	1.018
558		NC_019955.1	585843	587243	-	WP_005496358.1	WP_005496358.1	U32 family peptidase	7-455: PRK15452 (PRK15452, putative protease; Provisional)		VPBB_RS02740	466	+	121	52	1.047	1.047	1.044	1.047	1.047	1.046	1.046	1.047	1.044	1.047	1.044	1.047	1.047	1.047	1.044	1.047	1.047	1.047	1.047	1.044	1.044	1.044	1.044	1.047	1.047	1.047	1.047	1.047	1.047	1.047	1.047	1.047	1.047	1.047
559		NC_019955.1	587409	588323	-	WP_015296274.1	WP_015296274.1	recombination-associated protein RdgC	1-303: PRK00321 (rdgC, recombination associated protein; Reviewed)		VPBB_RS02745	304	-	120	51	1.033	1.033	1.033	1.033	1.033	1.033	1.033	1.036	1.033	1.036	1.033	1.038	1.038	1.038	1.033	1.038	1.038	1.038	1.038	1.033	1.033	1.033	1.033	1.038	1.038	1.038	1.038	1.035	1.033	1.036	1.031	1.033	1.036	1.036
561		NC_019955.1	588550	589239	+	WP_005460184.1	WP_005460184.1	phosphate regulon transcriptional regulatory protein PhoB	1-226: TIGR02154 (PhoB, phosphate regulon transcriptional regulatory protein PhoB.)		VPBB_RS02750	229	-	121	52	1.028	1.028	1.028	1.028	1.028	1.028	1.028	1.028	1.028	1.028	1.028	1.028	1.028	1.028	1.028	1.028	1.028	1.028	1.028	1.028	1.028	1.028	1.028	1.028	1.028	1.028	1.028	1.028	1.028	1.028	1.028	1.028	1.028	1.028
562		NC_019955.1	589280	590578	+	WP_005460158.1	WP_005460158.1	two-component system sensor histidine kinase PhoR	1-432: PRK11006 (phoR, phosphate regulon sensor protein; Provisional)		VPBB_RS02755	432	+	117	52	1.025	1.025	1.031	1.025	1.029	1.031	1.031	1.029	1.031	1.031	1.031	1.031	1.031	1.031	1.031	1.031	1.031	1.031	1.031	1.031	1.031	1.031	1.031	1.031	1.031	1.031	1.031	1.031	1.031	1.029	1.029	1.029	1.031	1.031
563		NC_019955.1	590578	591537	+	WP_015296276.1	WP_015296276.1	phosphate ABC transporter substrate-binding protein	1-305: cl21456 (Periplasmic_Binding_Protein_Type_2, Type 2 periplasmic binding fold superfamily.)	SP(Sec/SPI) (Pr: 0.995)	VPBB_RS02760	319	-	119	52	1.038	1.038	1.028	1.038	1.038	1.038	1.038	1.033	1.028	1.036	1.028	1.038	1.038	1.038	1.028	1.038	1.038	1.038	1.038	1.028	1.028	1.028	1.028	1.038	1.038	1.038	1.038	1.033	1.031	1.03	1.038	1.036	1.036	1.036
564		NC_019955.1	591564	593069	-	WP_015296277.1	WP_015296277.1	exopolyphosphatase	12-500: cl17037 (NBD_sugar-kinase_HSP70_actin, Nucleotide-Binding Domain of the sugar kinase/HSP70/actin superfamily.)		VPBB_RS02765	501	-	121	52	1.015	1.015	1.012	1.015	1.017	1.007	1.007	1.016	1.012	1.017	1.012	1.021	1.021	1.021	1.012	1.021	1.021	1.021	1.021	1.012	1.012	1.012	1.012	1.021	1.021	1.021	1.021	1.019	1.014	1.015	1.014	1.016	1.017	1.017
565		NC_019955.1	593053	595143	-	WP_005460183.1	WP_005460183.1	polyphosphate kinase	7-678: TIGR03705 (poly_P_kin, polyphosphate kinase 1.)		VPBB_RS02770	696	+	120	52	1.03	1.03	1.03	1.03	1.03	1.029	1.029	1.03	1.03	1.03	1.03	1.029	1.029	1.029	1.03	1.029	1.03	1.029	1.029	1.03	1.03	1.03	1.03	1.03	1.029	1.029	1.029	1.03	1.03	1.03	1.03	1.03	1.03	1.03
566		NC_019955.1	595352	597556	+	WP_015296278.1	WP_015296278.1	phosphate ABC transporter permease	1-734: COG4590 (COG4590, ABC-type uncharacterized transport system, permease component [General function prediction only].)		VPBB_RS02775	734	+	119	51	1.012	1.012	1.016	1.012	1.016	1.014	1.014	1.014	1.016	1.015	1.016	1.018	1.018	1.018	1.016	1.018	1.018	1.018	1.018	1.016	1.016	1.016	1.016	1.018	1.018	1.018	1.018	1.013	1.014	1.014	1.012	1.014	1.015	1.015
567		NC_019955.1	597588	599261	+	WP_005496353.1	WP_005496353.1	phosphate ABC transporter, permease protein PstA	288-551: COG0581 (PstA, ABC-type phosphate transport system, permease component [Inorganic ion transport and metabolism].); 1-288: COG4985 (COG4985, ABC-type phosphate transport system, auxiliary component [Inorganic ion transport and metabolism].)		VPBB_RS02780	557	+	120	52	1.001	1.001	1.007	1.001	1.01	1.008	1.008	1.01	1.007	0.999	1.007	1.012	1.012	1.012	1.007	1.012	1.012	1.012	1.012	1.007	1.007	1.007	1.007	1.012	1.012	1.012	1.012	1.012	1.012	1.012	1.003	1.01	1.006	1.006
568		NC_019955.1	599264	600082	+	WP_005460191.1	WP_005460191.1	phosphate ABC transporter ATP-binding protein	1-272: PRK14236 (PRK14236, phosphate transporter ATP-binding protein; Provisional)		VPBB_RS02785	272	+	121	52	1.044	1.044	1.044	1.044	1.044	1.044	1.044	1.044	1.044	1.044	1.044	1.044	1.044	1.044	1.044	1.044	1.044	1.044	1.044	1.044	1.044	1.044	1.044	1.044	1.044	1.044	1.044	1.044	1.044	1.044	1.044	1.044	1.044	1.044
569		NC_019955.1	600113	600811	+	WP_005440349.1	WP_005440349.1	phosphate transport system regulator PhoU	1-232: PRK11115 (PRK11115, transcriptional regulator PhoU; Provisional)		VPBB_RS02790	232	-	119	52	1.026	1.026	1.026	1.026	1.026	1.026	1.026	1.026	1.026	1.026	1.026	1.026	1.026	1.026	1.026	1.026	1.026	1.026	1.026	1.026	1.026	1.026	1.026	1.026	1.026	1.026	1.026	1.026	1.026	1.026	1.026	1.026	1.026	1.026
570		NC_019955.1	600872	601648	-	WP_015296279.1	WP_015296279.1	polyphosphate kinase 2	3-232: TIGR03707 (PPK2_P_aer, polyphosphate kinase 2, PA0141 family.)		VPBB_RS02795	258	-	119	52	1.029	1.029	1.029	1.029	1.029	1.029	1.029	1.029	1.029	1.023	1.029	1.035	1.035	1.035	1.029	1.035	1.035	1.035	1.035	1.029	1.029	1.029	1.029	1.035	1.035	1.035	1.035	1.029	1.019	1.029	1.029	1.029	1.023	1.023
571		NC_019955.1	601718	602461	-	WP_005488290.1	WP_005488290.1	copper homeostasis protein CutC	5-247: COG3142 (CutC, Copper homeostasis protein CutC [Inorganic ion transport and metabolism].)		VPBB_RS02800	247	-	119	52	1.03	1.03	1.014	1.03	1.012	1.034	1.034	1.02	1.014	1.022	1.014	1.034	1.034	1.034	1.014	1.034	1.034	1.034	1.034	1.014	1.014	1.014	1.014	1.034	1.034	1.034	1.034	1.016	1.03	1.03	1.02	1.016	1.022	1.022
573		NC_019955.1	602747	603358	-	WP_005381738.1	WP_005381738.1	peroxidase	1-200: PRK15000 (PRK15000, peroxidase; Provisional)		VPBB_RS02805	203	-	121	52	1.027	1.027	1.027	1.027	1.027	1.027	1.027	1.027	1.027	1.027	1.027	1.027	1.027	1.027	1.027	1.027	1.027	1.027	1.027	1.027	1.027	1.027	1.027	1.027	1.027	1.027	1.027	1.027	1.027	1.027	1.027	1.027	1.027	1.027
574		NC_019955.1	603559	604464	+	WP_005460156.1	WP_005460156.1	hydrogen peroxide-inducible genes activator	98-297: cd08411 (PBP2_OxyR, The C-terminal substrate-binding domain of the LysR-type transcriptional regulator OxyR, a member of the type 2 periplasmic binding fold protein superfamily.); 7-68: pfam00126 (HTH_1, Bacterial regulatory helix-turn-helix protein, lysR family.)		VPBB_RS02810	301	-	121	52	1.03	1.03	1.03	1.03	1.03	1.03	1.03	1.03	1.03	1.03	1.03	1.03	1.03	1.03	1.03	1.03	1.03	1.03	1.03	1.03	1.03	1.03	1.03	1.03	1.03	1.03	1.03	1.03	1.03	1.03	1.03	1.03	1.03	1.03
575		NC_019955.1	605065	606699	+	WP_072828881.1	WP_072828881.1	malate synthase A	14-544: PRK09255 (PRK09255, malate synthase; Validated)		VPBB_RS02815	544	-	119	52	1.039	1.039	1.036	1.039	1.038	1.037	1.037	1.038	1.036	1.034	1.036	1.046	1.046	1.046	1.036	1.046	1.046	1.046	1.046	1.036	1.036	1.036	1.036	1.046	1.046	1.046	1.046	1.038	1.039	1.041	1.039	1.039	1.034	1.034
576		NC_019955.1	606818	608128	+	WP_005460165.1	WP_005460165.1	isocitrate lyase	1-436: PRK15063 (PRK15063, isocitrate lyase; Provisional)		VPBB_RS02820	436	-	121	52	1.046	1.046	1.046	1.046	1.046	1.046	1.046	1.046	1.046	1.046	1.046	1.046	1.046	1.046	1.046	1.046	1.046	1.046	1.046	1.046	1.046	1.046	1.046	1.046	1.046	1.046	1.046	1.046	1.046	1.046	1.046	1.046	1.046	1.046
577		NC_019955.1	608207	608665	-	WP_005460159.1	WP_005460159.1	acetoin utilization protein AcuB	3-131: cd04584 (CBS_pair_AcuB_like, Two tandem repeats of the cystathionine beta-synthase (CBS pair) domains associated with the ACT domain.)		VPBB_RS02825	152	-	121	52	1.02	1.02	1.02	1.02	1.02	1.02	1.02	1.02	1.02	1.02	1.02	1.02	1.02	1.02	1.02	1.02	1.02	1.02	1.02	1.02	1.02	1.02	1.02	1.02	1.02	1.02	1.02	1.02	1.013	1.02	1.02	1.02	1.02	1.02
578		NC_019955.1	608749	608931	-	WP_005460172.1	WP_005460172.1	hypothetical protein			VPBB_RS23495	60	-	114	49	1.033	1.033	1.033	1.033	1.033	1.033	1.033	1.033	1.033	1.033	1.033	1.058	1.058	1.058	1.033	1.058	1.058	1.058	1.058	1.033	1.033	1.033	1.033	1.058	1.058	1.058	1.058	1.033	1.033	1.017	1.033	1.033	1.033	1.033
579		NC_019955.1	608971	610131	+	WP_072828883.1	WP_072828883.1	GlyGly-CTERM sorting domain-containing protein	25-315: smart00020 (Tryp_SPc, Trypsin-like serine protease.)	SP(Sec/SPI) (Pr: 0.993)	VPBB_RS02830	386	-	118	52	1.04	1.04	1.039	1.04	1.031	1.041	1.041	1.038	1.039	1.038	1.039	1.043	1.043	1.043	1.039	1.043	1.043	1.043	1.043	1.039	1.039	1.039	1.039	1.043	1.043	1.043	1.043	1.04	1.041	1.034	1.036	1.038	1.038	1.038
580		NC_019955.1	610437	611489	+	WP_015296282.1	WP_015296282.1	tRNA preQ1(34) S-adenosylmethionine ribosyltransferase-isomerase QueA	1-345: PRK00147 (queA, S-adenosylmethionine:tRNA ribosyltransferase-isomerase; Provisional)		VPBB_RS02835	350	-	120	52	1.033	1.033	1.03	1.033	1.029	1.033	1.033	1.031	1.03	1.031	1.03	1.034	1.034	1.034	1.03	1.034	1.034	1.034	1.034	1.03	1.03	1.03	1.03	1.034	1.034	1.034	1.034	1.03	1.033	1.03	1.03	1.033	1.031	1.031
581		NC_019955.1	611637	612770	+	WP_005460199.1	WP_005460199.1	tRNA guanosine(34) transglycosylase Tgt	1-366: PRK00112 (tgt, queuine tRNA-ribosyltransferase; Provisional)		VPBB_RS02840	377	-	120	52	1.046	1.046	1.046	1.046	1.046	1.044	1.044	1.046	1.046	1.046	1.046	1.046	1.046	1.046	1.046	1.046	1.046	1.046	1.046	1.046	1.046	1.046	1.046	1.046	1.046	1.046	1.046	1.046	1.046	1.044	1.042	1.046	1.046	1.046
582		NC_019955.1	612936	613265	+	WP_005460204.1	WP_005460204.1	preprotein translocase subunit YajC	19-109: PRK05585 (yajC, preprotein translocase subunit YajC; Validated)		VPBB_RS02845	109	-	120	52	1.014	1.014	1.014	1.014	1.014	1.014	1.014	1.014	1.014	1.014	1.014	1.014	1.014	1.014	1.014	1.014	1.014	1.014	1.014	1.014	1.014	1.014	1.014	1.014	1.014	1.014	1.014	1.014	1.014	1.014	1.014	1.014	1.014	1.014
583		NC_019955.1	613287	615143	+	WP_005460193.1	WP_005460193.1	protein translocase subunit SecD	8-618: PRK05812 (secD, preprotein translocase subunit SecD; Reviewed); 2-103: pfam13721 (SecD-TM1, SecD export protein N-terminal TM region.)	SP(Sec/SPI) (Pr: 0.569)	VPBB_RS02850	618	+	119	52	1.014	1.014	1.013	1.014	1.014	1.014	1.014	1.014	1.013	1.014	1.013	1.014	1.014	1.014	1.013	1.014	1.014	1.014	1.014	1.013	1.013	1.013	1.013	1.014	1.014	1.014	1.014	1.014	1.014	1.014	1.012	1.012	1.014	1.014
584		NC_019955.1	615158	616105	+	WP_005460198.1	WP_005460198.1	protein translocase subunit SecF	8-299: PRK13022 (secF, preprotein translocase subunit SecF; Reviewed)		VPBB_RS02855	315	-	118	52	1.003	1.003	1.003	1.003	1.003	1.003	1.003	1.003	1.003	1.003	1.003	1.003	1.003	1.002	1.003	1.003	1.003	1.003	1.003	1.003	1.003	1.003	1.003	1.003	1.003	1.003	1.003	1.003	1.003	1.003	1.003	1.003	1.003	1.003
585		NC_019955.1	616363	617166	-	WP_005460178.1	WP_005460178.1	inositol-1-monophosphatase	1-265: cl00289 (FIG, N/A.)		VPBB_RS02860	267	-	119	52	1.041	1.041	1.041	1.041	1.041	1.041	1.041	1.041	1.041	1.041	1.041	1.041	1.041	1.041	1.041	1.041	1.041	1.041	1.041	1.041	1.041	1.041	1.041	1.041	1.041	1.041	1.041	1.037	1.041	1.041	1.041	1.041	1.041	1.041
586		NC_019955.1	617398	618117	+	WP_005460175.1	WP_005460175.1	tRNA (cytosine(32)/uridine(32)-2'-O)-methyltransferase TrmJ	1-238: PRK15114 (PRK15114, tRNA (cytidine/uridine-2'-O-)-methyltransferase TrmJ; Provisional)		VPBB_RS02865	239	-	121	52	1.029	1.029	1.029	1.029	1.029	1.029	1.029	1.029	1.029	1.029	1.029	1.029	1.029	1.029	1.029	1.029	1.029	1.029	1.029	1.029	1.029	1.029	1.029	1.029	1.029	1.029	1.029	1.029	1.029	1.029	1.029	1.029	1.029	1.029
587		NC_019955.1	618243	618749	+	WP_041170539.1	WP_041170539.1	Fe-S cluster assembly transcriptional regulator IscR	1-168: cl21459 (HTH, Helix-turn-helix domains.)		VPBB_RS02870	168	-	120	52	1.015	1.015	1.006	1.015	1.006	1.015	1.015	1.015	0.991	1.015	1.006	1.015	1.015	1.015	1.006	1.015	1.015	1.015	1.015	1.006	1.006	1.006	1.006	1.015	1.015	1.015	1.015	1.006	1.015	1.015	1.015	1.015	1.015	1.015
588		NC_019955.1	618778	619992	+	WP_005483767.1	WP_005483767.1	IscS subfamily cysteine desulfurase	1-404: PRK14012 (PRK14012, cysteine desulfurase; Provisional)		VPBB_RS02875	404	+	118	52	1.038	1.038	1.037	1.038	1.038	1.036	1.038	1.038	1.037	1.037	1.037	1.037	1.037	1.037	1.037	1.037	1.037	1.037	1.037	1.037	1.037	1.037	1.037	1.037	1.037	1.037	1.037	1.038	1.038	1.038	1.037	1.038	1.037	1.037
589		NC_019955.1	620030	620413	+	WP_005483070.1	WP_005483070.1	Fe-S cluster assembly scaffold IscU	1-127: PRK11325 (PRK11325, scaffold protein; Provisional)		VPBB_RS02880	127	-	121	52	1.012	1.012	1.012	1.012	1.012	1.012	1.012	1.012	1.012	1.012	1.012	1.012	1.012	1.012	1.012	1.012	1.012	1.012	1.012	1.012	1.012	1.012	1.012	1.012	1.012	1.012	1.012	1.012	1.012	1.012	1.012	1.012	1.012	1.012
590		NC_019955.1	620485	620808	+	WP_005482998.1	WP_005482998.1	iron-sulfur cluster assembly protein IscA	1-107: cl00400 (Fe-S_biosyn, Iron-sulphur cluster biosynthesis.)		VPBB_RS02885	107	-	121	50	1.005	1.005	1.005	1.005	1.005	1.005	1.005	1.005	1.005	1.005	1.005	1.005	1.005	1.005	1.005	1.005	1.005	1.005	1.005	1.005	1.005	1.005	1.005	1.005	1.005	1.005	1.005	1.005	1.005	1.005	1.005	1.005	1.005	1.005
591		NC_019955.1	620864	621379	+	WP_015296285.1	WP_015296285.1	co-chaperone protein HscB	1-171: PRK05014 (hscB, co-chaperone HscB; Provisional)		VPBB_RS02890	171	-	121	52	1.018	1.018	1.018	1.018	1.006	1.018	1.009	1.009	1.018	1.006	1.018	1.02	1.02	1.02	1.018	1.02	1.02	1.02	1.02	1.018	1.018	1.018	1.018	1.02	1.02	1.02	1.02	1.018	1.006	1.006	1.009	1.018	1.006	1.006
592		NC_019955.1	621401	623254	+	WP_015296286.1	WP_015296286.1	molecular chaperone HscA	1-617: PRK05183 (hscA, chaperone protein HscA; Provisional)		VPBB_RS02895	617	+	121	52	1.006	1.006	1.006	1.006	1.007	1.007	1.007	1.007	1.006	1.006	1.006	1.007	1.007	1.007	1.006	1.007	1.007	1.007	1.007	1.006	1.006	1.006	1.006	1.007	1.007	1.007	1.007	1.005	1.007	1.007	1.006	1.007	1.006	1.006
593		NC_019955.1	623267	623605	+	WP_005460237.1	WP_005460237.1	ISC system 2Fe-2S type ferredoxin	2-110: cl00159 (fer2, N/A.)		VPBB_RS02900	112	+	121	52	1.004	1.004	1.004	1.004	1.004	1.004	1.004	1.004	1.004	1.004	1.004	1.004	1.004	1.004	1.004	1.004	1.004	1.004	1.004	1.004	1.004	1.004	1.004	1.004	1.004	1.004	1.004	1.004	1.004	1.004	1.004	1.004	1.004	1.004
594		NC_019955.1	623650	623844	+	WP_005460231.1	WP_005460231.1	Fe-S assembly protein IscX	1-63: pfam04384 (Fe-S_assembly, Iron-sulphur cluster assembly.)		VPBB_RS02905	64	-	121	52	1.023	1.023	1.023	1.023	1.023	1.023	1.023	1.023	1.023	1.023	1.023	1.023	1.023	1.023	1.023	1.023	1.023	1.023	1.023	1.023	1.023	1.023	1.023	1.023	1.023	1.023	1.023	1.023	1.023	1.023	1.023	1.023	1.023	1.023
595		NC_019955.1	624016	625314	+	WP_005460223.1	WP_005460223.1	peptidase B	5-429: PRK05015 (PRK05015, aminopeptidase B; Provisional)		VPBB_RS02910	432	-	121	52	1.029	1.029	1.032	1.029	1.032	1.032	1.032	1.024	1.032	1.032	1.032	1.032	1.032	1.032	1.032	1.032	1.032	1.032	1.032	1.032	1.032	1.032	1.032	1.032	1.032	1.032	1.032	1.032	1.032	1.028	1.032	1.027	1.032	1.032
596		NC_019955.1	625401	625826	+	WP_005460254.1	WP_005460254.1	nucleoside-diphosphate kinase	3-136: PRK00668 (ndk, mulitfunctional nucleoside diphosphate kinase/apyrimidinic endonuclease/3'-; Validated)		VPBB_RS02915	141	-	121	52	1.021	1.021	1.021	1.021	1.021	1.021	1.021	1.021	1.021	1.021	1.021	1.021	1.021	1.021	1.021	1.021	1.021	1.021	1.021	1.021	1.021	1.021	1.021	1.021	1.021	1.021	1.021	1.021	1.021	1.021	1.021	1.021	1.021	1.021
597		NC_019955.1	626046	627173	+	WP_015296287.1	WP_015296287.1	bifunctional tRNA (adenosine(37)-C2)-methyltransferase TrmG/ribosomal RNA large subunit methyltransferase RlmN	1-375: PRK11194 (PRK11194, ribosomal RNA large subunit methyltransferase N; Provisional)		VPBB_RS02920	375	-	121	52	1.044	1.044	1.04	1.044	1.044	1.044	1.044	1.044	1.04	1.044	1.04	1.044	1.044	1.044	1.04	1.044	1.044	1.044	1.044	1.04	1.04	1.04	1.04	1.044	1.044	1.044	1.044	1.041	1.044	1.044	1.044	1.044	1.044	1.044
598		NC_019955.1	627587	628537	+	WP_015296288.1	WP_015296288.1	cytoskeleton protein RodZ	5-315: PRK10856 (PRK10856, cytoskeletal protein RodZ; Provisional)		VPBB_RS02925	316	-	121	52	1.008	1.008	1.003	1.008	1.008	1.008	1.008	1.002	1.003	1.009	1.003	1.016	1.016	1.016	1.003	1.016	1.016	1.016	1.016	1.003	1.003	1.003	1.003	1.016	1.016	1.016	1.016	1.008	1.003	1.008	1.008	1.008	1.009	1.009
599		NC_019955.1	628544	629662	+	WP_005496320.1	WP_005496320.1	4-hydroxy-3-methylbut-2-en-1-yl diphosphate synthase (flavodoxin)	1-360: PRK00366 (ispG, 4-hydroxy-3-methylbut-2-en-1-yl diphosphate synthase; Reviewed)		VPBB_RS02930	372	+	120	52	1.013	1.013	1.013	1.013	1.013	1.011	1.011	1.013	1.013	1.015	1.013	1.015	1.015	1.015	1.013	1.015	1.015	1.015	1.015	1.013	1.013	1.013	1.013	1.015	1.015	1.015	1.015	1.015	1.013	1.015	1.015	1.013	1.015	1.015
600		NC_019955.1	629689	630957	+	WP_020904180.1	WP_020904180.1	histidine--tRNA ligase	4-422: PRK00037 (hisS, histidyl-tRNA synthetase; Reviewed)		VPBB_RS02935	422	+	121	51	1.028	1.028	1.031	1.028	1.027	1.031	1.031	1.031	1.031	1.032	1.031	1.032	1.032	1.032	1.031	1.032	1.032	1.032	1.032	1.031	1.031	1.031	1.031	1.032	1.032	1.032	1.032	1.031	1.025	1.032	1.032	1.032	1.032	1.032
601		NC_019955.1	631083	631697	+	WP_015296290.1	WP_015296290.1	hypothetical protein	1-204: COG2976 (YfgM, Putative negative regulator of RcsB-dependent stress response [Signal transduction mechanisms].)		VPBB_RS02940	204	-	121	52	0.99	0.99	0.99	0.99	0.99	0.99	0.99	0.99	0.99	0.998	0.99	0.998	0.998	0.998	0.99	0.998	0.998	0.998	0.998	0.99	0.99	0.99	0.99	0.998	0.998	0.998	0.998	0.99	0.998	0.99	0.99	0.99	0.998	0.998
602		NC_019955.1	631713	632873	+	WP_015296291.1	WP_015296291.1	outer membrane protein assembly factor BamB	2-385: PRK11138 (PRK11138, outer membrane biogenesis protein BamB; Provisional)	LIPO(Sec/SPII) (Pr: 0.998)	VPBB_RS02945	386	+	120	52	1.004	1.004	1.004	1.004	1.004	1.003	1.003	1.004	1.004	1.004	1.004	1.008	1.008	1.008	1.004	1.008	1.008	1.008	1.008	1.004	1.004	1.004	1.004	1.008	1.008	1.008	1.008	1.004	1	1.004	1.004	1.003	1.004	1.004
603		NC_019955.1	633041	634537	+	WP_015296292.1	WP_015296292.1	ribosome biogenesis GTPase Der	3-469: PRK00093 (PRK00093, GTP-binding protein Der; Reviewed)		VPBB_RS02950	498	-	120	52	1.018	1.018	1.015	1.018	1.015	1.019	1.019	1.018	1.015	1.018	1.015	1.019	1.019	1.019	1.015	1.019	1.019	1.019	1.019	1.015	1.015	1.015	1.015	1.019	1.019	1.019	1.019	1.018	1.018	1.015	1.013	1.015	1.018	1.018
604		NC_019955.1	634771	635652	+	WP_015296293.1	WP_015296293.1	metal-dependent hydrolase	31-279: COG2872 (AlaX, Ser-tRNA(Ala) deacylase AlaX (editing enzyme) [Translation, ribosomal structure and biogenesis].)		VPBB_RS02955	293	-	120	51	1.017	1.017	1.024	1.017	1.027	1.022	1.022	1.019	1.024	1.027	1.024	1.043	1.043	1.043	1.024	1.043	1.043	1.043	1.043	1.024	1.024	1.024	1.024	1.043	1.043	1.043	1.043	1.026	1.029	1.026	1.012	1.027	1.027	1.027
605		NC_019955.1	635946	636170	+	WP_005460239.1	WP_005460239.1	hypothetical protein	6-68: pfam07191 (zinc-ribbons_6, zinc-ribbons.)		VPBB_RS02960	74	-	121	52	1.027	1.027	1.041	1.027	1.041	1.041	1.041	1.041	1.041	1.041	1.041	1.041	1.041	1.041	1.041	1.041	1.041	1.041	1.041	1.041	1.041	1.041	1.041	1.041	1.041	1.041	1.041	1.041	1.041	1.041	1.041	1.041	1.041	1.041
606		NC_019955.1	636192	637523	-	WP_015296294.1	WP_015296294.1	exodeoxyribonuclease VII large subunit	5-442: PRK00286 (xseA, exodeoxyribonuclease VII large subunit; Reviewed)		VPBB_RS02965	443	-	120	52	1.021	1.021	1.025	1.021	1.021	1.026	1.026	1.02	1.025	1.024	1.025	1.03	1.03	1.03	1.025	1.03	1.03	1.03	1.03	1.025	1.025	1.025	1.025	1.03	1.03	1.03	1.03	1.027	1.018	1.016	1.021	1.027	1.024	1.024
607		NC_019955.1	637757	639229	+	WP_015296295.1	WP_015296295.1	IMP dehydrogenase	1-489: PRK05567 (PRK05567, inosine 5'-monophosphate dehydrogenase; Reviewed)		VPBB_RS02970	490	-	119	52	1.001	1.001	1.001	1.001	1.001	1.001	1.001	1.001	1.001	1.001	1.001	1.001	1.001	1.001	1.001	1.001	1.001	1.001	1.001	1.001	1.001	1.001	1.001	1.001	1.001	1.001	1.001	1.001	1.001	1.001	1.001	0.993	1.001	1.001
608		NC_019955.1	639328	640881	+	WP_005460250.1	WP_005460250.1	GMP synthase (glutamine-hydrolyzing)	5-517: PRK00074 (guaA, GMP synthase; Reviewed)		VPBB_RS02975	517	-	121	52	1.027	1.027	1.027	1.027	1.025	1.027	1.027	1.027	1.027	1.027	1.027	1.027	1.027	1.027	1.027	1.027	1.027	1.027	1.027	1.027	1.027	1.027	1.027	1.027	1.027	1.027	1.027	1.027	1.027	1.027	1.027	1.019	1.027	1.027
609		NC_019955.1	641047	642567	+	WP_029826216.1	WP_029826216.1	sodium:proton exchanger	6-487: cl28596 (NhaC, Na+/H+ antiporter NhaC [Energy production and conversion].)		VPBB_RS02980	506	-	118	52	0.982	0.982	0.979	0.982	0.976	0.986	0.986	0.984	0.979	0.981	0.979	0.993	0.993	0.993	0.979	0.993	0.993	0.993	0.993	0.979	0.979	0.979	0.979	0.993	0.993	0.993	0.993	0.983	0.978	0.98	0.238	0.981	0.981	0.981
610		NC_019955.1	642782	644485	+	WP_005496313.1	WP_005496313.1	carbohydrate-binding protein	91-343: cd00325 (chitinase_GH19, Glycoside hydrolase family 19, chitinase domain.); 437-477: cd12215 (ChiC_BD, Chitin-binding domain of chitinase C.)	SP(Sec/SPI) (Pr: 0.988)	VPBB_RS02985	567	-	118	52	1.026	1.026	1.027	1.026	1.033	1.027	1.027	1.032	1.027	1.034	1.027	1.034	1.034	1.034	1.027	1.034	1.034	1.034	1.034	1.027	1.027	1.026	1.027	1.034	1.034	1.034	1.034	1.034	1.027	1.031	1.031	0.047	1.034	1.034
611		NC_019955.1	644656	645246	+	WP_005460258.1	WP_005460258.1	hypothetical protein	2-186: cl00685 (Grp1_Fun34_YaaH, GPR1/FUN34/yaaH family.)		VPBB_RS02990	196	-	121	52	0.995	0.995	0.995	0.995	0.995	0.995	0.995	0.995	0.995	0.995	0.995	0.995	0.995	0.995	0.995	0.995	0.995	0.995	0.995	0.995	0.995	0.995	0.995	0.995	0.995	0.995	0.995	0.995	0.995	0.995	0.995	0.995	0.995	0.995
612		NC_019955.1	645432	646412	+	WP_005496312.1	WP_005496312.1	haloacid dehalogenase-like hydrolase	63-264: pfam12710 (HAD, haloacid dehalogenase-like hydrolase.)	SP(Sec/SPI) (Pr: 0.993)	VPBB_RS02995	326	-	119	52	1.029	1.029	1.034	1.029	1.031	0.48	0.48	1.032	1.034	1.029	1.034	1.034	1.034	1.034	1.034	1.034	1.035	1.034	1.034	1.034	1.034	1.034	1.034	1.035	1.034	1.034	1.034	1.035	1.035	1.029	1.032	1.028	1.029	1.029
613		NC_019955.1	646517	648064	-	WP_005464242.1	WP_005464242.1	alanine:cation symporter family protein	52-469: pfam01235 (Na_Ala_symp, Sodium:alanine symporter family.)		VPBB_RS03000	515	-	118	52	1.002	1.002	1.002	1.002	1.002	1.002	1.002	1.002	1.002	1.002	1.002	1.002	1.002	1.002	1.002	1.002	1.002	1.002	1.002	1.002	1.002	1.002	1.002	1.002	1.002	1.002	1.002	0.999	1.002	1	0.999	1.002	1.002	1.002
614		NC_019955.1	648369	649625	-	WP_015296297.1	WP_015296297.1	D-amino acid dehydrogenase small subunit	1-417: PRK00711 (PRK00711, D-amino acid dehydrogenase small subunit; Validated)		VPBB_RS03005	418	-	120	52	1.044	1.044	1.043	1.044	1.044	1.045	1.043	1.043	1.042	1.043	1.043	1.045	1.045	1.045	1.042	1.045	1.043	1.045	1.045	1.043	1.043	1.043	1.042	1.043	1.045	1.045	1.045	1.038	1.042	1.041	1.039	1.032	1.043	1.043
615		NC_019955.1	649730	650653	+	WP_072828887.1	WP_072828887.1	LysR family transcriptional regulator	13-305: PRK11139 (PRK11139, DNA-binding transcriptional activator GcvA; Provisional)	SP(Sec/SPI) (Pr: 0.716)	VPBB_RS03010	307	-	121	49	1.028	1.028	1.013	1.028	1.016	1.023	1.023	1.028	1.013	1.029	1.013	1.036	1.036	1.036	1.013	1.036	1.036	1.036	1.036	1.013	1.013	1.013	1.013	1.036	1.036	1.036	1.036	1.021	1.018	1.029	1.008	1.011	1.029	1.029
616		NC_019955.1	650806	651384	+	WP_020840161.1	WP_020840161.1	hypothetical protein		SP(Sec/SPI) (Pr: 0.829)	VPBB_RS03015	192	-	114	46	0.768	0.768	1.034	0.768	1.026	0.766	0.766	0.768	1.034	1.029	1.034	1.034	1.034	1.034	1.034	1.034	1.034	1.034	1.034	1.034	1.034	1.034	1.034	1.034	1.034	1.034	1.034	1.034	0	0.76	0.771	0.466	1.029	1.029
617		NC_019955.1	651387	652523	+	WP_015296300.1	WP_015296300.1	lipase family protein	7-218: cd00519 (Lipase_3, Lipase (class 3).)		VPBB_RS03020	378	+	118	51	0.948	0.948	1.013	0.948	1.022	0.327	0.327	0.948	1.013	1.019	1.013	1.029	1.029	1.029	1.013	1.029	1.029	1.029	1.029	1.013	1.013	1.013	1.013	1.029	1.029	1.029	1.029	1.021	0.905	0.948	0.951	0.636	1.019	1.019
618		NC_019955.1	652584	652712	+	WP_015296301.1	WP_015296301.1	hypothetical protein			VPBB_RS23500	42	-	107	33	0	0	1.023	0	0.752	0.72	0.817	1.036	1.023	1	1.023	1.036	1.036	1.036	1.023	1.036	1.036	1.036	1.036	1.023	1.004	1.023	1.023	1.036	1.036	1.036	1.036	0	1.008	1.036	0	1.036	1	1
619		NC_019955.1	652678	654423	-	WP_015296302.1	WP_015296302.1	metal-dependent hydrolase	60-549: cd01300 (YtcJ_like, YtcJ_like metal dependent amidohydrolases.)	LIPO(Sec/SPII) (Pr: 0.993)	VPBB_RS03025	581	-	120	51	1.037	1.037	1.037	1.037	1.038	1.034	1.037	1.039	1.037	1.038	1.037	1.041	1.041	1.041	1.037	1.041	1.041	1.041	1.041	1.037	1.037	1.037	1.037	1.041	1.041	1.041	1.041	1.034	1.034	1.036	1.037	1.04	1.038	1.038
620		NC_019955.1	654713	655981	+	WP_015296303.1	WP_015296303.1	O-acetylhomoserine aminocarboxypropyltransferase/cysteine synthase	4-420: TIGR01326 (OAH_OAS_sulfhy, OAH/OAS sulfhydrylase.)		VPBB_RS03030	422	-	121	51	1.024	1.024	1.025	1.024	1.026	1.027	1.027	1.025	1.025	1.027	1.025	1.034	1.034	1.034	1.025	1.034	1.034	1.034	1.034	1.025	1.025	1.025	1.025	1.034	1.034	1.034	1.034	1.028	1.026	1.026	1.023	1.033	1.027	1.027
621		NC_019955.1	656190	657521	+	WP_029826220.1	WP_029826220.1	aspartate aminotransferase family protein	1-443: PRK07483 (PRK07483, hypothetical protein; Provisional)		VPBB_RS03035	443	+	117	52	1.02	1.02	1.021	1.02	1.03	1.03	1.03	1.02	1.021	1.02	1.021	1.037	1.037	1.037	1.021	1.037	1.037	1.037	1.037	1.021	1.021	1.021	1.021	1.037	1.037	1.037	1.037	1.021	1.026	1.015	1.021	1.027	1.02	1.02
622		NC_019955.1	657512	658351	+	WP_015296305.1	WP_015296305.1	3-keto-5-aminohexanoate cleavage protein	11-279: pfam05853 (BKACE, beta-keto acid cleavage enzyme.)		VPBB_RS03040	279	-	119	52	0.984	0.984	0.986	0.984	0.986	0.986	0.986	0.991	0.986	0.989	0.986	1.034	1.034	1.034	0.986	1.034	1.034	1.034	1.034	0.986	0.986	0.986	0.986	1.034	1.034	1.034	1.034	1.014	0.998	1	0.968	1.02	0.989	0.989
623		NC_019955.1	658427	659857	-	WP_005496298.1	WP_005496298.1	sodium:proton antiporter	30-437: COG1757 (NhaC, Na+/H+ antiporter NhaC [Energy production and conversion].)		VPBB_RS03045	476	-	118	52	0.991	0.991	0.993	0.991	0.993	0.993	0.993	0.993	0.993	0.992	0.993	0.993	0.993	0.993	0.993	0.993	0.993	0.993	0.993	0.993	0.993	0.993	0.993	0.993	0.993	0.993	0.993	0.993	0.993	0.993	0.993	0.993	0.992	0.992
624		NC_019955.1	659961	660572	-	WP_005455937.1	WP_005455937.1	DedA family protein	8-200: COG0586 (DedA, Uncharacterized membrane protein DedA, SNARE-associated domain [Function unknown].)		VPBB_RS03050	203	-	119	52	1.002	1.002	1.007	1.002	1.002	1.002	1.002	1.007	1.007	1.005	1.007	1.01	1.01	1.01	1.007	1.01	1.01	1.01	1.01	1.007	1.007	1.007	1.007	1.01	1.01	1.01	1.01	1.005	0.985	1.002	1.007	1.005	1.005	1.005
625		NC_019955.1	660771	662303	-	WP_005464264.1	WP_005464264.1	GNAT family N-acetyltransferase	224-501: cd07574 (nitrilase_Rim1_like, Uncharacterized subgroup of the nitrilase superfamily; some members of this subgroup have an N-terminal RimI domain (class 12 nitrilases).); 21-144: pfam00583 (Acetyltransf_1, Acetyltransferase (GNAT) family.)		VPBB_RS03055	510	-	119	52	1.039	1.039	1.039	1.039	1.039	1.036	1.036	1.039	1.039	1.037	1.039	1.039	1.039	1.039	1.039	1.039	1.039	1.039	1.039	1.039	1.039	1.039	1.039	1.039	1.039	1.039	1.039	1.039	1.037	1.039	1.037	1.039	1.037	1.037
626		NC_019955.1	662439	663329	-	WP_015296307.1	WP_015296307.1	LysR family transcriptional regulator	98-288: cl21456 (Periplasmic_Binding_Protein_Type_2, Type 2 periplasmic binding fold superfamily.); 10-69: pfam00126 (HTH_1, Bacterial regulatory helix-turn-helix protein, lysR family.)		VPBB_RS03060	296	-	120	52	1.03	1.03	1.03	1.03	1.034	1.025	1.025	1.027	1.03	1.03	1.03	1.039	1.039	1.039	1.03	1.039	1.039	1.039	1.039	1.03	1.03	1.03	1.03	1.039	1.039	1.039	1.039	1.032	1.027	1.022	1.025	1.022	1.03	1.03
627		NC_019955.1	663729	664292	+	WP_015296308.1	WP_015296308.1	porin family protein	9-187: pfam13505 (OMP_b-brl, Outer membrane protein beta-barrel domain.)	SP(Sec/SPI) (Pr: 0.998)	VPBB_RS03065	187	-	120	52	0.989	0.989	0.987	0.989	0.989	0.989	0.989	0.987	0.987	0.989	0.987	0.992	0.992	0.992	0.987	0.992	0.992	0.992	0.992	0.987	0.987	0.987	0.987	0.992	0.992	0.992	0.992	0.987	0.989	0.987	0.987	0.987	0.989	0.989
629		NC_019955.1	665203	665784	+	WP_025553966.1	WP_025553966.1	DUF4433 domain-containing protein	13-189: pfam14487 (DUF4433, Domain of unknown function (DUF4433).)		VPBB_RS03070	193	-	13	0	0	0	0	0	0	0	0	0	0	0	0	1.034	1.034	1.034	0	1.034	1.034	1.034	1.034	0	0	0	0	1.034	1.034	1.034	1.034	0	0	0	0	0	0	0
630		NC_019955.1	665815	666846	-	WP_015296309.1	WP_015296309.1	hypothetical protein	1-138: cd02901 (Macro_Poa1p_like, Macro domain, Poa1p_like family.)		VPBB_RS03075	343	-	13	0	0	0	0	0	0	0	0	0	0	0	0	1.017	1.017	1.017	0	1.017	1.017	1.017	1.017	0	0	0	0	1.017	1.017	1.017	1.017	0	0	0	0	0	0	0
631		NC_019955.1	667372	668022	+	WP_072828889.1	WP_072828889.1	resolvase	14-150: cd03768 (SR_ResInv, Serine Recombinase (SR) family, Resolvase and Invertase subfamily, catalytic domain; members contain a C-terminal DNA binding domain.)		VPBB_RS03080	216	-	56	1	0.312	0.312	1.007	0.312	0.312	1.025	1.025	0.312	0.956	0.312	0.757	1.032	1.032	1.032	0.757	1.032	1.032	1.032	1.032	1.009	1.012	0.757	1.012	1.032	1.032	1.032	1.032	0.312	0.315	0.312	1.019	1.009	0.312	0.312
632		NC_019955.1	668170	668370	+	WP_005479249.1	WP_005479249.1	hypothetical protein			VPBB_RS03085	66	+	57	1	0	0	1.015	0	0	1.015	1.015	0	1.015	0	1.015	1.015	1.015	1.015	1.015	1.015	1.015	1.015	1.015	1.015	1.015	1.015	1.015	1.015	1.015	1.015	1.015	0	0	0	1.015	1.015	0	0
633		NC_019955.1	668384	668545	+	WP_072828891.1	WP_072828891.1	hypothetical protein			VPBB_RS23510	53	-	56	0	0	0	1.009	0	0	1.009	1.009	0	1.009	0	1.009	1.038	1.038	1.038	1.009	1.038	1.038	1.038	1.038	1.009	1.009	1.009	1.009	1.038	1.038	1.038	1.038	0	0	0	1.038	0.991	0	0
634		NC_019955.1	669122	669565	+	WP_025553969.1	WP_025553969.1	hypothetical protein			VPBB_RS03090	147	-	14	0	0	0	0	0	0	0	0	0	0	0	0	1.037	1.037	1.037	0	1.037	1.037	1.037	1.037	0	0	0	0	1.037	1.037	1.037	1.037	0	0	0	0	1.037	0	0
636		NC_019955.1	670277	672076	-	WP_015296314.1	WP_015296314.1	phage integrase	393-572: cd01184 (INT_C_like_1, Uncharacterized site-specific tyrosine recombinase, C-terminal catalytic domain.)		VPBB_RS03100	599	-	56	1	0.201	0.201	0.942	0.201	0.085	1.045	1.045	0	0.942	0.063	0.942	1.048	1.048	1.048	0.942	1.048	1.048	1.048	1.048	0.942	0.942	0.942	0.942	1.048	1.048	1.048	1.044	0.104	0.064	0.094	0.937	0.942	0.063	0.063
637		NC_019955.1	672557	673042	-	WP_005455975.1	WP_005455975.1	SsrA-binding protein	11-158: PRK05422 (smpB, SsrA-binding protein; Validated)		VPBB_RS03105	161	-	118	51	1.016	1.016	1.016	1.016	1.016	1.016	1.016	1.016	1.016	1.016	1.016	1.016	1.016	1.016	1.016	1.016	1.016	1.016	1.016	1.016	1.016	1.016	1.016	1.016	1.016	1.016	1.016	1.016	1.016	1.016	1.016	1.016	1.016	1.016
638		NC_019955.1	673161	673604	+	WP_005381641.1	WP_005381641.1	ubiquinone-binding protein	1-142: cl14643 (SRPBCC, START/RHO_alpha_C/PITP/Bet_v1/CoxG/CalC (SRPBCC) ligand-binding domain superfamily.)		VPBB_RS03110	147	+	120	52	1.034	1.034	1.034	1.034	1.024	1.034	1.034	1.034	1.034	1.034	1.034	1.034	1.034	1.034	1.034	1.034	1.034	1.034	1.034	1.034	1.034	1.034	1.034	1.034	1.034	1.034	1.034	1.034	1.034	1.034	1.034	1.034	1.034	1.034
639		NC_019955.1	673594	673941	+	WP_005456005.1	WP_005456005.1	RnfH family protein	5-99: PRK01777 (PRK01777, hypothetical protein; Validated)		VPBB_RS03115	115	-	120	52	1.004	1.004	1.013	1.004	1.013	1.013	1.013	1.013	1.013	1.013	1.013	1.013	1.013	1.013	1.013	1.013	1.013	1.013	1.013	1.013	1.013	1.013	1.013	1.013	1.013	1.013	1.013	1.013	1.013	1.013	1.013	1.013	1.013	1.013
640		NC_019955.1	674042	674401	-	WP_005455981.1	WP_005455981.1	outer membrane protein assembly factor BamE	1-119: COG2913 (BamE, Outer membrane protein assembly factor BamE, lipoprotein component of the BamABCDE complex [Cell wall/membrane/envelope biogenesis].)	LIPO(Sec/SPII) (Pr: 0.999)	VPBB_RS03120	119	-	120	52	1.05	1.05	1.05	1.05	1.05	1.042	1.042	1.05	1.05	1.05	1.05	1.05	1.05	1.05	1.05	1.05	1.05	1.05	1.05	1.05	1.05	1.05	1.05	1.05	1.05	1.05	1.05	1.05	1.05	1.05	1.05	1.05	1.05	1.05
641		NC_019955.1	674641	676305	-	WP_005456006.1	WP_005456006.1	DNA repair protein RecN	1-553: PRK10869 (PRK10869, recombination and repair protein; Provisional)		VPBB_RS03125	554	-	120	52	1.025	1.025	1.025	1.025	1.025	1.025	1.025	1.025	1.025	1.023	1.025	1.025	1.025	1.025	1.025	1.025	1.025	1.025	1.025	1.025	1.025	1.025	1.025	1.025	1.025	1.025	1.025	1.025	1.023	1.022	1.024	1.025	1.023	1.023
642		NC_019955.1	676473	677732	-	WP_072847730.1	WP_072847730.1	DUF3103 domain-containing protein	63-417: pfam11301 (DUF3103, Protein of unknown function (DUF3103).)	LIPO(Sec/SPII) (Pr: 0.951)	VPBB_RS03130	419	-	121	51	1.018	1.018	1.02	1.018	1.02	1.014	1.014	1.018	1.02	1.02	1.02	1.02	1.02	1.02	1.02	1.02	1.023	1.02	1.02	1.02	1.02	1.02	1.02	1.023	1.02	1.02	1.02	1.018	1.016	1.02	1.014	1.016	1.02	1.02
643		NC_019955.1	677928	678812	-	WP_005455932.1	WP_005455932.1	NAD(+) kinase	1-294: PRK03378 (ppnK, inorganic polyphosphate/ATP-NAD kinase; Provisional)		VPBB_RS03135	294	-	121	52	1.026	1.026	1.026	1.026	1.026	1.026	1.026	1.026	1.026	1.026	1.026	1.026	1.026	1.026	1.026	1.026	1.026	1.026	1.026	1.026	1.026	1.026	1.026	1.026	1.026	1.026	1.026	1.026	1.026	1.026	1.026	1.026	1.026	1.026
644		NC_019955.1	678958	679554	+	WP_005455958.1	WP_005455958.1	nucleotide exchange factor GrpE	1-198: PRK14150 (PRK14150, heat shock protein GrpE; Provisional)		VPBB_RS03140	198	-	121	52	0.992	0.992	0.992	0.992	0.992	0.992	0.992	0.987	0.992	0.992	0.992	0.992	0.992	0.992	0.992	0.992	0.992	0.992	0.992	0.992	0.992	0.992	0.992	0.992	0.992	0.992	0.992	0.992	0.992	0.992	0.992	0.992	0.992	0.992
645		NC_019955.1	679972	681246	+	WP_015296316.1	WP_015296316.1	dicarboxylate/amino acid:cation symporter	5-404: pfam00375 (SDF, Sodium:dicarboxylate symporter family.)		VPBB_RS03145	424	-	120	52	0.974	0.974	0.976	0.974	0.979	0.972	0.972	0.98	0.976	0.975	0.976	0.979	0.979	0.979	0.976	0.979	0.98	0.979	0.979	0.976	0.975	0.976	0.976	0.98	0.979	0.979	0.979	0.973	0.979	0.979	0.979	0.976	0.975	0.975
646		NC_019955.1	681588	683501	+	WP_005455943.1	WP_005455943.1	molecular chaperone DnaK	1-636: PRK00290 (dnaK, molecular chaperone DnaK; Provisional)		VPBB_RS03150	637	-	120	52	1.004	1.004	1.004	1.004	1.002	1.004	1.004	1.004	1.004	1.003	1.004	1.004	1.004	1.004	1.004	1.004	1.004	1.004	1.004	1.004	1.004	1.004	1.004	1.004	1.004	1.004	1.004	1.004	1.003	1.004	1.004	1.002	1.003	1.003
647		NC_019955.1	683706	684851	+	WP_005482993.1	WP_005482993.1	molecular chaperone DnaJ	1-377: PRK10767 (PRK10767, chaperone protein DnaJ; Provisional)		VPBB_RS03155	381	-	118	52	1.014	1.014	1.014	1.014	1.012	1.014	1.014	1.012	1.014	1.014	1.014	1.014	1.014	1.014	1.014	1.014	1.014	1.014	1.014	1.014	1.014	1.014	1.014	1.014	1.014	1.014	1.014	1.012	1.014	1.012	1.012	1.012	1.014	1.014
648		NC_019955.1	684920	685351	-	WP_015296318.1	WP_015296318.1	prepilin-type N-terminal cleavage/methylation domain-containing protein	11-122: cl29075 (ComP_DUS, Type IV minor pilin ComP, DNA uptake sequence receptor.)		VPBB_RS03160	143	-	120	45	0.997	0.997	1	0.997	0.976	0.99	0.99	0.997	1	0.979	1	1.014	1.014	1.014	1	1.014	1.014	1.014	1.014	1	1	1	1	1.014	1.014	1.014	1.014	1.01	0.986	1.01	1.01	1.01	0.979	0.979
649		NC_019955.1	685455	685964	+	WP_015296319.1	WP_015296319.1	prepilin-type N-terminal cleavage/methylation domain-containing protein	3-162: cl29132 (GspH, Type II transport protein GspH.)	SP(Sec/SPI) (Pr: 0.585)	VPBB_RS03165	169	-	42	12	1.024	1.024	0.482	1.024	1.018	0.485	0.485	0.485	0.476	0.491	0.476	1.027	1.027	1.027	0.476	1.027	1.027	1.027	1.027	0.476	0.476	0.482	0.476	1.027	1.027	1.027	1.027	1.015	0.491	1.015	0.491	0.485	0.491	0.491
650		NC_019955.1	685945	686562	+	WP_015296320.1	WP_015296320.1	hypothetical protein			VPBB_RS03170	205	+	42	13	1.01	1.01	0.278	1.01	1	0.278	0.278	0.29	0.278	0.278	0.278	1.01	1.01	1.01	0.278	1.01	1.01	1.01	1.01	0.278	0.278	0.278	0.278	1.01	1.01	1.01	1.01	1	0.278	0.998	0.278	0.278	0.278	0.278
651		NC_019955.1	686559	687869	+	WP_015296321.1	WP_015296321.1	hypothetical protein			VPBB_RS03175	436	+	42	13	1.018	1.018	0.133	1.018	1.014	0.132	0.132	0.111	0.133	0.12	0.133	1.021	1.021	1.021	0.133	1.021	1.021	1.021	1.021	0.133	0.133	0.133	0.133	1.021	1.021	1.021	1.021	1.016	0.133	1.018	0.12	0.117	0.12	0.12
652		NC_019955.1	687859	688269	+	WP_015296322.1	WP_015296322.1	type IV fimbrial biogenesis protein PilV	4-134: cl28550 (PilV, Tfp pilus assembly protein PilV [Cell motility, Extracellular structures].)		VPBB_RS03180	136	+	121	52	0.974	0.974	0.985	0.974	0.989	0.974	0.974	0.985	0.985	0.974	0.985	0.993	0.993	0.993	0.985	0.993	0.993	0.993	0.993	0.985	0.985	0.985	0.985	0.993	0.993	0.993	0.993	0.985	0.985	0.985	0.993	0.993	0.974	0.974
653		NC_019955.1	688302	688481	+	WP_072828899.1	WP_072828899.1	hypothetical protein			VPBB_RS23520	59	-	113	42	0.975	0.975	0.975	0.975	0.975	0	0	0.975	0.975	0.975	0.975	1.008	1.008	1.008	0.975	1.008	1.008	1.008	1.008	0.975	0.975	0.975	0.975	1.008	1.008	1.008	1.008	0.975	0.949	0.767	0.966	0.975	0.975	0.975
654		NC_019955.1	688557	690116	+	WP_005483743.1	WP_005483743.1	aminobenzoyl-glutamate transporter	19-517: cl21473 (ArsB_NhaD_permease, N/A.)		VPBB_RS03185	519	-	120	52	0.99	0.99	0.987	0.99	0.99	0.99	0.99	0.99	0.987	0.99	0.987	0.99	0.99	0.99	0.987	0.99	0.99	0.99	0.99	0.987	0.987	0.987	0.987	0.99	0.99	0.99	0.99	0.99	0.987	0.987	0.99	0.99	0.99	0.99
655		NC_019955.1	690283	690807	+	WP_015296323.1	WP_015296323.1	tRNA adenosine(34) deaminase TadA	10-169: cl00269 (cytidine_deaminase-like, N/A.)		VPBB_RS03190	174	-	121	52	1.02	1.02	1.017	1.02	1.017	1.023	1.023	1.017	1.017	1.026	1.017	1.029	1.029	1.029	1.017	1.029	1.029	1.029	1.029	1.017	1.017	1.017	1.017	1.029	1.029	1.029	1.029	1.026	1.017	1.026	1.02	1.026	1.026	1.026
656		NC_019955.1	690865	690999	-	WP_005488686.1	WP_005488686.1	hypothetical protein			VPBB_RS23525	44	-	117	50	0.936	0.936	0.936	0.936	0.906	0.936	0.936	0.936	0.936	0.924	0.936	0.936	0.936	0.936	0.936	0.936	0.936	0.936	0.936	0.936	0.936	0.936	0.936	0.936	0.936	0.936	0.936	0.936	0.936	0.915	0.936	0.936	0.924	0.924
657		NC_019955.1	691308	692897	-	WP_072828901.1	WP_072828901.1	membrane-bound lytic murein transglycosylase MltF	5-500: PRK10859 (PRK10859, membrane-bound lytic transglycosylase F; Provisional)	LIPO(Sec/SPII) (Pr: 0.998)	VPBB_RS03195	529	-	120	51	1.019	1.019	1.023	1.019	1.023	1.021	1.021	1.026	1.023	1.023	1.023	1.026	1.026	1.026	1.023	1.026	1.026	1.026	1.026	1.023	1.023	1.023	1.023	1.026	1.026	1.026	1.026	1.018	1.017	1.023	1.021	1.02	1.023	1.023
658		NC_019955.1	693185	697093	+	WP_015296325.1	WP_015296325.1	phosphoribosylformylglycinamidine synthase	1-1302: PRK05297 (PRK05297, phosphoribosylformylglycinamidine synthase; Provisional)		VPBB_RS03200	1302	-	119	51	1.028	1.028	1.027	1.028	1.03	1.026	1.026	1.027	1.027	1.029	1.027	1.031	1.031	1.031	1.027	1.031	1.031	1.031	1.031	1.027	1.027	1.027	1.027	1.031	1.031	1.031	1.031	1.028	1.028	1.027	1.027	1.011	1.029	1.029
659		NC_019955.1	697363	697665	+	WP_005455950.1	WP_005455950.1	DUF3622 domain-containing protein	1-69: pfam12286 (DUF3622, Protein of unknown function (DUF3622).)		VPBB_RS03205	100	-	121	52	0.965	0.965	0.965	0.965	0.965	0.965	0.965	0.965	0.965	0.965	0.965	0.965	0.965	0.965	0.965	0.965	0.965	0.965	0.965	0.965	0.965	0.965	0.965	0.965	0.965	0.965	0.965	0.965	0.965	0.965	0.965	0.95	0.965	0.965
660		NC_019955.1	697753	698298	-	WP_072828904.1	WP_072828904.1	DNA-directed RNA polymerase subunit beta			VPBB_RS03210	181	-	121	52	1.019	1.019	1.011	1.019	1.033	1.019	1.019	0.826	1.011	1.025	1.011	1.036	1.036	1.036	1.011	1.036	1.036	1.036	1.036	1.011	1.011	1.011	1.011	1.036	1.036	1.036	1.036	0.826	0.826	1.019	0.823	1.014	1.025	1.025
661		NC_019955.1	698407	699477	-	WP_005455969.1	WP_005455969.1	deacylase	40-233: cd06251 (M14_ASTE_ASPA-like, Peptidase M14 Succinylglutamate desuccinylase (ASTE)/aspartoacylase (ASPA)-like; uncharacterized subgroup.); 252-314: TIGR03309 (matur_yqeB, selenium-dependent molybdenum hydroxylase system protein, YqeB family.)		VPBB_RS03215	356	-	121	52	1.022	1.022	1.027	1.022	1.027	1.027	1.027	1.024	1.027	1.027	1.027	1.027	1.027	1.027	1.027	1.027	1.027	1.027	1.027	1.027	1.027	1.027	1.027	1.027	1.027	1.027	1.027	1.024	1.024	1.027	1.027	1.027	1.027	1.027
662		NC_019955.1	699808	700347	+	WP_015296327.1	WP_015296327.1	DUF3332 domain-containing protein	4-176: pfam11810 (DUF3332, Domain of unknown function (DUF3332).)	LIPO(Sec/SPII) (Pr: 0.991)	VPBB_RS03220	179	-	120	52	1.031	1.031	1.031	1.031	1.031	1.031	1.031	1.031	1.031	1.031	1.031	1.036	1.036	1.036	1.031	1.036	1.036	1.036	1.036	1.031	1.031	1.031	1.031	1.036	1.036	1.036	1.036	1.022	1.031	1.031	1.028	1.031	1.031	1.031
663		NC_019955.1	700424	701896	-	WP_015296328.1	WP_015296328.1	aminoacyl-histidine dipeptidase	13-486: cd03890 (M20_pepD, M20 Peptidase D has specificity for beta-alanyl-L-histidine dipeptide.)		VPBB_RS03225	490	-	121	52	1.024	1.024	1.032	1.024	1.031	1.029	1.029	1.03	1.032	1.031	1.032	1.035	1.035	1.035	1.032	1.035	1.035	1.035	1.035	1.032	1.032	1.032	1.032	1.035	1.035	1.035	1.035	1.034	1.029	1.031	1.03	1.032	1.031	1.031
664		NC_019955.1	702919	704208	+	WP_005456001.1	WP_005456001.1	NCS2 family permease	1-429: COG2252 (AzgA, Xanthine/uracil/vitamin C permease, AzgA family [Nucleotide transport and metabolism].)		VPBB_RS03230	429	-	121	52	0.977	0.977	0.977	0.977	0.977	0.977	0.977	0.977	0.977	0.977	0.977	0.977	0.977	0.977	0.977	0.977	0.977	0.977	0.977	0.977	0.977	0.977	0.977	0.977	0.977	0.977	0.977	0.977	0.977	0.977	0.977	0.973	0.977	0.977
665		NC_019955.1	704477	704941	+	WP_005381590.1	WP_005381590.1	oxytetracycline resistance phosphoribosyltransferase domain-containing protein Tet(34)	1-153: PRK09177 (PRK09177, xanthine-guanine phosphoribosyltransferase; Validated)		VPBB_RS03235	154	-	121	52	1.032	1.032	1.032	1.032	1.032	1.032	1.032	1.032	1.032	1.032	1.032	1.032	1.032	1.032	1.032	1.032	1.032	1.032	1.032	1.032	1.032	1.032	1.032	1.032	1.032	1.032	1.032	1.032	1.032	1.032	1.032	1.032	1.032	1.032
666		NC_019955.1	705033	706280	+	WP_005455935.1	WP_005455935.1	esterase FrsA	5-414: pfam06500 (DUF1100, Alpha/beta hydrolase of unknown function (DUF1100).)		VPBB_RS03240	415	-	121	52	1.041	1.041	1.041	1.041	1.041	1.041	1.041	1.041	1.041	1.041	1.041	1.041	1.041	1.041	1.041	1.041	1.041	1.041	1.041	1.041	1.041	1.041	1.041	1.041	1.041	1.041	1.041	1.04	1.041	1.039	1.041	1.039	1.041	1.041
667		NC_019955.1	706397	706786	+	WP_005455997.1	WP_005455997.1	sigma factor-binding protein Crl	2-128: PRK10984 (PRK10984, DNA-binding transcriptional regulator Crl; Provisional)		VPBB_RS03245	129	-	121	52	1.043	1.043	1.047	1.043	1.039	1.047	1.047	1.047	1.047	1.047	1.047	1.047	1.047	1.047	1.047	1.047	1.047	1.047	1.047	1.047	1.047	1.047	1.047	1.047	1.047	1.047	1.047	1.047	1.047	1.047	1.047	1.047	1.047	1.047
668		NC_019955.1	706908	708047	+	WP_005483011.1	WP_005483011.1	glutamate 5-kinase	7-377: PRK05429 (PRK05429, gamma-glutamyl kinase; Provisional)		VPBB_RS03250	379	-	121	52	1.007	1.007	1.007	1.007	1.004	1.007	1.007	1.007	1.007	1.001	1.007	1.007	1.007	1.007	1.007	1.007	1.007	1.007	1.007	1.007	1.007	1.007	1.007	1.007	1.007	1.007	1.007	1.007	1.007	1.007	1.007	1.007	1.001	1.001
669		NC_019955.1	708065	709315	+	WP_017448803.1	WP_017448803.1	glutamate-5-semialdehyde dehydrogenase	1-416: PRK00197 (proA, gamma-glutamyl phosphate reductase; Provisional)		VPBB_RS03255	416	+	120	51	1.012	1.012	1.011	1.012	1.014	1.018	1.018	1.012	1.011	1.018	1.011	1.018	1.018	1.018	1.011	1.018	1.018	1.018	1.018	1.011	1.011	1.011	1.011	1.018	1.018	1.018	1.018	1.013	1.013	1.018	1.01	1.013	1.018	1.018
670		NC_019955.1	709443	709892	+	WP_005482986.1	WP_005482986.1	transcriptional regulator NrdR	1-147: PRK00464 (nrdR, transcriptional regulator NrdR; Validated)		VPBB_RS03260	149	-	121	51	1.027	1.027	1.027	1.027	1.027	1.027	1.027	1.027	1.027	1.027	1.027	1.027	1.027	1.027	1.027	1.027	1.027	1.027	1.027	1.027	1.027	1.027	1.027	1.027	1.027	1.027	1.027	1.027	1.027	1.027	1.027	1.027	1.027	1.027
671		NC_019955.1	709900	711024	+	WP_015296329.1	WP_015296329.1	bifunctional diaminohydroxyphosphoribosylaminopyrimidine deaminase/5-amino-6-(5-phosphoribosylamino)uracil reductase RibD	12-365: PRK10786 (ribD, bifunctional diaminohydroxyphosphoribosylaminopyrimidine deaminase/5-amino-6-(5-phosphoribosylamino)uracil reductase; Provisional)		VPBB_RS03265	374	+	120	52	1.031	1.031	1.017	1.031	1.033	1.025	1.025	1.032	1.017	1.029	1.017	1.033	1.033	1.033	1.017	1.033	1.033	1.033	1.033	1.017	1.017	1.017	1.017	1.033	1.033	1.033	1.033	1.032	1.021	1.032	1.027	1.029	1.029	1.029
672		NC_019955.1	711037	711690	+	WP_005483039.1	WP_005483039.1	riboflavin synthase	1-193: PRK09289 (PRK09289, riboflavin synthase subunit alpha; Provisional)		VPBB_RS03270	217	-	119	52	1.023	1.023	1.023	1.023	1.018	1.023	1.023	1.021	1.023	1.023	1.023	1.023	1.023	1.023	1.023	1.023	1.023	1.023	1.023	1.023	1.023	1.023	1.023	1.023	1.023	1.023	1.023	1.021	1.023	1.018	1.023	1.023	1.023	1.023
673		NC_019955.1	711860	712969	+	WP_005496254.1	WP_005496254.1	bifunctional 3,4-dihydroxy-2-butanone-4-phosphate synthase/GTP cyclohydrolase II	1-368: PRK14019 (PRK14019, bifunctional 3,4-dihydroxy-2-butanone 4-phosphate synthase/GTP cyclohydrolase II-like protein; Provisional)		VPBB_RS03275	369	-	119	51	1.022	1.022	1.026	1.022	1.028	1.028	1.028	1.028	1.026	1.023	1.026	1.028	1.028	1.028	1.026	1.028	1.028	1.028	1.028	1.026	1.026	1.026	1.026	1.028	1.028	1.028	1.028	1.028	1.028	1.022	1.028	1.028	1.023	1.023
674		NC_019955.1	713139	713609	+	WP_005440184.1	WP_005440184.1	6,7-dimethyl-8-ribityllumazine synthase	1-155: PRK00061 (ribH, 6,7-dimethyl-8-ribityllumazine synthase; Provisional)		VPBB_RS03280	156	+	121	51	1.016	1.016	1.016	1.016	1.016	1.016	1.016	1.016	1.016	1.016	1.016	1.016	1.016	1.016	1.016	1.016	1.016	1.016	1.016	1.016	1.016	1.016	1.016	1.016	1.016	1.016	1.016	1.016	1.016	1.016	1.016	1.016	1.016	1.016
675		NC_019955.1	713609	714076	+	WP_005456038.1	WP_005456038.1	N utilization substance protein B	8-155: PRK00202 (nusB, transcription antitermination protein NusB; Reviewed)		VPBB_RS03285	155	-	120	52	1.019	1.019	1.019	1.019	1.019	1.019	1.019	1.019	1.019	1.019	1.019	1.019	1.019	1.019	1.019	1.019	1.019	1.019	1.019	1.019	1.019	1.019	1.019	1.019	1.019	1.019	1.019	1.019	1.019	1.019	1.019	1.019	1.019	1.019
676		NC_019955.1	714160	715125	+	WP_005496252.1	WP_005496252.1	thiamine-phosphate kinase	1-320: PRK05731 (PRK05731, thiamine monophosphate kinase; Provisional)		VPBB_RS03290	321	+	121	52	1.022	1.022	1.022	1.022	1.023	1.026	1.026	1.026	1.022	1.023	1.022	1.026	1.026	1.026	1.022	1.026	1.026	1.026	1.026	1.022	1.022	1.022	1.022	1.026	1.026	1.026	1.026	1.026	1.026	1.026	1.02	1.026	1.023	1.023
677		NC_019955.1	715163	715669	+	WP_015296330.1	WP_015296330.1	phosphatidylglycerophosphatase A	1-166: PRK11068 (PRK11068, phosphatidylglycerophosphatase A; Provisional)		VPBB_RS03295	168	-	120	51	0.988	0.988	0.988	0.988	0.988	0.988	0.982	0.988	0.988	0.988	0.988	0.994	0.994	0.994	0.988	0.994	0.994	0.994	0.994	0.988	0.988	0.988	0.988	0.994	0.994	0.994	0.994	0.988	0.988	0.988	0.988	0.988	0.988	0.988
678		NC_019955.1	715746	717611	-	WP_015296331.1	WP_015296331.1	1-deoxy-D-xylulose-5-phosphate synthase	5-619: PRK05444 (PRK05444, 1-deoxy-D-xylulose-5-phosphate synthase; Provisional)		VPBB_RS03300	621	+	121	51	1.028	1.028	1.026	1.028	1.029	1.022	1.022	1.029	1.026	1.027	1.026	1.029	1.029	1.029	1.026	1.029	1.029	1.029	1.029	1.026	1.026	1.026	1.026	1.029	1.029	1.029	1.029	1.026	1.027	1.029	1.029	1.029	1.027	1.027
679		NC_019955.1	717632	718516	-	WP_015296332.1	WP_015296332.1	(2E,6E)-farnesyl diphosphate synthase	3-294: cl00210 (Isoprenoid_Biosyn_C1, Isoprenoid Biosynthesis enzymes, Class 1.)		VPBB_RS03305	294	+	119	52	1.022	1.022	1.022	1.022	1.022	1.019	1.019	1.022	1.022	1.022	1.022	1.024	1.024	1.024	1.022	1.024	1.024	1.024	1.024	1.022	1.022	1.022	1.022	1.024	1.024	1.024	1.024	1.017	1.022	1.022	1.017	1.022	1.022	1.022
680		NC_019955.1	718538	718780	-	WP_005381566.1	WP_005381566.1	exodeoxyribonuclease VII small subunit	1-78: PRK00977 (PRK00977, exodeoxyribonuclease VII small subunit; Provisional)		VPBB_RS03310	80	-	121	52	0.981	0.981	0.969	0.981	0.981	0.981	0.981	0.981	0.969	0.963	0.969	0.981	0.981	0.981	0.969	0.981	0.981	0.981	0.981	0.969	0.969	0.969	0.969	0.981	0.981	0.981	0.981	0.981	0.981	0.969	0.981	0.981	0.963	0.963
681		NC_019955.1	719042	719803	+	WP_005482965.1	WP_005482965.1	flagellar motor protein PomA	1-253: PRK08990 (PRK08990, flagellar motor protein PomA; Reviewed)		VPBB_RS03315	253	-	121	51	0.986	0.986	0.986	0.986	0.986	0.986	0.986	0.986	0.986	0.986	0.986	0.986	0.986	0.986	0.986	0.986	0.986	0.986	0.986	0.986	0.986	0.986	0.986	0.986	0.986	0.986	0.986	0.986	0.986	0.986	0.986	0.986	0.986	0.986
682		NC_019955.1	719819	720766	+	WP_015296333.1	WP_015296333.1	Polar Na+-driven flagellar motor protein MotB (PomB)	2-315: PRK08944 (motB, flagellar motor protein MotB; Reviewed)		VPBB_RS03320	315	+	120	52	1.021	1.021	1.021	1.021	1.021	1.024	1.024	1.021	1.021	1.021	1.021	1.024	1.024	1.024	1.021	1.024	1.024	1.024	1.024	1.021	1.021	1.021	1.021	1.024	1.024	1.024	1.024	1.021	1.021	1.021	1.024	1.021	1.021	1.021
683		NC_019955.1	721061	722509	+	WP_017448801.1	WP_017448801.1	tRNA 4-thiouridine(8) synthase ThiI	1-482: PRK01269 (PRK01269, tRNA s(4)U8 sulfurtransferase; Provisional)		VPBB_RS03325	482	-	120	52	1.027	1.027	1.025	1.027	1.027	1.022	1.025	1.027	1.025	1.021	1.025	1.027	1.027	1.027	1.025	1.027	1.027	1.027	1.027	1.025	1.025	1.025	1.025	1.027	1.027	1.027	1.027	1.024	1.025	1.025	1.027	1.024	1.021	1.021
684		NC_019955.1	723057	723977	+	WP_011105705.1	WP_011105705.1	transcriptional regulator GcvA	1-297: PRK11139 (PRK11139, DNA-binding transcriptional activator GcvA; Provisional)		VPBB_RS03330	306	+	120	51	1.031	1.031	1.031	1.031	1.031	1.031	1.031	1.031	1.031	1.031	1.031	1.031	1.031	1.031	1.031	1.031	1.031	1.031	1.031	1.031	1.031	1.031	1.031	1.031	1.031	1.031	1.031	0.258	1.031	1.031	1.031	1.031	1.031	1.031
685		NC_019955.1	723958	724581	+	WP_011105706.1	WP_011105706.1	alpha/beta hydrolase	16-199: cl21494 (Abhydrolase, alpha/beta hydrolases.)		VPBB_RS03335	207	+	119	51	1.019	1.019	1.019	1.019	1.01	1.019	1.019	1.019	1.019	1.019	1.019	1.019	1.019	1.019	1.019	1.019	1.019	1.019	1.019	1.019	1.019	1.019	1.019	1.019	1.019	1.019	1.019	1.01	1.019	1.019	1.014	1.012	1.019	1.019
686		NC_019955.1	724571	724969	+	WP_015296336.1	WP_015296336.1	DUF423 domain-containing protein	2-128: COG2363 (YgdD, Uncharacterized membrane protein YgdD, TMEM256/DUF423 family [Function unknown].)		VPBB_RS03340	132	-	120	51	0.962	0.962	0.955	0.962	0.958	0.962	0.962	0.958	0.955	0.958	0.955	0.97	0.97	0.97	0.955	0.97	0.97	0.97	0.97	0.955	0.955	0.955	0.955	0.97	0.97	0.97	0.97	0.962	0.962	0.958	0.951	0.962	0.958	0.958
687		NC_019955.1	724966	726057	+	WP_015296337.1	WP_015296337.1	23S rRNA (cytidine(2498)-2'-O)-methyltransferase RlmM	1-359: PRK11760 (PRK11760, putative 23S rRNA C2498 ribose 2'-O-ribose methyltransferase; Provisional)		VPBB_RS03345	363	+	121	52	1.045	1.045	1.044	1.045	1.045	1.045	1.045	1.045	1.044	1.045	1.044	1.045	1.045	1.045	1.044	1.045	1.045	1.045	1.045	1.044	1.044	1.044	1.044	1.045	1.045	1.045	1.045	1.043	1.045	1.044	1.045	1.045	1.045	1.045
688		NC_019955.1	726148	726900	-	WP_015296338.1	WP_015296338.1	DNA/RNA non-specific endonuclease	41-232: smart00477 (NUC, DNA/RNA non-specific endonuclease.)	SP(Sec/SPI) (Pr: 0.982)	VPBB_RS03350	250	-	119	51	1.032	1.032	1.032	1.032	1.03	1.022	1.022	1.032	1.032	1.028	1.032	1.05	1.05	1.05	1.032	1.05	1.05	1.05	1.05	1.032	1.032	1.032	1.032	1.05	1.05	1.05	1.05	1.032	1.036	1.036	1.032	1.032	1.028	1.028
689		NC_019955.1	727094	727876	-	WP_025610179.1	WP_025610179.1	flap endonuclease Xni	1-254: PRK09482 (PRK09482, flap endonuclease-like protein; Provisional)		VPBB_RS03355	260	-	119	52	1.031	1.031	1.031	1.031	1.031	1.031	1.031	1.031	1.031	1.031	1.031	1.031	1.031	1.027	1.031	1.031	1.031	1.031	1.031	1.031	1.031	1.031	1.031	1.031	1.031	1.031	1.031	1.027	1.027	1.031	1.027	1.025	1.031	1.031
690		NC_019955.1	727950	729311	-	WP_015296339.1	WP_015296339.1	LOG family protein	330-450: pfam11892 (DUF3412, Domain of unknown function (DUF3412).); 3-111: pfam14793 (DUF4478, Domain of unknown function (DUF4478).); 133-334: COG1611 (YgdH, Predicted Rossmann fold nucleotide-binding protein [General function prediction only].)		VPBB_RS03360	453	-	120	51	1.031	1.031	1.029	1.031	1.031	1.031	1.031	1.031	1.029	1.031	1.029	1.033	1.033	1.033	1.029	1.033	1.033	1.033	1.033	1.029	1.029	1.029	1.029	1.033	1.033	1.033	1.033	1.031	1.031	1.031	1.031	1.031	1.031	1.031
691		NC_019955.1	729601	731166	-	WP_029826125.1	WP_029826125.1	GGDEF domain-containing protein	364-517: cd01949 (GGDEF, Diguanylate-cyclase (DGC) or GGDEF domain.)		VPBB_RS03365	521	-	120	52	1.018	1.018	1.015	1.018	1.016	1.013	1.013	1.017	1.015	1.018	1.015	1.02	1.02	1.02	1.015	1.02	1.02	1.02	1.02	1.015	1.015	1.015	1.015	1.02	1.02	1.02	1.02	1.017	1.018	1.016	1.013	1.018	1.018	1.018
692		NC_019955.1	731265	733547	-	WP_015296341.1	WP_015296341.1	hypothetical protein		SP(Sec/SPI) (Pr: 0.827)	VPBB_RS03370	760	-	118	51	1.024	1.024	1.024	1.024	1.023	1.025	1.025	1.025	1.024	1.025	1.024	1.025	1.025	1.025	1.024	1.025	1.025	1.025	1.025	1.024	1.024	1.024	1.024	1.025	1.025	1.025	1.025	1.024	1.025	1.021	1.025	1.025	1.025	1.025
693		NC_019955.1	733710	734555	-	WP_015296342.1	WP_015296342.1	NADPH-dependent 7-cyano-7-deazaguanine reductase QueF	9-281: PRK11792 (queF, 7-cyano-7-deazaguanine reductase; Provisional)		VPBB_RS03375	281	-	120	52	1.03	1.03	1.041	1.03	1.034	1.041	1.041	1.037	1.041	1.034	1.041	1.048	1.048	1.048	1.041	1.048	1.048	1.048	1.048	1.041	1.041	1.041	1.041	1.048	1.048	1.048	1.048	1.034	1.037	1.037	1.041	1.036	1.034	1.034
694		NC_019955.1	734664	735209	+	WP_005459156.1	WP_005459156.1	protein Syd	3-181: PRK04968 (PRK04968, SecY interacting protein Syd; Provisional)		VPBB_RS03380	181	-	121	52	1.03	1.03	1.03	1.03	1.019	1.03	1.03	1.028	1.03	1.028	1.03	1.03	1.03	1.03	1.03	1.03	1.03	1.03	1.03	1.03	1.03	1.03	1.03	1.03	1.03	1.03	1.03	1.03	1.028	1.028	1.028	1.025	1.028	1.028
695		NC_019955.1	735212	735988	+	WP_015296343.1	WP_015296343.1	nucleic acid-binding protein	1-256: pfam10071 (DUF2310, Zn-ribbon-containing, possibly nucleic-acid-binding protein (DUF2310).)		VPBB_RS03385	258	+	121	52	1.048	1.048	1.045	1.048	1.045	1.037	1.045	1.048	1.045	1.048	1.045	1.052	1.052	1.052	1.045	1.052	1.052	1.052	1.052	1.045	1.045	1.045	1.045	1.052	1.052	1.052	1.052	1.047	1.048	1.048	1.045	1.048	1.048	1.048
696		NC_019955.1	736092	736901	-	WP_005459159.1	WP_005459159.1	MetQ/NlpA family lipoprotein	1-269: PRK11063 (metQ, DL-methionine transporter substrate-binding subunit; Provisional)	LIPO(Sec/SPII) (Pr: 0.997)	VPBB_RS03390	269	+	121	52	1.004	1.004	1.004	1.004	1.004	1.004	1.004	1.002	1.004	1.002	1.004	1.004	1.004	1.004	1.004	1.004	1.004	1.004	1.004	1.004	1.004	1.004	1.004	1.004	1.004	1.004	1.004	1.004	1.004	1	1.002	1	1.002	1.002
697		NC_019955.1	736934	737611	-	WP_005459160.1	WP_005459160.1	ABC transporter permease	4-225: COG2011 (MetP, ABC-type methionine transport system, permease component [Amino acid transport and metabolism].)		VPBB_RS03395	225	-	120	52	0.967	0.967	0.967	0.967	0.964	0.967	0.967	0.967	0.967	0.967	0.967	0.967	0.967	0.967	0.967	0.967	0.967	0.967	0.967	0.967	0.967	0.967	0.967	0.967	0.967	0.967	0.967	0.967	0.967	0.967	0.967	0.967	0.967	0.967
698		NC_019955.1	737601	738635	-	WP_005459161.1	WP_005459161.1	methionine import ATP-binding protein MetN	1-343: PRK11153 (metN, DL-methionine transporter ATP-binding subunit; Provisional)		VPBB_RS03400	344	+	119	52	1.016	1.016	1.016	1.016	1.016	1.016	1.016	1.016	1.016	1.016	1.016	1.016	1.016	1.016	1.016	1.016	1.016	1.016	1.016	1.016	1.016	1.016	1.016	1.016	1.016	1.016	1.016	1.016	1.016	1.013	1.016	1.016	1.016	1.016
699		NC_019955.1	738787	738903	+	WP_005486793.1	WP_005486793.1	hypothetical protein			VPBB_RS23530	38	-	116	50	1.064	1.064	1.043	1.064	1.064	1.049	1.049	1.029	1.043	1.064	1.043	1.064	1.064	1.064	1.043	1.064	1.064	1.064	1.064	1.043	1.043	1.043	1.043	1.064	1.064	1.064	1.064	1.064	1.004	1.064	1.029	1.029	1.064	1.064
700		NC_019955.1	738978	739529	+	WP_005459163.1	WP_005459163.1	D-glycero-beta-D-manno-heptose 1,7-bisphosphate 7-phosphatase	1-181: PRK08942 (PRK08942, D,D-heptose 1,7-bisphosphate phosphatase; Validated)		VPBB_RS03405	183	-	120	52	1.033	1.033	1.038	1.033	1.038	1.038	1.038	1.038	1.038	1.038	1.038	1.038	1.038	1.038	1.038	1.038	1.038	1.038	1.038	1.038	1.038	1.038	1.038	1.038	1.038	1.038	1.038	1.038	1.038	1.038	1.038	1.038	1.038	1.038
701		NC_019955.1	739632	740579	+	WP_005459168.1	WP_005459168.1	HTH-type transcriptional regulator TreR	1-310: PRK09492 (treR, trehalose repressor; Provisional)		VPBB_RS03410	315	-	121	52	1.035	1.035	1.035	1.035	1.033	1.033	1.033	1.027	1.035	1.035	1.035	1.037	1.037	1.037	1.035	1.037	1.037	1.037	1.037	1.035	1.035	1.035	1.035	1.037	1.037	1.037	1.037	1.033	1.035	1.035	1.033	1.025	1.035	1.035
702		NC_019955.1	740756	742180	+	WP_015296344.1	WP_015296344.1	PTS trehalose transporter subunit IIBC	1-472: PRK11007 (PRK11007, PTS system trehalose(maltose)-specific transporter subunits IIBC; Provisional)		VPBB_RS03415	474	-	120	52	1.006	1.006	1.004	1.006	0.998	1.001	1.001	0.998	1.004	0.999	1.004	1.007	1.007	1.007	1.004	1.007	1.007	1.007	1.007	1.004	1.004	1.004	1.004	1.007	1.007	1.007	1.007	0.998	0.998	0.998	0.999	1.001	0.999	0.999
703		NC_019955.1	742268	743953	+	WP_015296345.1	WP_015296345.1	alpha,alpha-phosphotrehalase	10-559: TIGR02403 (trehalose_treC, alpha,alpha-phosphotrehalase.)		VPBB_RS03420	561	-	121	52	1.042	1.042	1.042	1.042	1.041	1.039	1.039	1.044	1.042	1.033	1.042	1.052	1.052	1.052	1.042	1.052	1.052	1.052	1.052	1.042	1.042	1.042	1.042	1.052	1.052	1.052	1.052	1.036	1.037	1.037	1.043	1.043	1.033	1.033
704		NC_019955.1	744058	744957	-	WP_015296346.1	WP_015296346.1	hypothetical protein		LIPO(Sec/SPII) (Pr: 0.996)	VPBB_RS03425	299	-	118	38	1.03	1.03	1.03	1.03	1.023	1.027	1.027	1.027	1.03	1.025	1.03	1.032	1.032	1.032	1.03	1.032	1.032	1.032	1.032	1.03	1.03	1.03	1.03	1.032	1.032	1.032	1.032	1.03	1.027	1.03	1.02	1.03	1.025	1.025
705		NC_019955.1	745089	746609	-	WP_015296347.1	WP_015296347.1	hypothetical protein	14-119: cl21459 (HTH, Helix-turn-helix domains.)		VPBB_RS03430	506	-	115	37	1.028	1.028	1.028	1.028	1.019	1.023	1.023	1.02	1.028	0	1.028	1.03	1.03	1.03	1.028	1.03	1.03	1.03	1.03	1.028	1.028	1.028	1.028	1.03	1.03	1.03	1.03	1.016	1.025	1.025	1.018	1.014	0	0
706		NC_019955.1	746700	747302	-	WP_005496223.1	WP_005496223.1	YitT family protein	1-195: COG1284 (YitT, Uncharacterized membrane-anchored protein YitT, contains DUF161 and DUF2179 domains [Function unknown].)		VPBB_RS03435	200	-	121	51	1.005	1.005	1.005	1.005	1.005	1.005	1.005	1.005	1.005	1.005	1.005	1.005	1.005	1.005	1.005	1.005	1.005	1.005	1.005	1.005	1	1.005	1.005	1.005	1.005	1.005	1.005	1.005	1.005	1.002	1	1.005	1.005	1.005
707		NC_019955.1	747650	748900	+	WP_005479594.1	WP_005479594.1	serine hydroxymethyltransferase	6-416: PRK00011 (glyA, serine hydroxymethyltransferase; Reviewed)		VPBB_RS03440	416	-	121	52	1.041	1.041	1.041	1.041	1.041	1.04	1.04	1.041	1.041	1.041	1.041	1.041	1.041	1.041	1.041	1.041	1.041	1.041	1.041	1.041	1.041	1.041	1.041	1.041	1.041	1.041	1.041	1.041	1.041	1.041	1.041	1.037	1.041	1.041
708		NC_019955.1	749162	750127	-	WP_005496220.1	WP_005496220.1	lipoyl synthase	31-321: PRK05481 (PRK05481, lipoyl synthase; Provisional)		VPBB_RS03445	321	+	121	52	1.04	1.04	1.037	1.04	1.037	1.037	1.037	1.04	1.037	1.04	1.037	1.04	1.04	1.04	1.037	1.04	1.04	1.04	1.04	1.037	1.037	1.037	1.037	1.04	1.04	1.04	1.04	1.04	1.037	1.04	1.04	1.04	1.04	1.04
709		NC_019955.1	750124	750786	-	WP_015296348.1	WP_015296348.1	lipoyl(octanoyl) transferase LipB	1-212: PRK14342 (PRK14342, lipoate-protein ligase B; Provisional)		VPBB_RS03450	220	-	121	51	1.034	1.034	1.039	1.034	1.039	1.039	1.039	1.039	1.039	1.039	1.039	1.045	1.045	1.045	1.039	1.045	1.045	1.045	1.045	1.039	1.039	1.039	1.039	1.045	1.045	1.045	1.045	1.039	1.032	1.039	1.039	1.039	1.039	1.039
710		NC_019955.1	750963	751241	-	WP_005488798.1	WP_005488798.1	hypothetical protein	7-92: PRK04998 (PRK04998, hypothetical protein; Provisional)		VPBB_RS03455	92	-	121	51	1.033	1.033	1.033	1.033	1.033	1.033	1.033	1.033	1.033	1.033	1.033	1.033	1.033	1.033	1.033	1.033	1.033	1.033	1.033	1.033	1.033	1.033	1.033	1.033	1.033	1.033	1.033	1.033	1.033	1.033	1.033	1.033	1.033	1.033
711		NC_019955.1	751380	752558	-	WP_005488796.1	WP_005488796.1	D-alanyl-D-alanine carboxypeptidase	5-392: PRK10793 (PRK10793, D-alanyl-D-alanine carboxypeptidase fraction A; Provisional)	SP(Sec/SPI) (Pr: 0.997)	VPBB_RS03460	392	-	121	52	1.032	1.032	1.032	1.032	1.032	1.032	1.032	1.032	1.032	1.032	1.032	1.032	1.032	1.032	1.032	1.032	1.032	1.032	1.032	1.032	1.032	1.032	1.032	1.032	1.032	1.032	1.032	1.032	1.032	1.032	1.032	1.032	1.032	1.032
712		NC_019955.1	752651	753454	-	WP_005483406.1	WP_005483406.1	septal ring lytic transglycosylase RlpA family protein	5-201: COG0797 (RlpA, Rare lipoprotein A, peptidoglycan hydrolase digesting "naked" glycans, contains C-terminal SPOR domain [Cell wall/membrane/envelope biogenesis].); 189-260: pfam05036 (SPOR, Sporulation related domain.)	LIPO(Sec/SPII) (Pr: 0.999)	VPBB_RS03465	267	-	120	51	1.034	1.034	1.034	1.034	1.034	1.032	1.032	1.03	1.034	1.034	1.034	1.034	1.034	1.034	1.034	1.034	1.034	1.034	1.034	1.034	1.034	1.034	1.034	1.034	1.034	1.034	1.034	1.032	1.03	1.03	1.034	1.032	1.034	1.034
713		NC_019955.1	753457	754578	-	WP_005483658.1	WP_005483658.1	rod shape-determining protein RodA	9-371: cl00511 (FTSW_RODA_SPOVE, Cell cycle protein.)		VPBB_RS03470	373	+	121	52	0.989	0.989	0.992	0.989	0.992	0.992	0.992	0.992	0.992	0.992	0.992	0.992	0.992	0.992	0.992	0.992	0.992	0.992	0.992	0.992	0.992	0.992	0.992	0.992	0.992	0.992	0.992	0.992	0.992	0.992	0.992	0.992	0.992	0.992
714		NC_019955.1	754578	756503	-	WP_015296349.1	WP_015296349.1	penicillin-binding protein 2	21-622: TIGR03423 (pbp2_mrdA, penicillin-binding protein 2.)		VPBB_RS03475	641	+	120	51	1.027	1.027	1.028	1.027	1.028	1.027	1.027	1.028	1.028	1.028	1.028	1.029	1.029	1.029	1.028	1.029	1.029	1.029	1.029	1.028	1.028	1.028	1.028	1.029	1.029	1.029	1.029	1.027	1.027	1.025	1.028	1.028	1.028	1.028
715		NC_019955.1	756533	757003	-	WP_005456129.1	WP_005456129.1	23S rRNA (pseudouridine(1915)-N(3))-methyltransferase RlmH	1-156: PRK00103 (PRK00103, rRNA large subunit methyltransferase; Provisional)		VPBB_RS03480	156	+	121	52	1.022	1.022	1.022	1.022	1.022	1.022	1.022	1.022	1.022	1.022	1.022	1.022	1.022	1.022	1.022	1.022	1.022	1.022	1.022	1.022	1.022	1.022	1.022	1.022	1.022	1.022	1.022	1.022	1.022	1.019	1.022	1.022	1.022	1.022
716		NC_019955.1	757008	757325	-	WP_005456130.1	WP_005456130.1	ribosome silencing factor	6-104: TIGR00090 (rsfS_iojap_ybeB, ribosome silencing factor RsfS/YbeB/iojap.)		VPBB_RS03485	105	-	119	52	1.005	1.005	1.014	1.005	1.014	1.014	1.014	1.014	1.014	1.014	1.014	1.01	1.01	1.01	1.014	1.01	1.01	1.01	1.01	1.014	1.014	1.014	1.014	1.01	1.01	1.01	1.01	1.014	1.014	1.014	1.014	1.01	1.014	1.014
717		NC_019955.1	757416	758435	-	WP_015296350.1	WP_015296350.1	DNA polymerase III subunit delta	1-334: PRK05574 (holA, DNA polymerase III subunit delta; Reviewed)		VPBB_RS03490	339	+	121	52	1.028	1.028	1.025	1.028	1.019	1.025	1.025	1.024	1.025	1.021	1.025	1.028	1.028	1.028	1.025	1.028	1.027	1.028	1.028	1.025	1.025	1.025	1.025	1.027	1.028	1.028	1.028	1.027	1.028	1.027	1.027	1.028	1.021	1.021
718		NC_019955.1	758441	758983	-	WP_005454508.1	WP_005454508.1	luciferase	7-178: COG2980 (LptE, Outer membrane lipoprotein LptE/RlpB (LPS assembly) [Cell wall/membrane/envelope biogenesis].)	LIPO(Sec/SPII) (Pr: 0.998)	VPBB_RS03495	180	-	121	52	1.036	1.036	1.036	1.036	1.036	1.036	1.036	1.036	1.036	1.036	1.036	1.036	1.036	1.036	1.036	1.036	1.036	1.036	1.036	1.036	1.036	1.036	1.036	1.036	1.036	1.036	1.036	1.036	1.036	1.036	1.036	1.028	1.036	1.036
719		NC_019955.1	759155	761728	-	WP_015296351.1	WP_015296351.1	leucine--tRNA ligase	1-857: PRK00390 (leuS, leucyl-tRNA synthetase; Validated)		VPBB_RS03500	857	-	120	52	1.036	1.036	1.038	1.036	1.037	1.036	1.036	1.037	1.038	1.035	1.038	1.04	1.04	1.04	1.038	1.04	1.04	1.04	1.04	1.038	1.038	1.038	1.038	1.04	1.04	1.04	1.04	1.036	1.036	1.034	1.038	1.037	1.035	1.035
720		NC_019955.1	761884	762354	+	WP_005454505.1	WP_005454505.1	hypothetical protein	1-156: PRK11032 (PRK11032, hypothetical protein; Provisional)		VPBB_RS03505	156	-	121	52	1.029	1.029	1.022	1.029	1.026	1.029	1.029	1.029	1.022	1.029	1.022	1.029	1.029	1.029	1.022	1.029	1.029	1.029	1.029	1.022	1.022	1.022	1.022	1.029	1.029	1.029	1.029	1.029	1.029	1.029	1.029	1.029	1.029	1.029
721		NC_019955.1	762450	763967	-	WP_041170540.1	WP_041170540.1	apolipoprotein N-acyltransferase	4-504: PRK00302 (lnt, apolipoprotein N-acyltransferase; Reviewed)		VPBB_RS03510	505	+	121	52	1.013	1.013	1.011	1.013	1.011	1.011	1.011	1.011	1.011	1.011	1.011	1.013	1.013	1.013	1.011	1.013	1.013	1.013	1.013	1.011	1.011	1.011	1.011	1.013	1.013	1.013	1.013	1.007	1.009	1.01	1.011	1.009	1.011	1.011
722		NC_019955.1	764007	764906	-	WP_005483493.1	WP_005483493.1	magnesium/cobalt transporter CorC	1-291: COG4535 (CorC, Mg2+ and Co2+ transporter CorC, contains CBS pair and CorC-HlyC domains [Inorganic ion transport and metabolism].)		VPBB_RS03515	299	-	120	51	0.997	0.997	0.997	0.997	0.997	0.997	0.997	0.997	0.997	0.997	0.997	0.997	0.997	0.997	0.997	0.997	0.997	0.997	0.997	0.997	0.997	0.997	0.997	0.997	0.997	0.997	0.997	0.997	0.997	0.997	0.997	0.997	0.997	0.997
723		NC_019955.1	765013	765477	-	WP_005483484.1	WP_005483484.1	endoribonuclease YbeY	6-153: PRK00016 (PRK00016, metal-binding heat shock protein; Provisional)		VPBB_RS03520	154	-	121	52	1.016	1.016	1.016	1.016	1.016	1.013	1.013	1.016	1.016	1.016	1.016	1.016	1.016	1.016	1.016	1.016	1.016	1.016	1.016	1.016	1.016	1.016	1.016	1.016	1.016	1.016	1.016	1.016	1.01	1.01	1.01	1.006	1.016	1.016
724		NC_019955.1	765480	766577	-	WP_005483495.1	WP_005483495.1	PhoH family protein	1-330: COG1702 (PhoH, Phosphate starvation-inducible protein PhoH, predicted ATPase [Signal transduction mechanisms].)		VPBB_RS03525	365	+	121	51	1.021	1.021	1.021	1.021	1.021	1.021	1.021	1.021	1.021	1.021	1.021	1.021	1.021	1.021	1.021	1.021	1.021	1.021	1.021	1.021	1.021	1.021	1.021	1.021	1.021	1.021	1.021	1.015	1.019	1.018	1.021	1.019	1.021	1.021
725		NC_019955.1	766651	768075	-	WP_005496209.1	WP_005496209.1	tRNA (N6-isopentenyl adenosine(37)-C2)-methylthiotransferase MiaB	1-445: PRK14325 (PRK14325, (dimethylallyl)adenosine tRNA methylthiotransferase; Provisional)		VPBB_RS03530	474	-	121	52	1.037	1.037	1.035	1.037	1.037	1.037	1.037	1.037	1.035	1.037	1.035	1.037	1.037	1.037	1.035	1.037	1.037	1.037	1.037	1.035	1.035	1.035	1.035	1.037	1.037	1.037	1.037	1.037	1.037	1.037	1.037	1.034	1.037	1.037
726		NC_019955.1	768334	769509	+	WP_015296353.1	WP_015296353.1	FAD-dependent oxidoreductase	1-391: PRK08849 (PRK08849, 2-octaprenyl-3-methyl-6-methoxy-1,4-benzoquinol hydroxylase; Provisional)		VPBB_RS03535	391	-	119	51	1.033	1.033	1.036	1.033	1.024	1.033	1.033	1.028	1.036	1.036	1.036	1.038	1.038	1.038	1.036	1.038	1.038	1.038	1.038	1.036	1.036	1.036	1.036	1.038	1.038	1.038	1.038	1.032	1.033	1.036	1.033	1.029	1.036	1.036
727		NC_019955.1	771961	772221	-	WP_011105709.1	WP_011105709.1	hypothetical protein			VPBB_RS03635	86	-	118	45	1.012	1.012	1.012	1.012	1.012	1.012	1.012	1	1.012	1.012	1.012	1.012	1.012	1.012	1.012	1.012	1.012	1.012	1.012	1.012	1.012	1.012	1.012	1.012	1.012	1.012	1.012	1.012	1	1	1.012	1	1.012	1.012
728		NC_019955.1	772226	773317	-	WP_005496175.1	WP_005496175.1	redox-regulated ATPase YchF	1-363: PRK09601 (PRK09601, GTP-binding protein YchF; Reviewed)		VPBB_RS03640	363	+	120	51	1.01	1.01	1.01	1.01	1.008	1.01	1.01	1.01	1.01	1.01	1.01	1.01	1.01	1.007	1.01	1.01	1.01	1.01	1.01	1.01	1.01	1.01	1.01	1.01	1.01	1.01	1.01	1.01	1.01	1.01	1.01	1.01	1.01	1.01
729		NC_019955.1	773328	773918	-	WP_005496173.1	WP_005496173.1	aminoacyl-tRNA hydrolase	4-194: PRK05426 (PRK05426, peptidyl-tRNA hydrolase; Provisional)		VPBB_RS03645	196	-	121	51	1.018	1.018	1.01	1.018	1.018	1.018	1.018	1.018	1.01	1.013	1.01	1.018	1.018	1.018	1.01	1.018	1.018	1.018	1.018	1.01	1.01	1.01	1.01	1.018	1.018	1.018	1.018	1.018	1.018	1.018	1.018	1.018	1.013	1.013
730		NC_019955.1	774070	775014	-	WP_005496171.1	WP_005496171.1	ribose-phosphate pyrophosphokinase	4-314: PRK01259 (PRK01259, ribose-phosphate pyrophosphokinase; Provisional)		VPBB_RS03650	314	+	121	50	1.003	1.003	1.003	1.003	1.003	1.003	1.003	1.003	1.003	1.003	1.003	1.003	1.003	1.003	1.003	1.003	1.003	1.003	1.003	1.003	1.003	1.003	1.003	1.003	1.003	1.003	1.003	1.003	1.003	1.003	1.003	1.003	1.003	1.003
731		NC_019955.1	775043	775930	-	WP_031778560.1	WP_031778560.1	4-diphosphocytidyl-2C-methyl-D-erythritol kinase	5-274: PRK00343 (ipk, 4-diphosphocytidyl-2-C-methyl-D-erythritol kinase; Provisional)		VPBB_RS03655	295	+	121	51	1.031	1.031	1.036	1.031	1.027	1.027	1.027	1.034	1.036	1.027	1.036	1.039	1.039	1.039	1.036	1.039	1.039	1.039	1.039	1.036	1.036	1.036	1.036	1.039	1.039	1.039	1.039	0.947	1.025	1.031	1.027	1.031	1.027	1.027
732		NC_019955.1	775912	776550	-	WP_015296355.1	WP_015296355.1	lipoprotein localization protein LolB	26-211: PRK00022 (lolB, outer membrane lipoprotein LolB; Provisional)	LIPO(Sec/SPII) (Pr: 0.999)	VPBB_RS03660	212	-	120	51	1.026	1.026	1.024	1.026	1.019	1.026	1.026	1.017	1.024	1.021	1.024	1.026	1.026	1.026	1.024	1.026	1.026	1.026	1.026	1.024	1.024	1.024	1.024	1.026	1.026	1.026	1.026	0.889	1.024	1.024	1.026	1.024	1.021	1.021
733		NC_019955.1	776685	777941	+	WP_015296356.1	WP_015296356.1	glutamyl-tRNA reductase	1-417: PRK00045 (hemA, glutamyl-tRNA reductase; Reviewed)		VPBB_RS03665	418	+	120	51	1.018	1.018	1.014	1.018	1.019	1.019	1.019	1.019	1.014	1.019	1.014	1.019	1.019	1.019	1.014	1.019	1.019	1.019	1.019	1.014	1.014	1.014	1.014	1.019	1.019	1.019	1.019	1.018	1.018	1.019	1.019	1.016	1.019	1.019
734		NC_019955.1	777971	779059	+	WP_005456867.1	WP_005456867.1	peptide chain release factor 1	2-360: PRK00591 (prfA, peptide chain release factor 1; Validated)		VPBB_RS03670	362	+	120	52	1.029	1.029	1.029	1.029	1.029	1.029	1.029	1.029	1.029	1.026	1.029	1.029	1.029	1.029	1.029	1.029	1.029	1.029	1.029	1.029	1.029	1.029	1.029	1.029	1.029	1.029	1.029	1.026	1.029	1.029	1.029	1.029	1.026	1.026
735		NC_019955.1	779063	779920	+	WP_015296357.1	WP_015296357.1	peptide chain release factor N(5)-glutamine methyltransferase	5-282: PRK09328 (PRK09328, N5-glutamine S-adenosyl-L-methionine-dependent methyltransferase; Provisional)		VPBB_RS03675	285	+	121	50	1.021	1.021	1.014	1.021	1.019	1.018	1.018	1.016	1.014	1.014	1.014	1.025	1.025	1.025	1.014	1.025	1.025	1.025	1.025	1.014	1.014	1.014	1.014	1.025	1.025	1.025	1.025	1.018	1.019	1.019	1.018	1.021	1.014	1.014
736		NC_019955.1	779962	780345	+	WP_005468486.1	WP_005468486.1	hypothetical protein	2-123: pfam04247 (SirB, Invasion gene expression up-regulator, SirB.)		VPBB_RS03680	127	-	120	52	0.988	0.988	0.988	0.988	0.988	0.988	0.988	0.988	0.988	0.988	0.988	0.988	0.988	0.988	0.988	0.988	0.988	0.988	0.988	0.988	0.988	0.988	0.988	0.988	0.988	0.988	0.988	0.988	0.988	0.988	0.988	0.988	0.988	0.988
737		NC_019955.1	780351	781160	+	WP_005481357.1	WP_005481357.1	hypothetical protein	1-269: COG2912 (SirB1, Regulator of sirC expression, contains transglutaminase-like and TPR domains [Signal transduction mechanisms].)		VPBB_RS03685	269	+	120	51	1.039	1.039	1.039	1.039	1.039	1.039	1.039	1.039	1.039	1.039	1.039	1.039	1.039	1.039	1.039	1.039	1.039	1.039	1.039	1.039	1.039	1.039	1.039	1.039	1.039	1.039	1.039	1.039	1.039	1.039	1.039	1.039	1.039	1.039
738		NC_019955.1	781215	782066	+	WP_015296358.1	WP_015296358.1	3-deoxy-8-phosphooctulonate synthase	9-274: PRK05198 (PRK05198, 2-dehydro-3-deoxyphosphooctonate aldolase; Provisional)		VPBB_RS03690	283	-	121	52	1.025	1.025	1.025	1.025	1.025	1.025	1.025	1.025	1.025	1.025	1.025	1.028	1.028	1.028	1.025	1.028	1.028	1.028	1.028	1.025	1.025	1.025	1.025	1.028	1.028	1.028	1.028	1.021	1.025	1.025	1.025	1.021	1.025	1.025
739		NC_019955.1	782290	783972	+	WP_015296359.1	WP_015296359.1	bifunctional UDP-sugar hydrolase/5'-nucleotidase	3-553: PRK09558 (ushA, bifunctional UDP-sugar hydrolase/5'-nucleotidase periplasmic precursor; Reviewed)	LIPO(Sec/SPII) (Pr: 0.998)	VPBB_RS03695	560	-	120	51	1.037	1.037	1.036	1.037	1.037	1.037	1.037	1.034	1.036	1.037	1.036	1.04	1.04	1.04	1.036	1.04	1.04	1.04	1.04	1.036	1.036	1.036	1.036	1.04	1.04	1.04	1.04	1.037	1.035	1.037	1.035	1.034	1.037	1.037
740		NC_019955.1	784081	784554	+	WP_005481362.1	WP_005481362.1	Cys-tRNA(Pro) deacylase	1-155: cd00002 (YbaK_deacylase, This CD includes cysteinyl-tRNA(Pro) deacylases from Haemophilus influenzae and Escherichia coli and other related bacterial proteins.)		VPBB_RS03700	157	-	118	51	1.013	1.013	1.013	1.013	1.013	1.013	1.013	1.013	1.013	1.013	1.013	1.013	1.013	1.013	1.013	1.013	1.013	1.013	1.013	1.013	1.013	1.013	1.013	1.013	1.013	1.013	1.013	1.013	1.013	1.013	1.013	1.013	1.013	1.013
741		NC_019955.1	784611	785726	-	WP_015296360.1	WP_015296360.1	23S rRNA pseudouridine(2604) synthase RluF	1-284: PRK10475 (PRK10475, 23S rRNA pseudouridine synthase F; Provisional)		VPBB_RS03705	371	-	121	50	1.02	1.02	1.02	1.02	1.026	1.022	1.022	1.02	1.02	1.027	1.02	1.032	1.032	1.032	1.02	1.032	1.032	1.032	1.032	1.02	1.02	1.02	1.02	1.032	1.032	1.032	1.032	1.028	1.026	1.028	1.02	1.026	1.027	1.027
742		NC_019955.1	785826	786407	-	WP_015296361.1	WP_015296361.1	DNA endonuclease SmrA	5-178: COG2840 (SmrA, DNA-nicking endonuclease, Smr domain [Replication, recombination and repair].)		VPBB_RS03710	193	-	121	52	1.021	1.021	1.021	1.021	1.021	1.018	1.018	1.018	1.021	1.016	1.021	1.034	1.034	1.034	1.021	1.034	1.028	1.034	1.034	1.021	1.021	1.021	1.021	1.028	1.034	1.034	1.034	1.021	1.021	1.021	1.018	1.021	1.016	1.016
743		NC_019955.1	786539	786679	-	WP_005489851.1	WP_005489851.1	DUF3149 domain-containing protein	8-43: pfam11346 (DUF3149, Protein of unknown function (DUF3149).)		VPBB_RS23535	46	-	117	51	1	1	1	1	1	1	1	1	1	1	1	1	1	1	1	1	1	1	1	1	1	1	1	1	1	1	1	1	1	1	1	1	1	1
744		NC_019955.1	787306	788178	-	WP_015296362.1	WP_015296362.1	TraB/GumN family protein	27-277: cd14789 (Tiki, Tiki homology domain antagonizes Wnt function via cleavage of amino-terminal residues.)	SP(Sec/SPI) (Pr: 0.993)	VPBB_RS03725	290	-	121	52	1.016	1.016	1.007	1.016	1.012	1.016	1.016	1.007	1.007	1.014	1.007	1.022	1.022	1.022	1.007	1.022	1.022	1.022	1.022	1.007	1.007	1.007	1.007	1.022	1.022	1.022	1.022	1.019	1.003	1.003	1.007	1.016	1.014	1.014
745		NC_019955.1	788739	791390	+	WP_015296363.1	WP_015296363.1	beta-hexosaminidase	328-800: cd06569 (GH20_Sm-chitobiase-like, The chitobiase of Serratia marcescens is a beta-N-1,4-acetylhexosaminidase with a glycosyl hydrolase family 20 (GH20) domain that hydrolyzes the beta-1,4-glycosidic linkages in oligomers derived from chitin.); 36-193: pfam03173 (CHB_HEX, Putative carbohydrate binding domain.); 804-879: pfam03174 (CHB_HEX_C, Chitobiase/beta-hexosaminidase C-terminal domai…	LIPO(Sec/SPII) (Pr: 0.994)	VPBB_RS03730	883	-	119	51	1.032	1.032	1.033	1.032	1.03	1.031	1.031	1.032	1.033	1.033	1.033	1.038	1.038	1.038	1.033	1.038	1.038	1.038	1.038	1.033	1.033	1.033	1.033	1.038	1.038	1.038	1.038	1.025	1.031	1.028	1.032	1.033	1.033	1.033
746		NC_019955.1	791827	792519	+	WP_005453980.1	WP_005453980.1	porin		SP(Sec/SPI) (Pr: 0.998)	VPBB_RS03735	230	-	117	52	1.028	1.028	1.028	1.028	1.028	1.028	1.028	1.028	1.028	1.028	1.028	1.028	1.028	1.028	1.028	1.028	1.028	1.028	1.028	1.028	1.028	1.028	1.028	1.028	1.028	1.028	1.028	1.028	1.028	1.028	1.028	1.028	1.028	1.028
747		NC_019955.1	792584	793033	-	WP_015296364.1	WP_015296364.1	CopG family transcriptional regulator	1-147: COG3019 (COG3019, Uncharacterized conserved protein [Function unknown].)	SP(Sec/SPI) (Pr: 0.999)	VPBB_RS03740	149	-	121	51	1.044	1.044	1.05	1.044	1.044	1.044	1.044	1.044	1.05	1.05	1.05	1.057	1.057	1.057	1.05	1.057	1.057	1.057	1.057	1.05	1.05	1.05	1.05	1.057	1.057	1.057	1.057	1.05	1.05	1.05	1.05	1.044	1.05	1.05
748		NC_019955.1	793055	795778	-	WP_015296365.1	WP_015296365.1	copper-translocating P-type ATPase	260-902: cd02094 (P-type_ATPase_Cu-like, P-type heavy metal-transporting ATPase, similar to human copper-transporting ATPases, ATP7A and ATP7B.); 173-232: cd00371 (HMA, Heavy-metal-associated domain (HMA) is a conserved domain of approximately 30 amino acid residues found in a number of proteins that transport or detoxify heavy metals, for example, the CPx-type heavy metal ATPases and copper chap…	LIPO(Sec/SPII) (Pr: 0.626)	VPBB_RS03745	907	+	118	51	0.996	0.996	1.001	0.996	0.997	1.005	1.005	0.998	1.001	0.947	1.001	1.017	1.017	1.017	1.001	1.017	1.017	1.017	1.017	1.001	1.001	1.001	1.001	1.017	1.017	1.017	1.017	1.001	1.001	1.003	1.002	0.996	0.947	0.947
749		NC_019955.1	796046	796189	-	WP_072828907.1	WP_072828907.1	hypothetical protein			VPBB_RS23540	47	-	117	50	0.996	0.996	1.016	0.996	0.996	0.996	0.996	1.016	1.016	1.004	1.016	1.04	1.04	1.04	1.016	1.04	1.04	1.04	1.04	1.016	1.016	1.016	1.016	1.04	1.04	1.04	1.04	0.996	1	0.971	1.016	0.983	1.004	1.004
750		NC_019955.1	796254	797375	+	WP_015296367.1	WP_015296367.1	chitoporin	42-373: cd00342 (gram_neg_porins, Porins form aqueous channels for the diffusion of small hydrophillic molecules across the outer membrane.)	SP(Sec/SPI) (Pr: 0.995)	VPBB_RS03750	373	-	121	52	0.979	0.979	0.977	0.979	0.977	0.977	0.977	0.975	0.977	0.977	0.977	1.005	1.005	1.005	0.977	1.005	1.005	1.005	1.005	0.977	0.977	0.977	0.977	1.005	1.005	1.005	1.005	0.921	0.977	0.977	0.977	0.977	0.977	0.977
751		NC_019955.1	797501	798094	+	WP_072828918.1	WP_072828918.1	DUF2057 domain-containing protein	22-191: pfam09829 (DUF2057, Uncharacterized protein conserved in bacteria (DUF2057).)	SP(Sec/SPI) (Pr: 0.999)	VPBB_RS03755	197	-	121	52	1.02	1.02	1.015	1.02	1.015	1.015	1.015	1.02	1.015	1.015	1.015	1.023	1.023	1.023	1.015	1.023	1.023	1.023	1.023	1.015	1.015	1.015	1.015	1.023	1.023	1.023	1.023	1.02	1.013	1.02	1.015	1.018	1.015	1.015
752		NC_019955.1	798273	799697	+	WP_005482241.1	WP_005482241.1	glutamate--tRNA ligase	1-464: PRK01406 (gltX, glutamyl-tRNA synthetase; Reviewed)		VPBB_RS03760	474	-	120	52	1.043	1.043	1.044	1.043	1.044	1.044	1.044	1.043	1.044	1.043	1.044	1.044	1.044	1.044	1.044	1.044	1.044	1.044	1.044	1.044	1.044	1.044	1.044	1.044	1.044	1.044	1.044	1.044	1.043	1.044	1.042	1.044	1.043	1.043
753		NC_019955.1	800337	801296	+	WP_015296369.1	WP_015296369.1	OmpA family protein	210-310: cd07185 (OmpA_C-like, Peptidoglycan binding domains similar to the C-terminal domain of outer-membrane protein OmpA.); 1-319: PRK10808 (PRK10808, outer membrane protein A; Reviewed)	SP(Sec/SPI) (Pr: 0.999)	VPBB_RS03765	319	-	121	52	1.011	1.011	1.011	1.011	1.011	1.011	1.011	1.002	1.011	0.989	1.011	1.014	1.014	1.014	1.011	1.014	1.014	1.014	1.014	1.011	1.011	1.011	1.011	1.014	1.014	1.014	1.014	1.011	1.011	1.011	1.011	1.011	0.989	0.989
754		NC_019955.1	801540	802121	-	WP_017448769.1	WP_017448769.1	hypothetical protein			VPBB_RS03770	193	-	121	52	1.031	1.031	1.021	1.031	1.031	1.031	1.031	1.031	1.021	1.031	1.021	1.031	1.031	1.031	1.021	1.031	1.031	1.031	1.031	1.021	1.021	1.021	1.021	1.031	1.031	1.031	1.031	1.026	1.031	1.031	1.031	1.031	1.031	1.031
755		NC_019955.1	802571	803704	-	WP_005496141.1	WP_005496141.1	hypothetical protein	115-255: pfam16539 (FlgT_M, Flagellar assembly protein T, middle domain.); 24-110: pfam16548 (FlgT_N, Flagellar assembly protein T, N-terminal domain.); 299-372: pfam16538 (FlgT_C, Flagellar assembly protein T, C-terminal domain.)	SP(Sec/SPI) (Pr: 0.904)	VPBB_RS03780	377	-	120	52	1.038	1.038	1.036	1.038	1.036	1.037	1.037	1.038	1.036	1.038	1.036	1.038	1.038	1.038	1.036	1.038	1.038	1.038	1.038	1.036	1.036	1.036	1.036	1.038	1.038	1.038	1.038	1.038	1.036	1.038	1.038	1.038	1.038	1.038
756		NC_019955.1	803875	804513	+	WP_005382013.1	WP_005382013.1	membrane protein	42-208: cl21526 (TolB_N, TolB amino-terminal domain.)	LIPO(Sec/SPII) (Pr: 0.996)	VPBB_RS03785	212	+	121	52	1.031	1.031	1.031	1.031	1.031	1.031	1.031	1.031	1.031	1.031	1.031	1.031	1.031	1.031	1.031	1.031	1.031	1.031	1.031	1.031	1.031	1.031	1.031	1.031	1.031	1.031	1.031	1.031	1.031	1.031	1.031	1.031	1.031	1.031
757		NC_019955.1	804523	804954	+	WP_005453982.1	WP_005453982.1	hypothetical protein	25-139: cl15824 (LPP20, LPP20 lipoprotein.)	LIPO(Sec/SPII) (Pr: 0.998)	VPBB_RS03790	143	-	121	52	0.986	0.986	0.986	0.986	0.986	0.986	0.986	0.986	0.986	0.986	0.986	0.986	0.986	0.986	0.986	0.986	0.986	0.986	0.986	0.986	0.986	0.986	0.986	0.986	0.986	0.986	0.986	0.986	0.986	0.986	0.986	0.986	0.986	0.986
758		NC_019955.1	805072	805497	-	WP_005454011.1	WP_005454011.1	molecular chaperone	1-141: cl09176 (FlgN, FlgN protein.)		VPBB_RS03795	141	+	121	52	1.014	1.014	1.011	1.014	1.007	1.014	1.014	1.011	1.011	1.014	1.011	1.014	1.014	1.014	1.011	1.014	1.014	1.014	1.014	1.011	1.011	1.011	1.011	1.014	1.014	1.014	1.014	1.014	1.014	1.011	1.014	1.014	1.014	1.014
759		NC_019955.1	805524	805841	-	WP_005453996.1	WP_005453996.1	flagellar biosynthesis anti-sigma factor FlgM	4-98: TIGR03824 (FlgM_jcvi, flagellar biosynthesis anti-sigma factor FlgM.)		VPBB_RS03800	105	-	121	52	0.986	0.986	0.986	0.986	0.99	0.986	0.986	0.986	0.986	0.99	0.986	0.99	0.99	0.99	0.986	0.99	0.99	0.99	0.99	0.986	0.986	0.986	0.986	0.99	0.99	0.99	0.99	0.99	0.99	0.99	0.99	0.986	0.99	0.99
760		NC_019955.1	805969	806715	-	WP_005486752.1	WP_005486752.1	flagella basal body P-ring formation protein FlgA	19-248: PRK07018 (flgA, flagellar basal body P-ring biosynthesis protein FlgA; Reviewed)		VPBB_RS03805	248	-	121	52	1.016	1.016	1.02	1.016	1.02	1.02	1.02	1.02	1.02	1.02	1.02	1.02	1.02	1.02	1.02	1.02	1.02	1.02	1.02	1.02	1.02	1.02	1.02	1.02	1.02	1.02	1.02	1.018	1.02	1.016	1.02	1.02	1.02	1.02
761		NC_019955.1	806792	807718	+	WP_005462297.1	WP_005462297.1	chemotaxis protein CheV	3-166: COG0835 (CheW, Chemotaxis signal transduction protein [Cell motility, Signal transduction mechanisms].); 182-306: COG0784 (CheY, CheY chemotaxis protein or a CheY-like REC (receiver) domain [Signal transduction mechanisms].)		VPBB_RS03810	308	+	120	52	1.024	1.024	1.024	1.024	1.024	1.024	1.024	1.024	1.024	1.024	1.024	1.024	1.024	1.024	1.024	1.024	1.024	1.024	1.024	1.024	1.024	1.024	1.024	1.024	1.024	1.024	1.024	1.024	1.024	1.024	1.024	1.024	1.024	1.024
762		NC_019955.1	807730	808557	+	WP_005462295.1	WP_005462295.1	chemotaxis protein methyltransferase	8-272: smart00138 (MeTrc, Methyltransferase, chemotaxis proteins.)		VPBB_RS03815	275	-	121	52	1.025	1.025	1.025	1.025	1.025	1.025	1.025	1.025	1.025	1.025	1.025	1.025	1.025	1.025	1.025	1.025	1.025	1.025	1.025	1.025	1.025	1.025	1.025	1.025	1.025	1.025	1.025	1.024	1.025	1.025	1.025	1.018	1.025	1.025
763		NC_019955.1	808870	809265	+	WP_005462294.1	WP_005462294.1	flagellar basal body rod protein FlgB	1-130: PRK05680 (flgB, flagellar basal body rod protein FlgB; Reviewed)		VPBB_RS03820	131	-	121	52	1.027	1.027	1.027	1.027	1.027	1.027	1.027	1.027	1.027	1.027	1.027	1.027	1.027	1.027	1.027	1.027	1.027	1.027	1.027	1.027	1.027	1.027	1.027	1.027	1.027	1.027	1.027	1.027	1.027	1.027	1.027	1.027	1.027	1.027
764		NC_019955.1	809271	809684	+	WP_005462293.1	WP_005462293.1	flagellar basal body rod protein FlgC	1-137: PRK05681 (flgC, flagellar basal body rod protein FlgC; Reviewed)		VPBB_RS03825	137	+	121	52	1.026	1.026	1.026	1.026	1.026	1.026	1.026	1.026	1.026	1.026	1.026	1.026	1.026	1.026	1.026	1.026	1.026	1.026	1.026	1.026	1.026	1.026	1.026	1.026	1.026	1.026	1.026	1.026	1.022	1.026	1.026	1.026	1.026	1.026
765		NC_019955.1	809702	810409	+	WP_005462292.1	WP_005462292.1	flagellar hook assembly protein FlgD	1-233: PRK06655 (flgD, flagellar basal body rod modification protein; Reviewed)		VPBB_RS03830	235	+	120	52	0.998	0.998	0.998	0.998	0.998	0.998	0.998	0.998	0.998	0.998	0.998	0.998	0.998	0.998	0.998	0.998	0.998	0.998	0.998	0.998	0.998	0.998	0.998	0.998	0.998	0.998	0.998	0.998	0.998	0.998	0.998	0.998	0.998	0.998
766		NC_019955.1	810441	811754	+	WP_005462291.1	WP_005462291.1	flagellar hook protein FlgE	1-437: PRK05682 (flgE, flagellar hook protein FlgE; Validated)		VPBB_RS03835	437	+	121	51	1.023	1.023	1.023	1.023	1.023	1.023	1.023	1.023	1.023	1.023	1.023	1.023	1.023	1.023	1.023	1.023	1.023	1.023	1.023	1.023	1.023	1.023	1.023	1.023	1.023	1.023	1.023	1.023	1.023	1.023	1.023	1.023	1.023	1.023
767		NC_019955.1	811843	811929	-	WP_017448765.1	WP_017448765.1	hypothetical protein			VPBB_RS23545	28	-	117	49	1.08	1.08	1.045	1.08	1.08	1.045	1.045	1.08	1.045	1.045	1.045	1.08	1.08	1.08	1.045	1.08	1.08	1.08	1.08	1.045	1.045	1.045	1.045	1.08	1.08	1.08	1.08	1.045	1.045	1.08	1.08	0.984	1.045	1.045
768		NC_019955.1	812048	812797	+	WP_005462290.1	WP_005462290.1	flagellar basal body rod protein FlgF	1-249: PRK12640 (flgF, flagellar basal body rod protein FlgF; Reviewed)		VPBB_RS03840	249	-	121	52	1.024	1.024	1.024	1.024	1.024	1.02	1.02	1.024	1.024	1.024	1.024	1.024	1.024	1.024	1.024	1.024	1.024	1.024	1.024	1.024	1.024	1.024	1.024	1.024	1.024	1.024	1.024	1.024	1.024	1.024	1.024	1.024	1.024	1.024
769		NC_019955.1	812816	813604	+	WP_005382032.1	WP_005382032.1	flagellar basal-body rod protein FlgG	1-262: PRK12693 (flgG, flagellar basal body rod protein FlgG; Provisional)		VPBB_RS03845	262	+	121	52	1.011	1.011	1.011	1.011	1.011	1.011	1.011	1.011	1.011	1.011	1.011	1.011	1.011	1.011	1.011	1.011	1.011	1.011	1.011	1.011	1.011	1.011	1.011	1.011	1.011	1.011	1.011	1.011	1.011	1.011	1.011	1.011	1.011	1.011
770		NC_019955.1	813635	814414	+	WP_005462288.1	WP_005462288.1	flagellar L-ring protein	7-257: PRK00249 (flgH, flagellar basal body L-ring protein; Reviewed)	LIPO(Sec/SPII) (Pr: 0.996)	VPBB_RS03850	259	-	120	52	1.033	1.033	1.033	1.033	1.033	1.033	1.033	1.033	1.033	1.033	1.033	1.033	1.033	1.033	1.033	1.033	1.033	1.033	1.033	1.033	1.033	1.033	1.033	1.033	1.033	1.033	1.033	1.033	1.033	1.031	1.033	1.033	1.033	1.033
771		NC_019955.1	814459	815550	+	WP_005454020.1	WP_005454020.1	flagellar P-ring protein	1-363: PRK05303 (flgI, flagellar basal body P-ring protein; Provisional)	SP(Sec/SPI) (Pr: 0.996)	VPBB_RS03855	363	+	119	52	0.994	0.994	0.994	0.994	0.994	0.994	0.994	0.994	0.994	0.992	0.994	0.994	0.994	0.994	0.994	0.994	0.994	0.994	0.994	0.994	0.994	0.994	0.994	0.994	0.994	0.994	0.994	0.994	0.994	0.994	0.994	0.994	0.992	0.992
772		NC_019955.1	815567	816493	+	WP_005454015.1	WP_005454015.1	flagellar assembly peptidoglycan hydrolase FlgJ	1-308: PRK05684 (flgJ, flagellar rod assembly protein/muramidase FlgJ; Validated)		VPBB_RS03860	308	-	120	52	1.037	1.037	1.041	1.037	1.036	1.041	1.041	1.039	1.041	1.041	1.041	1.041	1.041	1.041	1.041	1.041	1.041	1.041	1.041	1.041	1.041	1.041	1.041	1.041	1.041	1.041	1.041	1.041	1.041	1.041	1.041	1.037	1.041	1.041
773		NC_019955.1	816655	818595	+	WP_029826177.1	WP_029826177.1	flagellar hook-associated protein FlgK	1-646: PRK08871 (flgK, flagellar hook-associated protein FlgK; Validated)		VPBB_RS03865	646	+	119	52	1.029	1.029	1.029	1.029	1.029	1.029	1.029	1.029	1.029	1.029	1.029	1.031	1.031	1.031	1.029	1.031	1.031	1.031	1.031	1.029	1.029	1.029	1.029	1.031	1.031	1.031	1.031	1.029	1.029	1.029	1.028	1.029	1.029	1.029
774		NC_019955.1	818609	819802	+	WP_005482245.1	WP_005482245.1	flagellar hook-associated protein 3	3-397: PRK08870 (flgL, flagellar hook-associated protein FlgL; Reviewed)		VPBB_RS03870	397	-	119	52	1.034	1.034	1.034	1.034	1.031	1.034	1.034	1.034	1.034	1.034	1.034	1.034	1.034	1.034	1.034	1.034	1.034	1.034	1.034	1.034	1.034	1.034	1.034	1.034	1.034	1.034	1.034	1.028	1.031	1.034	1.034	1.031	1.034	1.034
775		NC_019955.1	820238	821392	+	WP_015296373.1	WP_015296373.1	flagellin protein FlaC	2-384: PRK08869 (PRK08869, flagellin; Reviewed)		VPBB_RS03875	384	-	121	52	1.005	1.005	1.005	1.005	1.005	1.005	1.005	1.005	1.005	1.005	1.005	1.005	1.005	1.005	1.005	1.005	1.005	1.005	1.005	1.005	1.005	1.005	1.005	1.005	1.005	1.005	1.005	1.005	1.005	1.005	1.005	1.005	1.005	1.005
776		NC_019955.1	821667	821852	-	WP_072828911.1	WP_072828911.1	hypothetical protein			VPBB_RS23550	61	-	106	48	1.025	1.025	0.992	1.025	1.025	1.025	1.025	0.992	0.992	0	0.992	1.025	1.025	1.025	0.992	1.025	1.025	1.025	1.025	0.992	0.992	0.992	0.992	1.025	1.025	1.025	1.025	0.992	0.992	0.984	1.025	0.992	0	0
777		NC_019955.1	822063	823199	+	WP_005481079.1	WP_005481079.1	flagellin B/D	2-378: PRK08869 (PRK08869, flagellin; Reviewed)		VPBB_RS03880	378	-	121	52	0.997	0.997	0.954	0.997	0.767	0.989	0.989	0.993	0.767	0.769	0.954	0.991	0.991	0.997	0.997	0.997	0.997	0.997	0.972	0.767	0.997	0.767	0.997	0.997	0.767	0.997	0.967	0.995	0.997	0.997	0.997	0.997	0.769	0.769
778		NC_019955.1	823316	824440	+	WP_015296374.1	WP_015296374.1	flagellin protein FlaE	1-374: PRK08869 (PRK08869, flagellin; Reviewed)		VPBB_RS03885	374	-	118	51	0.983	0.983	0.984	0.983	0.989	0.995	0.995	1.011	0.984	0.997	0.984	1.013	1.013	1.013	0.984	1.013	1.013	1.013	1.013	0.984	0.984	0.984	0.984	1.013	1.013	1.013	1.013	0.981	0.984	0.997	0.999	0.995	0.997	0.997
779		NC_019955.1	824534	825043	-	WP_005382041.1	WP_005382041.1	PTS glucose transporter subunit IIA	1-169: PRK09439 (PRK09439, PTS system glucose-specific transporter subunit; Provisional)		VPBB_RS03890	169	-	121	52	0.97	0.97	0.97	0.97	0.97	0.97	0.97	0.97	0.97	0.97	0.97	0.97	0.97	0.97	0.97	0.97	0.97	0.97	0.97	0.97	0.97	0.97	0.97	0.97	0.97	0.97	0.97	0.97	0.97	0.97	0.97	0.97	0.97	0.97
780		NC_019955.1	825165	826889	-	WP_005489822.1	WP_005489822.1	phosphoenolpyruvate-protein phosphotransferase PtsI	1-574: PRK11177 (PRK11177, phosphoenolpyruvate-protein phosphotransferase; Provisional)		VPBB_RS03895	574	-	119	52	1.014	1.014	1.014	1.014	1.014	1.014	1.014	1.014	1.014	1.014	1.014	1.014	1.014	1.014	1.014	1.014	1.014	1.014	1.014	1.014	1.014	1.014	1.014	1.014	1.014	1.014	1.014	1.012	1.014	1.014	1.014	1.014	1.014	1.014
781		NC_019955.1	827030	827287	-	WP_005436894.1	WP_005436894.1	HPr family phosphocarrier protein	1-84: cl00206 (PTS-HPr_like, N/A.)		VPBB_RS03900	85	-	121	51	1.012	1.012	1.012	1.012	1.012	1.012	1.012	1.012	1.012	1.012	1.012	1.012	1.012	1.012	1.012	1.012	1.012	1.012	1.012	1.012	1.012	1.012	1.012	1.012	1.012	1.012	1.012	1.012	1.012	1.012	1.012	1.012	1.012	1.012
782		NC_019955.1	827400	827582	-	WP_072828413.1	WP_072828413.1	hypothetical protein		LIPO(Sec/SPII) (Pr: 0.992)	VPBB_RS23555	60	-	115	50	0.983	0.983	0.983	0.983	0.983	1	1	0.983	0.983	0.983	0.983	1	1	1	0.983	1	1	1	1	0.983	0.983	0.983	0.983	1	1	1	1	0.983	0.983	0.983	0.983	0.983	0.983	0.983
783		NC_019955.1	827586	828554	-	WP_005489833.1	WP_005489833.1	cysteine synthase A	8-311: TIGR01139 (cysK, cysteine synthase A.)		VPBB_RS03905	322	+	120	51	0.997	0.997	0.998	0.997	0.998	0.998	0.998	0.998	0.998	0.998	0.998	0.998	0.998	0.998	0.998	0.998	0.998	0.998	0.998	0.998	0.998	0.998	0.998	0.998	0.998	0.998	0.998	0.998	0.998	0.998	0.998	0.998	0.998	0.998
784		NC_019955.1	828718	829461	-	WP_015296375.1	WP_015296375.1	sulfate transporter CysZ	1-247: PRK04949 (PRK04949, putative sulfate transport protein CysZ; Validated)		VPBB_RS03910	247	-	120	51	1.002	1.002	1.002	1.002	0.998	1.008	1.008	1.002	1.002	1.002	1.002	1.012	1.012	1.012	1.002	1.012	1.012	1.012	1.012	1.002	1.002	1.002	1.002	1.012	1.012	1.012	1.012	1	1.002	1.002	1	1.002	1.002	1.002
785		NC_019955.1	829711	830661	+	WP_015296376.1	WP_015296376.1	cell division protein ZipA	1-316: PRK04335 (PRK04335, cell division protein ZipA; Provisional)		VPBB_RS03915	316	-	119	52	1.011	1.011	1.009	1.011	1.017	1.008	1.008	1.011	1.009	1.003	1.009	1.021	1.021	1.021	1.009	1.021	1.021	1.021	1.021	1.009	1.009	1.009	1.009	1.021	1.021	1.021	1.021	1.011	1.008	1.017	1	1.017	1.003	1.003
786		NC_019955.1	830751	832763	+	WP_015296377.1	WP_015296377.1	NAD-dependent DNA ligase LigA	1-670: PRK07956 (ligA, NAD-dependent DNA ligase LigA; Validated)		VPBB_RS03920	670	-	119	51	1.019	1.019	1.018	1.019	1.016	1.018	1.018	1.017	1.018	1.018	1.018	1.022	1.022	1.022	1.018	1.022	1.022	1.022	1.022	1.018	1.018	1.018	1.018	1.022	1.022	1.022	1.022	1.016	1.016	1.017	1.018	1.015	1.018	1.018
787		NC_019955.1	833270	834679	+	WP_005454568.1	WP_005454568.1	porin	363-467: pfam03573 (OprD, outer membrane porin, OprD family.)	SP(Sec/SPI) (Pr: 0.947)	VPBB_RS03925	469	-	120	52	1.014	1.014	1.014	1.014	1.014	1.014	1.014	1.014	1.014	1.014	1.014	1.014	1.014	1.014	1.014	1.014	1.014	1.014	1.014	1.014	1.014	1.014	1.014	1.014	1.014	1.014	1.014	1.014	1.014	1.014	1.014	1.013	1.014	1.014
788		NC_019955.1	835446	835907	-	WP_025552202.1	WP_025552202.1	NfeD family protein	12-151: COG1585 (YbbJ, Membrane protein implicated in regulation of membrane protease activity [Posttranslational modification, protein turnover, chaperones].)		VPBB_RS03930	153	-	121	52	0.974	0.974	0.984	0.974	0.971	0.98	0.98	0.984	0.984	0.974	0.984	0.99	0.99	0.99	0.984	0.99	0.99	0.99	0.99	0.984	0.984	0.984	0.984	0.99	0.99	0.99	0.99	0.964	0.977	0.974	0.977	0.98	0.974	0.974
789		NC_019955.1	835917	836834	-	WP_005454552.1	WP_005454552.1	SPFH/Band 7/PHB domain protein	6-297: COG0330 (HflC, Regulator of protease activity HflC, stomatin/prohibitin superfamily [Posttranslational modification, protein turnover, chaperones].)		VPBB_RS03935	305	+	120	52	1.013	1.013	1.013	1.013	1.013	1.013	1.013	1.01	1.013	1.013	1.013	1.013	1.013	1.013	1.013	1.013	1.013	1.013	1.013	1.013	1.013	1.013	1.013	1.013	1.013	1.013	1.013	1.013	1.013	1.013	1.013	1.013	1.013	1.013
790		NC_019955.1	836986	837840	-	WP_005454528.1	WP_005454528.1	co-chaperone YbbN	1-284: COG3118 (YbbN, Negative regulator of GroEL, contains thioredoxin-like and TPR-like domains [Posttranslational modification, protein turnover, chaperones].)		VPBB_RS03940	284	-	121	52	1.004	1.004	1.004	1.004	1.004	1	1	1.004	1.004	1	1.004	1.004	1.004	1.004	1.004	1.004	1.004	1.004	1.004	1.004	1.004	1.004	1.004	1.004	1.004	1.004	1.004	0.993	1.004	1	0.995	1.004	1	1
791		NC_019955.1	838289	839116	-	WP_015296378.1	WP_015296378.1	short-chain dehydrogenase	1-275: PRK05993 (PRK05993, short chain dehydrogenase; Provisional)	SP(Sec/SPI) (Pr: 0.525)	VPBB_RS03945	275	-	119	52	1.022	1.022	1.02	1.022	1.024	1.022	1.022	1.022	1.02	1.02	1.02	1.042	1.042	1.042	1.02	1.042	1.042	1.042	1.042	1.02	1.02	1.02	1.02	1.042	1.042	1.042	1.042	1.015	1.031	1.027	1.018	1.033	1.02	1.02
792		NC_019955.1	839155	840072	-	WP_015296379.1	WP_015296379.1	TIGR01777 family protein	3-303: COG1090 (YfcH, NAD dependent epimerase/dehydratase family enzyme [General function prediction only].)		VPBB_RS03950	305	+	120	52	1.038	1.038	1.033	1.038	1.041	1.041	1.041	1.039	1.033	1.041	1.033	1.044	1.044	1.044	1.033	1.044	1.044	1.044	1.044	1.033	1.033	1.033	1.033	1.044	1.044	1.044	1.044	1.038	1.038	1.036	1.038	1.041	1.041	1.041
793		NC_019955.1	840358	841092	+	WP_015296380.1	WP_015296380.1	DUF1538 domain-containing protein	21-242: pfam07556 (DUF1538, Protein of unknown function (DUF1538).)		VPBB_RS03955	244	-	121	52	0.963	0.963	0.963	0.963	0.963	0.961	0.961	0.963	0.963	0.963	0.963	0.967	0.967	0.967	0.963	0.967	0.967	0.967	0.967	0.963	0.963	0.963	0.963	0.967	0.967	0.967	0.967	0.963	0.959	0.961	0.959	0.963	0.963	0.963
794		NC_019955.1	841089	841880	+	WP_005454529.1	WP_005454529.1	DUF1538 domain-containing protein	21-247: pfam07556 (DUF1538, Protein of unknown function (DUF1538).)		VPBB_RS03960	263	+	120	52	0.989	0.989	0.989	0.989	0.989	0.989	0.989	0.989	0.989	0.989	0.989	0.989	0.989	0.989	0.989	0.989	0.989	0.989	0.989	0.989	0.989	0.989	0.989	0.989	0.989	0.989	0.989	0.989	0.989	0.989	0.989	0.989	0.989	0.989
795		NC_019955.1	841870	842220	+	WP_005382084.1	WP_005382084.1	P-II family nitrogen regulator	6-104: smart00938 (P-II, Nitrogen regulatory protein P-II.)		VPBB_RS03965	116	-	120	52	0.983	0.983	0.983	0.983	0.983	0.983	0.983	0.983	0.983	0.983	0.983	0.983	0.983	0.983	0.983	0.983	0.983	0.983	0.983	0.983	0.983	0.983	0.983	0.983	0.983	0.983	0.983	0.983	0.983	0.983	0.983	0.983	0.983	0.983
796		NC_019955.1	842217	842624	+	WP_005454537.1	WP_005454537.1	CBS domain-containing protein	9-128: cd04630 (CBS_pair_bac, Two tandem repeats of the cystathionine beta-synthase (CBS pair) domains present in bacteria.)		VPBB_RS03970	135	+	121	52	1.004	1.004	1.011	1.004	1.011	1.011	1.011	1.011	1.011	1.011	1.011	1.011	1.011	1.011	1.011	1.011	1.011	1.011	1.011	1.011	1.011	1.011	1.011	1.011	1.011	1.011	1.011	1.011	1.011	1.011	1.011	0.993	1.011	1.011
797		NC_019955.1	842767	842976	+	WP_011105727.1	WP_011105727.1	hypothetical protein			VPBB_RS23560	69	-	117	50	1.051	1.051	1.051	1.051	1.036	1.051	1.051	1.051	1.051	1.051	1.051	1.051	1.051	1.051	1.051	1.051	1.036	1.051	1.051	1.051	1.051	1.051	1.051	1.036	1.051	1.051	1.051	1.051	1.051	1.051	1.051	1.051	1.051	1.051
798		NC_019955.1	843046	843591	+	WP_015296382.1	WP_015296382.1	phosphodiesterase	1-181: PRK09453 (PRK09453, phosphodiesterase; Provisional)		VPBB_RS03975	181	-	120	52	1.028	1.028	1.028	1.028	1.033	1.017	1.017	1.022	1.028	1.028	1.028	1.033	1.033	1.033	1.028	1.033	1.028	1.033	1.033	1.028	1.028	1.028	1.028	1.028	1.033	1.033	1.033	1.019	1.022	1.028	1.028	1.028	1.028	1.028
799		NC_019955.1	843650	843928	-	WP_015296383.1	WP_015296383.1	SelT/SelW/SelH family protein	3-90: cl01407 (Rdx, Rdx family.)		VPBB_RS03980	92	-	120	52	1.043	1.043	1.043	1.043	1.038	1.027	1.027	1.043	1.043	1.043	1.043	1.054	1.054	1.054	1.043	1.054	1.054	1.054	1.054	1.043	1.043	1.043	1.043	1.054	1.054	1.054	1.054	1.011	1.043	1.043	1.038	1.033	1.043	1.043
800		NC_019955.1	843950	844705	-	WP_015296384.1	WP_015296384.1	sulfite exporter TauE/SafE family protein	10-248: pfam01925 (TauE, Sulfite exporter TauE/SafE.)		VPBB_RS03985	251	+	118	52	0.952	0.952	0.95	0.952	0.956	0	0	0.948	0.95	0.956	0.95	0.96	0.96	0.96	0.95	0.96	0.96	0.96	0.96	0.95	0.95	0.95	0.95	0.96	0.96	0.96	0.96	0.956	0.956	0.956	0.956	0.952	0.956	0.956
801		NC_019955.1	844752	845267	-	WP_005454545.1	WP_005454545.1	regulatory protein ToxS	21-169: pfam17323 (ToxS, Trans-membrane regulatory protein ToxS.)		VPBB_RS03990	171	-	121	52	1.009	1.009	1.009	1.009	1.009	1.009	1.009	1.009	1.009	1.009	1.009	1.009	1.009	1.009	1.009	1.009	1.009	1.009	1.009	1.009	1.009	1.009	1.009	1.009	1.009	1.009	1.009	1.009	1.009	1.009	1.009	1.009	1.009	1.009
802		NC_019955.1	845279	846157	-	WP_015296385.1	WP_015296385.1	transcriptional regulator	6-145: COG3710 (CadC1, DNA-binding winged helix-turn-helix (wHTH) domain [Transcription].)		VPBB_RS03995	292	+	120	52	1.015	1.015	1.019	1.015	1.014	1.015	1.015	1.015	1.019	1.017	1.019	1.024	1.024	1.024	1.019	1.024	1.024	1.024	1.024	1.019	1.019	1.019	1.019	1.024	1.024	1.024	1.024	1.014	1.015	1.015	1.015	1.012	1.017	1.017
803		NC_019955.1	846428	848332	+	WP_015296386.1	WP_015296386.1	molecular chaperone HtpG	7-633: PRK05218 (PRK05218, heat shock protein 90; Provisional)		VPBB_RS04000	634	-	120	52	1.029	1.029	1.029	1.029	1.025	1.029	1.029	1.029	1.029	1.028	1.029	1.032	1.032	1.032	1.029	1.032	1.032	1.032	1.032	1.029	1.029	1.029	1.029	1.032	1.032	1.032	1.032	1.03	1.029	1.03	1.028	1.029	1.028	1.028
804		NC_019955.1	848653	849297	+	WP_005454556.1	WP_005454556.1	adenylate kinase	1-214: PRK00279 (adk, adenylate kinase; Reviewed)		VPBB_RS04005	214	-	120	52	0.998	0.998	0.993	0.998	0.998	0.998	0.998	0.998	0.998	0.998	0.998	0.998	0.998	0.998	0.998	0.998	0.998	0.998	0.998	0.998	0.998	0.998	0.998	0.998	0.998	0.998	0.998	0.998	0.998	0.998	0.998	0.998	0.998	0.998
805		NC_019955.1	849403	850365	+	WP_025525605.1	WP_025525605.1	ferrochelatase	4-320: PRK00035 (hemH, ferrochelatase; Reviewed)		VPBB_RS04010	320	-	121	52	1.042	1.042	1.044	1.042	1.042	1.041	1.041	1.045	1.044	1.042	1.044	1.05	1.05	1.05	1.044	1.05	1.05	1.05	1.05	1.044	1.044	1.044	1.044	1.05	1.05	1.05	1.05	1.042	1.045	1.045	1.039	1.042	1.042	1.042
806		NC_019955.1	850442	851830	-	WP_005454549.1	WP_005454549.1	dipeptide/tripeptide permease	11-435: cd17346 (MFS_DtpA_like, Dipeptide and tripeptide permease A (DtpA)-like subfamily of the Major Facilitator Superfamily of transporters.)		VPBB_RS04015	462	-	119	52	1.014	1.014	1.014	1.014	1.014	1.014	1.014	1.014	1.014	1.014	1.014	1.014	1.014	1.014	1.014	1.014	1.014	1.014	1.014	1.014	1.014	1.014	1.014	1.014	1.014	1.014	1.014	1.014	1.014	1.014	1.014	1.014	1.014	1.014
807		NC_019955.1	852164	852664	+	WP_005454588.1	WP_005454588.1	transcription/translation regulatory transformer protein RfaH	1-166: PRK09014 (rfaH, transcriptional activator RfaH; Provisional)		VPBB_RS04020	166	-	119	51	1.03	1.03	1.03	1.03	1.024	1.03	1.03	1.03	1.03	1.03	1.03	1.03	1.03	1.03	1.03	1.03	1.03	1.03	1.03	1.03	1.03	1.03	1.03	1.03	1.03	1.03	1.03	1.03	1.024	1.03	1.03	1.03	1.03	1.03
808		NC_019955.1	852780	854444	-	WP_005454564.1	WP_005454564.1	asparagine synthase B	1-554: PRK09431 (asnB, asparagine synthetase B; Provisional)		VPBB_RS04025	554	-	119	52	1.04	1.04	1.041	1.04	1.04	1.041	1.041	1.04	1.041	1.041	1.041	1.041	1.041	1.041	1.041	1.041	1.041	1.041	1.041	1.041	1.041	1.041	1.041	1.041	1.041	1.041	1.041	1.037	1.038	1.041	1.041	1.04	1.041	1.041
809		NC_019955.1	854687	856276	-	WP_015296387.1	WP_015296387.1	glutathione-regulated potassium-efflux system protein KefB	1-377: cl01133 (Na_H_Exchanger, Sodium/hydrogen exchanger family.); 388-504: pfam02254 (TrkA_N, TrkA-N domain.)		VPBB_RS04030	529	-	119	52	0.998	0.998	0.994	0.998	0.998	0.992	0.992	0.998	0.994	0.998	0.994	0.998	0.998	0.998	0.994	0.998	0.998	0.998	0.998	0.994	0.994	0.994	0.994	0.998	0.998	0.997	0.998	0.995	0.998	0.998	0.998	0.998	0.998	0.998
810		NC_019955.1	856358	857572	-	WP_005454586.1	WP_005454586.1	N-acetylglucosamine repressor	86-390: pfam00480 (ROK, ROK family.); 22-98: cl21459 (HTH, Helix-turn-helix domains.)		VPBB_RS04035	404	+	121	52	1.017	1.017	1.017	1.017	1.017	1.017	1.017	1.014	1.017	1.017	1.017	1.017	1.017	1.017	1.017	1.017	1.017	1.017	1.017	1.017	1.017	1.017	1.017	1.017	1.017	1.017	1.017	1.015	1.017	1.017	1.017	1.017	1.017	1.017
811		NC_019955.1	857575	858711	-	WP_015296388.1	WP_015296388.1	N-acetylglucosamine-6-phosphate deacetylase	1-378: PRK11170 (nagA, N-acetylglucosamine-6-phosphate deacetylase; Provisional)		VPBB_RS04040	378	+	121	52	1.021	1.021	1.019	1.021	1.02	1.016	1.016	1.017	1.019	1.021	1.019	1.025	1.025	1.025	1.019	1.025	1.025	1.025	1.025	1.019	1.019	1.019	1.019	1.025	1.025	1.025	1.025	1.02	1.02	1.021	1.019	1.021	1.021	1.021
812		NC_019955.1	858714	858947	-	WP_076621556.1	WP_076621556.1	hypothetical protein			VPBB_RS23565	77	-	117	49	0.994	0.994	0.994	0.994	0.994	0.994	0.994	0.994	0.994	0.994	0.994	1.019	1.019	1.019	0.994	1.019	1.019	1.019	1.019	0.994	0.994	0.994	0.994	1.019	1.019	1.019	1.019	0.994	0.994	0.994	0.994	0.981	0.994	0.994
813		NC_019955.1	859201	860772	+	WP_005454584.1	WP_005454584.1	PTS N-acetylmuramic acid transporter subunit IIBC	3-509: TIGR01998 (PTS-II-BC-nag, PTS system, N-acetylglucosamine-specific IIBC component.)		VPBB_RS04045	523	-	117	52	0.995	0.995	0.995	0.995	0.995	0.995	0.995	0.992	0.995	0.995	0.995	0.995	0.995	0.995	0.995	0.995	0.995	0.995	0.995	0.995	0.995	0.995	0.995	0.995	0.995	0.995	0.995	0.994	0.995	0.995	0.995	0.994	0.995	0.995
814		NC_019955.1	861008	862678	+	WP_017448750.1	WP_017448750.1	glutamine--tRNA ligase	1-553: PRK05347 (PRK05347, glutaminyl-tRNA synthetase; Provisional)		VPBB_RS04050	556	-	120	52	1.038	1.038	1.038	1.038	1.044	1.041	1.041	1.044	1.038	1.042	1.038	1.044	1.044	1.044	1.038	1.044	1.044	1.044	1.044	1.038	1.038	1.038	1.038	1.044	1.044	1.044	1.044	1.04	1.038	1.041	1.044	1.04	1.042	1.042
815		NC_019955.1	862808	863257	-	WP_005489847.1	WP_005489847.1	transcriptional repressor	1-147: PRK09462 (fur, ferric uptake regulator; Provisional)		VPBB_RS04055	149	-	120	51	1.034	1.034	1.034	1.034	1.034	1.034	1.034	1.034	1.034	1.034	1.034	1.034	1.034	1.034	1.034	1.034	1.034	1.034	1.034	1.034	1.034	1.034	1.034	1.034	1.034	1.034	1.034	1.034	1.034	1.034	1.034	1.034	1.034	1.034
816		NC_019955.1	863457	863960	+	WP_015296390.1	WP_015296390.1	DUF4442 domain-containing protein	15-151: pfam14539 (DUF4442, Domain of unknown function (DUF4442).)		VPBB_RS04060	167	-	119	50	1.027	1.027	1.027	1.027	1.024	1.036	1.036	1.027	1.027	1.036	1.027	1.042	1.042	1.042	1.027	1.042	1.042	1.042	1.042	1.027	1.027	1.027	1.027	1.042	1.042	1.042	1.042	1.03	1.042	1.027	1.042	1.033	1.036	1.036
817		NC_019955.1	864011	864544	-	WP_015296391.1	WP_015296391.1	flavodoxin FldA	1-172: PRK09267 (PRK09267, flavodoxin FldA; Validated)		VPBB_RS04065	177	+	119	51	1.023	1.023	1.023	1.023	1.023	1.023	1.023	1.023	1.023	1.023	1.023	1.025	1.025	1.025	1.023	1.025	1.025	1.025	1.025	1.023	1.023	1.023	1.023	1.025	1.025	1.025	1.025	1.023	1.025	1.017	1.025	1.025	1.023	1.023
818		NC_019955.1	864593	864814	-	WP_005461613.1	WP_005461613.1	DUF2788 domain-containing protein	17-67: pfam10981 (DUF2788, Protein of unknown function (DUF2788).)		VPBB_RS04070	73	-	121	52	0.986	0.986	0.986	0.986	0.986	0.973	0.973	0.986	0.986	0.986	0.986	0.986	0.986	0.986	0.986	0.986	0.986	0.986	0.986	0.986	0.986	0.986	0.986	0.986	0.986	0.986	0.986	0.986	0.986	0.986	0.986	0.986	0.986	0.986
819		NC_019955.1	864927	865694	-	WP_015296392.1	WP_015296392.1	esterase ybfF	5-255: PRK10673 (PRK10673, acyl-CoA esterase; Provisional)		VPBB_RS04075	255	-	121	52	1.022	1.022	1.025	1.022	1.024	1.022	1.022	1.027	1.025	1.024	1.025	1.031	1.031	1.031	1.025	1.031	1.031	1.031	1.031	1.025	1.025	1.025	1.025	1.031	1.031	1.031	1.031	1.027	1.027	1.025	1.027	1.027	1.024	1.024
820		NC_019955.1	865787	866329	+	WP_005489857.1	WP_005489857.1	replication initiation negative regulator SeqA	1-180: PRK11187 (PRK11187, replication initiation regulator SeqA; Provisional)		VPBB_RS04080	180	-	118	51	1.033	1.033	1.033	1.033	1.033	1.033	1.033	1.033	1.033	1.033	1.033	1.033	1.033	1.033	1.033	1.033	1.033	1.033	1.033	1.033	1.033	1.033	1.033	1.033	1.033	1.033	1.033	1.033	1.033	1.033	1.033	1.033	1.033	1.033
821		NC_019955.1	866424	868070	+	WP_015296393.1	WP_015296393.1	alpha-D-glucose phosphate-specific phosphoglucomutase	2-543: TIGR01132 (pgm, phosphoglucomutase, alpha-D-glucose phosphate-specific.)		VPBB_RS04085	548	-	121	52	1.025	1.025	1.028	1.025	1.028	1.03	1.03	1.026	1.028	1.023	1.028	1.03	1.03	1.03	1.028	1.03	1.03	1.03	1.03	1.028	1.028	1.028	1.028	1.03	1.03	1.03	1.03	1.027	1.03	1.026	1.03	1.022	1.023	1.023
822		NC_019955.1	868135	868905	-	WP_015296394.1	WP_015296394.1	DUF1853 domain-containing protein	10-250: cl01545 (DUF1853, Domain of unknown function (DUF1853).)		VPBB_RS04090	256	-	119	52	1.025	1.025	1.023	1.025	1.016	1.021	1.021	1.025	1.023	1.012	1.023	1.035	1.035	1.035	1.023	1.035	1.035	1.035	1.035	1.023	1.023	1.023	1.023	1.035	1.035	1.035	1.035	1.021	1.014	1.02	1.012	1.023	1.012	1.012
823		NC_019955.1	869043	869801	+	WP_005496082.1	WP_005496082.1	Nif3-like dinuclear metal center hexameric protein	1-252: cl15371 (NIF3, NIF3 (NGG1p interacting factor 3).)		VPBB_RS04095	252	-	120	52	1.024	1.024	1.022	1.024	1.026	1.032	1.032	1.032	1.022	1.028	1.022	1.032	1.032	1.032	1.022	1.032	1.032	1.032	1.032	1.022	1.022	1.022	1.022	1.032	1.032	1.032	1.032	1.032	1.024	1.02	1.032	1.032	1.028	1.028
824		NC_019955.1	869883	871172	-	WP_005455487.1	WP_005455487.1	citrate synthase	1-417: PRK05614 (gltA, type II citrate synthase; Reviewed)		VPBB_RS04100	429	-	121	52	1.047	1.047	1.047	1.047	1.047	1.047	1.047	1.047	1.047	1.047	1.047	1.047	1.047	1.047	1.047	1.047	1.047	1.047	1.047	1.047	1.047	1.047	1.047	1.047	1.047	1.047	1.047	1.047	1.045	1.047	1.047	1.047	1.047	1.047
825		NC_019955.1	871568	871960	+	WP_005496079.1	WP_005496079.1	succinate dehydrogenase cytochrome b556 subunit	3-130: PRK09487 (sdhC, succinate dehydrogenase cytochrome b556 large membrane subunit; Provisional)		VPBB_RS04105	130	+	121	52	0.985	0.985	0.969	0.985	0.985	0.985	0.985	0.985	0.969	0.985	0.969	0.985	0.985	0.985	0.969	0.985	0.985	0.985	0.985	0.969	0.969	0.969	0.969	0.985	0.985	0.985	0.985	0.985	0.985	0.985	0.985	0.985	0.985	0.985
826		NC_019955.1	871954	872298	+	WP_005455480.1	WP_005455480.1	succinate dehydrogenase, hydrophobic membrane anchor protein	1-114: cl00881 (SQR_QFR_TM, N/A.)		VPBB_RS04110	114	-	120	52	0.996	0.996	0.996	0.996	0.996	0.996	0.996	0.996	0.996	0.996	0.996	0.996	0.996	0.996	0.996	0.996	0.996	0.996	0.996	0.996	0.996	0.996	0.996	0.996	0.996	0.996	0.996	0.996	0.996	0.996	0.987	0.996	0.996	0.996
827		NC_019955.1	872299	874065	+	WP_015296395.1	WP_015296395.1	succinate dehydrogenase flavoprotein subunit	1-588: PRK08958 (sdhA, succinate dehydrogenase flavoprotein subunit; Reviewed)		VPBB_RS04115	588	+	120	51	1.044	1.044	1.044	1.044	1.044	1.043	1.043	1.045	1.044	1.044	1.044	1.045	1.045	1.045	1.044	1.045	1.045	1.045	1.045	1.044	1.044	1.044	1.044	1.045	1.045	1.045	1.045	1.044	1.044	1.045	1.044	1.044	1.044	1.044
828		NC_019955.1	874080	874790	+	WP_005455467.1	WP_005455467.1	succinate dehydrogenase iron-sulfur subunit	4-236: PRK05950 (sdhB, succinate dehydrogenase iron-sulfur subunit; Reviewed)		VPBB_RS04120	236	-	120	51	1.034	1.034	1.034	1.034	1.034	1.034	1.034	1.034	1.034	1.034	1.034	1.034	1.034	1.034	1.034	1.034	1.034	1.034	1.034	1.034	1.034	1.034	1.034	1.034	1.034	1.034	1.034	1.034	1.034	1.034	1.034	1.034	1.034	1.034
829		NC_019955.1	874960	877785	+	WP_005496076.1	WP_005496076.1	2-oxoglutarate dehydrogenase E1 component	2-934: PRK09404 (sucA, 2-oxoglutarate dehydrogenase E1 component; Reviewed)		VPBB_RS04125	941	+	120	52	1.047	1.047	1.046	1.047	1.047	1.047	1.047	1.046	1.046	1.047	1.046	1.047	1.047	1.047	1.046	1.047	1.047	1.047	1.047	1.046	1.046	1.046	1.046	1.047	1.047	1.047	1.047	1.047	1.047	1.047	1.047	1.047	1.047	1.047
830		NC_019955.1	877814	879019	+	WP_005455502.1	WP_005455502.1	dihydrolipoyllysine-residue succinyltransferase	1-401: PRK05704 (PRK05704, dihydrolipoamide succinyltransferase; Validated)		VPBB_RS04130	401	-	121	52	1.014	1.014	1.014	1.014	1.014	1.009	1.009	1.014	1.014	1.007	1.014	1.012	1.012	1.012	1.014	1.012	1.012	1.012	1.012	1.014	1.014	1.014	1.014	1.012	1.012	1.012	1.012	1.014	1.014	1.014	1.014	1.014	1.007	1.007
831		NC_019955.1	879214	880380	+	WP_005496074.1	WP_005496074.1	ADP-forming succinate--CoA ligase subunit beta	1-388: PRK00696 (sucC, succinyl-CoA synthetase subunit beta; Provisional)		VPBB_RS04135	388	+	120	52	1.013	1.013	1.013	1.013	1.013	1.014	1.014	1.014	1.013	1.013	1.013	1.014	1.014	1.014	1.013	1.014	1.014	1.014	1.014	1.013	1.013	1.013	1.013	1.014	1.014	1.014	1.014	1.014	1.014	1.014	1.014	1.014	1.013	1.013
832		NC_019955.1	880380	881252	+	WP_005486020.1	WP_005486020.1	succinate--CoA ligase subunit alpha	1-290: PRK05678 (PRK05678, succinyl-CoA synthetase subunit alpha; Validated)		VPBB_RS04140	290	-	120	52	0.995	0.995	0.99	0.995	0.995	0.991	0.991	0.995	0.99	0.995	0.99	0.995	0.995	0.995	0.99	0.995	0.995	0.995	0.995	0.99	0.99	0.99	0.99	0.995	0.995	0.995	0.995	0.991	0.995	0.995	0.995	0.995	0.995	0.995
833		NC_019955.1	881674	882459	-	WP_005455500.1	WP_005455500.1	zinc ABC transporter permease	1-261: cl00454 (TM_PBP1_branched-chain-AA_like, N/A.)		VPBB_RS04145	261	-	121	52	0.966	0.966	0.973	0.966	0.973	0.973	0.973	0.969	0.973	0.973	0.973	0.973	0.973	0.973	0.973	0.973	0.973	0.973	0.973	0.973	0.973	0.973	0.973	0.973	0.973	0.973	0.973	0.973	0.969	0.967	0.973	0.973	0.973	0.973
834		NC_019955.1	882452	883240	-	WP_015296396.1	WP_015296396.1	zinc ABC transporter ATP-binding protein ZnuC	1-228: PRK09544 (znuC, high-affinity zinc transporter ATPase; Reviewed)		VPBB_RS04150	262	+	121	52	1.011	1.011	1.01	1.011	1.015	1.015	1.015	1.01	1.01	1.011	1.01	1.015	1.015	1.015	1.01	1.015	1.015	1.015	1.015	1.01	1.01	1.01	1.01	1.015	1.015	1.015	1.015	1.01	1.008	1.015	1.015	1.013	1.011	1.011
835		NC_019955.1	883319	884197	+	WP_015296397.1	WP_015296397.1	zinc ABC transporter substrate-binding protein	7-292: cl00262 (TroA-like, N/A.)	SP(Sec/SPI) (Pr: 0.996)	VPBB_RS04155	292	-	120	52	1.017	1.017	1.027	1.017	1.021	1.033	1.033	1.014	1.027	1.017	1.027	1.036	1.036	1.036	1.027	1.036	1.036	1.036	1.036	1.027	1.027	1.027	1.027	1.036	1.036	1.036	1.036	1.026	1.029	1.012	1.024	1.012	1.017	1.017
836		NC_019955.1	884387	887779	+	WP_072828411.1	WP_072828411.1	AraC family transcriptional regulator	19-822: COG3292 (COG3292, Periplasmic ligand-binding sensor domain [Signal transduction mechanisms].); 1047-1121: smart00342 (HTH_ARAC, helix_turn_helix, arabinose operon control protein.)	SP(Sec/SPI) (Pr: 0.898)	VPBB_RS04160	1130	-	118	51	1.021	1.021	1.023	1.021	1.022	1.023	1.023	1.021	1.023	1.024	1.023	1.027	1.027	1.027	1.023	1.027	1.027	1.027	1.027	1.023	1.023	1.023	1.023	1.027	1.027	1.027	1.027	1.023	1.027	1.023	1.023	1.026	1.024	1.024
837		NC_019955.1	888437	888574	+	WP_072828409.1	WP_072828409.1	hypothetical protein			VPBB_RS23570	45	-	114	45	0.924	0.924	0.83	0.924	0	0.899	0.899	0.83	0.83	0.878	0.83	0.989	0.989	0.989	0.83	0.989	0.989	0.989	0.989	0.83	0.83	0.83	0.83	0.989	0.989	0.989	0.989	0.834	0.813	0.83	0.821	0	0.878	0.878
838		NC_019955.1	888660	888887	+	WP_005455496.1	WP_005455496.1	ferrous iron transport protein A	1-74: pfam04023 (FeoA, FeoA domain.)		VPBB_RS04165	75	-	121	52	0.967	0.967	0.967	0.967	0.967	0.967	0.967	0.967	0.967	0.967	0.967	0.967	0.967	0.967	0.967	0.967	0.967	0.967	0.967	0.967	0.967	0.967	0.967	0.967	0.967	0.967	0.967	0.967	0.967	0.967	0.967	0.967	0.967	0.967
839		NC_019955.1	888887	891163	+	WP_015296399.1	WP_015296399.1	Fe(2+) transporter permease subunit FeoB	8-734: PRK09554 (feoB, ferrous iron transport protein B; Reviewed)		VPBB_RS04170	758	+	119	52	1.024	1.024	1.026	1.024	1.022	1.022	1.022	1.023	1.026	1.023	1.026	1.026	1.026	1.026	1.026	1.026	1.026	1.026	1.026	1.026	1.026	1.026	1.026	1.026	1.026	1.026	1.026	1.024	1.024	1.024	1.021	1.024	1.023	1.023
840		NC_019955.1	891160	891390	+	WP_005455490.1	WP_005455490.1	iron transporter FeoC	2-48: cl22948 (FeoC, FeoC like transcriptional regulator.)		VPBB_RS04175	76	-	121	52	0.98	0.98	1.013	0.98	0.993	0.993	0.993	1.007	1.013	1.013	1.013	1.013	1.013	1.013	1.013	1.013	1.013	1.013	1.013	1.013	1.013	1.013	1.013	1.013	1.013	1.013	1.013	0.993	0.993	0.993	0.993	0.993	1.013	1.013
841		NC_019955.1	891508	891954	-	WP_011105731.1	WP_011105731.1	hydrolase	18-106: pfam01230 (HIT, HIT domain.)		VPBB_RS04180	148	-	120	52	1.03	1.03	1.03	1.03	1.03	1.03	1.03	1.03	1.03	1.027	1.03	1.03	1.027	1.03	1.03	1.027	1.03	1.027	1.027	1.03	1.03	1.03	1.03	1.03	1.03	1.027	1.027	1.024	1.024	1.03	1.03	1.024	1.027	1.027
842		NC_019955.1	892062	893795	-	WP_015296400.1	WP_015296400.1	arginine--tRNA ligase	1-577: COG0018 (ArgS, Arginyl-tRNA synthetase [Translation, ribosomal structure and biogenesis].)		VPBB_RS04185	577	-	120	52	1.026	1.026	1.028	1.026	1.021	1.028	1.028	1.028	1.028	1.024	1.028	1.03	1.03	1.03	1.028	1.03	1.03	1.03	1.03	1.028	1.028	1.028	1.028	1.03	1.03	1.03	1.03	1.026	1.026	1.028	1.028	1.028	1.024	1.024
843		NC_019955.1	894016	894615	+	WP_015296401.1	WP_015296401.1	VOC family protein	3-197: PRK11700 (PRK11700, hypothetical protein; Provisional)		VPBB_RS04190	199	-	121	50	1.003	1.003	1.015	1.003	1	1.01	1.01	1.023	1.015	0.995	1.015	1.03	1.03	1.03	1.015	1.03	1.03	1.03	1.03	1.015	1.015	1.015	1.015	1.03	1.03	1.03	1.03	1.005	1.02	1.015	1.01	1.013	0.995	0.995
844		NC_019955.1	894690	895523	-	WP_005478783.1	WP_005478783.1	formyltetrahydrofolate deformylase	1-277: PRK06027 (purU, formyltetrahydrofolate deformylase; Reviewed)		VPBB_RS04195	277	-	121	51	1.034	1.034	1.034	1.034	1.034	1.031	1.031	1.032	1.034	1.032	1.034	1.034	1.034	1.034	1.034	1.034	1.034	1.034	1.034	1.034	1.034	1.034	1.034	1.034	1.034	1.034	1.034	1.034	1.034	1.034	1.032	1.031	1.032	1.032
845		NC_019955.1	895741	897651	+	WP_017448734.1	WP_017448734.1	ATP-dependent DNA helicase	6-636: COG1199 (DinG, Rad3-related DNA helicase [Replication, recombination and repair].)		VPBB_RS04200	636	-	119	51	1.03	1.03	1.029	1.03	1.03	1.03	1.03	1.03	1.027	1.029	1.029	1.03	1.03	1.03	1.029	1.03	1.03	1.03	1.03	1.029	1.029	1.029	1.029	1.03	1.03	1.03	1.03	1.028	1.028	1.03	1.026	1.028	1.029	1.029
846		NC_019955.1	897708	898409	+	WP_015296403.1	WP_015296403.1	tRNA (adenosine(37)-N6)-threonylcarbamoyltransferase complex dimerization subunit type 1 TsaB	5-221: TIGR03725 (T6A_YeaZ, tRNA threonylcarbamoyl adenosine modification protein YeaZ.)		VPBB_RS04205	233	-	117	51	1.021	1.021	1.017	1.021	1.021	1.021	1.021	1.021	1.017	1.021	1.017	1.021	1.021	1.021	1.017	1.021	1.021	1.021	1.021	1.017	1.017	1.017	1.017	1.021	1.021	1.021	1.021	1.019	1.021	1.021	1.021	1.019	1.021	1.021
847		NC_019955.1	898461	898766	+	WP_005478797.1	WP_005478797.1	hypothetical protein			VPBB_RS04210	101	-	119	51	1.015	1.015	1.015	1.015	1.015	0.99	0.99	1.015	1.015	1.005	1.015	1.015	1.015	1.015	1.015	1.015	1.015	1.015	1.01	1.015	1.015	1.015	1.015	1.015	1.015	1.015	1.01	1.015	1.005	1.015	1.015	1.015	1.005	1.005
848		NC_019955.1	898806	899363	+	WP_005496050.1	WP_005496050.1	starvation lipoprotein Slp	19-162: pfam03843 (Slp, Outer membrane lipoprotein Slp family.)	LIPO(Sec/SPII) (Pr: 0.999)	VPBB_RS04215	185	+	121	52	1.03	1.03	1.022	1.03	1.027	1.024	1.024	1.027	1.022	1.027	1.022	1.03	1.03	1.03	1.022	1.03	1.03	1.03	1.03	1.022	1.022	1.022	1.022	1.03	1.03	1.03	1.03	1.03	1.022	1.019	1.027	1.03	1.027	1.027
849		NC_019955.1	899369	900223	+	WP_015296404.1	WP_015296404.1	alpha/beta hydrolase	27-278: COG0596 (MhpC, Pimeloyl-ACP methyl ester carboxylesterase [Coenzyme transport and metabolism, General function prediction only].)		VPBB_RS04220	284	+	121	52	1.033	1.033	1.035	1.033	1.035	1.032	1.032	1.021	1.035	1.032	1.035	1.04	1.04	1.04	1.035	1.04	1.04	1.04	1.04	1.035	1.035	1.035	1.035	1.04	1.04	1.04	1.04	1.016	1.035	1.035	1.032	1.023	1.032	1.032
850		NC_019955.1	900330	902021	+	WP_005455511.1	WP_005455511.1	long-chain-fatty-acid--CoA ligase FadD	1-561: PRK08974 (PRK08974, long-chain-fatty-acid--CoA ligase; Validated)		VPBB_RS04225	563	+	119	52	1.032	1.032	1.032	1.032	1.032	1.029	1.029	1.032	1.032	1.032	1.032	1.032	1.032	1.032	1.032	1.032	1.032	1.032	1.032	1.032	1.032	1.032	1.032	1.032	1.032	1.032	1.032	1.032	1.032	1.032	1.032	1.032	1.032	1.032
851		NC_019955.1	902053	903219	+	WP_015296405.1	WP_015296405.1	ribonuclease D	21-384: TIGR01388 (rnd, ribonuclease D.)		VPBB_RS04230	388	-	120	51	1.03	1.03	1.03	1.03	1.026	1.03	1.03	1.03	1.03	1.03	1.03	1.034	1.034	1.034	1.03	1.034	1.034	1.034	1.034	1.03	1.03	1.03	1.03	1.034	1.034	1.034	1.034	1.03	1.03	0.982	1.024	1.03	1.03	1.03
852		NC_019955.1	903307	903570	-	WP_005458079.1	WP_005458079.1	cell division topological specificity factor	1-87: PRK00296 (minE, cell division topological specificity factor MinE; Reviewed)		VPBB_RS04235	87	-	119	51	0.989	0.989	0.989	0.989	0.989	0.989	0.989	0.989	0.989	0.989	0.989	0.989	0.989	0.989	0.989	0.989	0.989	0.989	0.989	0.989	0.989	0.989	0.989	0.989	0.989	0.989	0.989	0.989	0.989	0.989	0.989	0.989	0.989	0.989
853		NC_019955.1	903573	904385	-	WP_005458081.1	WP_005458081.1	septum site-determining protein MinD	1-270: COG2894 (MinD, Septum formation inhibitor-activating ATPase MinD [Cell cycle control, cell division, chromosome partitioning].)		VPBB_RS04240	270	+	121	52	1.013	1.013	1.013	1.013	1.013	1.013	1.013	1.013	1.013	1.013	1.013	1.013	1.013	1.013	1.013	1.013	1.013	1.013	1.013	1.013	1.013	1.013	1.013	1.013	1.013	1.013	1.013	1.013	1.013	1.013	1.013	1.011	1.013	1.013
854		NC_019955.1	904402	905064	-	WP_011105734.1	WP_011105734.1	septum site-determining protein MinC	1-220: PRK04804 (minC, septum formation inhibitor; Reviewed)		VPBB_RS04245	220	-	120	51	1.007	1.007	1.014	1.007	1.014	1.014	1.014	1.009	1.014	1.014	1.014	1.014	1.014	1.014	1.014	1.014	1.014	1.014	1.014	1.014	1.014	1.014	1.014	1.014	1.014	1.014	1.014	1.007	1.014	1.014	1.014	1.014	1.014	1.014
855		NC_019955.1	905262	905546	+	WP_005460544.1	WP_005460544.1	YcgL domain-containing protein	1-90: cl22628 (YcgL, YcgL domain.)		VPBB_RS04250	94	-	120	52	1.011	1.011	1.011	1.011	1.011	1.011	1.011	1.011	1.011	1.011	1.011	1.011	1.011	1.011	1.011	1.011	1.011	1.011	1.011	1.011	1.011	1.011	1.011	1.011	1.011	1.011	1.011	1.011	1.011	1.011	1.011	1.011	1.011	1.011
856		NC_019955.1	905591	906562	+	WP_005479026.1	WP_005479026.1	lytic murein transglycosylase	23-319: pfam13406 (SLT_2, Transglycosylase SLT domain.)	SP(Sec/SPI) (Pr: 0.987)	VPBB_RS04255	323	+	121	52	1.037	1.037	1.037	1.037	1.037	1.037	1.037	1.037	1.037	1.037	1.037	1.037	1.037	1.037	1.037	1.037	1.037	1.037	1.037	1.037	1.037	1.037	1.037	1.037	1.037	1.037	1.037	1.037	1.037	1.036	1.037	1.037	1.037	1.037
857		NC_019955.1	906637	907581	+	WP_005460577.1	WP_005460577.1	LysR family transcriptional regulator	94-292: cd08422 (PBP2_CrgA_like, The C-terminal substrate binding domain of LysR-type transcriptional regulator CrgA and its related homologs, contains the type 2 periplasmic binding domain.); 8-65: pfam00126 (HTH_1, Bacterial regulatory helix-turn-helix protein, lysR family.)		VPBB_RS04260	314	-	121	52	1.043	1.043	1.041	1.043	1.043	1.043	1.043	1.043	1.041	1.043	1.041	1.043	1.043	1.043	1.041	1.043	1.043	1.043	1.043	1.041	1.041	1.041	1.041	1.043	1.043	1.043	1.043	1.043	1.043	1.043	1.043	1.043	1.043	1.043
858		NC_019955.1	907887	909086	+	WP_015296406.1	WP_015296406.1	NupC/NupG family nucleoside CNT transporter	1-398: COG1972 (NupC, Nucleoside permease NupC [Nucleotide transport and metabolism].)		VPBB_RS04265	399	-	120	52	0.972	0.972	0.972	0.972	0.972	0.966	0.966	0.966	0.972	0.972	0.972	0.975	0.975	0.975	0.972	0.975	0.975	0.975	0.975	0.972	0.972	0.972	0.972	0.975	0.975	0.975	0.975	0.972	0.972	0.972	0.965	0.972	0.972	0.972
859		NC_019955.1	909155	910015	-	WP_005460545.1	WP_005460545.1	bifunctional methylenetetrahydrofolate dehydrogenase/methenyltetrahydrofolate cyclohydrolase	1-283: PRK10792 (PRK10792, bifunctional 5,10-methylene-tetrahydrofolate dehydrogenase/ 5,10-methylene-tetrahydrofolate cyclohydrolase; Provisional)		VPBB_RS04270	286	-	121	52	1.017	1.017	1.017	1.017	1.017	1.017	1.017	1.017	1.017	1.017	1.017	1.017	1.017	1.017	1.017	1.017	1.017	1.017	1.017	1.017	1.017	1.017	1.017	1.017	1.017	1.017	1.017	1.017	1.017	1.017	1.017	1.017	1.017	1.017
861		NC_019955.1	911800	912381	+	WP_015296407.1	WP_015296407.1	recombinase family protein	6-133: cd03768 (SR_ResInv, Serine Recombinase (SR) family, Resolvase and Invertase subfamily, catalytic domain; members contain a C-terminal DNA binding domain.)		VPBB_RS04285	193	-	16	5	0.249	0.249	0.184	0.422	0.136	0.187	0.187	1.016	0.183	0.126	0.135	1.016	1.016	1.016	0.135	1.016	1.016	1.016	1.016	0.183	0.183	0.135	0.183	1.016	1.016	1.016	1.016	0.185	0.225	0.24	0.184	0.249	0.126	0.126
862		NC_019955.1	913729	914529	+	WP_015296408.1	WP_015296408.1	hypothetical protein			VPBB_RS04290	266	+	16	5	0	0	0	0	0	0	0	1.011	0	0	0	1.034	1.034	1.034	0	1.034	1.034	1.034	1.034	0	0	0	0	1.034	1.034	1.034	1.034	0	0	0	0	0	0	0
863		NC_019955.1	914526	915164	+	WP_021485386.1	WP_021485386.1	hypothetical protein			VPBB_RS04295	212	-	16	5	0	0	0	0	0	0	0	1.026	0	0	0	1.042	1.042	1.042	0	1.042	1.042	1.042	1.042	0	0	0	0	1.042	1.042	1.042	1.042	0	0	0	0	0	0	0
864		NC_019955.1	915317	917416	-	WP_015296411.1	WP_015296411.1	hypothetical protein	391-487: PRK13647 (cbiO, cobalt transporter ATP-binding subunit; Provisional)		VPBB_RS04300	699	-	15	5	0	0	0	0	0	0	0	0	0	0	0	1.017	1.017	1.017	0	1.017	1.017	1.017	1.017	0	0	0	0	1.017	1.017	1.017	1.017	0	0	0	0	0	0	0
865		NC_019955.1	917922	918512	+	WP_023624128.1	WP_023624128.1	hypothetical protein		LIPO(Sec/SPII) (Pr: 0.999)	VPBB_RS04305	196	-	40	17	1.033	1.033	0	1.033	0	0.972	0.972	1.026	0	0	0	1.033	1.033	1.033	0	1.033	1.033	1.033	1.033	0	0	0	0	1.033	1.033	1.033	1.033	0	0	1.033	0	0	0	0
866		NC_019955.1	918558	919781	-	WP_015296413.1	WP_015296413.1	beta-ketoacyl-ACP synthase II	3-405: PRK09116 (PRK09116, 3-oxoacyl-(acyl carrier protein) synthase II; Reviewed)	SP(Sec/SPI) (Pr: 0.452)	VPBB_RS04310	407	+	120	52	1.034	1.034	1.032	1.034	1.034	1.038	1.038	1.038	1.032	1.039	1.032	1.042	1.042	1.042	1.032	1.042	1.042	1.042	1.042	1.032	1.032	1.032	1.032	1.042	1.042	1.042	1.042	1.034	1.038	1.038	1.038	1.034	1.039	1.039
867		NC_019955.1	919778	920503	-	WP_015296414.1	WP_015296414.1	3-oxoacyl-ACP reductase FabG	5-241: TIGR01831 (fabG_rel, 3-oxoacyl-(acyl-carrier-protein) reductase, putative.)		VPBB_RS04315	241	+	120	52	1.023	1.023	1.027	1.023	1.031	1.031	1.031	1.031	1.027	1.031	1.027	1.031	1.031	1.031	1.027	1.031	1.031	1.031	1.031	1.027	1.027	1.027	1.027	1.031	1.031	1.031	1.031	1.019	1.031	1.021	1.031	1.019	1.031	1.031
868		NC_019955.1	920500	920964	-	WP_015296415.1	WP_015296415.1	3-hydroxydecanoyl-ACP dehydratase	5-141: cd01289 (FabA_like, Domain of unknown function, appears to be related to a diverse group of beta-hydroxydecanoyl ACP dehydratases (FabA) and beta-hydroxyacyl ACP dehydratases (FabZ).)		VPBB_RS04320	154	-	121	52	1.032	1.032	1.036	1.032	1.045	1.042	1.042	1.032	1.036	1.036	1.036	1.049	1.049	1.049	1.036	1.049	1.049	1.049	1.049	1.036	1.036	1.036	1.036	1.049	1.049	1.049	1.049	1.036	1.032	1.036	1.045	1.042	1.036	1.036
869		NC_019955.1	920957	922144	-	WP_029826020.1	WP_029826020.1	beta-ketoacyl-[acyl-carrier-protein] synthase II	6-394: PRK09185 (PRK09185, 3-oxoacyl-(acyl carrier protein) synthase I; Reviewed)		VPBB_RS04325	395	+	118	51	1.019	1.019	1.015	1.019	1.01	1.011	1.011	1.011	1.015	1.019	1.015	1.028	1.028	1.028	1.015	1.028	1.028	1.028	1.028	1.015	1.015	1.015	1.015	1.028	1.028	1.028	1.028	1.018	1.014	1.016	1.01	1.016	1.019	1.019
870		NC_019955.1	922165	922776	-	WP_015296417.1	WP_015296417.1	DUF3261 domain-containing protein	54-199: pfam11659 (DUF3261, Protein of unknown function (DUF3261).)	LIPO(Sec/SPII) (Pr: 0.999)	VPBB_RS04330	203	-	121	52	1.002	1.002	1.007	1.002	1.005	1.01	1.01	1.002	1.007	1.007	1.007	1.022	1.022	1.022	1.007	1.022	1.022	1.022	1.022	1.007	1.007	1.007	1.007	1.022	1.022	1.022	1.022	1.01	1.01	1.015	1.01	1.01	1.007	1.007
871		NC_019955.1	922773	925115	-	WP_015296418.1	WP_015296418.1	transporter	37-779: COG4258 (COG4258, Predicted exporter [General function prediction only].)		VPBB_RS04335	780	+	118	51	0.992	0.992	0.985	0.992	0.992	0.994	0.994	0.99	0.985	0.992	0.985	1.01	1.01	1.01	0.985	1.01	1.01	1.01	1.01	0.985	0.985	0.985	0.985	1.01	1.01	1.01	1.01	0.994	0.998	0.994	0.999	0.99	0.992	0.992
872		NC_019955.1	925087	925707	-	WP_015296419.1	WP_015296419.1	outer membrane lipoprotein carrier protein LolA	27-190: cd16325 (LolA, LolA, a periplasmic chaperone.)	SP(Sec/SPI) (Pr: 0.991)	VPBB_RS04340	206	+	120	52	0.99	0.99	0.983	0.99	0.983	0.983	0.983	0.983	0.983	0.99	0.983	1.007	1.007	1.007	0.983	1.007	1.007	1.007	1.007	0.983	0.983	0.983	0.983	1.007	1.007	1.007	1.007	0.988	0.983	0.995	0.981	0.993	0.99	0.99
873		NC_019955.1	925707	926153	-	WP_005388315.1	WP_005388315.1	acyl-CoA thioesterase	12-120: cd00586 (4HBT, 4-hydroxybenzoyl-CoA thioesterase (4HBT).)		VPBB_RS04345	148	-	119	52	1.047	1.047	1.054	1.047	1.061	1.061	1.061	1.061	1.054	1.061	1.054	1.061	1.061	1.061	1.054	1.061	1.061	1.061	1.061	1.054	1.054	1.054	1.054	1.061	1.061	1.061	1.061	1.057	1.034	1.054	1.061	1.054	1.061	1.061
874		NC_019955.1	926153	927706	-	WP_015296420.1	WP_015296420.1	aromatic amino acid lyase	16-461: pfam00221 (Lyase_aromatic, Aromatic amino acid lyase.)		VPBB_RS04350	517	+	120	52	1.032	1.032	1.037	1.032	1.037	1.035	1.035	1.037	1.037	1.037	1.037	1.038	1.038	1.038	1.037	1.038	1.038	1.038	1.038	1.037	1.037	1.037	1.037	1.038	1.038	1.038	1.038	1.032	1.032	1.037	1.035	1.037	1.037	1.037
875		NC_019955.1	927690	929405	-	WP_072828405.1	WP_072828405.1	glycosyltransferase family 2 protein	256-563: cl17185 (LPLAT, Lysophospholipid acyltransferases (LPLATs) of glycerophospholipid biosynthesis.); 12-190: cd04179 (DPM_DPG-synthase_like, DPM_DPG-synthase_like is a member of the Glycosyltransferase 2 superfamily.)		VPBB_RS04355	571	+	117	52	1.037	1.037	1.042	1.037	1.039	1.036	1.036	1.036	1.042	1.04	1.042	1.043	1.043	1.043	1.042	1.043	1.041	1.043	1.043	1.042	1.042	1.042	1.042	1.041	1.043	1.043	1.043	1.035	1.032	1.034	1.035	1.037	1.04	1.04
876		NC_019955.1	929389	929757	-	WP_005460551.1	WP_005460551.1	3-hydroxyacyl-ACP dehydratase			VPBB_RS04360	122	-	121	52	1.029	1.029	1.049	1.029	1.049	1.045	1.045	1.049	1.049	1.049	1.049	1.049	1.049	1.049	1.049	1.049	1.049	1.049	1.049	1.049	1.049	1.049	1.049	1.049	1.049	1.049	1.049	1.049	1.037	1.045	1.045	1.045	1.049	1.049
877		NC_019955.1	929768	931168	-	WP_015296422.1	WP_015296422.1	acyl-CoA synthetase AMP-fatty acid ligase	28-466: COG0365 (Acs, Acyl-coenzyme A synthetase/AMP-(fatty) acid ligase [Lipid transport and metabolism].)		VPBB_RS04365	466	+	118	52	0.97	0.97	0.976	0.97	0.973	0.971	0.971	0.968	0.976	0.98	0.976	1.03	1.03	1.03	0.976	1.03	1.03	1.03	1.03	0.976	0.976	0.976	0.976	1.03	1.03	1.03	1.03	0.975	0.975	0.967	0.979	0.973	0.98	0.98
878		NC_019955.1	931173	931733	-	WP_015296423.1	WP_015296423.1	hypothetical protein	1-186: COG4648 (COG4648, Uncharacterized membrane protein [Function unknown].)		VPBB_RS04370	186	+	115	51	0.981	0.981	0.987	0.981	0.987	0.981	0.981	0.987	0.987	0.976	0.987	0.997	0.997	0.997	0.987	0.997	0.997	0.997	0.997	0.987	0.987	0.987	0.987	0.997	0.997	0.997	0.997	0.973	0.978	0.981	0.981	0.981	0.976	0.976
879		NC_019955.1	931733	931990	-	WP_005460583.1	WP_005460583.1	acyl carrier protein	3-84: PRK05350 (PRK05350, acyl carrier protein; Provisional)		VPBB_RS04375	85	-	117	52	0.976	0.976	0.976	0.976	0.976	0.976	0.976	0.976	0.976	0.976	0.976	0.976	0.976	0.976	0.976	0.976	0.976	0.976	0.976	0.976	0.976	0.976	0.976	0.976	0.976	0.976	0.976	0.976	0.976	0.976	0.959	0.976	0.976	0.976
880		NC_019955.1	932006	932266	-	WP_005457487.1	WP_005457487.1	acyl carrier protein	1-83: cl09936 (PP-binding, Phosphopantetheine attachment site.)		VPBB_RS04380	86	+	120	52	0.994	0.994	0.994	0.994	0.994	0.994	0.994	0.994	0.994	0.994	0.994	0.994	0.994	0.994	0.994	0.994	0.994	0.994	0.994	0.994	0.994	0.994	0.994	0.994	0.994	0.994	0.994	0.994	0.994	0.994	0.994	0.994	0.994	0.994
881		NC_019955.1	932280	933059	-	WP_017448715.1	WP_017448715.1	1-acyl-sn-glycerol-3-phosphate acyltransferase	65-250: cd07989 (LPLAT_AGPAT-like, Lysophospholipid Acyltransferases (LPLATs) of Glycerophospholipid Biosynthesis: AGPAT-like.)		VPBB_RS04385	259	+	121	52	1.042	1.042	1.035	1.042	1.035	1.042	1.042	1.037	1.035	1.042	1.035	1.042	1.042	1.042	1.035	1.042	1.042	1.042	1.042	1.035	1.035	1.035	1.035	1.042	1.042	1.042	1.042	1.029	1.035	1.042	1.041	1.033	1.042	1.042
882		NC_019955.1	933044	933715	-	WP_072828463.1	WP_072828463.1	3-oxoacyl-ACP synthase	9-221: pfam13723 (Ketoacyl-synt_2, Beta-ketoacyl synthase, N-terminal domain.)		VPBB_RS04390	223	-	121	52	1.016	1.016	1.013	1.016	0.98	1.011	1.011	0.998	1.013	1.004	1.013	1.027	1.027	1.027	1.013	1.027	1.027	1.027	1.027	1.013	1.013	1.013	1.013	1.027	1.027	1.027	1.027	1.011	0.998	1.018	1.011	1.011	1.004	1.004
883		NC_019955.1	933849	934247	+	WP_015296426.1	WP_015296426.1	hypothetical protein		LIPO(Sec/SPII) (Pr: 0.995)	VPBB_RS04395	132	-	121	52	1.011	1.011	1.011	1.011	1.011	1.011	1.011	1.008	1.011	1.011	1.011	1.023	1.023	1.023	1.011	1.023	1.023	1.023	1.023	1.011	1.011	1.011	1.011	1.023	1.023	1.023	1.023	1.011	1.011	1.011	1.011	1.011	1.011	1.011
884		NC_019955.1	934258	935343	+	WP_031791440.1	WP_031791440.1	SAM-dependent methyltransferase	177-246: TIGR00536 (hemK_fam, HemK family putative methylases.)		VPBB_RS04400	361	+	118	52	1.039	1.039	1.04	1.039	1.04	1.037	1.037	1.04	1.04	1.039	1.04	1.042	1.042	1.042	1.04	1.042	1.042	1.042	1.042	1.04	1.04	1.04	1.04	1.042	1.042	1.042	1.042	1.039	1.04	1.039	1.04	1.039	1.039	1.039
885		NC_019955.1	935352	936596	+	WP_015296428.1	WP_015296428.1	NAD(P)/FAD-dependent oxidoreductase	3-385: COG0644 (FixC, Dehydrogenase (flavoprotein) [Energy production and conversion].)		VPBB_RS04405	414	+	120	51	1.03	1.03	1.034	1.03	1.029	1.034	1.034	1.027	1.034	1.031	1.034	1.035	1.035	1.035	1.034	1.035	1.035	1.035	1.035	1.034	1.034	1.034	1.034	1.035	1.035	1.035	1.035	1.031	1.031	1.031	1.034	1.017	1.031	1.031
886		NC_019955.1	936789	937529	+	WP_029826025.1	WP_029826025.1	hypothetical protein			VPBB_RS04410	246	-	118	52	1.024	1.024	1.033	1.024	1.035	1.03	1.03	1.018	1.033	1.026	1.033	1.039	1.039	1.039	1.033	1.039	1.039	1.039	1.039	1.033	1.033	1.033	1.033	1.039	1.039	1.039	1.039	1.028	1.022	1.028	1.028	1.035	1.026	1.026
887		NC_019955.1	937519	938871	-	WP_015296430.1	WP_015296430.1	HlyC/CorC family transporter	14-441: COG1253 (TlyC, Hemolysin or related protein, contains CBS domains [General function prediction only].)		VPBB_RS04415	450	-	120	52	1.009	1.009	1.011	1.009	1.01	1.012	1.012	1.01	1.011	1.013	1.011	1.016	1.016	1.016	1.011	1.016	1.016	1.016	1.016	1.011	1.011	1.011	1.011	1.016	1.016	1.016	1.016	1.006	1.011	1.008	1.011	1.004	1.013	1.013
888		NC_019955.1	939056	940291	+	WP_015296431.1	WP_015296431.1	ATP-dependent helicase	1-411: COG0513 (SrmB, Superfamily II DNA and RNA helicase [Replication, recombination and repair].)		VPBB_RS04420	411	-	119	52	1.016	1.016	1.016	1.016	1.018	1.017	1.017	1.016	1.016	1.017	1.016	1.027	1.027	1.027	1.015	1.027	1.027	1.027	1.027	1.016	1.013	1.016	1.016	1.027	1.027	1.027	1.027	1.016	1.01	1.011	1.013	1.015	1.017	1.017
889		NC_019955.1	940543	941205	+	WP_005460581.1	WP_005460581.1	TrkA family potassium uptake protein	6-208: COG0569 (TrkA, Trk K+ transport system, NAD-binding component [Inorganic ion transport and metabolism].)		VPBB_RS04425	220	-	120	52	1.005	1.005	1.005	1.005	1.005	1.005	1.005	1.005	1.002	1.005	1.005	1.005	1.005	1.005	1.005	1.005	1.005	1.005	1.005	1.005	1.005	1.005	1.005	1.005	1.005	1.005	1.005	1.005	1.005	1.005	1.005	1.005	1.005	1.005
890		NC_019955.1	941202	942569	+	WP_005460587.1	WP_005460587.1	Ktr system potassium uptake protein B	42-427: TIGR00933 (2a38, potassium uptake protein, TrkH family.)		VPBB_RS04430	455	+	117	52	0.913	0.993	0.999	0.998	0.996	0.999	0.999	0.999	0.968	0.999	0.999	0.999	0.999	0.999	0.999	0.999	0.999	0.999	0.999	0.999	0.999	0.999	0.999	0.999	0.999	0.999	0.999	0.998	0.936	0.999	0.997	0.999	0.999	0.999
891		NC_019955.1	942751	942954	-	WP_011105741.1	WP_011105741.1	hypothetical protein			VPBB_RS23575	67	-	107	43	1.06	1.06	1.082	1.06	1.082	1.082	1.082	0	1.082	1.06	1.082	1.082	1.082	1.082	1.082	1.082	1.082	1.082	1.082	1.082	1.082	1.082	1.082	1.082	1.082	1.082	1.082	1.052	0	1.075	1.082	1.06	1.06	1.06
892		NC_019955.1	943045	945849	+	WP_080105264.1	WP_080105264.1	GlyGly-CTERM sorting domain-containing protein	87-376: TIGR03296 (M6dom_TIGR03296, M6 family metalloprotease domain.); 827-901: NF012211 (tand_rpt_95, tandem-95 repeat.); 913-933: TIGR03501 (GlyGly_CTERM, GlyGly-CTERM domain.)		VPBB_RS04435	934	-	116	52	1.017	1.017	1.015	1.017	1.011	1.011	1.011	1.01	1.015	1.019	1.015	1.024	1.024	1.024	1.015	1.024	1.024	1.024	1.024	1.015	1.015	1.015	1.015	1.024	1.024	1.024	1.024	1.009	1.013	1.009	1.016	1.011	1.019	1.019
893		NC_019955.1	946025	946837	+	WP_015296434.1	WP_015296434.1	hypothetical protein			VPBB_RS04440	270	-	119	51	0.998	0.998	1.002	0.998	1.011	1	1	0.993	1.002	1.009	1.002	1.017	1.017	1.017	1.002	1.017	1.017	1.017	1.017	1.002	1.002	1.002	1.002	1.017	1.017	1.017	1.017	0.991	1.006	1	0.998	0.996	1.009	1.009
894		NC_019955.1	947016	948485	+	WP_015296435.1	WP_015296435.1	YdiU family protein	1-489: PRK00029 (PRK00029, hypothetical protein; Validated)		VPBB_RS04445	489	-	121	52	1.032	1.032	1.03	1.032	0.984	1.032	1.032	1.029	1.03	1.033	1.03	1.044	1.044	1.044	1.03	1.044	1.044	1.044	1.044	1.03	1.03	1.03	1.03	1.044	1.044	1.044	1.044	1.026	1.03	1.027	1.035	1.034	1.033	1.033
895		NC_019955.1	948688	949686	+	WP_005479018.1	WP_005479018.1	C4-dicarboxylate ABC transporter	30-327: cd13674 (PBP2_TRAP_SBP_like_1, Uncharacterized substrate-binding protein of the Tripartite ATP-independent Periplasmic transporter family; the type 2 periplasmic-binding protein fold.)	SP(Sec/SPI) (Pr: 0.992)	VPBB_RS04450	332	-	119	52	1.032	1.032	1.032	1.032	1.027	1.032	1.032	1.03	1.032	1.032	1.032	1.032	1.032	1.032	1.032	1.032	1.032	1.032	1.032	1.032	1.032	1.032	1.032	1.032	1.032	1.032	1.032	1.03	1.032	1.032	1.032	1.032	1.032	1.032
896		NC_019955.1	949775	950449	+	WP_005495991.1	WP_005495991.1	TRAP transporter small permease	6-191: COG3090 (DctM, TRAP-type C4-dicarboxylate transport system, small permease component [Carbohydrate transport and metabolism].)		VPBB_RS04455	224	-	121	51	1.025	1.025	1.02	1.025	1.025	1.025	1.025	1.02	1.02	1.02	1.02	1.025	1.025	1.025	1.02	1.025	0.971	1.025	1.025	1.02	1.02	1.02	1.02	0.971	1.025	1.025	1.025	1.025	1.02	1.02	1.02	1.02	1.02	1.02
897		NC_019955.1	950453	951814	+	WP_005495990.1	WP_005495990.1	TRAP transporter large permease	54-445: COG1593 (DctQ, TRAP-type C4-dicarboxylate transport system, large permease component [Carbohydrate transport and metabolism].)		VPBB_RS04460	453	+	120	52	0.977	0.977	0.976	0.977	0.977	0.978	0.978	0.978	0.976	0.976	0.976	0.978	0.978	0.978	0.976	0.978	0.978	0.978	0.978	0.976	0.976	0.976	0.976	0.978	0.978	0.978	0.978	0.978	0.978	0.978	0.978	0.976	0.976	0.976
898		NC_019955.1	951892	952083	+	WP_076621554.1	WP_076621554.1	hypothetical protein			VPBB_RS23580	63	-	117	50	0.952	0.952	0.968	0.952	0.968	0.952	0.952	0.952	0.968	1	0.968	1	1	1	0.968	1	1	1	1	0.968	0.968	0.968	0.968	1	1	1	1	1	0.968	0.968	0.937	0.968	1	1
899		NC_019955.1	952121	953458	-	WP_015296436.1	WP_015296436.1	sigma-54-dependent Fis family transcriptional regulator	1-445: COG2204 (AtoC, DNA-binding transcriptional response regulator, NtrC family, contains REC, AAA-type ATPase, and a Fis-type DNA-binding domains [Signal transduction mechanisms].)		VPBB_RS04470	445	-	113	50	1.021	1.021	1.018	1.021	1.021	1.017	1.017	1.016	1.019	1.02	1.019	1.022	1.022	1.022	1.019	1.022	1.022	1.022	1.022	1.019	1.019	1.019	1.019	1.022	1.022	1.022	1.022	1.021	1.02	1.019	1.021	1.021	1.02	1.02
900		NC_019955.1	953463	955265	-	WP_005487692.1	WP_005487692.1	sensor histidine kinase	6-590: COG4191 (COG4191, Signal transduction histidine kinase regulating C4-dicarboxylate transport system [Signal transduction mechanisms].)		VPBB_RS04475	600	+	118	50	1.032	1.032	1.03	1.032	1.025	1.032	1.032	1.028	1.03	1.028	1.03	1.032	1.032	1.032	1.03	1.032	1.032	1.032	1.032	1.03	1.03	1.03	1.03	1.032	1.032	1.032	1.032	1.03	1.028	1.025	1.032	1.021	1.028	1.028
901		NC_019955.1	955306	955497	+	WP_031776819.1	WP_031776819.1	hypothetical protein			VPBB_RS04480	63	-	102	45	0.976	0.976	0.976	0.976	0.984	0.984	0.984	0.976	0.976	0.984	0.976	0.984	0.984	0.984	0.976	0.984	0.984	0.984	0.984	0.976	0.976	0.976	0.976	0.984	0.984	0.984	0.984	0	0	0	0	0.952	0.984	0.984
902		NC_019955.1	955791	957095	+	WP_015296437.1	WP_015296437.1	trigger factor	1-429: PRK01490 (tig, trigger factor; Provisional)		VPBB_RS04485	434	-	120	52	0.985	0.985	0.985	0.985	0.985	0.985	0.985	0.985	0.985	0.985	0.985	0.987	0.987	0.987	0.985	0.987	0.987	0.987	0.987	0.985	0.985	0.985	0.985	0.987	0.987	0.987	0.987	0.985	0.985	0.983	0.985	0.985	0.985	0.985
903		NC_019955.1	957201	957827	+	WP_005460620.1	WP_005460620.1	ATP-dependent Clp endopeptidase, proteolytic subunit ClpP	11-206: PRK00277 (clpP, ATP-dependent Clp protease proteolytic subunit; Reviewed)		VPBB_RS04490	208	-	119	52	1.038	1.038	1.038	1.038	1.038	1.038	1.038	1.038	1.038	1.038	1.038	1.038	1.038	1.038	1.038	1.038	1.038	1.038	1.038	1.038	1.038	1.038	1.038	1.038	1.038	1.038	1.038	1.038	1.038	1.038	1.038	1.038	1.038	1.038
904		NC_019955.1	957899	959179	+	WP_005460618.1	WP_005460618.1	ATP-dependent Clp protease ATP-binding subunit ClpX	5-418: PRK05342 (clpX, ATP-dependent protease ATP-binding subunit ClpX; Provisional)		VPBB_RS04495	426	-	118	52	1.012	1.012	1.012	1.012	1.012	1.012	1.012	1.011	1.012	1.012	1.012	1.012	1.012	1.012	1.012	1.012	1.012	1.012	1.012	1.012	1.012	1.012	1.012	1.012	1.012	1.012	1.012	1.012	1.012	1.012	1.012	1.012	1.012	1.012
905		NC_019955.1	959311	961662	+	WP_015296438.1	WP_015296438.1	Lon protease	1-783: PRK10787 (PRK10787, DNA-binding ATP-dependent protease La; Provisional)		VPBB_RS04500	783	-	120	52	1.015	1.015	1.015	1.015	1.015	1.015	1.015	1.015	1.013	1.015	1.015	1.015	1.015	1.015	1.015	1.015	1.015	1.015	1.015	1.015	1.015	1.015	1.015	1.015	1.015	1.015	1.015	1.015	1.015	1.014	1.015	1.015	1.015	1.015
906		NC_019955.1	961855	962127	+	WP_005382341.1	WP_005382341.1	HU family DNA-binding protein	2-87: cd13831 (HU, histone-like DNA-binding protein HU.)		VPBB_RS04505	90	-	121	52	1	1	1	1	1	1	1	1	1	1	1	1	1	1	1	1	1	1	1	1	1	1	1	0.983	1	1	1	1	1	1	1	1	1	1
907		NC_019955.1	962327	964186	+	WP_005482527.1	WP_005482527.1	peptidylprolyl isomerase	1-615: PRK10788 (PRK10788, periplasmic folding chaperone; Provisional)		VPBB_RS04510	619	-	121	52	1.007	1.007	1.007	1.007	1.007	1.002	1.002	1.006	1.007	1.007	1.007	1.007	1.007	1.007	1.007	1.007	1.007	1.007	1.007	1.007	1.007	1.007	1.007	1.007	1.007	1.007	1.007	1.006	1	1.006	1.001	1.001	1.007	1.007
908		NC_019955.1	964322	964621	+	WP_011105744.1	WP_011105744.1	transporter	18-97: COG1555 (ComEA, DNA uptake protein ComE and related DNA-binding proteins [Replication, recombination and repair].)	SP(Sec/SPI) (Pr: 0.996)	VPBB_RS04515	99	-	121	52	1.025	1.025	1.025	1.025	1.025	1.025	1.025	1.025	1.025	1.025	1.025	1.025	1.025	1.025	1.025	1.025	1.025	1.025	1.025	1.025	1.025	1.025	1.025	1.025	1.025	1.025	1.025	1.025	1.025	1.01	1.025	1.025	1.025	1.025
909		NC_019955.1	964712	965320	-	WP_072828403.1	WP_072828403.1	rhombosortase	42-191: TIGR03902 (rhom_GG_sort, rhomboid family GlyGly-CTERM serine protease.)		VPBB_RS04520	202	-	121	52	0.995	0.995	0.995	0.995	1	1	1	0.988	0.995	1	0.995	1	1	1	0.995	1	1	1	1	0.995	0.995	0.995	0.995	1	1	1	1	1	0.99	0.995	1	0.995	1	1
910		NC_019955.1	965267	965881	+	WP_005482520.1	WP_005482520.1	DTW domain-containing protein	3-188: pfam03942 (DTW, DTW domain.)		VPBB_RS04525	204	-	120	52	1.047	1.047	1.047	1.047	1.042	1.047	1.047	1.034	1.047	1.047	1.047	1.047	1.047	1.047	1.047	1.047	1.047	1.047	1.047	1.047	1.047	1.047	1.047	1.047	1.047	1.047	1.047	1.047	1.042	1.042	1.039	1.047	1.047	1.047
911		NC_019955.1	965891	967213	-	WP_005482541.1	WP_005482541.1	deoxyguanosinetriphosphate triphosphohydrolase	4-435: PRK05318 (PRK05318, deoxyguanosinetriphosphate triphosphohydrolase-like protein; Provisional)		VPBB_RS04530	440	+	120	52	1.039	1.039	1.039	1.039	1.039	1.036	1.036	1.039	1.039	1.039	1.039	1.039	1.039	1.039	1.039	1.039	1.039	1.039	1.039	1.039	1.039	1.039	1.039	1.039	1.039	1.039	1.039	1.032	1.039	1.036	1.038	1.039	1.039	1.039
912		NC_019955.1	967238	967822	-	WP_005482513.1	WP_005482513.1	5'-deoxynucleotidase	2-194: PRK03826 (PRK03826, 5'-nucleotidase; Provisional)		VPBB_RS04535	194	-	120	52	1.023	1.023	1.023	1.023	1.023	1.023	1.023	1.023	1.023	1.023	1.023	1.023	1.023	1.023	1.023	1.023	1.023	1.023	1.023	1.023	1.023	1.023	1.023	1.023	1.023	1.023	1.023	1.023	1.023	1.023	1.023	1.023	1.023	1.023
913		NC_019955.1	967913	969127	-	WP_005456922.1	WP_005456922.1	pyridoxal phosphate-dependent aminotransferase	1-404: PRK09265 (PRK09265, aminotransferase AlaT; Validated)		VPBB_RS04540	404	-	119	52	1.04	1.04	1.04	1.04	1.04	1.04	1.04	1.04	1.04	1.04	1.04	1.04	1.04	1.04	1.04	1.04	1.04	1.04	1.04	1.04	1.04	1.04	1.04	1.04	1.04	1.04	1.04	1.04	1.04	1.04	1.04	1.04	1.04	1.04
914		NC_019955.1	969344	970651	+	WP_015296439.1	WP_015296439.1	isochorismate synthase	21-428: COG1169 (MenF, Isochorismate synthase EntC [Coenzyme transport and metabolism, Secondary metabolites biosynthesis, transport and catabolism].)		VPBB_RS04545	435	-	119	51	1.022	1.022	1.022	1.022	1.025	1.022	1.022	1.022	1.022	1.022	1.022	1.034	1.034	1.034	1.022	1.034	1.034	1.034	1.034	1.022	1.022	1.022	1.022	1.034	1.034	1.034	1.034	1.025	1.025	1.026	1.025	1.022	1.022	1.022
915		NC_019955.1	970648	972363	+	WP_015296440.1	WP_015296440.1	2-succinyl-5-enolpyruvyl-6-hydroxy-3-cyclohexene-1-carboxylic-acid synthase	4-571: PRK07449 (PRK07449, 2-succinyl-5-enolpyruvyl-6-hydroxy-3-cyclohexene-1-carboxylate synthase; Validated)		VPBB_RS04550	571	+	117	52	1.019	1.019	1.019	1.019	1.019	1.014	1.014	1.024	1.019	1.019	1.019	1.035	1.035	1.035	1.019	1.035	1.035	1.035	1.035	1.019	1.019	1.019	1.019	1.035	1.035	1.035	1.035	1.017	1.019	1.019	1.018	1.019	1.019	1.019
916		NC_019955.1	972350	973144	+	WP_015296441.1	WP_015296441.1	2-succinyl-6-hydroxy-2,4-cyclohexadiene-1-carboxylate synthase	19-262: PRK11126 (PRK11126, 2-succinyl-6-hydroxy-2,4-cyclohexadiene-1-carboxylate synthase; Provisional)		VPBB_RS04555	264	-	119	52	1.025	1.025	1.023	1.025	1.028	1.028	1.028	1.013	1.023	1.021	1.023	1.036	1.036	1.036	1.023	1.036	1.036	1.036	1.036	1.023	1.023	1.023	1.023	1.036	1.036	1.036	1.036	1.023	1.019	1.025	1.025	1.023	1.021	1.021
917		NC_019955.1	973171	974037	+	WP_005482536.1	WP_005482536.1	1,4-dihydroxy-2-naphthoyl-CoA synthase	13-288: PRK07396 (PRK07396, dihydroxynaphthoic acid synthetase; Validated)		VPBB_RS04560	288	+	121	52	1.047	1.047	1.047	1.047	1.047	1.047	1.045	1.047	1.047	1.047	1.047	1.047	1.047	1.047	1.047	1.047	1.047	1.047	1.047	1.047	1.047	1.047	1.047	1.047	1.047	1.047	1.047	1.047	1.047	1.047	1.047	1.047	1.047	1.047
918		NC_019955.1	974164	975153	+	WP_005456942.1	WP_005456942.1	o-succinylbenzoate synthase	1-326: PRK05105 (PRK05105, O-succinylbenzoate synthase; Provisional)		VPBB_RS04565	329	-	121	52	1.017	1.017	1.014	1.017	1.012	1.017	1.017	1.017	1.014	1.017	1.014	1.017	1.017	1.017	1.014	1.017	1.017	1.017	1.017	1.014	1.014	1.014	1.014	1.017	1.017	1.017	1.017	1.011	1.017	1.014	1.017	1.017	1.017	1.017
919		NC_019955.1	975138	976580	+	WP_015296442.1	WP_015296442.1	o-succinylbenzoate--CoA ligase	10-479: PRK09029 (PRK09029, O-succinylbenzoic acid--CoA ligase; Provisional)		VPBB_RS04570	480	+	117	50	1.006	1.006	1.011	1.006	1.018	1.02	1.02	1.002	1.011	1.017	1.011	1.031	1.031	1.031	1.011	1.031	1.031	1.031	1.031	1.011	1.011	1.011	1.011	1.031	1.031	1.031	1.031	1.011	1.007	1.004	1.003	1.019	1.017	1.017
920		NC_019955.1	976667	976855	-	WP_086028824.1	WP_086028824.1	hypothetical protein			VPBB_RS24770	62	-	51	14	0.952	0.952	0.968	0	0	0	0	0	0.968	0	0.968	0	0	0	0.968	0	0	0	0	0.968	0.984	0.968	0.968	0	0	0	0	0	0.671	0.671	0.711	0	0	0
921		NC_019955.1	976906	977838	-	WP_029825865.1	WP_029825865.1	putative sulfate exporter family transporter	24-304: cl01075 (Cons_hypoth698, Conserved hypothetical protein 698.)		VPBB_RS04580	310	+	121	52	0.965	0.965	0.971	0.965	0.968	0.968	0.968	0.968	0.971	0.971	0.971	0.977	0.977	0.977	0.971	0.977	0.977	0.977	0.977	0.971	0.971	0.971	0.971	0.977	0.977	0.977	0.977	0.958	0.965	0.968	0.971	0.973	0.971	0.971
922		NC_019955.1	977967	979841	-	WP_029825864.1	WP_029825864.1	MFS transporter	6-602: PRK06814 (PRK06814, acylglycerophosphoethanolamine acyltransferase; Provisional)		VPBB_RS04585	624	+	118	52	1.007	1.007	1.007	1.007	1.003	1.007	1.007	1.008	1.007	1.006	1.007	1.01	1.01	1.01	1.007	1.01	1.01	1.01	1.01	1.007	1.007	1.007	1.007	1.01	1.01	1.01	1.01	1.008	1.002	1.008	1.005	1.006	1.006	1.006
923		NC_019955.1	979859	980449	-	WP_005456899.1	WP_005456899.1	TetR/AcrR family transcriptional regulator	91-173: pfam13305 (WHG, WHG domain.); 1-167: COG1309 (AcrR, DNA-binding transcriptional regulator, AcrR family [Transcription].)		VPBB_RS04590	196	-	118	52	1.041	1.041	1.041	1.041	1.041	1.041	1.041	1.041	1.041	1.041	1.041	1.041	1.041	1.041	1.041	1.041	1.041	1.041	1.041	1.041	1.041	1.041	1.041	1.041	1.041	1.041	1.041	1.041	1.041	1.041	1.036	1.041	1.041	1.041
924		NC_019955.1	980739	981611	+	WP_005495957.1	WP_005495957.1	DUF1517 domain-containing protein	89-290: COG4395 (Tim44, Predicted lipid-binding transport protein, Tim44 family [Lipid transport and metabolism].)	SP(Sec/SPI) (Pr: 0.986)	VPBB_RS04595	290	-	121	51	1.021	1.021	1.026	1.021	1.026	1.026	1.026	1.026	1.026	1.026	1.026	1.026	1.026	1.026	1.026	1.026	1.026	1.026	1.026	1.026	1.026	1.026	1.026	1.026	1.026	1.026	1.026	1.026	1.026	1.026	1.021	1.026	1.026	1.026
925		NC_019955.1	982954	984048	+	WP_005461172.1	WP_005461172.1	MexH family multidrug efflux RND transporter periplasmic adaptor subunit	35-341: TIGR01730 (RND_mfp, RND family efflux transporter, MFP subunit.)	SP(Sec/SPI) (Pr: 0.994)	VPBB_RS04620	364	-	120	52	0.995	0.995	0.995	0.995	1	0.995	0.995	1.004	0.995	0.992	0.995	1.004	1.004	1.004	0.995	1.004	1.004	1.004	1.004	0.995	0.995	0.995	0.995	1.004	1.004	1.004	1.004	0.992	0.997	0.992	1.004	0.997	0.992	0.992
926		NC_019955.1	984048	987161	+	WP_005481813.1	WP_005481813.1	AcrB/AcrD/AcrF family protein	3-1011: COG0841 (AcrB, Multidrug efflux pump subunit AcrB [Defense mechanisms].)		VPBB_RS04625	1037	+	118	51	1.006	1.006	1.006	1.006	1.006	1.006	1.006	1.005	1.006	1.003	1.006	1.006	1.006	1.006	1.006	1.006	1.006	1.006	1.006	1.006	1.006	1.006	1.006	1.006	1.006	1.006	1.006	1.003	1.006	1.006	1.006	1.004	1.003	1.003
927		NC_019955.1	987383	987580	+	WP_005461161.1	WP_005461161.1	type II secretion system protein		SP(Sec/SPI) (Pr: 0.531)	VPBB_RS04630	65	-	121	52	1.015	1.015	1.031	1.015	1.031	1.008	1.008	1	1.031	1.031	1.031	1.031	1.031	1.031	1.031	1.031	1.031	1.031	1.031	1.031	1.031	1.031	1.031	1.031	1.031	1.031	1.031	1.031	1.031	1.031	1.015	1.015	1.031	1.031
928		NC_019955.1	987671	988246	-	WP_015296447.1	WP_015296447.1	porin family protein	5-191: pfam13505 (OMP_b-brl, Outer membrane protein beta-barrel domain.)	SP(Sec/SPI) (Pr: 0.998)	VPBB_RS04635	191	-	121	52	1.029	1.029	1.021	1.029	1.029	1.021	1.021	1.021	1.021	1.029	1.021	1.034	1.034	1.034	1.021	1.034	1.034	1.034	1.034	1.021	1.021	1.021	1.021	1.034	1.034	1.034	1.034	1.029	1.029	1.021	1.029	1.029	1.029	1.029
929		NC_019955.1	988420	988779	+	WP_015296448.1	WP_015296448.1	DUF1244 domain-containing protein	18-119: COG3492 (COG3492, Uncharacterized protein, DUF1244 family [Function unknown].)		VPBB_RS04640	119	-	120	52	1.029	1.029	1	1.029	1.017	1.017	1.017	1.029	1	1.025	1	1.034	1.034	1.034	1	1.034	1.034	1.034	1.034	1	1	1	1	1.034	1.034	1.034	1.034	1.025	1.025	1	1.017	1.004	1.025	1.025
930		NC_019955.1	988841	989935	-	WP_015296449.1	WP_015296449.1	hypothetical protein	15-324: COG0031 (CysK, Cysteine synthase [Amino acid transport and metabolism].)		VPBB_RS04645	364	-	121	52	1.043	1.043	1.036	1.043	1.045	1.041	1.041	1.033	1.036	1.045	1.036	1.048	1.048	1.048	1.036	1.048	1.048	1.048	1.048	1.036	1.036	1.036	1.036	1.048	1.048	1.048	1.048	1.045	1.043	1.043	1.037	1.036	1.045	1.045
931		NC_019955.1	990075	990539	+	WP_005481879.1	WP_005481879.1	Lrp/AsnC family transcriptional regulator	1-152: COG1522 (Lrp, DNA-binding transcriptional regulator, Lrp family [Transcription].)		VPBB_RS04650	154	-	121	52	1.029	1.029	1.029	1.029	1.029	1.029	1.029	1.029	1.029	1.029	1.029	1.029	1.029	1.029	1.029	1.029	1.029	1.029	1.029	1.029	1.029	1.029	1.029	1.029	1.029	1.029	1.029	1.029	1.029	1.029	1.026	1.029	1.029	1.029
932		NC_019955.1	990968	994039	+	WP_072828401.1	WP_072828401.1	D-Tyr-tRNAtyr deacylase		LIPO(Sec/SPII) (Pr: 0.999)	VPBB_RS04655	1023	-	120	51	1.008	1.008	1.007	1.008	1.008	1.009	1.009	1.005	1.007	1.007	1.007	1.022	1.022	1.022	1.007	1.022	1.022	1.022	1.022	1.007	1.007	1.007	1.007	1.022	1.022	1.022	1.022	1.005	1.01	1.007	1.008	1.008	1.007	1.007
933		NC_019955.1	994104	994964	-	WP_005461165.1	WP_005461165.1	acyl-CoA thioesterase II	22-283: PRK10526 (PRK10526, acyl-CoA thioesterase II; Provisional)		VPBB_RS04660	286	-	121	52	1.042	1.042	1.033	1.042	1.042	1.042	1.042	1.042	1.033	1.042	1.033	1.042	1.042	1.042	1.033	1.042	1.042	1.042	1.042	1.033	1.033	1.033	1.033	1.042	1.042	1.042	1.042	1.042	1.042	1.04	1.042	1.042	1.042	1.042
934		NC_019955.1	995276	995710	+	WP_005461146.1	WP_005461146.1	hypothetical protein	3-141: COG3126 (YbaY, Uncharacterized lipoprotein YbaY [Function unknown].)	LIPO(Sec/SPII) (Pr: 0.999)	VPBB_RS04665	144	-	120	52	1.021	1.021	1.024	1.021	1.017	1.021	1.021	1.021	1.024	1.024	1.024	1.024	1.024	1.024	1.024	1.024	1.024	1.024	1.024	1.024	1.024	1.024	1.024	1.024	1.024	1.024	1.024	1.024	1.017	1.021	1.024	1.021	1.024	1.024
935		NC_019955.1	995740	996042	-	WP_005461131.1	WP_005461131.1	DNA base-flipping protein	1-100: COG3695 (Atl1, Alkylated DNA nucleotide flippase Atl1, participates in nucleotide excision repair, Ada-like DNA-binding domain [Transcription].)		VPBB_RS04670	100	-	121	52	1.015	1.015	1.015	1.015	1.015	1.015	1.015	1.02	1.015	1.015	1.015	1.02	1.02	1.02	1.015	1.02	1.02	1.02	1.02	1.015	1.015	1.015	1.015	1.02	1.02	1.02	1.02	1.02	1.02	1.015	1.01	1.02	1.015	1.015
936		NC_019955.1	996311	997054	+	WP_015296451.1	WP_015296451.1	hypothetical protein			VPBB_RS04675	247	-	120	52	0.968	0.968	0.968	0.968	0.966	0.968	0.968	0.966	0.968	0.968	0.968	0.974	0.974	0.974	0.968	0.974	0.974	0.974	0.974	0.968	0.968	0.968	0.968	0.974	0.974	0.974	0.974	0.968	0.968	0.968	0.968	0.968	0.968	0.968
937		NC_019955.1	997215	999218	+	WP_015296452.1	WP_015296452.1	GGDEF domain-containing protein	512-655: cd01949 (GGDEF, Diguanylate-cyclase (DGC) or GGDEF domain.); 259-458: pfam00497 (SBP_bac_3, Bacterial extracellular solute-binding proteins, family 3.); 44-198: pfam00497 (SBP_bac_3, Bacterial extracellular solute-binding proteins, family 3.)	SP(Sec/SPI) (Pr: 0.993)	VPBB_RS04680	667	-	120	52	1.022	1.022	1.027	1.022	1.022	1.022	1.022	1.025	1.027	1.022	1.027	1.031	1.031	1.031	1.027	1.031	1.031	1.031	1.031	1.027	1.027	1.027	1.027	1.031	1.031	1.031	1.031	1.024	1.025	1.028	1.025	1.018	1.022	1.022
938		NC_019955.1	999585	1000319	+	WP_005461159.1	WP_005461159.1	RNA methyltransferase	102-239: cd18109 (SpoU-like_RNA-MTase, SAM-dependent RNA methylase related to SpoU-TrmH.)		VPBB_RS04685	244	-	120	52	1.02	1.02	1.023	1.02	1.016	1.018	1.018	1.014	1.023	1.023	1.023	1.025	1.025	1.025	1.023	1.025	1.025	1.025	1.025	1.023	1.023	1.023	1.023	1.025	1.025	1.025	1.025	1.023	1.023	1.025	1.025	1.025	1.023	1.023
939		NC_019955.1	1000411	1000734	-	WP_005461160.1	WP_005461160.1	ferredoxin family protein	68-107: pfam11953 (DUF3470, Domain of unknown function (DUF3470).); 4-65: COG1146 (PreA, NAD-dependent dihydropyrimidine dehydrogenase, PreA subunit [Nucleotide transport and metabolism].)		VPBB_RS04690	107	-	121	52	1.019	1.019	1.019	1.019	1.019	1.019	1.019	1.005	1.019	1.005	1.019	1.019	1.019	1.019	1.019	1.019	1.019	1.019	1.019	1.019	1.019	1.019	1.019	1.019	1.019	1.019	1.019	1.005	1.005	1.019	1.019	1.005	1.005	1.005
940		NC_019955.1	1000940	1002559	+	WP_005461132.1	WP_005461132.1	NAD(P)/FAD-dependent oxidoreductase	5-535: COG2509 (COG2509, FAD-dependent dehydrogenase [General function prediction only].)		VPBB_RS04695	539	-	118	52	1.021	1.021	1.019	1.021	1.023	1.023	1.023	1.023	1.019	1.023	1.019	1.023	1.023	1.023	1.019	1.023	1.023	1.023	1.023	1.019	1.019	1.019	1.019	1.023	1.023	1.023	1.023	1.02	1.023	1.021	1.023	1.023	1.023	1.023
941		NC_019955.1	1002560	1002751	-	WP_076621517.1	WP_076621517.1	hypothetical protein			VPBB_RS23590	63	-	116	49	0.952	0.952	0.944	0.952	0.952	1	1	1	0.944	1	0.944	1.024	1.024	1.024	0.944	1.024	1.024	1.024	1.024	0.944	0.944	0.944	0.944	1.024	1.024	1.024	1.024	0.944	0.944	0.944	0.944	0.984	1	1
942		NC_019955.1	1002903	1003322	+	WP_005461138.1	WP_005461138.1	CBS domain-containing protein	10-126: cd04629 (CBS_pair_bac, Two tandem repeats of the cystathionine beta-synthase (CBS pair) domains present in bacteria.)		VPBB_RS04700	139	-	121	52	1.029	1.029	1.029	1.029	1.029	1.029	1.029	1.029	1.029	1.029	1.029	1.029	1.029	1.029	1.029	1.029	1.029	1.029	1.029	1.029	1.029	1.029	1.029	1.029	1.029	1.029	1.029	1.029	1.029	1.029	1.029	1.029	1.029	1.029
943		NC_019955.1	1003506	1005812	+	WP_015296453.1	WP_015296453.1	zinc/cadmium/mercury/lead-transporting ATPase	20-764: PRK11033 (zntA, zinc/cadmium/mercury/lead-transporting ATPase; Provisional)		VPBB_RS04705	768	-	118	52	1.006	1.006	1.006	1.006	1.005	1.008	1.008	1.007	1.006	1.009	1.006	1.012	1.012	1.012	1.006	1.012	1.012	1.012	1.012	1.006	1.006	1.006	1.006	1.012	1.012	1.012	1.012	1.005	1.008	1.005	1.009	1.003	1.009	1.009
944		NC_019955.1	1006123	1006881	+	WP_015296454.1	WP_015296454.1	uridine phosphorylase	5-252: PRK11178 (PRK11178, uridine phosphorylase; Provisional)		VPBB_RS04710	252	-	120	52	1.028	1.028	1.024	1.028	1.016	1.03	1.03	1.024	1.024	1.024	1.024	1.03	1.03	1.03	1.024	1.03	1.03	1.03	1.03	1.024	1.024	1.024	1.024	1.03	1.03	1.03	1.03	1.028	1.024	1.028	1.022	1.024	1.024	1.024
945		NC_019955.1	1007073	1008233	-	WP_005461150.1	WP_005461150.1	DUF1887 domain-containing protein	1-380: pfam09002 (DUF1887, Domain of unknown function (DUF1887).)		VPBB_RS04715	386	-	119	52	1.028	1.028	1.028	1.028	1.028	1.028	1.028	1.028	1.028	1.028	1.028	1.028	1.028	1.028	1.028	1.028	1.028	1.028	1.028	1.028	1.028	1.028	1.028	1.026	1.028	1.028	1.028	1.028	1.028	1.028	1.028	1.028	1.028	1.028
946		NC_019955.1	1008387	1010378	-	WP_015296455.1	WP_015296455.1	methyl-accepting chemotaxis protein	261-663: COG0840 (Tar, Methyl-accepting chemotaxis protein [Cell motility, Signal transduction mechanisms].)		VPBB_RS04720	663	-	118	51	1.014	1.014	1.011	1.014	1.011	1.011	1.011	1.011	1.011	1.011	1.011	1.014	1.014	1.014	1.011	1.014	1.014	1.014	1.014	1.011	1.011	1.011	1.011	1.014	1.014	1.014	1.014	1.011	1.008	1.012	1.011	1.008	1.011	1.011
947		NC_019955.1	1010615	1010965	+	WP_005461572.1	WP_005461572.1	histidine triad nucleotide-binding protein	1-114: PRK10687 (PRK10687, purine nucleoside phosphoramidase; Provisional)		VPBB_RS04725	116	-	121	52	1.03	1.03	1.03	1.03	1.03	1.03	1.03	1.03	1.03	1.03	1.03	1.03	1.03	1.03	1.03	1.03	1.03	1.03	1.03	1.03	1.03	1.03	1.03	1.03	1.03	1.03	1.03	1.03	1.03	1.03	1.03	1.03	1.03	1.03
948		NC_019955.1	1011040	1012437	+	WP_005495934.1	WP_005495934.1	hypothetical protein	1-463: COG3014 (COG3014, Uncharacterized protein [Function unknown].)	LIPO(Sec/SPII) (Pr: 0.982)	VPBB_RS04730	465	+	118	52	1.017	1.017	1.015	1.017	1.012	1.014	1.014	1.014	1.015	1.019	1.015	1.022	1.022	1.022	1.015	1.022	1.022	1.022	1.022	1.015	1.015	1.015	1.015	1.022	1.022	1.022	1.022	1.022	1.019	1.013	1.015	1.012	1.019	1.019
949		NC_019955.1	1012437	1012829	+	WP_005456243.1	WP_005456243.1	DUF1425 domain-containing protein	39-125: pfam07233 (DUF1425, Protein of unknown function (DUF1425).)	LIPO(Sec/SPII) (Pr: 0.998)	VPBB_RS04735	130	-	121	52	1.031	1.031	1.031	1.031	1.023	1.031	1.031	1.031	1.031	1.023	1.031	1.031	1.031	1.031	1.031	1.031	1.031	1.031	1.031	1.031	1.031	1.031	1.031	1.031	1.031	1.031	1.031	1.031	1.031	1.031	1.031	1.031	1.023	1.023
950		NC_019955.1	1012896	1013486	+	WP_005456187.1	WP_005456187.1	penicillin-binding protein activator LpoB	2-187: TIGR02722 (lp_, uncharacterized proteobacterial lipoprotein.)	LIPO(Sec/SPII) (Pr: 0.999)	VPBB_RS04740	196	-	120	52	1.02	1.02	1.02	1.02	1.02	1.02	1.02	1.02	1.02	1.02	1.02	1.02	1.02	1.02	1.02	1.02	1.02	1.02	1.02	1.02	1.02	1.02	1.02	1.02	1.02	1.02	1.02	1.02	1.02	1.02	1.02	1.02	1.02	1.02
951		NC_019955.1	1013511	1014392	+	WP_015296456.1	WP_015296456.1	thiamine kinase	30-284: TIGR02721 (ycfN_thiK, thiamine kinase.)		VPBB_RS04745	293	+	119	52	1.024	1.024	1.027	1.024	1.026	1.027	1.027	1.031	1.027	1.031	1.027	1.032	1.034	1.034	1.027	1.034	1.034	1.034	1.034	1.027	1.027	1.027	1.027	1.034	1.032	1.034	1.034	1.027	1.034	1.02	1.031	1.031	1.031	1.031
952		NC_019955.1	1014467	1015006	+	WP_005456278.1	WP_005456278.1	hypothetical protein	1-178: PRK04940 (PRK04940, hypothetical protein; Provisional)		VPBB_RS04750	179	-	120	51	1.05	1.05	1.05	1.05	1.05	1.05	1.05	1.05	1.05	1.05	1.05	1.05	1.05	1.05	1.05	1.05	1.05	1.05	1.05	1.05	1.05	1.05	1.05	1.05	1.05	1.05	1.05	1.045	1.05	1.05	1.05	1.05	1.05	1.05
953		NC_019955.1	1015544	1016833	+	WP_005456272.1	WP_005456272.1	NAD(P)/FAD-dependent oxidoreductase	18-418: COG1252 (Ndh, NADH dehydrogenase, FAD-containing subunit [Energy production and conversion].)		VPBB_RS04755	429	-	120	52	1.024	1.024	1.026	1.024	1.024	1.026	1.026	1.026	1.026	1.026	1.026	1.026	1.026	1.026	1.026	1.026	1.026	1.026	1.026	1.026	1.026	1.026	1.026	1.026	1.026	1.026	1.026	1.026	1.026	1.026	1.026	1.026	1.026	1.026
954		NC_019955.1	1016963	1017511	-	WP_005481806.1	WP_005481806.1	N-acetyltransferase	6-177: COG1670 (RimL, Protein N-acetyltransferase, RimJ/RimL family [Translation, ribosomal structure and biogenesis, Posttranslational modification, protein turnover, chaperones].)		VPBB_RS04760	182	-	118	52	1.036	1.036	1.038	1.036	1.038	1.038	1.038	1.033	1.038	1.038	1.038	1.038	1.038	1.038	1.038	1.038	1.038	1.038	1.038	1.038	1.038	1.038	1.038	1.038	1.038	1.038	1.038	1.038	1.038	1.033	1.038	1.038	1.038	1.038
955		NC_019955.1	1017724	1018533	-	WP_072828399.1	WP_072828399.1	hypothetical protein	18-268: pfam10972 (CsiV, Peptidoglycan-binding protein, CsiV.)	SP(Sec/SPI) (Pr: 0.984)	VPBB_RS04765	269	-	121	52	1.033	1.033	1.02	1.033	1.033	1.033	1.033	1.033	1.02	1.026	1.02	1.037	1.037	1.037	1.02	1.037	1.037	1.037	1.037	1.02	1.02	1.02	1.02	1.037	1.037	1.037	1.037	1.033	1.033	1.028	1.033	1.033	1.026	1.026
956		NC_019955.1	1018499	1021960	-	WP_015296458.1	WP_015296458.1	transcription-repair coupling factor	12-1148: PRK10689 (PRK10689, transcription-repair coupling factor; Provisional)		VPBB_RS04770	1153	+	119	51	1.024	1.024	1.024	1.024	1.023	1.024	1.024	1.023	1.024	1.023	1.024	1.025	1.025	1.025	1.024	1.025	1.025	1.025	1.025	1.024	1.024	1.024	1.024	1.025	1.025	1.025	1.025	1.022	1.023	1.022	1.023	1.023	1.023	1.023
957		NC_019955.1	1021966	1022535	-	WP_015296459.1	WP_015296459.1	PilZ domain-containing protein			VPBB_RS04775	189	-	121	52	1.005	1.005	1.011	1.005	1.024	1.019	1.019	1.019	1.011	1.019	1.011	1.024	1.024	1.024	1.011	1.024	1.024	1.024	1.024	1.011	1.011	1.011	1.011	1.024	1.024	1.024	1.024	1.013	1.013	1.013	1.008	1.019	1.019	1.019
958		NC_019955.1	1022791	1024008	+	WP_072828397.1	WP_072828397.1	lipoprotein-releasing system transmembrane subunit LolC	4-405: PRK10814 (PRK10814, outer membrane-specific lipoprotein transporter subunit LolC; Provisional)		VPBB_RS04780	405	+	117	50	1.01	1.01	1.009	1.01	1.01	1.01	1.01	1.009	1.009	1.006	1.009	1.012	1.012	1.012	1.009	1.012	1.012	1.012	1.012	1.009	1.009	1.009	1.009	1.012	1.012	1.012	1.012	1.01	1.011	1.006	1.002	1.006	1.006	1.006
959		NC_019955.1	1024001	1024708	+	WP_005456257.1	WP_005456257.1	lipoprotein-releasing system ATP-binding protein LolD	4-224: TIGR02211 (LolD_lipo_ex, lipoprotein releasing system, ATP-binding protein.)		VPBB_RS04785	235	-	121	51	1.006	1.006	1.006	1.006	1.013	1.009	1.009	1.013	1.006	1.013	1.006	1.013	1.013	1.013	1.006	1.013	1.013	1.013	1.013	1.006	1.006	1.006	1.006	1.013	1.013	1.013	1.013	1.009	1.013	1.006	1.006	1.006	1.013	1.013
960		NC_019955.1	1024711	1025955	+	WP_015296461.1	WP_015296461.1	lipoprotein-releasing system transmembrane subunit LolE	3-414: PRK11146 (PRK11146, outer membrane-specific lipoprotein transporter subunit LolE; Provisional)		VPBB_RS04790	414	+	120	52	1.011	1.011	1.008	1.011	1.008	1.011	1.011	1.011	1.008	1.002	1.008	1.011	1.011	1.011	1.008	1.011	1.011	1.011	1.011	1.008	1.008	1.008	1.008	1.011	1.011	1.011	1.011	1.008	1.005	1.011	1.008	1.007	1.002	1.002
961		NC_019955.1	1026160	1026669	-	WP_005456245.1	WP_005456245.1	DUF2062 domain-containing protein	1-169: cl01261 (DUF2062, Uncharacterized protein conserved in bacteria (DUF2062).)		VPBB_RS04795	169	-	121	52	1.018	1.018	1.012	1.018	1.018	1.018	1.018	1.018	1.012	1.018	1.012	1.018	1.018	1.018	1.012	1.018	1.018	1.018	1.018	1.012	1.012	1.012	1.012	1.018	1.018	1.018	1.018	1.018	1.018	1.018	1.018	1.018	1.018	1.018
962		NC_019955.1	1026678	1028936	+	WP_015296463.1	WP_015296463.1	DNA internalization-related competence protein ComEC/Rec2	22-745: PRK11539 (PRK11539, ComEC family competence protein; Provisional)		VPBB_RS04800	752	+	117	52	0.991	0.991	0.995	0.991	0.989	0.984	0.984	1.005	0.995	1.003	0.995	1.011	1.011	1.011	0.995	1.011	1.011	1.011	1.011	0.995	0.995	0.995	0.995	1.011	1.011	1.011	1.011	0.993	0.985	0.989	0.992	1.001	1.003	1.003
963		NC_019955.1	1028968	1030716	+	WP_015296464.1	WP_015296464.1	lipid A ABC transporter ATP-binding protein/permease MsbA	1-582: PRK11176 (PRK11176, lipid transporter ATP-binding/permease protein; Provisional)		VPBB_RS04805	582	+	119	50	1.027	1.027	1.025	1.027	1.026	1.026	1.026	1.026	1.025	1.022	1.025	1.027	1.027	1.027	1.025	1.027	1.027	1.027	1.027	1.025	1.025	1.025	1.025	1.027	1.027	1.027	1.027	1.025	1.024	1.027	1.026	1.003	1.022	1.022
964		NC_019955.1	1030722	1031729	+	WP_015296465.1	WP_015296465.1	tetraacyldisaccharide 4'-kinase	1-325: PRK00652 (lpxK, tetraacyldisaccharide 4'-kinase; Reviewed)		VPBB_RS04810	335	+	119	52	1.027	1.027	1.028	1.027	1.019	1.028	1.028	1.03	1.028	1.013	1.028	1.03	1.03	1.03	1.028	1.03	1.03	1.03	1.03	1.028	1.028	1.028	1.028	1.03	1.03	1.03	1.03	1.028	1.022	1.025	1.018	1.025	1.013	1.013
965		NC_019955.1	1031710	1031889	+	WP_005378451.1	WP_005378451.1	hypothetical protein	1-57: COG2835 (YcaR, Uncharacterized conserved protein YbaR, Trm112 family [Function unknown].)		VPBB_RS04815	59	-	120	52	1.025	1.025	1.025	1.025	1.025	1.017	1.017	1.025	1.025	1.025	1.025	1.025	1.025	1.025	1.025	1.025	1.025	1.025	1.025	1.025	1.025	1.025	1.025	1.025	1.025	1.025	1.025	1.025	1.025	1.025	1.025	1.025	1.025	1.025
966		NC_019955.1	1031889	1032644	+	WP_005456221.1	WP_005456221.1	3-deoxy-manno-octulosonate cytidylyltransferase	1-248: PRK05450 (PRK05450, 3-deoxy-manno-octulosonate cytidylyltransferase; Provisional)		VPBB_RS04820	251	+	121	52	1.018	1.018	1.02	1.018	1.016	1.008	1.008	1.02	1.02	1.012	1.02	1.02	1.02	1.02	1.02	1.02	1.02	1.02	1.02	1.02	1.02	1.02	1.02	1.02	1.02	1.02	1.02	1.018	1.02	1.012	1.018	1.008	1.012	1.012
967		NC_019955.1	1032722	1034281	-	WP_005456192.1	WP_005456192.1	SpoVR family protein	16-512: PRK11767 (PRK11767, SpoVR family protein; Provisional)		VPBB_RS04825	519	+	121	52	1.047	1.047	1.05	1.047	1.05	1.05	1.05	1.049	1.05	1.049	1.05	1.05	1.05	1.05	1.05	1.05	1.05	1.05	1.05	1.05	1.05	1.05	1.05	1.05	1.05	1.05	1.05	1.048	1.05	1.05	1.05	1.05	1.049	1.049
968		NC_019955.1	1034293	1035564	-	WP_005481863.1	WP_005481863.1	hypothetical protein	13-421: pfam04285 (DUF444, Protein of unknown function (DUF444).)		VPBB_RS04830	423	-	120	51	1.041	1.041	1.041	1.041	1.041	1.041	1.041	1.041	1.041	1.041	1.041	1.041	1.041	1.041	1.041	1.041	1.041	1.041	1.041	1.041	1.041	1.041	1.041	1.041	1.041	1.041	1.041	1.041	1.041	1.039	1.041	1.039	1.041	1.041
969		NC_019955.1	1035612	1037546	-	WP_005456210.1	WP_005456210.1	PrkA family serine protein kinase	1-644: PRK15455 (PRK15455, PrkA family serine protein kinase; Provisional)		VPBB_RS04835	644	+	120	52	1.037	1.037	1.037	1.037	1.037	1.037	1.037	1.037	1.037	1.037	1.037	1.037	1.037	1.037	1.037	1.037	1.037	1.037	1.037	1.037	1.037	1.037	1.037	1.037	1.037	1.037	1.037	1.033	1.037	1.037	1.037	1.037	1.037	1.037
970		NC_019955.1	1038036	1038536	-	WP_005456271.1	WP_005456271.1	YfbU family protein	1-166: PRK05445 (PRK05445, hypothetical protein; Validated)		VPBB_RS04840	166	-	121	52	1.045	1.045	1.045	1.045	1.045	1.045	1.045	1.045	1.045	1.045	1.045	1.045	1.045	1.045	1.045	1.045	1.045	1.045	1.045	1.045	1.045	1.045	1.045	1.045	1.045	1.045	1.045	1.045	1.045	1.045	1.045	1.045	1.045	1.045
971		NC_019955.1	1038691	1039359	-	WP_015296466.1	WP_015296466.1	membrane protein	8-220: cl21488 (ECF_trnsprt, ECF transporter, substrate-specific component.)		VPBB_RS04845	222	-	120	52	1.002	1.002	0.998	1.002	0.995	1.002	1.002	1.002	0.998	1.002	0.998	1.005	1.005	1.005	0.998	1.005	1.005	1.005	1.005	0.998	0.998	0.998	0.998	1.005	1.005	1.005	1.005	1.002	0.998	0.991	1.002	0.993	1.002	1.002
972		NC_019955.1	1039520	1040260	-	WP_005456250.1	WP_005456250.1	pyruvate formate lyase 1-activating protein	1-246: PRK11145 (pflA, pyruvate formate lyase-activating enzyme 1; Provisional)		VPBB_RS04850	246	-	119	52	1.051	1.051	1.051	1.051	1.051	1.051	1.051	1.051	1.051	1.051	1.051	1.051	1.051	1.051	1.051	1.051	1.051	1.051	1.051	1.051	1.051	1.051	1.051	1.051	1.051	1.051	1.051	1.051	1.051	1.051	1.051	1.051	1.051	1.051
973		NC_019955.1	1040407	1041393	-	WP_015296467.1	WP_015296467.1	DUF2219 domain-containing protein	30-325: pfam09982 (DUF2219, Uncharacterized protein conserved in bacteria (DUF2219).)	SP(Sec/SPI) (Pr: 0.975)	VPBB_RS04855	328	-	118	51	1.02	1.02	1.02	1.02	1.02	1.006	1.02	1.02	1.02	1.02	1.02	1.024	1.024	1.024	1.02	1.024	1.024	1.024	1.024	1.02	1.02	1.02	1.02	1.024	1.024	1.024	1.024	1.02	1.02	1.02	1.02	1.02	1.02	1.02
974		NC_019955.1	1041537	1043813	-	WP_005456189.1	WP_005456189.1	formate C-acetyltransferase	8-754: cd01678 (PFL1, Pyruvate formate lyase 1.)		VPBB_RS04860	758	-	114	51	0.105	0.105	1.044	0.105	1.044	1.044	1.044	1.044	1.044	1.044	1.044	1.044	1.044	1.044	1.044	1.044	1.044	1.044	1.044	1.044	1.044	1.044	1.044	1.044	1.044	1.044	1.044	1.044	1.044	1.044	1.044	1.044	1.044	1.044
975		NC_019955.1	1044120	1045667	-	WP_005456280.1	WP_005456280.1	DUF3360 domain-containing protein	10-515: pfam11840 (DUF3360, Protein of unknown function (DUF3360).)		VPBB_RS04865	515	-	121	52	1.003	1.003	1.003	1.003	1.003	1.003	1.003	1.003	1.003	1.003	1.003	1.003	1.003	1.003	1.003	1.003	1.003	1.003	1.003	1.003	1.003	1.003	1.003	1.003	1.003	1.003	1.003	1.003	1.003	1.003	1.003	1.003	1.003	1.003
976		NC_019955.1	1046124	1047590	+	WP_005456213.1	WP_005456213.1	hypothetical protein		LIPO(Sec/SPII) (Pr: 0.998)	VPBB_RS04870	488	-	26	6	0.236	0.236	0.237	0.236	0.237	0.237	0.237	0	0.237	0.237	0.237	1.029	1.029	1.029	0.237	1.029	1.029	1.029	1.029	0.237	0.237	0.237	0.237	1.029	1.029	1.029	1.029	0.328	1.002	0	1.027	0.236	0.237	0.237
977		NC_019955.1	1047833	1048603	+	WP_005456207.1	WP_005456207.1	histidine/lysine/arginine/ornithine ABC transporter ATP-binding protein HisP	1-256: COG4598 (HisP, ABC-type histidine transport system, ATPase component [Amino acid transport and metabolism].)		VPBB_RS04875	256	-	120	52	1.029	1.029	1.029	1.029	1.029	1.029	1.029	1.029	1.029	1.023	1.029	1.029	1.029	1.029	1.029	1.029	1.029	1.029	1.029	1.029	1.029	1.029	1.029	1.029	1.029	1.029	1.029	1.029	1.029	1.029	1.029	1.029	1.023	1.023
978		NC_019955.1	1048681	1049457	+	WP_005495902.1	WP_005495902.1	ABC transporter substrate-binding protein	26-251: cd13703 (PBP2_HisJ_LAO, Substrate binding domain of ABC-type histidine- and lysine/arginine/ornithine transporters; the type 2 periplasmic-binding protein fold.)	SP(Sec/SPI) (Pr: 0.994)	VPBB_RS04880	258	-	119	52	1.014	1.014	1.012	1.014	1.014	1.014	1.014	1.014	1.012	1.014	1.012	1.014	1.014	1.014	1.012	1.014	1.014	1.014	1.014	1.012	1.012	1.012	1.012	1.014	1.014	1.014	1.014	1.014	1.014	1.014	1.014	1.014	1.014	1.014
979		NC_019955.1	1049539	1050279	+	WP_005456256.1	WP_005456256.1	histidine/lysine/arginine/ornithine ABC transporter permease HisQ	2-244: COG4215 (ArtQ, ABC-type arginine transport system, permease component [Amino acid transport and metabolism].)		VPBB_RS04885	246	+	118	52	1.002	1.002	1.002	1.002	1.002	1.002	1.002	1.002	1.002	1.002	1.002	1.002	1.002	1.002	1.002	1.002	1.002	1.002	1.002	1.002	1.002	1.002	1.002	1.002	1.002	1.002	1.002	1.002	1.002	1.002	1.002	1.002	1.002	1.002
980		NC_019955.1	1050283	1050960	+	WP_005456275.1	WP_005456275.1	amino acid ABC transporter permease	1-223: COG4160 (ArtM, ABC-type arginine/histidine transport system, permease component [Amino acid transport and metabolism].)		VPBB_RS04890	225	-	120	52	1.009	1.009	1.013	1.009	1.004	1.004	1.004	1.013	1.013	1.013	1.013	1.013	1.013	1.013	1.013	1.013	1.013	1.013	1.013	1.013	1.013	1.013	1.013	1.013	1.013	1.013	1.013	1.009	1.009	1.009	1.013	1.009	1.013	1.013
981		NC_019955.1	1051107	1053827	+	WP_015296468.1	WP_015296468.1	hypothetical protein		LIPO(Sec/SPII) (Pr: 0.999)	VPBB_RS04895	906	-	119	52	1.041	1.041	1.04	1.041	1.038	1.035	1.035	1.04	1.04	1.041	1.04	1.05	1.05	1.05	1.04	1.05	1.05	1.05	1.05	1.04	1.04	1.04	1.04	1.05	1.05	1.05	1.05	1.043	1.042	1.044	1.04	1.042	1.041	1.041
982		NC_019955.1	1053925	1054731	-	WP_005481860.1	WP_005481860.1	exodeoxyribonuclease III	1-268: PRK11756 (PRK11756, exonuclease III; Provisional)		VPBB_RS04900	268	-	120	52	1.043	1.043	1.049	1.043	1.049	1.049	1.049	1.045	1.049	1.049	1.049	1.049	1.049	1.049	1.049	1.049	1.049	1.049	1.049	1.049	1.049	1.049	1.049	1.049	1.049	1.049	1.049	1.039	1.045	1.045	1.043	1.049	1.049	1.049
983		NC_019955.1	1054822	1054986	-	WP_005456217.1	WP_005456217.1	primosomal protein	7-53: PRK11038 (PRK11038, hypothetical protein; Provisional)		VPBB_RS04905	54	-	121	52	0.963	0.963	0.963	0.963	0.963	0.954	0.954	0.926	0.963	0.954	0.963	0.963	0.963	0.963	0.963	0.963	0.963	0.963	0.963	0.963	0.963	0.963	0.963	0.963	0.963	0.963	0.963	0.954	0.963	0.963	0.963	0.963	0.954	0.954
984		NC_019955.1	1054986	1055531	-	WP_005456195.1	WP_005456195.1	prepilin peptidase	6-178: pfam07445 (PriC, Primosomal replication protein priC.)		VPBB_RS04910	181	+	121	52	1.008	1.008	1.008	1.008	1.008	1.003	1.003	1.008	1.008	1.008	1.008	1.008	1.008	1.008	1.008	1.008	1.008	1.008	1.008	1.008	1.008	1.008	1.008	1.008	1.008	1.008	1.008	1.008	1.008	0.997	1.003	1.008	1.008	1.008
985		NC_019955.1	1055528	1056313	-	WP_005456200.1	WP_005456200.1	membrane protein	3-254: cl21514 (TauE, Sulfite exporter TauE/SafE.)		VPBB_RS04915	261	+	121	52	0.998	0.998	0.992	0.998	0.998	0.998	0.998	0.998	0.992	0.998	0.992	0.998	0.998	0.998	0.992	0.998	0.998	0.998	0.998	0.992	0.992	0.992	0.992	0.998	0.998	0.998	0.998	0.998	0.998	0.998	0.996	0.998	0.998	0.998
986		NC_019955.1	1056328	1058403	-	WP_015296469.1	WP_015296469.1	ATP-dependent DNA helicase DinG	1-691: PRK11747 (dinG, ATP-dependent DNA helicase DinG; Provisional)		VPBB_RS04920	691	+	121	51	1.033	1.033	1.033	1.033	1.034	1.033	1.033	1.033	1.033	1.034	1.033	1.035	1.035	1.035	1.033	1.035	1.035	1.035	1.035	1.033	1.033	1.033	1.033	1.035	1.035	1.035	1.035	1.034	1.034	1.03	1.032	1.034	1.034	1.034
987		NC_019955.1	1058822	1059901	+	WP_011105761.1	WP_011105761.1	porin	39-339: pfam13609 (Porin_4, Gram-negative porin.)	SP(Sec/SPI) (Pr: 0.898)	VPBB_RS04925	359	-	107	17	1.007	1.007	1.007	1.007	1.007	1.007	1.007	1.003	1.007	0.947	1.007	1.007	1.007	1.007	1.007	1.007	1.007	1.007	1.007	1.007	1.007	1.007	1.007	1.007	1.007	1.007	1.007	0.947	1.007	1.007	0.947	0.947	0.947	0.947
988		NC_019955.1	1060161	1060814	+	WP_015296470.1	WP_015296470.1	DUF2057 domain-containing protein	32-213: pfam09829 (DUF2057, Uncharacterized protein conserved in bacteria (DUF2057).)	SP(Sec/SPI) (Pr: 0.995)	VPBB_RS04930	217	-	109	17	1.021	1.021	1.018	1.021	1.016	1.014	1.014	1.021	1.018	1.021	1.018	1.037	1.037	1.037	1.018	1.037	1.037	1.037	1.037	1.018	1.018	1.018	1.018	1.037	1.037	1.037	1.037	1.028	1.025	1.023	1.021	1.03	1.021	1.021
989		NC_019955.1	1060914	1061612	-	WP_015296471.1	WP_015296471.1	ribosomal large subunit pseudouridine synthase E	57-222: cl00130 (PseudoU_synth, Pseudouridine synthases catalyze the isomerization of specific uridines in an RNA molecule to pseudouridines (5-ribosyluracil, psi).)		VPBB_RS04935	232	-	120	52	1.011	1.011	1.006	1.011	1.015	1.011	1.011	1.015	1.009	1.013	1.006	1.026	1.026	1.026	1.009	1.026	1.026	1.026	1.026	1.006	1.006	1.006	1.009	1.026	1.026	1.026	1.026	1.011	1.009	1.006	1.017	1.011	1.013	1.013
990		NC_019955.1	1061924	1064149	+	WP_015296472.1	WP_015296472.1	NADP-dependent isocitrate dehydrogenase	7-740: pfam03971 (IDH, Monomeric isocitrate dehydrogenase.)		VPBB_RS04940	741	-	121	50	1.019	1.019	1.02	1.019	1.021	1.02	1.02	1.018	1.02	1.022	1.02	1.024	1.024	1.024	1.02	1.024	1.024	1.024	1.024	1.02	1.02	1.02	1.02	1.024	1.024	1.024	1.024	1.02	1.02	1.02	1.021	1.02	1.022	1.022
991		NC_019955.1	1064280	1064519	-	WP_011105762.1	WP_011105762.1	cold shock domain protein CspD	8-75: TIGR02381 (cspD, cold shock domain protein CspD.)		VPBB_RS04945	79	-	121	52	1.057	1.057	1.057	1.057	1.057	1.057	1.057	1.057	1.057	1.057	1.057	1.057	1.057	1.057	1.057	1.057	1.057	1.057	1.057	1.057	1.057	1.057	1.057	1.057	1.057	1.057	1.057	1.057	1.057	1.057	1.057	1.057	1.057	1.057
992		NC_019955.1	1065198	1065518	+	WP_005456259.1	WP_005456259.1	ATP-dependent Clp protease adaptor ClpS	1-106: PRK00033 (clpS, ATP-dependent Clp protease adaptor protein ClpS; Reviewed)		VPBB_RS04950	106	-	121	52	1.057	1.057	1.057	1.057	1.057	1.057	1.057	1.057	1.057	1.057	1.057	1.057	1.057	1.057	1.057	1.057	1.057	1.057	1.057	1.057	1.057	1.057	1.057	1.057	1.057	1.057	1.057	1.057	1.057	1.057	1.057	1.057	1.057	1.057
993		NC_019955.1	1065566	1067836	+	WP_005495889.1	WP_005495889.1	ATP-dependent Clp protease ATP-binding subunit ClpA	1-756: PRK11034 (clpA, ATP-dependent Clp protease ATP-binding subunit; Provisional)		VPBB_RS04955	756	+	118	52	1.019	1.019	1.019	1.019	1.019	1.017	1.017	1.018	1.019	1.017	1.019	1.019	1.019	1.019	1.019	1.019	1.019	1.019	1.019	1.019	1.019	1.019	1.019	1.019	1.019	1.019	1.019	1.019	1.019	1.019	1.019	1.019	1.017	1.017
994		NC_019955.1	1067970	1069010	+	WP_015296473.1	WP_015296473.1	6-aminohexanoate-dimer hydrolase	4-346: COG1680 (AmpC, CubicO group peptidase, beta-lactamase class C family [Defense mechanisms].)	LIPO(Sec/SPII) (Pr: 0.997)	VPBB_RS04960	346	-	104	51	1.01	1.01	1.013	1.01	0	1.013	1.013	1.006	1.013	1.014	1.013	0	0	0	1.013	0	0	0	0	1.013	1.013	1.013	1.013	0	0	0	0	1.004	1.017	0.994	1.003	1.003	1.014	1.014
995		NC_019955.1	1069079	1069297	-	WP_001040192.1	WP_001040192.1	translation initiation factor IF-1	1-72: PRK00276 (infA, translation initiation factor IF-1; Validated)		VPBB_RS04965	72	-	121	51	1.035	1.035	1.035	1.035	1.035	1.035	1.035	1.035	1.035	1.035	1.035	1.035	1.035	1.035	1.035	1.035	1.035	1.035	1.035	1.035	1.035	1.035	1.035	1.035	1.035	1.035	1.035	1.035	1.035	1.035	1.035	1.035	1.035	1.035
[truncated: 3,657 more rows]
[truncated: 142 more columns]

## Sheet: Description
Column	Description
SN	Protein serial number
!	Candidate effector?
Genomic Accession (hidden)	Genomic accession
Start (hidden)	Start position
End (hidden)	Ending position
Strand (hidden)	Strand
Product Accession	Protein accession
[truncated: 10 more rows]
