# Supplementary material for: A comparative genomics methodology reveals a widespread family of membrane-disrupting T6SS effectors
Source: Nat Commun. 2020 Feb 27;11:1085. doi: 10.1038/s41467-020-14951-4 (PMC7046647; doi:10.1038/s41467-020-14951-4)
Supplement: Supplementary file 7 — Supplementary Data 4 [file 41467_2020_14951_MOESM7_ESM.xlsx]

## Sheet: Sheet1
Locus_Tag	Product_Accession	Description	Conserved domain prediction	Screen in surrogate system	Location of putative immunity	Comments
VPBB_RS00910	WP_015296106.1	hypothetical protein	152-241: pfam13280 (WYL, WYL domain.)	Yes	Downstream
VPBB_RS06640	WP_015296661.1	hypothetical protein		No	No	T6SS1 cluster
VPBB_RS06650	WP_015296663.1	OmpA family protein	642-769: cd07185 (OmpA_C-like, Peptidoglycan binding domains similar to the C-terminal domain of outer-membrane protein OmpA.)	No	No	T6SS1 cluster
VPBB_RS06660	WP_015296665.1	type VI secretion system ATPase TssH	13-879: TIGR03345 (VI_ClpV1, type VI secretion ATPase, ClpV1 family.)	No	No	T6SS1 cluster
VPBB_RS06670	WP_015296666.1	type VI secretion system tip protein VgrG	7-522: TIGR03361 (VI_Rhs_Vgr, type VI secretion system Vgr family protein.); 536-642: PHA02596 (5, baseplate hub subunit and tail lysozyme; Provisional); 603-688: pfam10106 (DUF2345, Uncharacterized protein conserved in bacteria (DUF2345).)	No	No	T6SS1 cluster
VPBB_RS06680	WP_015296667.1	hypothetical protein		No	No	T6SS1 cluster
VPBB_RS06685	WP_015296668.1	DUF2169 domain-containing protein	23-302: pfam09937 (DUF2169, Uncharacterized protein conserved in bacteria (DUF2169).)	No	No	T6SS1 cluster
VPBB_RS06695	WP_072828358.1	protein kinase family protein	79-251: cd00180 (PKc, Catalytic domain of Protein Kinases.)	No	No	T6SS1 cluster
VPBB_RS06700	WP_015296671.1	type VI secretion system protein TssA	245-498: pfam16989 (T6SS_VasJ, Type VI secretion, EvfE, EvfF, ImpA, BimE, VC_A0119, VasJ.); 11-120: pfam06812 (ImpA_N, ImpA, N-terminal, type VI secretion system.); 151-243: COG3087 (FtsN, Cell division protein FtsN [Cell cycle control, cell division, chromosome partitioning].)	No	No	T6SS1 cluster
VPBB_RS06710	WP_005480731.1	type VI secretion system contractile sheath large subunit	17-490: TIGR03355 (VI_chp_2, type VI secretion protein, EvpB/VC_A0108 family.)	No	No	T6SS1 cluster
VPBB_RS06720	WP_015296672.1	type VI secretion system baseplate subunit TssF	5-582: TIGR03359 (VI_chp_6, type VI secretion protein, VC_A0110 family.)	No	No	T6SS1 cluster
VPBB_RS06735	WP_015296675.1	type VI secretion system membrane subunit TssM	94-1127: TIGR03348 (VI_IcmF, type VI secretion protein IcmF.)	No	No	T6SS1 cluster
VPBB_RS06750	WP_015296677.1	type VI secretion protein ImpI	6-477: TIGR03354 (VI_FHA, type VI secretion system FHA domain protein.)	No	No	T6SS1 cluster
VPBB_RS06760	WP_015296678.1	type VI secretion system baseplate subunit TssK	6-440: TIGR03353 (VI_chp_4, type VI secretion protein, VC_A0114 family.)	No	No	T6SS1 cluster
VPBB_RS06770	WP_015296679.1	DUF4150 domain-containing protein	21-127: pfam13665 (DUF4150, Domain of unknown function (DUF4150).)	No	No	T6SS1 cluster
VPBB_RS06775	WP_015296680.1	hypothetical protein	35-104: pfam14412 (AHH, A nuclease family of the HNH/ENDO VII superfamily with conserved AHH.)	No	No	T6SS1 cluster
VPBB_RS06780	WP_029826410.1	hypothetical protein		No	No	T6SS1 cluster
VPBB_RS08365	WP_015296877.1	hypothetical protein	5-125: pfam10137 (TIR-like, Predicted nucleotide-binding protein containing TIR-like domain.)	No	No	Upstream putative immunity is DUF3265 protein, which are small protein ubiquitus in Vibrio genomic islands. Since they are found adjacent to various genes, they are not predicted to function as specific immunity proteins
VPBB_RS08440	WP_029826846.1	hypothetical protein	2-48: cd00719 (GIY-YIG_SF, GIY-YIG nuclease domain superfamily.)	No	No	Upstream putative immunity is DUF3265 protein, which are small protein ubiquitus in Vibrio genomic islands. Since they are found adjacent to various genes, they are not predicted to function as specific immunity proteins
VPBB_RS08445	WP_029826865.1	hypothetical protein		No	No	Downstream putative immunity is DUF3265 protein, which are small protein ubiquitus in Vibrio genomic islands. Since they are found adjacent to various genes, they are not predicted to function as specific immunity proteins
VPBB_RS10970	WP_015297164.1	hypothetical protein	13-315: pfam07693 (KAP_NTPase, KAP family P-loop domain.)	No	No	Upstream possible immunity is a nuclease that is part of an operon containing various restriction endonucleases.
VPBB_RS13120	WP_015297355.1	3'-5' exoribonuclease	3-180: pfam16473 (DUF5051, 3' exoribonuclease, RNase T-like.)	Yes	Upstream / Downstream	Test both upstream and downstream genes (vpbb_rs13115 and vpbb_rs13125) since both could be immunity
VPBB_RS13210	WP_029826592.1	DUF882 domain-containing protein	5-113: cl01194 (Peptidase_M15_3, Peptidase M15.)	Yes	Downstream	The two genes downstream show some similarity to each other
VPBB_RS13280	WP_029826625.1	hypothetical protein		Yes	Downstream	Test with downstream gene as possible immunity
VPBB_RS15030	WP_015297525.1	hypothetical protein		Yes	Downstream	Tme1
VPBB_RS18965	WP_015313190.1	hypothetical protein	265-482: pfam08878 (DUF1837, Domain of unknown function (DUF1837).)	Yes	Upstream	Test with gene upstream as possible immunity
VPBB_RS01190	WP_015296149.1	polysaccharide biosynthesis related protein	17-416: cl09326 (MATE_like, Multidrug and toxic compound extrusion family and similar proteins.)	No	No	Part of a large sugar metabolism operon
VPBB_RS01200	WP_015296151.1	glycosyltransferase family 4 protein	108-391: cd03801 (GT4_PimA-like, phosphatidyl-myo-inositol mannosyltransferase.)	No	No	Part of a large sugar metabolism operon
VPBB_RS01255	WP_029825598.1	UDP-glucose 4-epimerase	1-305: cd05232 (UDP_G4E_4_SDR_e, UDP-glucose 4 epimerase, subgroup 4, extended (e) SDRs.)	No	No	Part of a large sugar metabolism operon
VPBB_RS23270	WP_015297162.1	restriction endonuclease subunit S	216-397: cd17265 (RMtype1_S_Eco4255III-TRD2-CR2_like, Type I restriction-modification system specificity (S) subunit Target Recognition Domain-ConseRved domain (TRD-CR), similar to Escherichia coli O118:H16 07-4255 S subunit (S.); 10-193: cd17249 (RMtype1_S_EcoR124I-TRD2-CR2_like, Type I restriction-modification system specificity (S) subunit Target Recognition Domain-ConseRved domain (TRD-CR), s…	No	No	Part of a restriction-modification system operon
VPBB_RS13140	WP_015297359.1	replication endonuclease	187-521: pfam05840 (Phage_GPA, Bacteriophage replication gene A protein (GPA).)	No	No	Phage protein
VPBB_RS13145	WP_015297360.1	hypothetical protein	87-147: COG0338 (Dam, Site-specific DNA-adenine methylase [Replication, recombination and repair].); 24-124: cl17173 (AdoMet_MTases, N/A.)	Yes	Downstream
VPBB_RS18970	WP_015313191.1	DEAD/DEAH box family ATP-dependent RNA helicase	114-493: COG1204 (BRR2, Replicative superfamily II helicase [Replication, recombination and repair].)	No	No	Helicase
