# Supplementary material for: A comparative genomics methodology reveals a widespread family of membrane-disrupting T6SS effectors
Source: Nat Commun. 2020 Feb 27;11:1085. doi: 10.1038/s41467-020-14951-4 (PMC7046647; doi:10.1038/s41467-020-14951-4)
Supplement: Supplementary file 8 — Supplementary Data 5 [file 41467_2020_14951_MOESM8_ESM.xlsx]

## Sheet: Tme_Proteins
SN	Genome ID	Genome Name	Genomic Accession	Start	End	Strand	Protein Accession	CD	SignalP	Phobius	Length	Operon Upstream Protein	CD	SignalP	Phobius	Operon Upstream Length	Operon Upstream Distance	Operon Downstream Protein	CD	SignalP	Phobius	Operon Downstream Length	Operon Downstream Distance	Domain	Domain Start	Domain End	Evalue
1	303	Escherichia coli SE11	NC_011415.1	240725	241639	-	WP_000908051.1			1 0 o234-256i	304	WP_001284199.1	2-158: TIGR03344 (VI_effect_Hcp1, type VI secretion system effector, Hcp1 family.)	Pos: LIPO(Sec/SPII) (Pr: 0.533)	0 0 o	160	43	WP_001236649.1			3 0 i12-32o52-75i96-119o	159	9	Tme	122	277	1.16e-35
2	304	Escherichia coli O103:H2 str. 12009	NC_013353.1	239484	240398	-	WP_000908052.1			1 0 o234-256i	304	WP_001284199.1	2-158: TIGR03344 (VI_effect_Hcp1, type VI secretion system effector, Hcp1 family.)	Pos: LIPO(Sec/SPII) (Pr: 0.533)	0 0 o	160	43	WP_001236643.1			3 0 i12-32o52-75i96-119o	159	9	Tme	122	277	3.74e-36
3	305	Escherichia coli O111:H- str. 11128	NC_013364.1	240362	241276	-	WP_000908052.1			1 0 o234-256i	304	WP_001284199.1	2-158: TIGR03344 (VI_effect_Hcp1, type VI secretion system effector, Hcp1 family.)	Pos: LIPO(Sec/SPII) (Pr: 0.533)	0 0 o	160	43	WP_001236640.1			3 0 i12-32o52-75i96-115o	159	9	Tme	122	277	3.74e-36
4	306	Escherichia coli O139:H28 str. E24377A	NC_009801.1	240968	241882	-	WP_000908057.1			1 0 o234-256i	304	WP_001284199.1	2-158: TIGR03344 (VI_effect_Hcp1, type VI secretion system effector, Hcp1 family.)	Pos: LIPO(Sec/SPII) (Pr: 0.533)	0 0 o	160	43	WP_001236649.1			3 0 i12-32o52-75i96-119o	159	9	Tme	122	277	3.15e-36
5	307	Escherichia coli HS	NC_009800.1	238344	239258	-	WP_000908052.1			1 0 o234-256i	304	WP_001284199.1	2-158: TIGR03344 (VI_effect_Hcp1, type VI secretion system effector, Hcp1 family.)	Pos: LIPO(Sec/SPII) (Pr: 0.533)	0 0 o	160	43	WP_001236649.1			3 0 i12-32o52-75i96-119o	159	9	Tme	122	277	3.74e-36
6	311	Escherichia coli 55989	NC_011748.1	240937	241851	-	WP_000908057.1			1 0 o234-256i	304	WP_001284200.1	2-158: TIGR03344 (VI_effect_Hcp1, type VI secretion system effector, Hcp1 family.)	Pos: LIPO(Sec/SPII) (Pr: 0.533)	0 0 o	160	43	WP_001236649.1			3 0 i12-32o52-75i96-119o	159	9	Tme	122	277	3.15e-36
7	312	Escherichia coli IAI1	NC_011741.1	238325	239239	-	WP_000908057.1			1 0 o234-256i	304	WP_001284199.1	2-158: TIGR03344 (VI_effect_Hcp1, type VI secretion system effector, Hcp1 family.)	Pos: LIPO(Sec/SPII) (Pr: 0.533)	0 0 o	160	43	WP_001236649.1			3 0 i12-32o52-75i96-119o	159	9	Tme	122	277	3.15e-36
8	313	Escherichia coli O26:H11 str. 11368	NC_013361.1	242879	243793	-	WP_000908052.1			1 0 o234-256i	304	WP_001284199.1	2-158: TIGR03344 (VI_effect_Hcp1, type VI secretion system effector, Hcp1 family.)	Pos: LIPO(Sec/SPII) (Pr: 0.533)	0 0 o	160	43	WP_001236643.1			3 0 i12-32o52-75i96-119o	159	9	Tme	122	277	3.74e-36
9	315	Escherichia coli W	NZ_AEDF01000032.1	28801	29715	+	WP_000908052.1			1 0 o234-256i	304	WP_001284199.1	2-158: TIGR03344 (VI_effect_Hcp1, type VI secretion system effector, Hcp1 family.)	Pos: LIPO(Sec/SPII) (Pr: 0.533)	0 0 o	160	43	WP_001236649.1			3 0 i12-32o52-75i96-119o	159	9	Tme	122	277	3.74e-36
10	316	Escherichia coli KO11FL	NC_016902.1	3871548	3872462	+	WP_000908052.1			1 0 o234-256i	304	WP_001284199.1	2-158: TIGR03344 (VI_effect_Hcp1, type VI secretion system effector, Hcp1 family.)	Pos: LIPO(Sec/SPII) (Pr: 0.533)	0 0 o	160	43	WP_001236649.1			3 0 i12-32o52-75i96-119o	159	9	Tme	122	277	3.74e-36
11	317	Escherichia coli D9	NZ_GG657387.1	10224	11138	-	WP_000908057.1			1 0 o234-256i	304	WP_001284199.1	2-158: TIGR03344 (VI_effect_Hcp1, type VI secretion system effector, Hcp1 family.)	Pos: LIPO(Sec/SPII) (Pr: 0.533)	0 0 o	160	43	WP_001236649.1			3 0 i12-32o52-75i96-119o	159	9	Tme	122	277	3.15e-36
12	318	Escherichia coli B088	NZ_GG749126.1	10256	11170	-	WP_000908057.1			1 0 o234-256i	304	WP_001284199.1	2-158: TIGR03344 (VI_effect_Hcp1, type VI secretion system effector, Hcp1 family.)	Pos: LIPO(Sec/SPII) (Pr: 0.533)	0 0 o	160	43	WP_001236649.1			3 0 i12-32o52-75i96-119o	159	9	Tme	122	277	3.15e-36
13	319	Escherichia coli MS 84-1	NZ_GG771665.1	21783	22697	+	WP_000908057.1			1 0 o234-256i	304	WP_001284199.1	2-158: TIGR03344 (VI_effect_Hcp1, type VI secretion system effector, Hcp1 family.)	Pos: LIPO(Sec/SPII) (Pr: 0.533)	0 0 o	160	43	WP_001236652.1			3 0 i12-32o52-75i96-119o	159	9	Tme	122	277	3.15e-36
14	320	Escherichia coli MS 182-1	NZ_GG772023.1	9485	10399	+	WP_000908057.1			1 0 o234-256i	304	WP_001284199.1	2-158: TIGR03344 (VI_effect_Hcp1, type VI secretion system effector, Hcp1 family.)	Pos: LIPO(Sec/SPII) (Pr: 0.533)	0 0 o	160	43	WP_001236649.1			3 0 i12-32o52-75i96-119o	159	9	Tme	122	277	3.15e-36
15	321	Escherichia coli MS 146-1	NZ_GG772100.1	11738	12652	+	WP_000908070.1			1 0 o234-256i	304	WP_001284199.1	2-158: TIGR03344 (VI_effect_Hcp1, type VI secretion system effector, Hcp1 family.)	Pos: LIPO(Sec/SPII) (Pr: 0.533)	0 0 o	160	43	WP_001236646.1			2 0 i12-30o50-72i	78	9	Tme	122	277	2.02e-36
16	322	Escherichia coli MS 69-1	NZ_GG772464.1	1686	2600	-	WP_000908072.1			1 0 o234-256i	304	WP_000002621.1	2-158: TIGR03344 (VI_effect_Hcp1, type VI secretion system effector, Hcp1 family.)	Pos: LIPO(Sec/SPII) (Pr: 0.539)	0 0 o	160	43	WP_001236628.1			3 0 i12-32o52-75i96-119o	155	9	Tme	122	277	1.74e-37
17	323	Escherichia coli MS 117-3	NZ_GG772847.1	21648	22562	+	WP_000908052.1			1 0 o234-256i	304	WP_001284199.1	2-158: TIGR03344 (VI_effect_Hcp1, type VI secretion system effector, Hcp1 family.)	Pos: LIPO(Sec/SPII) (Pr: 0.533)	0 0 o	160	43	WP_001236649.1			3 0 i12-32o52-75i96-119o	159	9	Tme	122	277	3.74e-36
18	324	Escherichia coli MS 78-1	NZ_GG773266.1	10259	11173	-	WP_000908057.1			1 0 o234-256i	304	WP_001284199.1	2-158: TIGR03344 (VI_effect_Hcp1, type VI secretion system effector, Hcp1 family.)	Pos: LIPO(Sec/SPII) (Pr: 0.533)	0 0 o	160	43	WP_001236649.1			3 0 i12-32o52-75i96-119o	159	9	Tme	122	277	3.15e-36
19	325	Escherichia coli MS 116-1	NZ_GG773441.1	24136	25050	+	WP_000908066.1			1 0 o234-256i	304	WP_001284199.1	2-158: TIGR03344 (VI_effect_Hcp1, type VI secretion system effector, Hcp1 family.)	Pos: LIPO(Sec/SPII) (Pr: 0.533)	0 0 o	160	43	WP_001236653.1			3 0 i12-32o52-75i96-119o	159	9	Tme	122	277	2.63e-36
20	326	Escherichia coli MS 175-1	NZ_GG773715.1	9893	10807	-	WP_000908066.1			1 0 o234-256i	304	WP_001284199.1	2-158: TIGR03344 (VI_effect_Hcp1, type VI secretion system effector, Hcp1 family.)	Pos: LIPO(Sec/SPII) (Pr: 0.533)	0 0 o	160	43	WP_001236645.1			3 0 i12-32o52-75i96-119o	159	9	Tme	122	277	2.63e-36
21	329	Escherichia coli TW10722	NZ_AELB01000006.1	10625	11539	-	WP_000908053.1			1 0 o234-256i	304	WP_001284199.1	2-158: TIGR03344 (VI_effect_Hcp1, type VI secretion system effector, Hcp1 family.)	Pos: LIPO(Sec/SPII) (Pr: 0.533)	0 0 o	160	43	WP_001236649.1			3 0 i12-32o52-75i96-119o	159	9	Tme	129	277	5.14e-36
22	330	Escherichia coli TW10828	NZ_AELC01000033.1	18032	18946	+	WP_000908057.1			1 0 o234-256i	304	WP_001284199.1	2-158: TIGR03344 (VI_effect_Hcp1, type VI secretion system effector, Hcp1 family.)	Pos: LIPO(Sec/SPII) (Pr: 0.533)	0 0 o	160	43	WP_001236649.1			3 0 i12-32o52-75i96-119o	159	9	Tme	122	277	3.15e-36
23	331	Escherichia coli TW11681	NZ_AELD01000003.1	14517	15431	-	WP_000908057.1			1 0 o234-256i	304	WP_001284199.1	2-158: TIGR03344 (VI_effect_Hcp1, type VI secretion system effector, Hcp1 family.)	Pos: LIPO(Sec/SPII) (Pr: 0.533)	0 0 o	160	43	WP_001236643.1			3 0 i12-32o52-75i96-119o	159	9	Tme	122	277	3.15e-36
24	332	Escherichia coli TW14425	NZ_AELE01000036.1	6441	7355	-	WP_000908057.1			1 0 o234-256i	304	WP_001284199.1	2-158: TIGR03344 (VI_effect_Hcp1, type VI secretion system effector, Hcp1 family.)	Pos: LIPO(Sec/SPII) (Pr: 0.533)	0 0 o	160	43	WP_001236652.1			3 0 i12-32o52-75i96-119o	159	9	Tme	122	277	3.15e-36
25	333	Escherichia coli B7A	NZ_AAJT02000023.1	20380	21294	+	WP_000908057.1			1 0 o234-256i	304	WP_001284199.1	2-158: TIGR03344 (VI_effect_Hcp1, type VI secretion system effector, Hcp1 family.)	Pos: LIPO(Sec/SPII) (Pr: 0.533)	0 0 o	160	43	WP_001236649.1			3 0 i12-32o52-75i96-119o	159	9	Tme	122	277	3.15e-36
26	334	Escherichia coli E22	NZ_AAJV02000007.1	57779	58693	+	WP_000908052.1			1 0 o234-256i	304	WP_001284199.1	2-158: TIGR03344 (VI_effect_Hcp1, type VI secretion system effector, Hcp1 family.)	Pos: LIPO(Sec/SPII) (Pr: 0.533)	0 0 o	160	43	WP_001236643.1			3 0 i12-32o52-75i96-119o	159	9	Tme	122	277	3.74e-36
27	335	Escherichia coli E110019	NZ_AAJW02000003.1	95936	96850	-	WP_000908052.1			1 0 o234-256i	304	WP_001284199.1	2-158: TIGR03344 (VI_effect_Hcp1, type VI secretion system effector, Hcp1 family.)	Pos: LIPO(Sec/SPII) (Pr: 0.533)	0 0 o	160	43	WP_001236641.1			3 0 i12-32o52-75i96-119o	159	9	Tme	122	277	3.74e-36
28	336	Escherichia coli B171	NZ_AAJX02000009.1	136370	137284	+	WP_000908052.1			1 0 o234-256i	304	WP_001284199.1	2-158: TIGR03344 (VI_effect_Hcp1, type VI secretion system effector, Hcp1 family.)	Pos: LIPO(Sec/SPII) (Pr: 0.533)	0 0 o	160	43	WP_001236643.1			3 0 i12-32o52-75i96-119o	159	9	Tme	122	277	3.74e-36
29	337	Escherichia coli 53638	NZ_AAKB02000001.1	1055676	1056590	+	WP_000908075.1			1 0 o234-256i	304	WP_001284198.1	2-158: TIGR03344 (VI_effect_Hcp1, type VI secretion system effector, Hcp1 family.)	Pos: LIPO(Sec/SPII) (Pr: 0.533)	0 0 o	160	43	WP_001236645.1			3 0 i12-32o52-75i96-119o	159	9	Tme	122	277	3.51e-36
30	338	Escherichia coli 101-1	NZ_AAMK02000012.1	14442	15356	-	WP_000908052.1			1 0 o234-256i	304	WP_001284199.1	2-158: TIGR03344 (VI_effect_Hcp1, type VI secretion system effector, Hcp1 family.)	Pos: LIPO(Sec/SPII) (Pr: 0.533)	0 0 o	160	43	WP_001236630.1			3 0 i12-32o52-75i96-119o	159	9	Tme	122	277	3.74e-36
31	339	Escherichia coli H736	NZ_GL883770.1	10099	11013	-	WP_000908066.1			1 0 o234-256i	304	WP_001284199.1	2-158: TIGR03344 (VI_effect_Hcp1, type VI secretion system effector, Hcp1 family.)	Pos: LIPO(Sec/SPII) (Pr: 0.533)	0 0 o	160	43	WP_001236645.1			3 0 i12-32o52-75i96-119o	159	9	Tme	122	277	2.63e-36
32	340	Escherichia coli TA271	NZ_GL884250.1	10396	11310	-	WP_000908057.1			1 0 o234-256i	304	WP_001284199.1	2-158: TIGR03344 (VI_effect_Hcp1, type VI secretion system effector, Hcp1 family.)	Pos: LIPO(Sec/SPII) (Pr: 0.533)	0 0 o	160	43	WP_001236649.1			3 0 i12-32o52-75i96-119o	159	9	Tme	122	277	3.15e-36
33	341	Escherichia coli H591	NZ_GL884413.1	10427	11341	-	WP_000908058.1			1 0 o234-256i	304	WP_001284199.1	2-158: TIGR03344 (VI_effect_Hcp1, type VI secretion system effector, Hcp1 family.)	Pos: LIPO(Sec/SPII) (Pr: 0.533)	0 0 o	160	43	WP_001236649.1			3 0 i12-32o52-75i96-119o	159	9	Tme	122	277	3.22e-36
34	342	Escherichia coli MS 85-1	NZ_ADWQ01000030.1	10249	11163	-	WP_000908057.1			1 0 o234-256i	304	WP_001284199.1	2-158: TIGR03344 (VI_effect_Hcp1, type VI secretion system effector, Hcp1 family.)	Pos: LIPO(Sec/SPII) (Pr: 0.533)	0 0 o	160	43	WP_001236652.1			3 0 i12-32o52-75i96-119o	159	9	Tme	122	277	3.15e-36
35	343	Escherichia coli MS 79-10	NZ_ADWR01000026.1	10452	11366	-	WP_000908052.1			1 0 o234-256i	304	WP_001284199.1	2-158: TIGR03344 (VI_effect_Hcp1, type VI secretion system effector, Hcp1 family.)	Pos: LIPO(Sec/SPII) (Pr: 0.533)	0 0 o	160	43	WP_001236649.1			3 0 i12-32o52-75i96-119o	159	9	Tme	122	277	3.74e-36
36	344	Escherichia coli MS 145-7	NZ_ADWS01000049.1	10871	11785	-	WP_000908077.1			1 0 o234-256i	304	WP_001284199.1	2-158: TIGR03344 (VI_effect_Hcp1, type VI secretion system effector, Hcp1 family.)	Pos: LIPO(Sec/SPII) (Pr: 0.533)	0 0 o	160	43	WP_001236649.1			3 0 i12-32o52-75i96-119o	159	9	Tme	122	277	4.72e-36
37	345	Escherichia coli MS 124-1	NZ_ADWT01000050.1	10216	11130	-	WP_000908057.1			1 0 o234-256i	304	WP_001284199.1	2-158: TIGR03344 (VI_effect_Hcp1, type VI secretion system effector, Hcp1 family.)	Pos: LIPO(Sec/SPII) (Pr: 0.533)	0 0 o	160	43	WP_001236652.1			3 0 i12-32o52-75i96-119o	159	9	Tme	122	277	3.15e-36
38	346	Escherichia coli MS 119-7	NZ_ADWU01000023.1	13395	14309	-	WP_000908058.1			1 0 o234-256i	304	WP_001284199.1	2-158: TIGR03344 (VI_effect_Hcp1, type VI secretion system effector, Hcp1 family.)	Pos: LIPO(Sec/SPII) (Pr: 0.533)	0 0 o	160	43	WP_001236649.1			3 0 i12-32o52-75i96-119o	159	9	Tme	122	277	3.22e-36
39	347	Escherichia coli MS 107-1	NZ_ADWV01000040.1	13913	14827	-	WP_000908052.1			1 0 o234-256i	304	WP_001284199.1	2-158: TIGR03344 (VI_effect_Hcp1, type VI secretion system effector, Hcp1 family.)	Pos: LIPO(Sec/SPII) (Pr: 0.533)	0 0 o	160	43	WP_001236649.1			3 0 i12-32o52-75i96-119o	159	9	Tme	122	277	3.74e-36
40	349	Escherichia coli W	NC_017635.1	239441	240355	-	WP_000908052.1			1 0 o234-256i	304	WP_001284199.1	2-158: TIGR03344 (VI_effect_Hcp1, type VI secretion system effector, Hcp1 family.)	Pos: LIPO(Sec/SPII) (Pr: 0.533)	0 0 o	160	43	WP_001236649.1			3 0 i12-32o52-75i96-119o	159	9	Tme	122	277	3.74e-36
41	350	Escherichia coli 3431	NZ_ADUM01000100.1	500748	501662	+	WP_000908066.1			1 0 o234-256i	304	WP_001284199.1	2-158: TIGR03344 (VI_effect_Hcp1, type VI secretion system effector, Hcp1 family.)	Pos: LIPO(Sec/SPII) (Pr: 0.533)	0 0 o	160	43	WP_001236645.1			3 0 i12-32o52-75i96-119o	159	9	Tme	122	277	2.63e-36
42	351	Escherichia coli EPECa14	NZ_ADUN01000005.1	17042	17956	+	WP_000908052.1			1 0 o234-256i	304	WP_001284199.1	2-158: TIGR03344 (VI_effect_Hcp1, type VI secretion system effector, Hcp1 family.)	Pos: LIPO(Sec/SPII) (Pr: 0.533)	0 0 o	160	43	WP_001236643.1			3 0 i12-32o52-75i96-119o	159	9	Tme	122	277	3.74e-36
43	352	Escherichia coli E128010	NZ_ADUO01000145.1	7334	8248	+	WP_000908052.1			1 0 o234-256i	304	WP_001284199.1	2-158: TIGR03344 (VI_effect_Hcp1, type VI secretion system effector, Hcp1 family.)	Pos: LIPO(Sec/SPII) (Pr: 0.533)	0 0 o	160	43	WP_001236643.1			3 0 i12-32o52-75i96-119o	159	9	Tme	122	277	3.74e-36
44	353	Escherichia coli OK1180	NZ_ADUQ01000082.1	624439	625353	-	WP_000908052.1			1 0 o234-256i	304	WP_001284199.1	2-158: TIGR03344 (VI_effect_Hcp1, type VI secretion system effector, Hcp1 family.)	Pos: LIPO(Sec/SPII) (Pr: 0.533)	0 0 o	160	43	WP_001236640.1			3 0 i12-32o52-75i96-115o	159	9	Tme	122	277	3.74e-36
45	354	Escherichia coli OK1357	NZ_ADUR01000086.1	23335	24249	-	WP_000908057.1			1 0 o234-256i	304	WP_001284199.1	2-158: TIGR03344 (VI_effect_Hcp1, type VI secretion system effector, Hcp1 family.)	Pos: LIPO(Sec/SPII) (Pr: 0.533)	0 0 o	160	43	WP_001236649.1			3 0 i12-32o52-75i96-119o	159	9	Tme	122	277	3.15e-36
46	355	Escherichia coli E1167	NZ_GL871754.1	10470	11384	-	WP_000908061.1			2 0 i210-230o236-256i	304	WP_001284199.1	2-158: TIGR03344 (VI_effect_Hcp1, type VI secretion system effector, Hcp1 family.)	Pos: LIPO(Sec/SPII) (Pr: 0.533)	0 0 o	160	43	WP_001236649.1			3 0 i12-32o52-75i96-119o	159	9	Tme	122	277	1.27e-34
47	356	Escherichia coli E482	NZ_GL871807.1	10840	11754	-	WP_000908066.1			1 0 o234-256i	304	WP_001284199.1	2-158: TIGR03344 (VI_effect_Hcp1, type VI secretion system effector, Hcp1 family.)	Pos: LIPO(Sec/SPII) (Pr: 0.533)	0 0 o	160	43	WP_001236645.1			3 0 i12-32o52-75i96-119o	159	9	Tme	122	277	2.63e-36
48	358	Escherichia coli TA007	NZ_GL872109.1	10493	11407	-	WP_000908052.1			1 0 o234-256i	304	WP_001284199.1	2-158: TIGR03344 (VI_effect_Hcp1, type VI secretion system effector, Hcp1 family.)	Pos: LIPO(Sec/SPII) (Pr: 0.533)	0 0 o	160	43	WP_001236630.1			3 0 i12-32o52-75i96-119o	159	9	Tme	122	277	3.74e-36
49	360	Escherichia coli EC4100B	NZ_AERU01000016.1	132700	133614	+	WP_000908058.1			1 0 o234-256i	304	WP_001284199.1	2-158: TIGR03344 (VI_effect_Hcp1, type VI secretion system effector, Hcp1 family.)	Pos: LIPO(Sec/SPII) (Pr: 0.533)	0 0 o	160	43	WP_001236649.1			3 0 i12-32o52-75i96-119o	159	9	Tme	122	277	3.22e-36
50	361	Escherichia coli 97.0246	NZ_AEZJ02000036.1	274360	275274	-	WP_000908057.1			1 0 o234-256i	304	WP_001284199.1	2-158: TIGR03344 (VI_effect_Hcp1, type VI secretion system effector, Hcp1 family.)	Pos: LIPO(Sec/SPII) (Pr: 0.533)	0 0 o	160	43	WP_001236642.1			3 0 i12-32o52-75i96-119o	159	9	Tme	122	277	3.15e-36
51	362	Escherichia coli 97.0259	NZ_AEZL02000001.1	21711	22625	+	WP_000908074.1			1 0 o234-256i	304	WP_000002621.1	2-158: TIGR03344 (VI_effect_Hcp1, type VI secretion system effector, Hcp1 family.)	Pos: LIPO(Sec/SPII) (Pr: 0.539)	0 0 o	160	43	WP_001236629.1			3 0 i12-32o52-75i96-119o	155	9	Tme	122	277	7.11e-38
52	364	Escherichia coli 97.0264	NZ_AEZP02000009.1	24522	25436	+	WP_000908057.1			1 0 o234-256i	304	WP_001284199.1	2-158: TIGR03344 (VI_effect_Hcp1, type VI secretion system effector, Hcp1 family.)	Pos: LIPO(Sec/SPII) (Pr: 0.533)	0 0 o	160	43	WP_001236649.1			3 0 i12-32o52-75i96-119o	159	9	Tme	122	277	3.15e-36
53	365	Escherichia coli 4.0522	NZ_AEZU02000023.1	328828	329742	+	WP_000908052.1			1 0 o234-256i	304	WP_001284199.1	2-158: TIGR03344 (VI_effect_Hcp1, type VI secretion system effector, Hcp1 family.)	Pos: LIPO(Sec/SPII) (Pr: 0.533)	0 0 o	160	43	WP_001236640.1			3 0 i12-32o52-75i96-115o	159	9	Tme	122	277	3.74e-36
54	366	Escherichia coli JB1-95	NZ_AEZV02000113.1	337777	338691	-	WP_000908052.1			1 0 o234-256i	304	WP_001284199.1	2-158: TIGR03344 (VI_effect_Hcp1, type VI secretion system effector, Hcp1 family.)	Pos: LIPO(Sec/SPII) (Pr: 0.533)	0 0 o	160	43	WP_001236640.1			3 0 i12-32o52-75i96-115o	159	9	Tme	122	277	3.74e-36
55	368	Escherichia coli 99.0741	NZ_AEZR02000067.1	293112	294026	+	WP_000908060.1			1 0 o234-256i	304	WP_001284197.1	2-158: TIGR03344 (VI_effect_Hcp1, type VI secretion system effector, Hcp1 family.)	Pos: LIPO(Sec/SPII) (Pr: 0.533)	0 0 o	160	43	WP_001236649.1			3 0 i12-32o52-75i96-119o	159	9	Tme	122	277	3.22e-36
56	369	Escherichia coli 4.0967	NZ_AFAA02000033.1	644202	645116	-	WP_000908052.1			1 0 o234-256i	304	WP_001284199.1	2-158: TIGR03344 (VI_effect_Hcp1, type VI secretion system effector, Hcp1 family.)	Pos: LIPO(Sec/SPII) (Pr: 0.533)	0 0 o	160	43	WP_001236643.1			3 0 i12-32o52-75i96-119o	159	9	Tme	122	277	3.74e-36
57	370	Escherichia coli 2.3916	NZ_AFAB02000109.1	74167	75081	-	WP_000908066.1			1 0 o234-256i	304	WP_001284199.1	2-158: TIGR03344 (VI_effect_Hcp1, type VI secretion system effector, Hcp1 family.)	Pos: LIPO(Sec/SPII) (Pr: 0.533)	0 0 o	160	43	WP_001236645.1			3 0 i12-32o52-75i96-119o	159	9	Tme	122	277	2.63e-36
58	371	Escherichia coli 2.4168	NZ_AFAD02000013.1	656644	657558	-	WP_000908069.1			1 0 o234-256i	304	WP_001284199.1	2-158: TIGR03344 (VI_effect_Hcp1, type VI secretion system effector, Hcp1 family.)	Pos: LIPO(Sec/SPII) (Pr: 0.533)	0 0 o	160	43	WP_001236645.1			3 0 i12-32o52-75i96-119o	159	9	Tme	122	277	2.29e-36
59	373	Escherichia coli B41	NZ_AFAH02000004.1	74168	75082	-	WP_000908066.1			1 0 o234-256i	304	WP_001284199.1	2-158: TIGR03344 (VI_effect_Hcp1, type VI secretion system effector, Hcp1 family.)	Pos: LIPO(Sec/SPII) (Pr: 0.533)	0 0 o	160	43	WP_001236645.1			3 0 i12-32o52-75i96-119o	159	9	Tme	122	277	2.63e-36
60	374	Escherichia coli 900105 (10e)	NZ_AFAI02000025.1	368528	369442	-	WP_000908052.1			1 0 o234-256i	304	WP_001284199.1	2-158: TIGR03344 (VI_effect_Hcp1, type VI secretion system effector, Hcp1 family.)	Pos: LIPO(Sec/SPII) (Pr: 0.533)	0 0 o	160	43	WP_001236643.1			3 0 i12-32o52-75i96-119o	159	9	Tme	122	277	3.74e-36
61	375	Escherichia coli UMNK88	NC_017641.1	241574	242488	-	WP_000908052.1			1 0 o234-256i	304	WP_001284199.1	2-158: TIGR03344 (VI_effect_Hcp1, type VI secretion system effector, Hcp1 family.)	Pos: LIPO(Sec/SPII) (Pr: 0.533)	0 0 o	160	43	WP_001236645.1			3 0 i12-32o52-75i96-119o	159	9	Tme	122	277	3.74e-36
62	376	Escherichia coli 5.0588	NZ_AEZK02000026.1	3657306	3658220	-	WP_000908057.1			1 0 o234-256i	304	WP_001284199.1	2-158: TIGR03344 (VI_effect_Hcp1, type VI secretion system effector, Hcp1 family.)	Pos: LIPO(Sec/SPII) (Pr: 0.533)	0 0 o	160	43	WP_001236649.1			3 0 i12-32o52-75i96-119o	159	9	Tme	122	277	3.15e-36
63	377	Escherichia coli 96.0497	NZ_AEZQ02000001.1	74751	75665	-	WP_000908059.1			1 0 o234-256i	304	WP_001284199.1	2-158: TIGR03344 (VI_effect_Hcp1, type VI secretion system effector, Hcp1 family.)	Pos: LIPO(Sec/SPII) (Pr: 0.533)	0 0 o	160	43	WP_001236649.1			3 0 i12-32o52-75i96-119o	159	9	Tme	122	277	3.43e-36
64	379	Escherichia coli 93.0624	NZ_AEZT02000021.1	25936	26850	+	WP_000908052.1			1 0 o234-256i	304	WP_001284199.1	2-158: TIGR03344 (VI_effect_Hcp1, type VI secretion system effector, Hcp1 family.)	Pos: LIPO(Sec/SPII) (Pr: 0.533)	0 0 o	160	43	WP_001236643.1			3 0 i12-32o52-75i96-119o	159	9	Tme	122	277	3.74e-36
65	380	Escherichia coli 96.154	NZ_AEZW02000002.1	606136	607050	-	WP_000908057.1			1 0 o234-256i	304	WP_001284199.1	2-158: TIGR03344 (VI_effect_Hcp1, type VI secretion system effector, Hcp1 family.)	Pos: LIPO(Sec/SPII) (Pr: 0.533)	0 0 o	160	43	WP_001236651.1			3 0 i12-32o52-75i96-119o	159	9	Tme	122	277	3.15e-36
66	381	Escherichia coli 9.0111	NZ_AEZZ02000086.1	541093	542007	+	WP_000908057.1			1 0 o234-256i	304	WP_001284199.1	2-158: TIGR03344 (VI_effect_Hcp1, type VI secretion system effector, Hcp1 family.)	Pos: LIPO(Sec/SPII) (Pr: 0.533)	0 0 o	160	43	WP_001236649.1			3 0 i12-32o52-75i96-119o	159	9	Tme	122	277	3.15e-36
67	382	Escherichia coli 3.3884	NZ_AFAC02000011.1	900147	901061	+	WP_000908057.1			1 0 o234-256i	304	WP_001284199.1	2-158: TIGR03344 (VI_effect_Hcp1, type VI secretion system effector, Hcp1 family.)	Pos: LIPO(Sec/SPII) (Pr: 0.533)	0 0 o	160	43	WP_001236649.1			3 0 i12-32o52-75i96-119o	159	9	Tme	122	277	3.15e-36
68	383	Escherichia coli O104:H4 str. TY-2482	NZ_AFOG01000062.1	21855	22769	+	WP_000908057.1			1 0 o234-256i	304	WP_001284200.1	2-158: TIGR03344 (VI_effect_Hcp1, type VI secretion system effector, Hcp1 family.)	Pos: LIPO(Sec/SPII) (Pr: 0.533)	0 0 o	160	43	WP_001236649.1			3 0 i12-32o52-75i96-119o	159	9	Tme	122	277	3.15e-36
69	384	Escherichia coli O104:H4 str. H112180280	NZ_GL988050.1	559240	560154	-	WP_000908057.1			1 0 o234-256i	304	WP_001284200.1	2-158: TIGR03344 (VI_effect_Hcp1, type VI secretion system effector, Hcp1 family.)	Pos: LIPO(Sec/SPII) (Pr: 0.533)	0 0 o	160	43	WP_001236649.1			3 0 i12-32o52-75i96-119o	159	9	Tme	122	277	3.15e-36
70	386	Escherichia coli UMNF18	NZ_AGTD01000001.1	242191	243105	-	WP_000908066.1			1 0 o234-256i	304	WP_001284199.1	2-158: TIGR03344 (VI_effect_Hcp1, type VI secretion system effector, Hcp1 family.)	Pos: LIPO(Sec/SPII) (Pr: 0.533)	0 0 o	160	43	WP_001236645.1			3 0 i12-32o52-75i96-119o	159	9	Tme	122	277	2.63e-36
71	387	Escherichia coli O104:H4 str. TY-2482	NZ_GL989605.1	320820	321734	+	WP_000908057.1			1 0 o234-256i	304	WP_001284200.1	2-158: TIGR03344 (VI_effect_Hcp1, type VI secretion system effector, Hcp1 family.)	Pos: LIPO(Sec/SPII) (Pr: 0.533)	0 0 o	160	43	WP_001236649.1			3 0 i12-32o52-75i96-119o	159	9	Tme	122	277	3.15e-36
72	388	Escherichia coli O104:H4 str. H112180282	NZ_AFSO01000006.1	11153	12067	-	WP_000908057.1			1 0 o234-256i	304	WP_001284200.1	2-158: TIGR03344 (VI_effect_Hcp1, type VI secretion system effector, Hcp1 family.)	Pos: LIPO(Sec/SPII) (Pr: 0.533)	0 0 o	160	43	WP_001236649.1			3 0 i12-32o52-75i96-119o	159	9	Tme	122	277	3.15e-36
73	389	Escherichia coli O104:H4 str. GOS1	NZ_AFWO01000163.1	10430	11344	-	WP_000908057.1			1 0 o234-256i	304	WP_001284200.1	2-158: TIGR03344 (VI_effect_Hcp1, type VI secretion system effector, Hcp1 family.)	Pos: LIPO(Sec/SPII) (Pr: 0.533)	0 0 o	160	43	WP_001236649.1			3 0 i12-32o52-75i96-119o	159	9	Tme	122	277	3.15e-36
74	390	Escherichia coli O104:H4 str. GOS2	NZ_AFWP01000234.1	10430	11344	-	WP_000908057.1			1 0 o234-256i	304	WP_001284200.1	2-158: TIGR03344 (VI_effect_Hcp1, type VI secretion system effector, Hcp1 family.)	Pos: LIPO(Sec/SPII) (Pr: 0.533)	0 0 o	160	43	WP_001236649.1			3 0 i12-32o52-75i96-119o	159	9	Tme	122	277	3.15e-36
75	391	Escherichia coli STEC_B2F1	NZ_AFDQ01000002.1	15332	16246	-	WP_000908059.1			1 0 o234-256i	304	WP_001284199.1	2-158: TIGR03344 (VI_effect_Hcp1, type VI secretion system effector, Hcp1 family.)	Pos: LIPO(Sec/SPII) (Pr: 0.533)	0 0 o	160	43	WP_001236649.1			3 0 i12-32o52-75i96-119o	159	9	Tme	122	277	3.43e-36
76	393	Escherichia coli 3030-1	NZ_AFDT01000007.1	520	1434	-	WP_000908058.1			1 0 o234-256i	304	WP_001284199.1	2-158: TIGR03344 (VI_effect_Hcp1, type VI secretion system effector, Hcp1 family.)	Pos: LIPO(Sec/SPII) (Pr: 0.533)	0 0 o	160	43	WP_001236649.1			3 0 i12-32o52-75i96-119o	159	9	Tme	122	277	3.22e-36
77	394	Escherichia coli STEC_94C	NZ_AFDU01000004.1	13976	14890	-	WP_000908057.1			1 0 o234-256i	304	WP_001284199.1	2-158: TIGR03344 (VI_effect_Hcp1, type VI secretion system effector, Hcp1 family.)	Pos: LIPO(Sec/SPII) (Pr: 0.533)	0 0 o	160	43	WP_001236649.1			3 0 i12-32o52-75i96-119o	159	9	Tme	122	277	3.15e-36
78	396	Escherichia coli STEC_EH250	NZ_AFDW01000008.1	13765	14679	-	WP_000908066.1			1 0 o234-256i	304	WP_001284199.1	2-158: TIGR03344 (VI_effect_Hcp1, type VI secretion system effector, Hcp1 family.)	Pos: LIPO(Sec/SPII) (Pr: 0.533)	0 0 o	160	43	WP_001236645.1			3 0 i12-32o52-75i96-119o	159	9	Tme	122	277	2.63e-36
79	400	Escherichia coli O113:H21 str. CL-3	NZ_AGTH01000018.1	7510	8424	+	WP_000908057.1			1 0 o234-256i	304	WP_001284199.1	2-158: TIGR03344 (VI_effect_Hcp1, type VI secretion system effector, Hcp1 family.)	Pos: LIPO(Sec/SPII) (Pr: 0.533)	0 0 o	160	43	WP_001236649.1			3 0 i12-32o52-75i96-119o	159	9	Tme	122	277	3.15e-36
80	401	Escherichia coli O91:H21 str. B2F1	NZ_AGTI01000006.1	7418	8332	+	WP_000908059.1			1 0 o234-256i	304	WP_001284199.1	2-158: TIGR03344 (VI_effect_Hcp1, type VI secretion system effector, Hcp1 family.)	Pos: LIPO(Sec/SPII) (Pr: 0.533)	0 0 o	160	43	WP_001236649.1			3 0 i12-32o52-75i96-119o	159	9	Tme	122	277	3.43e-36
81	403	Escherichia coli O45:H2 str. 03-EN-705	NZ_AGTK01000246.1	10159	11073	-	WP_000908052.1			1 0 o234-256i	304	WP_001284199.1	2-158: TIGR03344 (VI_effect_Hcp1, type VI secretion system effector, Hcp1 family.)	Pos: LIPO(Sec/SPII) (Pr: 0.533)	0 0 o	160	43	WP_001236643.1			3 0 i12-32o52-75i96-119o	159	9	Tme	122	277	3.74e-36
82	404	Escherichia coli O103:H25 str. NIPH-11060424	NZ_AGSG01000006.1	9962	10876	-	WP_000908057.1			1 0 o234-256i	304	WP_001248042.1	8-148: TIGR03344 (VI_effect_Hcp1, type VI secretion system effector, Hcp1 family.)		0 0 o	150	43	WP_001236648.1			3 0 i12-32o52-75i96-119o	159	9	Tme	122	277	3.15e-36
83	405	Escherichia coli O104:H4 str. 11-4632 C5	NZ_JH377984.1	558456	559370	-	WP_000908057.1			1 0 o234-256i	304	WP_001284200.1	2-158: TIGR03344 (VI_effect_Hcp1, type VI secretion system effector, Hcp1 family.)	Pos: LIPO(Sec/SPII) (Pr: 0.533)	0 0 o	160	43	WP_001236649.1			3 0 i12-32o52-75i96-119o	159	9	Tme	122	277	3.15e-36
84	406	Escherichia coli O104:H4 str. 11-4632 C4	NZ_JH377989.1	15191	16105	-	WP_000908057.1			1 0 o234-256i	304	WP_001284200.1	2-158: TIGR03344 (VI_effect_Hcp1, type VI secretion system effector, Hcp1 family.)	Pos: LIPO(Sec/SPII) (Pr: 0.533)	0 0 o	160	43	WP_001236649.1			3 0 i12-32o52-75i96-119o	159	9	Tme	122	277	3.15e-36
85	407	Escherichia coli O104:H4 str. 11-4632 C3	NZ_JH378000.1	558110	559024	-	WP_000908057.1			1 0 o234-256i	304	WP_001284200.1	2-158: TIGR03344 (VI_effect_Hcp1, type VI secretion system effector, Hcp1 family.)	Pos: LIPO(Sec/SPII) (Pr: 0.533)	0 0 o	160	43	WP_001236649.1			3 0 i12-32o52-75i96-119o	159	9	Tme	122	277	3.15e-36
86	408	Escherichia coli O104:H4 str. 11-4632 C2	NZ_JH378007.1	567338	568252	-	WP_000908057.1			1 0 o234-256i	304	WP_001284200.1	2-158: TIGR03344 (VI_effect_Hcp1, type VI secretion system effector, Hcp1 family.)	Pos: LIPO(Sec/SPII) (Pr: 0.533)	0 0 o	160	43	WP_001236649.1			3 0 i12-32o52-75i96-119o	159	9	Tme	122	277	3.15e-36
87	409	Escherichia coli O104:H4 str. 11-4632 C1	NZ_JH378017.1	540288	541202	-	WP_000908057.1			1 0 o234-256i	304	WP_001284200.1	2-158: TIGR03344 (VI_effect_Hcp1, type VI secretion system effector, Hcp1 family.)	Pos: LIPO(Sec/SPII) (Pr: 0.533)	0 0 o	160	43	WP_001236649.1			3 0 i12-32o52-75i96-119o	159	9	Tme	122	277	3.15e-36
88	410	Escherichia coli O104:H4 str. 11-4623	NZ_JH378025.1	557755	558669	-	WP_000908057.1			1 0 o234-256i	304	WP_001284200.1	2-158: TIGR03344 (VI_effect_Hcp1, type VI secretion system effector, Hcp1 family.)	Pos: LIPO(Sec/SPII) (Pr: 0.533)	0 0 o	160	43	WP_001236649.1			3 0 i12-32o52-75i96-119o	159	9	Tme	122	277	3.15e-36
89	411	Escherichia coli O104:H4 str. 11-4522	NZ_JH378033.1	565751	566665	-	WP_000908057.1			1 0 o234-256i	304	WP_001284200.1	2-158: TIGR03344 (VI_effect_Hcp1, type VI secretion system effector, Hcp1 family.)	Pos: LIPO(Sec/SPII) (Pr: 0.533)	0 0 o	160	43	WP_001236649.1			3 0 i12-32o52-75i96-119o	159	9	Tme	122	277	3.15e-36
90	412	Escherichia coli O104:H4 str. 11-4404	NZ_JH378043.1	558790	559704	-	WP_000908057.1			1 0 o234-256i	304	WP_001284200.1	2-158: TIGR03344 (VI_effect_Hcp1, type VI secretion system effector, Hcp1 family.)	Pos: LIPO(Sec/SPII) (Pr: 0.533)	0 0 o	160	43	WP_001236649.1			3 0 i12-32o52-75i96-119o	159	9	Tme	122	277	3.15e-36
91	413	Escherichia coli O104:H4 str. 11-3677	NZ_JH378048.1	554622	555536	-	WP_000908057.1			1 0 o234-256i	304	WP_001284200.1	2-158: TIGR03344 (VI_effect_Hcp1, type VI secretion system effector, Hcp1 family.)	Pos: LIPO(Sec/SPII) (Pr: 0.533)	0 0 o	160	43	WP_001236649.1			3 0 i12-32o52-75i96-119o	159	9	Tme	122	277	3.15e-36
92	414	Escherichia coli O104:H4 str. 09-7901	NZ_JH378063.1	541508	542422	-	WP_000908057.1			1 0 o234-256i	304	WP_001284200.1	2-158: TIGR03344 (VI_effect_Hcp1, type VI secretion system effector, Hcp1 family.)	Pos: LIPO(Sec/SPII) (Pr: 0.533)	0 0 o	160	43	WP_001236649.1			3 0 i12-32o52-75i96-119o	159	9	Tme	122	277	3.15e-36
93	415	Escherichia coli O104:H4 str. 04-8351	NZ_JH378075.1	12990	13904	-	WP_000908057.1			1 0 o234-256i	304	WP_001284200.1	2-158: TIGR03344 (VI_effect_Hcp1, type VI secretion system effector, Hcp1 family.)	Pos: LIPO(Sec/SPII) (Pr: 0.533)	0 0 o	160	43	WP_001236649.1			3 0 i12-32o52-75i96-119o	159	9	Tme	122	277	3.15e-36
94	416	Escherichia coli O104:H4 str. C236-11	NZ_JH378079.1	557063	557977	-	WP_000908057.1			1 0 o234-256i	304	WP_001284200.1	2-158: TIGR03344 (VI_effect_Hcp1, type VI secretion system effector, Hcp1 family.)	Pos: LIPO(Sec/SPII) (Pr: 0.533)	0 0 o	160	43	WP_001236649.1			3 0 i12-32o52-75i96-119o	159	9	Tme	122	277	3.15e-36
95	417	Escherichia coli O104:H4 str. C227-11	NZ_JH378090.1	558656	559570	-	WP_000908057.1			1 0 o234-256i	304	WP_001284200.1	2-158: TIGR03344 (VI_effect_Hcp1, type VI secretion system effector, Hcp1 family.)	Pos: LIPO(Sec/SPII) (Pr: 0.533)	0 0 o	160	43	WP_001236649.1			3 0 i12-32o52-75i96-119o	159	9	Tme	122	277	3.15e-36
96	420	Escherichia coli O157:H43 str. T22	NZ_AHZD02000033.1	1634	2548	-	WP_000908058.1			1 0 o234-256i	304	WP_001284199.1	2-158: TIGR03344 (VI_effect_Hcp1, type VI secretion system effector, Hcp1 family.)	Pos: LIPO(Sec/SPII) (Pr: 0.533)	0 0 o	160	43	WP_001236649.1			3 0 i12-32o52-75i96-119o	159	9	Tme	122	277	3.22e-36
97	425	Escherichia coli DEC7B	NZ_AIGB01000005.1	13269	14183	-	WP_000908052.1			1 0 o234-256i	304	WP_001284199.1	2-158: TIGR03344 (VI_effect_Hcp1, type VI secretion system effector, Hcp1 family.)	Pos: LIPO(Sec/SPII) (Pr: 0.533)	0 0 o	160	43	WP_001236645.1			3 0 i12-32o52-75i96-119o	159	9	Tme	122	277	3.74e-36
98	427	Escherichia coli DEC7D	NZ_AIGD01000001.1	393787	394701	-	WP_000908057.1			1 0 o234-256i	304	WP_001284199.1	2-158: TIGR03344 (VI_effect_Hcp1, type VI secretion system effector, Hcp1 family.)	Pos: LIPO(Sec/SPII) (Pr: 0.533)	0 0 o	160	43	WP_001236652.1			3 0 i12-32o52-75i96-119o	159	9	Tme	122	277	3.15e-36
99	428	Escherichia coli DEC7E	NZ_AIGE01000004.1	10563	11477	-	WP_000908057.1			1 0 o234-256i	304	WP_001284199.1	2-158: TIGR03344 (VI_effect_Hcp1, type VI secretion system effector, Hcp1 family.)	Pos: LIPO(Sec/SPII) (Pr: 0.533)	0 0 o	160	43	WP_001236652.1			3 0 i12-32o52-75i96-119o	159	9	Tme	122	277	3.15e-36
100	430	Escherichia coli DEC8B	NZ_AIGG01000095.1	28180	29094	+	WP_000908052.1			1 0 o234-256i	304	WP_001284199.1	2-158: TIGR03344 (VI_effect_Hcp1, type VI secretion system effector, Hcp1 family.)	Pos: LIPO(Sec/SPII) (Pr: 0.533)	0 0 o	160	43	WP_001236640.1			3 0 i12-32o52-75i96-115o	159	9	Tme	122	277	3.74e-36
101	434	Escherichia coli DEC9B	NZ_AIGL01000025.1	15158	16072	-	WP_000908052.1			1 0 o234-256i	304	WP_001284199.1	2-158: TIGR03344 (VI_effect_Hcp1, type VI secretion system effector, Hcp1 family.)	Pos: LIPO(Sec/SPII) (Pr: 0.533)	0 0 o	160	43	WP_001236643.1			3 0 i12-32o52-75i96-119o	159	9	Tme	122	277	3.74e-36
102	435	Escherichia coli DEC9C	NZ_AIGM01000003.1	14738	15652	-	WP_000908052.1			1 0 o234-256i	304	WP_001284199.1	2-158: TIGR03344 (VI_effect_Hcp1, type VI secretion system effector, Hcp1 family.)	Pos: LIPO(Sec/SPII) (Pr: 0.533)	0 0 o	160	43	WP_001236643.1			3 0 i12-32o52-75i96-119o	159	9	Tme	122	277	3.74e-36
103	436	Escherichia coli DEC9D	NZ_AIGN01000037.1	15470	16384	-	WP_000908052.1			1 0 o234-256i	304	WP_001284199.1	2-158: TIGR03344 (VI_effect_Hcp1, type VI secretion system effector, Hcp1 family.)	Pos: LIPO(Sec/SPII) (Pr: 0.533)	0 0 o	160	43	WP_001236643.1			3 0 i12-32o52-75i96-119o	159	9	Tme	122	277	3.74e-36
104	437	Escherichia coli DEC9E	NZ_AIGO01000004.1	13460	14374	-	WP_000908052.1			1 0 o234-256i	304	WP_001284199.1	2-158: TIGR03344 (VI_effect_Hcp1, type VI secretion system effector, Hcp1 family.)	Pos: LIPO(Sec/SPII) (Pr: 0.533)	0 0 o	160	43	WP_001236643.1			3 0 i12-32o52-75i96-119o	159	9	Tme	122	277	3.74e-36
105	439	Escherichia coli DEC10C	NZ_AIGR01000056.1	7341	8255	+	WP_000908052.1			1 0 o234-256i	304	WP_001284199.1	2-158: TIGR03344 (VI_effect_Hcp1, type VI secretion system effector, Hcp1 family.)	Pos: LIPO(Sec/SPII) (Pr: 0.533)	0 0 o	160	43	WP_001236643.1			3 0 i12-32o52-75i96-119o	159	9	Tme	122	277	3.74e-36
106	441	Escherichia coli DEC10E	NZ_AIGT01000004.1	15208	16122	-	WP_000908058.1			1 0 o234-256i	304	WP_001284199.1	2-158: TIGR03344 (VI_effect_Hcp1, type VI secretion system effector, Hcp1 family.)	Pos: LIPO(Sec/SPII) (Pr: 0.533)	0 0 o	160	43	WP_024182407.1			3 0 i12-32o52-75i96-119o	159	9	Tme	122	277	3.22e-36
107	442	Escherichia coli DEC10F	NZ_AIGU01000002.1	13720	14634	-	WP_000908052.1			1 0 o234-256i	304	WP_001284199.1	2-158: TIGR03344 (VI_effect_Hcp1, type VI secretion system effector, Hcp1 family.)	Pos: LIPO(Sec/SPII) (Pr: 0.533)	0 0 o	160	43	WP_001236643.1			3 0 i12-32o52-75i96-119o	159	9	Tme	122	277	3.74e-36
108	443	Escherichia coli DEC11A	NZ_AIGV01000045.1	29916	30830	+	WP_000908052.1			1 0 o234-256i	304	WP_001284199.1	2-158: TIGR03344 (VI_effect_Hcp1, type VI secretion system effector, Hcp1 family.)	Pos: LIPO(Sec/SPII) (Pr: 0.533)	0 0 o	160	43	WP_001236643.1			3 0 i12-32o52-75i96-119o	159	9	Tme	122	277	3.74e-36
109	444	Escherichia coli DEC11B	NZ_AIGW01000016.1	13971	14885	-	WP_000908052.1			1 0 o234-256i	304	WP_001284199.1	2-158: TIGR03344 (VI_effect_Hcp1, type VI secretion system effector, Hcp1 family.)	Pos: LIPO(Sec/SPII) (Pr: 0.533)	0 0 o	160	43	WP_001236643.1			3 0 i12-32o52-75i96-119o	159	9	Tme	122	277	3.74e-36
110	445	Escherichia coli DEC11C	NZ_AIGX01000003.1	13989	14903	-	WP_000908052.1			1 0 o234-256i	304	WP_001284199.1	2-158: TIGR03344 (VI_effect_Hcp1, type VI secretion system effector, Hcp1 family.)	Pos: LIPO(Sec/SPII) (Pr: 0.533)	0 0 o	160	43	WP_001236643.1			3 0 i12-32o52-75i96-119o	159	9	Tme	122	277	3.74e-36
111	448	Escherichia coli DEC12A	NZ_AIHA01000001.1	352249	353163	-	WP_000908052.1			1 0 o234-256i	304	WP_001284199.1	2-158: TIGR03344 (VI_effect_Hcp1, type VI secretion system effector, Hcp1 family.)	Pos: LIPO(Sec/SPII) (Pr: 0.533)	0 0 o	160	43	WP_001236643.1			3 0 i12-32o52-75i96-119o	159	9	Tme	122	277	3.74e-36
112	449	Escherichia coli DEC12B	NZ_AIHB01000008.1	15226	16140	-	WP_000908052.1			1 0 o234-256i	304	WP_001284199.1	2-158: TIGR03344 (VI_effect_Hcp1, type VI secretion system effector, Hcp1 family.)	Pos: LIPO(Sec/SPII) (Pr: 0.533)	0 0 o	160	43	WP_050552958.1			2 Y n4-15c23/24o33-60i81-104o	144	53	Tme	122	277	3.74e-36
113	451	Escherichia coli DEC12D	NZ_AIHD01000016.1	15343	16257	-	WP_000908052.1			1 0 o234-256i	304	WP_001284199.1	2-158: TIGR03344 (VI_effect_Hcp1, type VI secretion system effector, Hcp1 family.)	Pos: LIPO(Sec/SPII) (Pr: 0.533)	0 0 o	160	43	WP_001236643.1			3 0 i12-32o52-75i96-119o	159	9	Tme	122	277	3.74e-36
114	452	Escherichia coli DEC12E	NZ_AIHE01000016.1	14018	14932	-	WP_000908052.1			1 0 o234-256i	304	WP_001284199.1	2-158: TIGR03344 (VI_effect_Hcp1, type VI secretion system effector, Hcp1 family.)	Pos: LIPO(Sec/SPII) (Pr: 0.533)	0 0 o	160	43	WP_001236643.1			3 0 i12-32o52-75i96-119o	159	9	Tme	122	277	3.74e-36
115	453	Escherichia coli DEC13A	NZ_AIHF01000010.1	14618	15532	-	WP_000908058.1			1 0 o234-256i	304	WP_001284199.1	2-158: TIGR03344 (VI_effect_Hcp1, type VI secretion system effector, Hcp1 family.)	Pos: LIPO(Sec/SPII) (Pr: 0.533)	0 0 o	160	43	WP_001236649.1			3 0 i12-32o52-75i96-119o	159	9	Tme	122	277	3.22e-36
116	454	Escherichia coli DEC13B	NZ_AIHG01000003.1	15337	16251	-	WP_000908058.1			1 0 o234-256i	304	WP_001284199.1	2-158: TIGR03344 (VI_effect_Hcp1, type VI secretion system effector, Hcp1 family.)	Pos: LIPO(Sec/SPII) (Pr: 0.533)	0 0 o	160	43	WP_001236649.1			3 0 i12-32o52-75i96-119o	159	9	Tme	122	277	3.22e-36
117	455	Escherichia coli DEC13C	NZ_AIHH01000016.1	15362	16276	-	WP_000908058.1			1 0 o234-256i	304	WP_001284199.1	2-158: TIGR03344 (VI_effect_Hcp1, type VI secretion system effector, Hcp1 family.)	Pos: LIPO(Sec/SPII) (Pr: 0.533)	0 0 o	160	43	WP_001236649.1			3 0 i12-32o52-75i96-119o	159	9	Tme	122	277	3.22e-36
118	456	Escherichia coli DEC13D	NZ_AIHI01000003.1	15323	16237	-	WP_000908058.1			1 0 o234-256i	304	WP_001284199.1	2-158: TIGR03344 (VI_effect_Hcp1, type VI secretion system effector, Hcp1 family.)	Pos: LIPO(Sec/SPII) (Pr: 0.533)	0 0 o	160	43	WP_001236649.1			3 0 i12-32o52-75i96-119o	159	9	Tme	122	277	3.22e-36
119	461	Escherichia coli DEC15A	NZ_AIHO01000008.1	14384	15298	-	WP_000908058.1			1 0 o234-256i	304	WP_001284199.1	2-158: TIGR03344 (VI_effect_Hcp1, type VI secretion system effector, Hcp1 family.)	Pos: LIPO(Sec/SPII) (Pr: 0.533)	0 0 o	160	43	WP_001236650.1			3 0 i12-32o52-75i96-119o	159	9	Tme	122	277	3.22e-36
120	462	Escherichia coli DEC15B	NZ_AIHP01000003.1	15502	16416	-	WP_000908058.1			1 0 o234-256i	304	WP_001284199.1	2-158: TIGR03344 (VI_effect_Hcp1, type VI secretion system effector, Hcp1 family.)	Pos: LIPO(Sec/SPII) (Pr: 0.533)	0 0 o	160	43	WP_001236650.1			3 0 i12-32o52-75i96-119o	159	9	Tme	122	277	3.22e-36
121	463	Escherichia coli DEC15C	NZ_AIHQ01000017.1	14834	15748	-	WP_000908058.1			1 0 o234-256i	304	WP_001284199.1	2-158: TIGR03344 (VI_effect_Hcp1, type VI secretion system effector, Hcp1 family.)	Pos: LIPO(Sec/SPII) (Pr: 0.533)	0 0 o	160	43	WP_001236650.1			3 0 i12-32o52-75i96-119o	159	9	Tme	122	277	3.22e-36
122	464	Escherichia coli DEC15D	NZ_AIHR01000006.1	15423	16337	-	WP_000908058.1			1 0 o234-256i	304	WP_001284199.1	2-158: TIGR03344 (VI_effect_Hcp1, type VI secretion system effector, Hcp1 family.)	Pos: LIPO(Sec/SPII) (Pr: 0.533)	0 0 o	160	43	WP_001236650.1			3 0 i12-32o52-75i96-119o	159	9	Tme	122	277	3.22e-36
123	467	Escherichia coli KO11FL	NC_017660.1	239441	240355	-	WP_000908052.1			1 0 o234-256i	304	WP_001284199.1	2-158: TIGR03344 (VI_effect_Hcp1, type VI secretion system effector, Hcp1 family.)	Pos: LIPO(Sec/SPII) (Pr: 0.533)	0 0 o	160	43	WP_001236649.1			3 0 i12-32o52-75i96-119o	159	9	Tme	122	277	3.74e-36
124	468	Escherichia coli W	NC_017664.1	239441	240355	-	WP_000908052.1			1 0 o234-256i	304	WP_001284199.1	2-158: TIGR03344 (VI_effect_Hcp1, type VI secretion system effector, Hcp1 family.)	Pos: LIPO(Sec/SPII) (Pr: 0.533)	0 0 o	160	43	WP_001236649.1			3 0 i12-32o52-75i96-119o	159	9	Tme	122	277	3.74e-36
125	469	Escherichia coli O104:H4 str. ON2011	NZ_JH648167.1	1296788	1297702	+	WP_000908057.1			1 0 o234-256i	304	WP_001284200.1	2-158: TIGR03344 (VI_effect_Hcp1, type VI secretion system effector, Hcp1 family.)	Pos: LIPO(Sec/SPII) (Pr: 0.533)	0 0 o	160	43	WP_001236649.1			3 0 i12-32o52-75i96-119o	159	9	Tme	122	277	3.15e-36
126	470	Escherichia coli O104:H4 str. ON2010	NZ_JH648165.1	239371	240285	-	WP_000908057.1			1 0 o234-256i	304	WP_001284200.1	2-158: TIGR03344 (VI_effect_Hcp1, type VI secretion system effector, Hcp1 family.)	Pos: LIPO(Sec/SPII) (Pr: 0.533)	0 0 o	160	43	WP_001236649.1			3 0 i12-32o52-75i96-119o	159	9	Tme	122	277	3.15e-36
127	471	Escherichia coli NCCP15657	NZ_AJLU01000004.1	279980	280894	-	WP_000908057.1			1 0 o234-256i	304	WP_001284199.1	2-158: TIGR03344 (VI_effect_Hcp1, type VI secretion system effector, Hcp1 family.)	Pos: LIPO(Sec/SPII) (Pr: 0.533)	0 0 o	160	43	WP_001236649.1			3 0 i12-32o52-75i96-119o	159	9	Tme	122	277	3.15e-36
128	472	Escherichia coli AI27	NZ_AJPQ01000058.1	10002	10916	-	WP_000908052.1			1 0 o234-256i	304	WP_001284199.1	2-158: TIGR03344 (VI_effect_Hcp1, type VI secretion system effector, Hcp1 family.)	Pos: LIPO(Sec/SPII) (Pr: 0.533)	0 0 o	160	43	WP_001236649.1			3 0 i12-32o52-75i96-119o	159	9	Tme	122	277	3.74e-36
129	473	Escherichia coli NCCP15647	NZ_AJMB01000026.1	22451	23365	+	WP_000908057.1			1 0 o234-256i	304	WP_001284199.1	2-158: TIGR03344 (VI_effect_Hcp1, type VI secretion system effector, Hcp1 family.)	Pos: LIPO(Sec/SPII) (Pr: 0.533)	0 0 o	160	43	WP_001236649.1			3 0 i12-32o52-75i96-119o	159	9	Tme	122	277	3.15e-36
130	474	Escherichia coli O32:H37 str. P4	NZ_AJQW01000010.1	158444	159358	+	WP_000908066.1			1 0 o234-256i	304	WP_001284199.1	2-158: TIGR03344 (VI_effect_Hcp1, type VI secretion system effector, Hcp1 family.)	Pos: LIPO(Sec/SPII) (Pr: 0.533)	0 0 o	160	43	WP_001236645.1			3 0 i12-32o52-75i96-119o	159	9	Tme	122	277	2.63e-36
131	475	Escherichia coli M919	NZ_JH659569.1	806567	807481	-	WP_000908066.1			1 0 o234-256i	304	WP_001284199.1	2-158: TIGR03344 (VI_effect_Hcp1, type VI secretion system effector, Hcp1 family.)	Pos: LIPO(Sec/SPII) (Pr: 0.533)	0 0 o	160	43	WP_001236645.1			3 0 i12-32o52-75i96-119o	159	9	Tme	122	277	2.63e-36
132	476	Escherichia coli B799	NZ_JH768575.1	15517	16431	-	WP_000908057.1			1 0 o234-256i	304	WP_001284199.1	2-158: TIGR03344 (VI_effect_Hcp1, type VI secretion system effector, Hcp1 family.)	Pos: LIPO(Sec/SPII) (Pr: 0.533)	0 0 o	160	43	WP_001236649.1			3 0 i12-32o52-75i96-119o	159	9	Tme	122	277	3.15e-36
133	477	Escherichia coli H730	NZ_JH768584.1	568657	569571	-	WP_000908066.1			1 0 o234-256i	304	WP_001284199.1	2-158: TIGR03344 (VI_effect_Hcp1, type VI secretion system effector, Hcp1 family.)	Pos: LIPO(Sec/SPII) (Pr: 0.533)	0 0 o	160	43	WP_001236645.1			3 0 i12-32o52-75i96-119o	159	9	Tme	122	277	2.63e-36
134	478	Escherichia coli O103:H25 str. CVM9340	NZ_AJVQ01000248.1	2996	3910	-	WP_000908057.1			1 0 o234-256i	304	WP_001248042.1	8-148: TIGR03344 (VI_effect_Hcp1, type VI secretion system effector, Hcp1 family.)		0 0 o	150	43	WP_001236648.1			3 0 i12-32o52-75i96-119o	159	9	Tme	122	277	3.15e-36
135	479	Escherichia coli O103:H2 str. CVM9450	NZ_AJVR01000265.1	25644	26558	+	WP_000908052.1			1 0 o234-256i	304	WP_001284199.1	2-158: TIGR03344 (VI_effect_Hcp1, type VI secretion system effector, Hcp1 family.)	Pos: LIPO(Sec/SPII) (Pr: 0.533)	0 0 o	160	43	WP_001236644.1			3 0 i12-32o52-75i96-119o	159	9	Tme	122	277	3.74e-36
136	480	Escherichia coli O111:H11 str. CVM9534	NZ_AJVS01000523.1	10228	11142	-	WP_000908052.1			1 0 o234-256i	304	WP_001284199.1	2-158: TIGR03344 (VI_effect_Hcp1, type VI secretion system effector, Hcp1 family.)	Pos: LIPO(Sec/SPII) (Pr: 0.533)	0 0 o	160	43	WP_001236643.1			3 0 i12-32o52-75i96-119o	159	9	Tme	122	277	3.74e-36
137	481	Escherichia coli O111:H11 str. CVM9545	NZ_AJVT01000557.1	14528	15442	+	WP_000908052.1			1 0 o234-256i	304	WP_001284199.1	2-158: TIGR03344 (VI_effect_Hcp1, type VI secretion system effector, Hcp1 family.)	Pos: LIPO(Sec/SPII) (Pr: 0.533)	0 0 o	160	43	WP_001236643.1			3 0 i12-32o52-75i96-119o	159	9	Tme	122	277	3.74e-36
138	482	Escherichia coli O111:H8 str. CVM9570	NZ_AJVU01000631.1	10179	11093	-	WP_000908052.1			1 0 o234-256i	304	WP_001284199.1	2-158: TIGR03344 (VI_effect_Hcp1, type VI secretion system effector, Hcp1 family.)	Pos: LIPO(Sec/SPII) (Pr: 0.533)	0 0 o	160	43	WP_001236640.1			3 0 i12-32o52-75i96-115o	159	9	Tme	122	277	3.74e-36
139	483	Escherichia coli O111:H8 str. CVM9574	NZ_AJVV01000346.1	10179	11093	-	WP_000908052.1			1 0 o234-256i	304	WP_001284199.1	2-158: TIGR03344 (VI_effect_Hcp1, type VI secretion system effector, Hcp1 family.)	Pos: LIPO(Sec/SPII) (Pr: 0.533)	0 0 o	160	43	WP_001236640.1			3 0 i12-32o52-75i96-115o	159	9	Tme	122	277	3.74e-36
140	484	Escherichia coli O26:H11 str. CVM9942	NZ_AJVW01000540.1	10236	11150	-	WP_000908052.1			1 0 o234-256i	304	WP_001284199.1	2-158: TIGR03344 (VI_effect_Hcp1, type VI secretion system effector, Hcp1 family.)	Pos: LIPO(Sec/SPII) (Pr: 0.533)	0 0 o	160	43	WP_001236643.1			3 0 i12-32o52-75i96-119o	159	9	Tme	122	277	3.74e-36
141	485	Escherichia coli O26:H11 str. CVM10026	NZ_AJVX01000452.1	10237	11151	-	WP_000908052.1			1 0 o234-256i	304	WP_001284199.1	2-158: TIGR03344 (VI_effect_Hcp1, type VI secretion system effector, Hcp1 family.)	Pos: LIPO(Sec/SPII) (Pr: 0.533)	0 0 o	160	43	WP_001236643.1			3 0 i12-32o52-75i96-119o	159	9	Tme	122	277	3.74e-36
142	486	Escherichia coli 541-15	NZ_AJWQ01000115.1	14896	15810	+	WP_000908057.1			1 0 o234-256i	304	WP_001284199.1	2-158: TIGR03344 (VI_effect_Hcp1, type VI secretion system effector, Hcp1 family.)	Pos: LIPO(Sec/SPII) (Pr: 0.533)	0 0 o	160	43	WP_001236643.1			3 0 i12-32o52-75i96-119o	159	9	Tme	122	277	3.15e-36
143	487	Escherichia coli 75	NZ_AJWT01000240.1	9742	10656	-	WP_000908066.1			1 0 o234-256i	304	WP_001284199.1	2-158: TIGR03344 (VI_effect_Hcp1, type VI secretion system effector, Hcp1 family.)	Pos: LIPO(Sec/SPII) (Pr: 0.533)	0 0 o	160	43	WP_001236645.1			3 0 i12-32o52-75i96-119o	159	9	Tme	122	277	2.63e-36
144	489	Escherichia coli 541-1	NZ_AJWR01000031.1	9961	10875	-	WP_000908052.1			1 0 o234-256i	304	WP_001284199.1	2-158: TIGR03344 (VI_effect_Hcp1, type VI secretion system effector, Hcp1 family.)	Pos: LIPO(Sec/SPII) (Pr: 0.533)	0 0 o	160	43	WP_001236649.1			3 0 i12-32o52-75i96-119o	159	9	Tme	122	277	3.74e-36
145	490	Escherichia coli CUMT8	NZ_AJWV01000008.1	21566	22480	+	WP_000908057.1			1 0 o234-256i	304	WP_001284199.1	2-158: TIGR03344 (VI_effect_Hcp1, type VI secretion system effector, Hcp1 family.)	Pos: LIPO(Sec/SPII) (Pr: 0.533)	0 0 o	160	43	WP_001236649.1			3 0 i12-32o52-75i96-119o	159	9	Tme	122	277	3.15e-36
146	491	Escherichia coli EPECa12	NZ_AKNH01000002.1	89509	90423	-	WP_000908057.1			1 0 o234-256i	304	WP_001284199.1	2-158: TIGR03344 (VI_effect_Hcp1, type VI secretion system effector, Hcp1 family.)	Pos: LIPO(Sec/SPII) (Pr: 0.533)	0 0 o	160	43	WP_001236652.1			3 0 i12-32o52-75i96-119o	159	9	Tme	122	277	3.15e-36
147	495	Escherichia coli O111:H8 str. CVM9602	NZ_AKAV01000208.1	10197	11111	-	WP_000908052.1			1 0 o234-256i	304	WP_001284199.1	2-158: TIGR03344 (VI_effect_Hcp1, type VI secretion system effector, Hcp1 family.)	Pos: LIPO(Sec/SPII) (Pr: 0.533)	0 0 o	160	43	WP_001236640.1			3 0 i12-32o52-75i96-115o	159	9	Tme	122	277	3.74e-36
148	496	Escherichia coli O111:H8 str. CVM9634	NZ_AKAW01000405.1	26120	27034	+	WP_000908052.1			1 0 o234-256i	304	WP_001284199.1	2-158: TIGR03344 (VI_effect_Hcp1, type VI secretion system effector, Hcp1 family.)	Pos: LIPO(Sec/SPII) (Pr: 0.533)	0 0 o	160	43	WP_001236640.1			3 0 i12-32o52-75i96-115o	159	9	Tme	122	277	3.74e-36
149	497	Escherichia coli O26:H11 str. CVM10224	NZ_AKBB01000317.1	10227	11141	-	WP_000908052.1			1 0 o234-256i	304	WP_001284199.1	2-158: TIGR03344 (VI_effect_Hcp1, type VI secretion system effector, Hcp1 family.)	Pos: LIPO(Sec/SPII) (Pr: 0.533)	0 0 o	160	43	WP_001236643.1			3 0 i12-32o52-75i96-119o	159	9	Tme	122	277	3.74e-36
150	498	Escherichia coli O26:H11 str. CVM10030	NZ_AKBA01000434.1	10228	11142	-	WP_000908052.1			1 0 o234-256i	304	WP_001284199.1	2-158: TIGR03344 (VI_effect_Hcp1, type VI secretion system effector, Hcp1 family.)	Pos: LIPO(Sec/SPII) (Pr: 0.533)	0 0 o	160	43	WP_001236643.1			3 0 i12-32o52-75i96-119o	159	9	Tme	122	277	3.74e-36
151	499	Escherichia coli O111:H11 str. CVM9455	NZ_AKAX01000601.1	10227	11141	-	WP_000908052.1			1 0 o234-256i	304	WP_001284199.1	2-158: TIGR03344 (VI_effect_Hcp1, type VI secretion system effector, Hcp1 family.)	Pos: LIPO(Sec/SPII) (Pr: 0.533)	0 0 o	160	43	WP_001236643.1			3 0 i12-32o52-75i96-119o	159	9	Tme	122	277	3.74e-36
152	501	Escherichia coli O111:H11 str. CVM9553	NZ_AKAY01000597.1	14522	15436	+	WP_000908052.1			1 0 o234-256i	304	WP_001284199.1	2-158: TIGR03344 (VI_effect_Hcp1, type VI secretion system effector, Hcp1 family.)	Pos: LIPO(Sec/SPII) (Pr: 0.533)	0 0 o	160	43	WP_001236643.1			3 0 i12-32o52-75i96-119o	159	9	Tme	122	277	3.74e-36
153	502	Escherichia coli O26:H11 str. CVM10021	NZ_AKAZ01000446.1	10228	11142	-	WP_000908052.1			1 0 o234-256i	304	WP_001284199.1	2-158: TIGR03344 (VI_effect_Hcp1, type VI secretion system effector, Hcp1 family.)	Pos: LIPO(Sec/SPII) (Pr: 0.533)	0 0 o	160	43	WP_001236643.1			3 0 i12-32o52-75i96-119o	159	9	Tme	122	277	3.74e-36
154	503	Escherichia coli STEC_O31	NZ_AFEX01000008.1	15356	16270	-	WP_000908057.1			1 0 o234-256i	304	WP_001284199.1	2-158: TIGR03344 (VI_effect_Hcp1, type VI secretion system effector, Hcp1 family.)	Pos: LIPO(Sec/SPII) (Pr: 0.533)	0 0 o	160	43	WP_001236649.1			3 0 i12-32o52-75i96-119o	159	9	Tme	122	277	3.15e-36
155	506	Escherichia coli O104:H4 str. 2009EL-2050	NC_018650.1	4187741	4188655	+	WP_000908057.1			1 0 o234-256i	304	WP_001284200.1	2-158: TIGR03344 (VI_effect_Hcp1, type VI secretion system effector, Hcp1 family.)	Pos: LIPO(Sec/SPII) (Pr: 0.533)	0 0 o	160	43	WP_001236649.1			3 0 i12-32o52-75i96-119o	159	9	Tme	122	277	3.15e-36
156	508	Escherichia coli O104:H4 str. 2009EL-2071	NC_018661.1	4246713	4247627	+	WP_000908057.1			1 0 o234-256i	304	WP_001284200.1	2-158: TIGR03344 (VI_effect_Hcp1, type VI secretion system effector, Hcp1 family.)	Pos: LIPO(Sec/SPII) (Pr: 0.533)	0 0 o	160	43	WP_001236649.1			3 0 i12-32o52-75i96-119o	159	9	Tme	122	277	3.15e-36
157	509	Escherichia coli 0.1288	NZ_JH943341.1	10039	10953	-	WP_000908057.1			1 0 o234-256i	304	WP_001284199.1	2-158: TIGR03344 (VI_effect_Hcp1, type VI secretion system effector, Hcp1 family.)	Pos: LIPO(Sec/SPII) (Pr: 0.533)	0 0 o	160	43	WP_001236649.1			3 0 i12-32o52-75i96-119o	159	9	Tme	122	277	3.15e-36
158	510	Escherichia coli EC1865	NZ_JH945387.1	10043	10957	-	WP_000908052.1			1 0 o234-256i	304	WP_001284199.1	2-158: TIGR03344 (VI_effect_Hcp1, type VI secretion system effector, Hcp1 family.)	Pos: LIPO(Sec/SPII) (Pr: 0.533)	0 0 o	160	43	WP_001236643.1			3 0 i12-32o52-75i96-119o	159	9	Tme	122	277	3.74e-36
159	511	Escherichia coli TW15901	NZ_JH954463.1	9821	10735	-	WP_000908066.1			1 0 o234-256i	304	WP_001284199.1	2-158: TIGR03344 (VI_effect_Hcp1, type VI secretion system effector, Hcp1 family.)	Pos: LIPO(Sec/SPII) (Pr: 0.533)	0 0 o	160	43	WP_001236645.1			3 0 i12-32o52-75i96-119o	159	9	Tme	122	277	2.63e-36
160	512	Escherichia coli TW00353	NZ_JH954022.1	9821	10735	-	WP_000908066.1			1 0 o234-256i	304	WP_001284199.1	2-158: TIGR03344 (VI_effect_Hcp1, type VI secretion system effector, Hcp1 family.)	Pos: LIPO(Sec/SPII) (Pr: 0.533)	0 0 o	160	43	WP_001236645.1			3 0 i12-32o52-75i96-119o	159	9	Tme	122	277	2.63e-36
161	513	Escherichia coli 3006	NZ_JH953712.1	1542	2456	-	WP_000908062.1			1 0 o234-256i	304	WP_001284201.1	2-158: TIGR03344 (VI_effect_Hcp1, type VI secretion system effector, Hcp1 family.)	Pos: LIPO(Sec/SPII) (Pr: 0.502)	0 0 o	160	43	WP_001236639.1			3 0 i12-32o52-75i96-119o	159	9	Tme	122	277	1.04e-35
162	514	Escherichia coli AD30	NZ_AMSK01000030.1	27930	28844	+	WP_000908052.1			1 0 o234-256i	304	WP_001284199.1	2-158: TIGR03344 (VI_effect_Hcp1, type VI secretion system effector, Hcp1 family.)	Pos: LIPO(Sec/SPII) (Pr: 0.533)	0 0 o	160	43	WP_001236645.1			3 0 i12-32o52-75i96-119o	159	9	Tme	122	277	3.74e-36
163	515	Escherichia coli 8.0566	NZ_JH970525.1	1816	2730	-	WP_000908069.1			1 0 o234-256i	304	WP_001284199.1	2-158: TIGR03344 (VI_effect_Hcp1, type VI secretion system effector, Hcp1 family.)	Pos: LIPO(Sec/SPII) (Pr: 0.533)	0 0 o	160	43	WP_001236645.1			3 0 i12-32o52-75i96-119o	159	9	Tme	122	277	2.29e-36
164	516	Escherichia coli 8.0569	NZ_JH969521.1	9811	10725	-	WP_000908069.1			1 0 o234-256i	304	WP_001284199.1	2-158: TIGR03344 (VI_effect_Hcp1, type VI secretion system effector, Hcp1 family.)	Pos: LIPO(Sec/SPII) (Pr: 0.533)	0 0 o	160	43	WP_001236645.1			3 0 i12-32o52-75i96-119o	159	9	Tme	122	277	2.29e-36
165	517	Escherichia coli chi7122	NZ_HE962388.1	238251	239165	-	WP_000908057.1			1 0 o234-256i	304	WP_001284199.1	2-158: TIGR03344 (VI_effect_Hcp1, type VI secretion system effector, Hcp1 family.)	Pos: LIPO(Sec/SPII) (Pr: 0.533)	0 0 o	160	43	WP_001236652.1			3 0 i12-32o52-75i96-119o	159	9	Tme	122	277	3.15e-36
166	518	Escherichia coli IMT2125	NZ_HE964769.1	236061	236975	-	WP_000908057.1			1 0 o234-256i	304	WP_001284199.1	2-158: TIGR03344 (VI_effect_Hcp1, type VI secretion system effector, Hcp1 family.)	Pos: LIPO(Sec/SPII) (Pr: 0.533)	0 0 o	160	43	WP_001236652.1			3 0 i12-32o52-75i96-119o	159	9	Tme	122	277	3.15e-36
167	519	Escherichia coli O26:H11 str. CFSAN001629	NZ_AMXO01000170.1	14474	15388	+	WP_000908052.1			1 0 o234-256i	304	WP_001284199.1	2-158: TIGR03344 (VI_effect_Hcp1, type VI secretion system effector, Hcp1 family.)	Pos: LIPO(Sec/SPII) (Pr: 0.533)	0 0 o	160	43	WP_001236643.1			3 0 i12-32o52-75i96-119o	159	9	Tme	122	277	3.74e-36
168	520	Escherichia coli O111:H11 str. CFSAN001630	NZ_AMXP01000413.1	10228	11142	-	WP_000908052.1			1 0 o234-256i	304	WP_001284199.1	2-158: TIGR03344 (VI_effect_Hcp1, type VI secretion system effector, Hcp1 family.)	Pos: LIPO(Sec/SPII) (Pr: 0.533)	0 0 o	160	43	WP_001236643.1			3 0 i12-32o52-75i96-119o	159	9	Tme	122	277	3.74e-36
169	521	Escherichia coli O111:H8 str. CFSAN001632	NZ_AMXQ01000174.1	26142	27056	+	WP_000908052.1			1 0 o234-256i	304	WP_001284199.1	2-158: TIGR03344 (VI_effect_Hcp1, type VI secretion system effector, Hcp1 family.)	Pos: LIPO(Sec/SPII) (Pr: 0.533)	0 0 o	160	43	WP_001236640.1			3 0 i12-32o52-75i96-115o	159	9	Tme	122	277	3.74e-36
170	522	Escherichia coli O104:H4 str. 11-02318	NZ_KB021629.1	11611	12525	-	WP_000908057.1			1 0 o234-256i	304	WP_001284200.1	2-158: TIGR03344 (VI_effect_Hcp1, type VI secretion system effector, Hcp1 family.)	Pos: LIPO(Sec/SPII) (Pr: 0.533)	0 0 o	160	43	WP_001236649.1			3 0 i12-32o52-75i96-119o	159	9	Tme	122	277	3.15e-36
171	523	Escherichia coli O104:H4 str. Ec11-9450 Ec 11-9450	NZ_KB021600.1	541628	542542	-	WP_000908057.1			1 0 o234-256i	304	WP_001284200.1	2-158: TIGR03344 (VI_effect_Hcp1, type VI secretion system effector, Hcp1 family.)	Pos: LIPO(Sec/SPII) (Pr: 0.533)	0 0 o	160	43	WP_001236649.1			3 0 i12-32o52-75i96-119o	159	9	Tme	122	277	3.15e-36
172	524	Escherichia coli O104:H4 str. Ec11-9990	NZ_KB021589.1	12989	13903	-	WP_000908057.1			1 0 o234-256i	304	WP_001284200.1	2-158: TIGR03344 (VI_effect_Hcp1, type VI secretion system effector, Hcp1 family.)	Pos: LIPO(Sec/SPII) (Pr: 0.533)	0 0 o	160	43	WP_001236649.1			3 0 i12-32o52-75i96-119o	159	9	Tme	122	277	3.15e-36
173	525	Escherichia coli O104:H4 str. Ec11-4984	NZ_KB021562.1	12989	13903	-	WP_000908057.1			1 0 o234-256i	304	WP_001284200.1	2-158: TIGR03344 (VI_effect_Hcp1, type VI secretion system effector, Hcp1 family.)	Pos: LIPO(Sec/SPII) (Pr: 0.533)	0 0 o	160	43	WP_001236649.1			3 0 i12-32o52-75i96-119o	159	9	Tme	122	277	3.15e-36
174	526	Escherichia coli O104:H4 str. Ec11-5604	NZ_KB021548.1	10421	11335	-	WP_000908057.1			1 0 o234-256i	304	WP_001284200.1	2-158: TIGR03344 (VI_effect_Hcp1, type VI secretion system effector, Hcp1 family.)	Pos: LIPO(Sec/SPII) (Pr: 0.533)	0 0 o	160	43	WP_001236649.1			3 0 i12-32o52-75i96-119o	159	9	Tme	122	277	3.15e-36
175	527	Escherichia coli O104:H4 str. Ec11-4986	NZ_KB021575.1	11611	12525	-	WP_000908057.1			1 0 o234-256i	304	WP_001284200.1	2-158: TIGR03344 (VI_effect_Hcp1, type VI secretion system effector, Hcp1 family.)	Pos: LIPO(Sec/SPII) (Pr: 0.533)	0 0 o	160	43	WP_001236649.1			3 0 i12-32o52-75i96-119o	159	9	Tme	122	277	3.15e-36
176	528	Escherichia coli O104:H4 str. Ec11-4987	NZ_KB021529.1	10336	11250	-	WP_000908057.1			1 0 o234-256i	304	WP_001284200.1	2-158: TIGR03344 (VI_effect_Hcp1, type VI secretion system effector, Hcp1 family.)	Pos: LIPO(Sec/SPII) (Pr: 0.533)	0 0 o	160	43	WP_001236649.1			3 0 i12-32o52-75i96-119o	159	9	Tme	122	277	3.15e-36
177	529	Escherichia coli O104:H4 str. 11-02030	NZ_AMVR01000022.1	11611	12525	-	WP_000908057.1			1 0 o234-256i	304	WP_001284200.1	2-158: TIGR03344 (VI_effect_Hcp1, type VI secretion system effector, Hcp1 family.)	Pos: LIPO(Sec/SPII) (Pr: 0.533)	0 0 o	160	43	WP_001236649.1			3 0 i12-32o52-75i96-119o	159	9	Tme	122	277	3.15e-36
178	530	Escherichia coli O104:H4 str. 11-02033-1	NZ_AMVS01000027.1	11611	12525	-	WP_000908057.1			1 0 o234-256i	304	WP_001284200.1	2-158: TIGR03344 (VI_effect_Hcp1, type VI secretion system effector, Hcp1 family.)	Pos: LIPO(Sec/SPII) (Pr: 0.533)	0 0 o	160	43	WP_001236649.1			3 0 i12-32o52-75i96-119o	159	9	Tme	122	277	3.15e-36
179	531	Escherichia coli O104:H4 str. 11-02092	NZ_AMVT01000015.1	11611	12525	-	WP_000908057.1			1 0 o234-256i	304	WP_001284200.1	2-158: TIGR03344 (VI_effect_Hcp1, type VI secretion system effector, Hcp1 family.)	Pos: LIPO(Sec/SPII) (Pr: 0.533)	0 0 o	160	43	WP_001236649.1			3 0 i12-32o52-75i96-119o	159	9	Tme	122	277	3.15e-36
180	532	Escherichia coli O104:H4 str. Ec11-9941 Ec 11-9941	NZ_KB021517.1	11611	12525	-	WP_000908057.1			1 0 o234-256i	304	WP_001284200.1	2-158: TIGR03344 (VI_effect_Hcp1, type VI secretion system effector, Hcp1 family.)	Pos: LIPO(Sec/SPII) (Pr: 0.533)	0 0 o	160	43	WP_001236649.1			3 0 i12-32o52-75i96-119o	159	9	Tme	122	277	3.15e-36
181	533	Escherichia coli O104:H4 str. 11-02093	NZ_AMVU01000017.1	11610	12524	-	WP_000908057.1			1 0 o234-256i	304	WP_001284200.1	2-158: TIGR03344 (VI_effect_Hcp1, type VI secretion system effector, Hcp1 family.)	Pos: LIPO(Sec/SPII) (Pr: 0.533)	0 0 o	160	43	WP_001236649.1			3 0 i12-32o52-75i96-119o	159	9	Tme	122	277	3.15e-36
182	534	Escherichia coli O104:H4 str. 11-02281	NZ_AMVV01000027.1	11611	12525	-	WP_000908057.1			1 0 o234-256i	304	WP_001284200.1	2-158: TIGR03344 (VI_effect_Hcp1, type VI secretion system effector, Hcp1 family.)	Pos: LIPO(Sec/SPII) (Pr: 0.533)	0 0 o	160	43	WP_001236649.1			3 0 i12-32o52-75i96-119o	159	9	Tme	122	277	3.15e-36
183	535	Escherichia coli O104:H4 str. 11-02913	NZ_AMVX01000015.1	11611	12525	-	WP_000908057.1			1 0 o234-256i	304	WP_001284200.1	2-158: TIGR03344 (VI_effect_Hcp1, type VI secretion system effector, Hcp1 family.)	Pos: LIPO(Sec/SPII) (Pr: 0.533)	0 0 o	160	43	WP_001236649.1			3 0 i12-32o52-75i96-119o	159	9	Tme	122	277	3.15e-36
184	536	Escherichia coli O104:H4 str. 11-03439	NZ_AMVY01000022.1	11611	12525	-	WP_000908057.1			1 0 o234-256i	304	WP_001284200.1	2-158: TIGR03344 (VI_effect_Hcp1, type VI secretion system effector, Hcp1 family.)	Pos: LIPO(Sec/SPII) (Pr: 0.533)	0 0 o	160	43	WP_001236649.1			3 0 i12-32o52-75i96-119o	159	9	Tme	122	277	3.15e-36
185	537	Escherichia coli O104:H4 str. 11-03943	NZ_AMWA01000024.1	11611	12525	-	WP_000908057.1			1 0 o234-256i	304	WP_001284200.1	2-158: TIGR03344 (VI_effect_Hcp1, type VI secretion system effector, Hcp1 family.)	Pos: LIPO(Sec/SPII) (Pr: 0.533)	0 0 o	160	43	WP_001236649.1			3 0 i12-32o52-75i96-119o	159	9	Tme	122	277	3.15e-36
186	538	Escherichia coli O104:H4 str. 11-04080	NZ_AMVZ01000022.1	11611	12525	-	WP_000908057.1			1 0 o234-256i	304	WP_001284200.1	2-158: TIGR03344 (VI_effect_Hcp1, type VI secretion system effector, Hcp1 family.)	Pos: LIPO(Sec/SPII) (Pr: 0.533)	0 0 o	160	43	WP_001236649.1			3 0 i12-32o52-75i96-119o	159	9	Tme	122	277	3.15e-36
187	539	Escherichia coli O104:H4 str. Ec11-4988	NZ_KB021501.1	542435	543349	-	WP_000908057.1			1 0 o234-256i	304	WP_001284200.1	2-158: TIGR03344 (VI_effect_Hcp1, type VI secretion system effector, Hcp1 family.)	Pos: LIPO(Sec/SPII) (Pr: 0.533)	0 0 o	160	43	WP_001236649.1			3 0 i12-32o52-75i96-119o	159	9	Tme	122	277	3.15e-36
188	540	Escherichia coli O104:H4 str. Ec11-5603	NZ_KB021482.1	558522	559436	-	WP_000908057.1			1 0 o234-256i	304	WP_001284200.1	2-158: TIGR03344 (VI_effect_Hcp1, type VI secretion system effector, Hcp1 family.)	Pos: LIPO(Sec/SPII) (Pr: 0.533)	0 0 o	160	43	WP_001236649.1			3 0 i12-32o52-75i96-119o	159	9	Tme	122	277	3.15e-36
189	541	Escherichia coli O104:H4 str. Ec11-6006	NZ_KB021476.1	11135	12049	-	WP_000908057.1			1 0 o234-256i	304	WP_001284200.1	2-158: TIGR03344 (VI_effect_Hcp1, type VI secretion system effector, Hcp1 family.)	Pos: LIPO(Sec/SPII) (Pr: 0.533)	0 0 o	160	43	WP_001236649.1			3 0 i12-32o52-75i96-119o	159	9	Tme	122	277	3.15e-36
190	542	Escherichia coli O104:H4 str. Ec12-0465	NZ_KB021459.1	570914	571828	-	WP_000908057.1			1 0 o234-256i	304	WP_001284200.1	2-158: TIGR03344 (VI_effect_Hcp1, type VI secretion system effector, Hcp1 family.)	Pos: LIPO(Sec/SPII) (Pr: 0.533)	0 0 o	160	43	WP_001236649.1			3 0 i12-32o52-75i96-119o	159	9	Tme	122	277	3.15e-36
191	543	Escherichia coli O104:H4 str. Ec12-0466	NZ_KB021455.1	569554	570468	-	WP_000908057.1			1 0 o234-256i	304	WP_001284200.1	2-158: TIGR03344 (VI_effect_Hcp1, type VI secretion system effector, Hcp1 family.)	Pos: LIPO(Sec/SPII) (Pr: 0.533)	0 0 o	160	43	WP_001236649.1			3 0 i12-32o52-75i96-119o	159	9	Tme	122	277	3.15e-36
192	545	Escherichia coli KTE90	NZ_ANYW01000004.1	10108	11022	-	WP_000908052.1			1 0 o234-256i	304	WP_001284199.1	2-158: TIGR03344 (VI_effect_Hcp1, type VI secretion system effector, Hcp1 family.)	Pos: LIPO(Sec/SPII) (Pr: 0.533)	0 0 o	160	43	WP_001236649.1			3 0 i12-32o52-75i96-119o	159	9	Tme	122	277	3.74e-36
193	546	Escherichia coli KTE138	NZ_ANYB01000004.1	10123	11037	-	WP_000908057.1			1 0 o234-256i	304	WP_001284199.1	2-158: TIGR03344 (VI_effect_Hcp1, type VI secretion system effector, Hcp1 family.)	Pos: LIPO(Sec/SPII) (Pr: 0.533)	0 0 o	160	43	WP_001676331.1			3 0 i12-32o52-75i96-119o	159	9	Tme	122	277	3.15e-36
194	547	Escherichia coli KTE166	NZ_ANYK01000006.1	9773	10687	-	WP_000908057.1			1 0 o234-256i	304	WP_001284199.1	2-158: TIGR03344 (VI_effect_Hcp1, type VI secretion system effector, Hcp1 family.)	Pos: LIPO(Sec/SPII) (Pr: 0.533)	0 0 o	160	43	WP_001236652.1			3 0 i12-32o52-75i96-119o	159	9	Tme	122	277	3.15e-36
195	548	Escherichia coli KTE232	NZ_ANYS01000006.1	10029	10943	-	WP_000908052.1			1 0 o234-256i	304	WP_001543460.1	2-158: TIGR03344 (VI_effect_Hcp1, type VI secretion system effector, Hcp1 family.)	Pos: LIPO(Sec/SPII) (Pr: 0.533)	0 0 o	160	43	WP_001236645.1			3 0 i12-32o52-75i96-119o	159	9	Tme	122	277	3.74e-36
196	549	Escherichia coli KTE120	NZ_KB731883.1	9836	10750	-	WP_000908066.1			1 0 o234-256i	304	WP_001284199.1	2-158: TIGR03344 (VI_effect_Hcp1, type VI secretion system effector, Hcp1 family.)	Pos: LIPO(Sec/SPII) (Pr: 0.533)	0 0 o	160	43	WP_001236645.1			3 0 i12-32o52-75i96-119o	159	9	Tme	122	277	2.63e-36
197	550	Escherichia coli APEC O78	NC_020163.1	939505	940419	-	WP_000908057.1			1 0 o234-256i	304	WP_001284199.1	2-158: TIGR03344 (VI_effect_Hcp1, type VI secretion system effector, Hcp1 family.)	Pos: LIPO(Sec/SPII) (Pr: 0.533)	0 0 o	160	43	WP_001236652.1			3 0 i12-32o52-75i96-119o	159	9	Tme	122	277	3.15e-36
198	551	Escherichia coli O10:K5(L):H4 str. ATCC 23506	NZ_CAPK01000009.1	15856	16770	+	WP_000908066.1			1 0 o234-256i	304	WP_001284199.1	2-158: TIGR03344 (VI_effect_Hcp1, type VI secretion system effector, Hcp1 family.)	Pos: LIPO(Sec/SPII) (Pr: 0.533)	0 0 o	160	43	WP_001236645.1			3 0 i12-32o52-75i96-119o	159	9	Tme	122	277	2.63e-36
199	552	Escherichia coli O5:K4(L):H4 str. ATCC 23502	NZ_CAPL01000007.1	10244	11158	-	WP_000908052.1			1 0 o234-256i	304	WP_001284199.1	2-158: TIGR03344 (VI_effect_Hcp1, type VI secretion system effector, Hcp1 family.)	Pos: LIPO(Sec/SPII) (Pr: 0.533)	0 0 o	160	43	WP_001236630.1			3 0 i12-32o52-75i96-119o	159	9	Tme	122	277	3.74e-36
200	553	Escherichia coli O08	NZ_AOGM01000008.1	10230	11144	-	WP_000908057.1			1 0 o234-256i	304	WP_001284199.1	2-158: TIGR03344 (VI_effect_Hcp1, type VI secretion system effector, Hcp1 family.)	Pos: LIPO(Sec/SPII) (Pr: 0.533)	0 0 o	160	43	WP_001236649.1			3 0 i12-32o52-75i96-119o	159	9	Tme	122	277	3.15e-36
201	554	Escherichia coli O104:H4 str. E112/10	NZ_AHAV01000005.1	10430	11344	-	WP_000908057.1			1 0 o234-256i	304	WP_001284200.1	2-158: TIGR03344 (VI_effect_Hcp1, type VI secretion system effector, Hcp1 family.)	Pos: LIPO(Sec/SPII) (Pr: 0.533)	0 0 o	160	43	WP_001236649.1			3 0 i12-32o52-75i96-119o	159	9	Tme	122	277	3.15e-36
202	555	Escherichia coli ONT:H33 str. C48/93	NZ_AHAX01000005.1	9956	10870	-	WP_000908066.1			1 0 o234-256i	304	WP_001284199.1	2-158: TIGR03344 (VI_effect_Hcp1, type VI secretion system effector, Hcp1 family.)	Pos: LIPO(Sec/SPII) (Pr: 0.533)	0 0 o	160	43	WP_001236645.1			3 0 i12-32o52-75i96-119o	159	9	Tme	122	277	2.63e-36
203	556	Escherichia coli O127:H27 str. C43/90	NZ_AHAW01000005.1	9833	10747	-	WP_000908066.1			1 0 o234-256i	304	WP_001284199.1	2-158: TIGR03344 (VI_effect_Hcp1, type VI secretion system effector, Hcp1 family.)	Pos: LIPO(Sec/SPII) (Pr: 0.533)	0 0 o	160	43	WP_001236645.1			3 0 i12-32o52-75i96-119o	159	9	Tme	122	277	2.63e-36
204	558	Escherichia coli KTE12	NZ_KB732262.1	15431	16345	-	WP_000908057.1			1 0 o234-256i	304	WP_001284199.1	2-158: TIGR03344 (VI_effect_Hcp1, type VI secretion system effector, Hcp1 family.)	Pos: LIPO(Sec/SPII) (Pr: 0.533)	0 0 o	160	43	WP_001236649.1			3 0 i12-32o52-75i96-119o	159	9	Tme	122	277	3.15e-36
205	559	Escherichia coli KTE21	NZ_KB732307.1	12946	13860	-	WP_000908071.1			1 0 o234-256i	304	WP_000002621.1	2-158: TIGR03344 (VI_effect_Hcp1, type VI secretion system effector, Hcp1 family.)	Pos: LIPO(Sec/SPII) (Pr: 0.539)	0 0 o	160	43	WP_001521857.1			3 0 i12-32o52-75i96-119o	155	9	Tme	122	277	1.3e-37
206	560	Escherichia coli KTE212	NZ_KB732530.1	350065	350979	-	WP_000908052.1			1 0 o234-256i	304	WP_001543460.1	2-158: TIGR03344 (VI_effect_Hcp1, type VI secretion system effector, Hcp1 family.)	Pos: LIPO(Sec/SPII) (Pr: 0.533)	0 0 o	160	43	WP_001236645.1			3 0 i12-32o52-75i96-119o	159	9	Tme	122	277	3.74e-36
207	561	Escherichia coli KTE236	NZ_KB732622.1	12936	13850	-	WP_000908071.1			1 0 o234-256i	304	WP_000002621.1	2-158: TIGR03344 (VI_effect_Hcp1, type VI secretion system effector, Hcp1 family.)	Pos: LIPO(Sec/SPII) (Pr: 0.539)	0 0 o	160	43	WP_001236629.1			3 0 i12-32o52-75i96-119o	155	9	Tme	122	277	1.3e-37
208	562	Escherichia coli KTE237	NZ_KB733378.1	440965	441879	-	WP_000908071.1			1 0 o234-256i	304	WP_000002621.1	2-158: TIGR03344 (VI_effect_Hcp1, type VI secretion system effector, Hcp1 family.)	Pos: LIPO(Sec/SPII) (Pr: 0.539)	0 0 o	160	43	WP_001236629.1			3 0 i12-32o52-75i96-119o	155	9	Tme	122	277	1.3e-37
209	563	Escherichia coli KTE51	NZ_KB732669.1	12142	13056	-	WP_000908066.1			1 0 o234-256i	304	WP_001284199.1	2-158: TIGR03344 (VI_effect_Hcp1, type VI secretion system effector, Hcp1 family.)	Pos: LIPO(Sec/SPII) (Pr: 0.533)	0 0 o	160	43	WP_001236645.1			3 0 i12-32o52-75i96-119o	159	9	Tme	122	277	2.63e-36
210	564	Escherichia coli KTE76	NZ_KB732813.1	10913	11827	-	WP_000908071.1			1 0 o234-256i	304	WP_000002621.1	2-158: TIGR03344 (VI_effect_Hcp1, type VI secretion system effector, Hcp1 family.)	Pos: LIPO(Sec/SPII) (Pr: 0.539)	0 0 o	160	43	WP_001236629.1			3 0 i12-32o52-75i96-119o	155	9	Tme	122	277	1.3e-37
211	565	Escherichia coli KTE77	NZ_KB732820.1	652734	653648	-	WP_000908066.1			1 0 o234-256i	304	WP_001284199.1	2-158: TIGR03344 (VI_effect_Hcp1, type VI secretion system effector, Hcp1 family.)	Pos: LIPO(Sec/SPII) (Pr: 0.533)	0 0 o	160	43	WP_001564447.1			3 0 i12-32o52-75i96-119o	159	9	Tme	122	277	2.63e-36
212	566	Escherichia coli KTE81	NZ_KB732854.1	968313	969227	-	WP_001565468.1			1 0 o234-256i	304	WP_001284199.1	2-158: TIGR03344 (VI_effect_Hcp1, type VI secretion system effector, Hcp1 family.)	Pos: LIPO(Sec/SPII) (Pr: 0.533)	0 0 o	160	43	WP_001236645.1			3 0 i12-32o52-75i96-119o	159	9	Tme	122	277	4.87e-36
213	567	Escherichia coli KTE111	NZ_KB732931.1	730719	731633	-	WP_000908069.1			1 0 o234-256i	304	WP_001284199.1	2-158: TIGR03344 (VI_effect_Hcp1, type VI secretion system effector, Hcp1 family.)	Pos: LIPO(Sec/SPII) (Pr: 0.533)	0 0 o	160	43	WP_001236645.1			3 0 i12-32o52-75i96-119o	159	9	Tme	122	277	2.29e-36
214	568	Escherichia coli KTE142	NZ_KB732916.1	4291059	4291973	-	WP_000908052.1			1 0 o234-256i	304	WP_001570707.1	2-158: TIGR03344 (VI_effect_Hcp1, type VI secretion system effector, Hcp1 family.)	Pos: LIPO(Sec/SPII) (Pr: 0.533)	0 0 o	160	43	WP_001570706.1			3 0 i12-32o52-75i96-119o	159	9	Tme	122	277	3.74e-36
215	569	Escherichia coli KTE156	NZ_KB733421.1	718338	719252	-	WP_001572597.1			1 0 o234-256i	304	WP_001284199.1	2-158: TIGR03344 (VI_effect_Hcp1, type VI secretion system effector, Hcp1 family.)	Pos: LIPO(Sec/SPII) (Pr: 0.533)	0 0 o	160	43	WP_001236645.1			3 0 i12-32o52-75i96-119o	159	9	Tme	122	277	2.29e-36
216	570	Escherichia coli KTE161	NZ_KB732936.1	14527	15441	-	WP_000908066.1			1 0 o234-256i	304	WP_001284199.1	2-158: TIGR03344 (VI_effect_Hcp1, type VI secretion system effector, Hcp1 family.)	Pos: LIPO(Sec/SPII) (Pr: 0.533)	0 0 o	160	43	WP_001236645.1			3 0 i12-32o52-75i96-119o	159	9	Tme	122	277	2.63e-36
217	571	Escherichia coli KTE171	NZ_KB732958.1	672029	672943	-	WP_000908066.1			1 0 o234-256i	304	WP_001284199.1	2-158: TIGR03344 (VI_effect_Hcp1, type VI secretion system effector, Hcp1 family.)	Pos: LIPO(Sec/SPII) (Pr: 0.533)	0 0 o	160	43	WP_001236645.1			3 0 i12-32o52-75i96-119o	159	9	Tme	122	277	2.63e-36
218	572	Escherichia coli KTE9	NZ_KB732995.1	950299	951213	-	WP_001577752.1			1 0 o234-256i	304	WP_000002621.1	2-158: TIGR03344 (VI_effect_Hcp1, type VI secretion system effector, Hcp1 family.)	Pos: LIPO(Sec/SPII) (Pr: 0.539)	0 0 o	160	43	WP_001577751.1			3 0 i12-32o52-75i96-119o	155	9	Tme	122	277	3.32e-36
219	573	Escherichia coli KTE42	NZ_KB733011.1	847649	848563	-	WP_000908066.1			1 0 o234-256i	304	WP_001284199.1	2-158: TIGR03344 (VI_effect_Hcp1, type VI secretion system effector, Hcp1 family.)	Pos: LIPO(Sec/SPII) (Pr: 0.533)	0 0 o	160	43	WP_001236645.1			3 0 i12-32o52-75i96-119o	159	9	Tme	122	277	2.63e-36
220	574	Escherichia coli KTE29	NZ_KB733014.1	10185	11099	-	WP_000908057.1			1 0 o234-256i	304	WP_001284199.1	2-158: TIGR03344 (VI_effect_Hcp1, type VI secretion system effector, Hcp1 family.)	Pos: LIPO(Sec/SPII) (Pr: 0.533)	0 0 o	160	43	WP_001236649.1			3 0 i12-32o52-75i96-119o	159	9	Tme	122	277	3.15e-36
221	575	Escherichia coli KTE48	NZ_KB733034.1	955816	956730	-	WP_000908057.1			1 0 o234-256i	304	WP_001284199.1	2-158: TIGR03344 (VI_effect_Hcp1, type VI secretion system effector, Hcp1 family.)	Pos: LIPO(Sec/SPII) (Pr: 0.533)	0 0 o	160	43	WP_001236649.1			3 0 i12-32o52-75i96-119o	159	9	Tme	122	277	3.15e-36
222	576	Escherichia coli KTE78	NZ_KB733057.1	14361	15275	-	WP_000908071.1			1 0 o234-256i	304	WP_000002621.1	2-158: TIGR03344 (VI_effect_Hcp1, type VI secretion system effector, Hcp1 family.)	Pos: LIPO(Sec/SPII) (Pr: 0.539)	0 0 o	160	43	WP_001589722.1			3 0 i12-32o52-75i96-119o	155	9	Tme	122	277	1.3e-37
223	577	Escherichia coli KTE79	NZ_KB733069.1	2315805	2316719	-	WP_000908071.1			1 0 o234-256i	304	WP_000002621.1	2-158: TIGR03344 (VI_effect_Hcp1, type VI secretion system effector, Hcp1 family.)	Pos: LIPO(Sec/SPII) (Pr: 0.539)	0 0 o	160	43	WP_001589722.1			3 0 i12-32o52-75i96-119o	155	9	Tme	122	277	1.3e-37
224	578	Escherichia coli KTE91	NZ_KB733082.1	10433	11347	-	WP_000908052.1			1 0 o234-256i	304	WP_001284199.1	2-158: TIGR03344 (VI_effect_Hcp1, type VI secretion system effector, Hcp1 family.)	Pos: LIPO(Sec/SPII) (Pr: 0.533)	0 0 o	160	43	WP_001236649.1			3 0 i12-32o52-75i96-119o	159	9	Tme	122	277	3.74e-36
225	579	Escherichia coli KTE101	NZ_KB733078.1	3746783	3747697	-	WP_000908058.1			1 0 o234-256i	304	WP_001284199.1	2-158: TIGR03344 (VI_effect_Hcp1, type VI secretion system effector, Hcp1 family.)	Pos: LIPO(Sec/SPII) (Pr: 0.533)	0 0 o	160	43	WP_001236649.1			3 0 i12-32o52-75i96-119o	159	9	Tme	122	277	3.22e-36
226	581	Escherichia coli KTE135	NZ_KB733086.1	2141811	2142725	-	WP_000908057.1			1 0 o234-256i	304	WP_001284199.1	2-158: TIGR03344 (VI_effect_Hcp1, type VI secretion system effector, Hcp1 family.)	Pos: LIPO(Sec/SPII) (Pr: 0.533)	0 0 o	160	43	WP_001236649.1			3 0 i12-32o52-75i96-119o	159	9	Tme	122	277	3.15e-36
227	582	Escherichia coli KTE144	NZ_KB733119.1	1481386	1482300	-	WP_000908071.1			1 0 o234-256i	304	WP_000002621.1	2-158: TIGR03344 (VI_effect_Hcp1, type VI secretion system effector, Hcp1 family.)	Pos: LIPO(Sec/SPII) (Pr: 0.539)	0 0 o	160	43	WP_001236629.1			3 0 i12-32o52-75i96-119o	155	9	Tme	122	277	1.3e-37
228	583	Escherichia coli KTE154	NZ_KB733130.1	2998658	2999572	-	WP_000908052.1			1 0 o234-256i	304	WP_001284199.1	2-158: TIGR03344 (VI_effect_Hcp1, type VI secretion system effector, Hcp1 family.)	Pos: LIPO(Sec/SPII) (Pr: 0.533)	0 0 o	160	43	WP_001236645.1			3 0 i12-32o52-75i96-119o	159	9	Tme	122	277	3.74e-36
229	585	Escherichia coli KTE184	NZ_KB733172.1	1455773	1456687	-	WP_000908052.1			1 0 o234-256i	304	WP_001284199.1	2-158: TIGR03344 (VI_effect_Hcp1, type VI secretion system effector, Hcp1 family.)	Pos: LIPO(Sec/SPII) (Pr: 0.533)	0 0 o	160	43	WP_001236649.1			3 0 i12-32o52-75i96-119o	159	9	Tme	122	277	3.74e-36
230	586	Escherichia coli KTE203	NZ_KB733201.1	1434244	1435158	-	WP_000908057.1			1 0 o234-256i	304	WP_001284199.1	2-158: TIGR03344 (VI_effect_Hcp1, type VI secretion system effector, Hcp1 family.)	Pos: LIPO(Sec/SPII) (Pr: 0.533)	0 0 o	160	43	WP_001615903.1			3 0 i12-32o52-75i96-119o	159	9	Tme	122	277	3.15e-36
231	587	Escherichia coli O104:H4 str. E92/11	NZ_AHAU01000005.1	10430	11344	-	WP_000908057.1			1 0 o234-256i	304	WP_001284200.1	2-158: TIGR03344 (VI_effect_Hcp1, type VI secretion system effector, Hcp1 family.)	Pos: LIPO(Sec/SPII) (Pr: 0.533)	0 0 o	160	43	WP_001236649.1			3 0 i12-32o52-75i96-119o	159	9	Tme	122	277	3.15e-36
232	588	Escherichia coli 2875000	NZ_AQDB01000052.1	10629	11543	-	WP_000908057.1			1 0 o234-256i	304	WP_001284199.1	2-158: TIGR03344 (VI_effect_Hcp1, type VI secretion system effector, Hcp1 family.)	Pos: LIPO(Sec/SPII) (Pr: 0.533)	0 0 o	160	43	WP_001236649.1			3 0 i12-32o52-75i96-119o	159	9	Tme	122	277	3.15e-36
233	589	Escherichia coli BCE002_MS12	NZ_AQDA01000044.1	10320	11234	-	WP_000908057.1			1 0 o234-256i	304	WP_001284199.1	2-158: TIGR03344 (VI_effect_Hcp1, type VI secretion system effector, Hcp1 family.)	Pos: LIPO(Sec/SPII) (Pr: 0.533)	0 0 o	160	43	WP_001236649.1			3 0 i12-32o52-75i96-119o	159	9	Tme	122	277	3.15e-36
234	591	Escherichia coli BCE034_MS-14	NZ_AQCY01000069.1	10895	11809	-	WP_000908057.1			1 0 o234-256i	304	WP_001284199.1	2-158: TIGR03344 (VI_effect_Hcp1, type VI secretion system effector, Hcp1 family.)	Pos: LIPO(Sec/SPII) (Pr: 0.533)	0 0 o	160	43	WP_001236649.1			3 0 i12-32o52-75i96-119o	159	9	Tme	122	277	3.15e-36
235	592	Escherichia coli C-34666	NZ_AQCX01000115.1	182691	183605	+	WP_000908057.1			1 0 o234-256i	304	WP_001284199.1	2-158: TIGR03344 (VI_effect_Hcp1, type VI secretion system effector, Hcp1 family.)	Pos: LIPO(Sec/SPII) (Pr: 0.533)	0 0 o	160	43	WP_001236652.1			3 0 i12-32o52-75i96-119o	159	9	Tme	122	277	3.15e-36
236	596	Escherichia coli 2872800	NZ_AQDC01000051.1	10367	11281	-	WP_001704388.1			1 0 o234-256i	304	WP_001284199.1	2-158: TIGR03344 (VI_effect_Hcp1, type VI secretion system effector, Hcp1 family.)	Pos: LIPO(Sec/SPII) (Pr: 0.533)	0 0 o	160	43	WP_001236649.1			3 0 i12-32o52-75i96-119o	159	9	Tme	122	277	2.78e-36
237	602	Escherichia coli MP021552.11	NZ_AQCN01000079.1	10269	11183	-	WP_000908057.1			1 0 o234-256i	304	WP_001284199.1	2-158: TIGR03344 (VI_effect_Hcp1, type VI secretion system effector, Hcp1 family.)	Pos: LIPO(Sec/SPII) (Pr: 0.533)	0 0 o	160	43	WP_001236652.1			3 0 i12-32o52-75i96-119o	159	9	Tme	122	277	3.15e-36
238	603	Escherichia coli MP021552.12	NZ_AQCM01000005.1	10369	11283	-	WP_000908057.1			1 0 o234-256i	304	WP_001284199.1	2-158: TIGR03344 (VI_effect_Hcp1, type VI secretion system effector, Hcp1 family.)	Pos: LIPO(Sec/SPII) (Pr: 0.533)	0 0 o	160	43	WP_001236652.1			3 0 i12-32o52-75i96-119o	159	9	Tme	122	277	3.15e-36
239	604	Escherichia coli MP021552.7	NZ_AQCL01000143.1	10330	11244	-	WP_000908057.1			1 0 o234-256i	304	WP_001284199.1	2-158: TIGR03344 (VI_effect_Hcp1, type VI secretion system effector, Hcp1 family.)	Pos: LIPO(Sec/SPII) (Pr: 0.533)	0 0 o	160	43	WP_001236652.1			3 0 i12-32o52-75i96-119o	159	9	Tme	122	277	3.15e-36
240	605	Escherichia coli MP021552.8	NZ_AQEW01000003.1	13354	14268	-	WP_000908057.1			1 0 o234-256i	304	WP_001284199.1	2-158: TIGR03344 (VI_effect_Hcp1, type VI secretion system effector, Hcp1 family.)	Pos: LIPO(Sec/SPII) (Pr: 0.533)	0 0 o	160	43	WP_001236652.1			3 0 i12-32o52-75i96-119o	159	9	Tme	122	277	3.15e-36
241	606	Escherichia coli 2866750	NZ_AQDG01000004.1	10597	11511	-	WP_000908057.1			1 0 o234-256i	304	WP_001284199.1	2-158: TIGR03344 (VI_effect_Hcp1, type VI secretion system effector, Hcp1 family.)	Pos: LIPO(Sec/SPII) (Pr: 0.533)	0 0 o	160	43	WP_001236649.1			3 0 i12-32o52-75i96-119o	159	9	Tme	122	277	3.15e-36
242	607	Escherichia coli 2747800	NZ_AQEA01000004.1	10383	11297	-	WP_000908057.1			1 0 o234-256i	304	WP_001284199.1	2-158: TIGR03344 (VI_effect_Hcp1, type VI secretion system effector, Hcp1 family.)	Pos: LIPO(Sec/SPII) (Pr: 0.533)	0 0 o	160	43	WP_001236649.1			3 0 i12-32o52-75i96-119o	159	9	Tme	122	277	3.15e-36
243	608	Escherichia coli MP021561.2	NZ_AQEV01000003.1	11028	11942	-	WP_000908052.1			1 0 o234-256i	304	WP_001284199.1	2-158: TIGR03344 (VI_effect_Hcp1, type VI secretion system effector, Hcp1 family.)	Pos: LIPO(Sec/SPII) (Pr: 0.533)	0 0 o	160	43	WP_001236645.1			3 0 i12-32o52-75i96-119o	159	9	Tme	122	277	3.74e-36
244	609	Escherichia coli 2867750	NZ_AQDF01000005.1	10579	11493	-	WP_000908057.1			1 0 o234-256i	304	WP_001284199.1	2-158: TIGR03344 (VI_effect_Hcp1, type VI secretion system effector, Hcp1 family.)	Pos: LIPO(Sec/SPII) (Pr: 0.533)	0 0 o	160	43	WP_001236649.1			3 0 i12-32o52-75i96-119o	159	9	Tme	122	277	3.15e-36
245	610	Escherichia coli 180600	NZ_AQEG01000077.1	10508	11422	-	WP_000908052.1			1 0 o234-256i	304	WP_001284199.1	2-158: TIGR03344 (VI_effect_Hcp1, type VI secretion system effector, Hcp1 family.)	Pos: LIPO(Sec/SPII) (Pr: 0.533)	0 0 o	160	43	WP_001236649.1			3 0 i12-32o52-75i96-119o	159	9	Tme	122	277	3.74e-36
246	611	Escherichia coli 2749250	NZ_AQDZ01000003.1	10108	11022	-	WP_000908057.1			1 0 o234-256i	304	WP_001730371.1	2-158: TIGR03344 (VI_effect_Hcp1, type VI secretion system effector, Hcp1 family.)	Pos: LIPO(Sec/SPII) (Pr: 0.533)	0 0 o	160	43	WP_001236649.1			3 0 i12-32o52-75i96-119o	159	9	Tme	122	277	3.15e-36
247	612	Escherichia coli 174750	NZ_AQEI01000185.1	9835	10749	-	WP_004014136.1			1 0 o234-256i	304	WP_001284199.1	2-158: TIGR03344 (VI_effect_Hcp1, type VI secretion system effector, Hcp1 family.)	Pos: LIPO(Sec/SPII) (Pr: 0.533)	0 0 o	160	43	WP_001236645.1			3 0 i12-32o52-75i96-119o	159	9	Tme	122	277	3.58e-36
248	613	Escherichia coli 2866450	NZ_AQDI01000047.1	10617	11531	-	WP_000908057.1			1 0 o234-256i	304	WP_001284199.1	2-158: TIGR03344 (VI_effect_Hcp1, type VI secretion system effector, Hcp1 family.)	Pos: LIPO(Sec/SPII) (Pr: 0.533)	0 0 o	160	43	WP_001236649.1			3 0 i12-32o52-75i96-119o	159	9	Tme	122	277	3.15e-36
249	614	Escherichia coli 2866550	NZ_AQDH01000051.1	10595	11509	-	WP_000908057.1			1 0 o234-256i	304	WP_001284199.1	2-158: TIGR03344 (VI_effect_Hcp1, type VI secretion system effector, Hcp1 family.)	Pos: LIPO(Sec/SPII) (Pr: 0.533)	0 0 o	160	43	WP_001236649.1			3 0 i12-32o52-75i96-119o	159	9	Tme	122	277	3.15e-36
250	615	Escherichia coli 2865200	NZ_AQDJ01000006.1	10396	11310	-	WP_000908058.1			1 0 o234-256i	304	WP_001284199.1	2-158: TIGR03344 (VI_effect_Hcp1, type VI secretion system effector, Hcp1 family.)	Pos: LIPO(Sec/SPII) (Pr: 0.533)	0 0 o	160	43	WP_001236649.1			3 0 i12-32o52-75i96-119o	159	9	Tme	122	277	3.22e-36
251	616	Escherichia coli 2860050	NZ_AQDL01000012.1	10445	11359	-	WP_000908057.1			1 0 o234-256i	304	WP_001284199.1	2-158: TIGR03344 (VI_effect_Hcp1, type VI secretion system effector, Hcp1 family.)	Pos: LIPO(Sec/SPII) (Pr: 0.533)	0 0 o	160	43	WP_001236649.1			3 0 i12-32o52-75i96-119o	159	9	Tme	122	277	3.15e-36
252	617	Escherichia coli 2851500	NZ_AQDN01000044.1	10705	11619	-	WP_000908057.1			1 0 o234-256i	304	WP_001284199.1	2-158: TIGR03344 (VI_effect_Hcp1, type VI secretion system effector, Hcp1 family.)	Pos: LIPO(Sec/SPII) (Pr: 0.533)	0 0 o	160	43	WP_001236649.1			3 0 i12-32o52-75i96-119o	159	9	Tme	122	277	3.15e-36
253	619	Escherichia coli 2850400	NZ_AQDP01000003.1	10544	11458	-	WP_000908057.1			1 0 o234-256i	304	WP_001284199.1	2-158: TIGR03344 (VI_effect_Hcp1, type VI secretion system effector, Hcp1 family.)	Pos: LIPO(Sec/SPII) (Pr: 0.533)	0 0 o	160	43	WP_001236649.1			3 0 i12-32o52-75i96-119o	159	9	Tme	122	277	3.15e-36
254	620	Escherichia coli P0302308.1	NZ_AQEO01000023.1	11711	12625	-	WP_000908057.1			1 0 o234-256i	304	WP_001284199.1	2-158: TIGR03344 (VI_effect_Hcp1, type VI secretion system effector, Hcp1 family.)	Pos: LIPO(Sec/SPII) (Pr: 0.533)	0 0 o	160	43	WP_001236649.1			3 0 i12-32o52-75i96-119o	159	9	Tme	122	277	3.15e-36
255	621	Escherichia coli P0304777.1	NZ_AQEN01000019.1	13950	14864	-	WP_000908052.1			1 0 o234-256i	304	WP_001284199.1	2-158: TIGR03344 (VI_effect_Hcp1, type VI secretion system effector, Hcp1 family.)	Pos: LIPO(Sec/SPII) (Pr: 0.533)	0 0 o	160	43	WP_001236649.1			3 0 i12-32o52-75i96-119o	159	9	Tme	122	277	3.74e-36
256	622	Escherichia coli ThroopD	NZ_AQEJ01000003.1	11029	11943	-	WP_000908057.1			1 0 o234-256i	304	WP_001743359.1	2-158: TIGR03344 (VI_effect_Hcp1, type VI secretion system effector, Hcp1 family.)	Pos: LIPO(Sec/SPII) (Pr: 0.533)	0 0 o	160	43	WP_001236652.1			3 0 i12-32o52-75i96-119o	159	9	Tme	122	277	3.15e-36
257	623	Escherichia coli 2719100	NZ_AQFG01000016.1	14011	14925	-	WP_000908057.1			1 0 o234-256i	304	WP_001284199.1	2-158: TIGR03344 (VI_effect_Hcp1, type VI secretion system effector, Hcp1 family.)	Pos: LIPO(Sec/SPII) (Pr: 0.533)	0 0 o	160	43	WP_001236643.1			3 0 i12-32o52-75i96-119o	159	9	Tme	122	277	3.15e-36
258	624	Escherichia coli 2720900	NZ_AQFF01000002.1	13088	14002	-	WP_000908057.1			1 0 o234-256i	304	WP_001284199.1	2-158: TIGR03344 (VI_effect_Hcp1, type VI secretion system effector, Hcp1 family.)	Pos: LIPO(Sec/SPII) (Pr: 0.533)	0 0 o	160	43	WP_001236649.1			3 0 i12-32o52-75i96-119o	159	9	Tme	122	277	3.15e-36
259	625	Escherichia coli Envira 10/1	NZ_AQFD01000021.1	13206	14120	-	WP_000908057.1			1 0 o234-256i	304	WP_001284199.1	2-158: TIGR03344 (VI_effect_Hcp1, type VI secretion system effector, Hcp1 family.)	Pos: LIPO(Sec/SPII) (Pr: 0.533)	0 0 o	160	43	WP_001236649.1			3 0 i12-32o52-75i96-119o	159	9	Tme	122	277	3.15e-36
260	626	Escherichia coli Envira 8/11	NZ_AQFC01000021.1	375991	376905	-	WP_000908057.1			1 0 o234-256i	304	WP_001284199.1	2-158: TIGR03344 (VI_effect_Hcp1, type VI secretion system effector, Hcp1 family.)	Pos: LIPO(Sec/SPII) (Pr: 0.533)	0 0 o	160	43	WP_001236649.1			3 0 i12-32o52-75i96-119o	159	9	Tme	122	277	3.15e-36
261	627	Escherichia coli Jurua 18/11	NZ_AQFB01000012.1	12256	13170	-	WP_000908052.1			1 0 o234-256i	304	WP_001284199.1	2-158: TIGR03344 (VI_effect_Hcp1, type VI secretion system effector, Hcp1 family.)	Pos: LIPO(Sec/SPII) (Pr: 0.533)	0 0 o	160	43	WP_001236649.1			3 0 i12-32o52-75i96-119o	159	9	Tme	122	277	3.74e-36
262	628	Escherichia coli Jurua 20/10	NZ_AQFA01000026.1	11239	12153	-	WP_000908057.1			1 0 o234-256i	304	WP_001284199.1	2-158: TIGR03344 (VI_effect_Hcp1, type VI secretion system effector, Hcp1 family.)	Pos: LIPO(Sec/SPII) (Pr: 0.533)	0 0 o	160	43	WP_001236649.1			3 0 i12-32o52-75i96-119o	159	9	Tme	122	277	3.15e-36
263	629	Escherichia coli MP020940.1	NZ_AQEZ01000005.1	10474	11388	-	WP_000908052.1			1 0 o234-256i	304	WP_001284199.1	2-158: TIGR03344 (VI_effect_Hcp1, type VI secretion system effector, Hcp1 family.)	Pos: LIPO(Sec/SPII) (Pr: 0.533)	0 0 o	160	43	WP_001236649.1			3 0 i12-32o52-75i96-119o	159	9	Tme	122	277	3.74e-36
264	630	Escherichia coli P0301867.1	NZ_AQEQ01000015.1	13589	14503	-	WP_000908057.1			1 0 o234-256i	304	WP_001284199.1	2-158: TIGR03344 (VI_effect_Hcp1, type VI secretion system effector, Hcp1 family.)	Pos: LIPO(Sec/SPII) (Pr: 0.533)	0 0 o	160	43	WP_024204628.1			3 0 i12-33o53-75i96-119o	159	9	Tme	122	277	3.15e-36
265	631	Escherichia coli 2850750	NZ_AQDO01000051.1	10599	11513	-	WP_000908057.1			1 0 o234-256i	304	WP_001284199.1	2-158: TIGR03344 (VI_effect_Hcp1, type VI secretion system effector, Hcp1 family.)	Pos: LIPO(Sec/SPII) (Pr: 0.533)	0 0 o	160	43	WP_001236649.1			3 0 i12-32o52-75i96-119o	159	9	Tme	122	277	3.15e-36
266	632	Escherichia coli 2853500	NZ_AQDM01000061.1	10406	11320	-	WP_000908057.1			1 0 o234-256i	304	WP_001284199.1	2-158: TIGR03344 (VI_effect_Hcp1, type VI secretion system effector, Hcp1 family.)	Pos: LIPO(Sec/SPII) (Pr: 0.533)	0 0 o	160	43	WP_001236649.1			3 0 i12-32o52-75i96-119o	159	9	Tme	122	277	3.15e-36
267	633	Escherichia coli 2848050	NZ_AQDQ01000012.1	10652	11566	-	WP_000908057.1			1 0 o234-256i	304	WP_001716255.1	2-158: TIGR03344 (VI_effect_Hcp1, type VI secretion system effector, Hcp1 family.)	Pos: LIPO(Sec/SPII) (Pr: 0.533)	0 0 o	160	43	WP_001236649.1			3 0 i12-32o52-75i96-119o	159	9	Tme	122	277	3.15e-36
268	634	Escherichia coli 2756500	NZ_AQDY01000087.1	10660	11574	-	WP_000908057.1			1 0 o234-256i	304	WP_001284199.1	2-158: TIGR03344 (VI_effect_Hcp1, type VI secretion system effector, Hcp1 family.)	Pos: LIPO(Sec/SPII) (Pr: 0.533)	0 0 o	160	43	WP_001236649.1			3 0 i12-32o52-75i96-119o	159	9	Tme	122	277	3.15e-36
269	635	Escherichia coli 2845350	NZ_AQDS01000047.1	10147	11061	-	WP_000908052.1			1 0 o234-256i	304	WP_001284199.1	2-158: TIGR03344 (VI_effect_Hcp1, type VI secretion system effector, Hcp1 family.)	Pos: LIPO(Sec/SPII) (Pr: 0.533)	0 0 o	160	43	WP_024171240.1			3 0 i12-32o52-75i96-119o	159	9	Tme	122	277	3.74e-36
270	638	Escherichia coli BCE001_MS16	NZ_AQFK01000006.1	14063	14977	-	WP_000908057.1			1 0 o234-256i	304	WP_001284199.1	2-158: TIGR03344 (VI_effect_Hcp1, type VI secretion system effector, Hcp1 family.)	Pos: LIPO(Sec/SPII) (Pr: 0.533)	0 0 o	160	43	WP_001236649.1			3 0 i12-32o52-75i96-119o	159	9	Tme	122	277	3.15e-36
271	641	Escherichia coli 2788150	NZ_AQDT01000006.1	10395	11309	-	WP_000908058.1			1 0 o234-256i	304	WP_001284199.1	2-158: TIGR03344 (VI_effect_Hcp1, type VI secretion system effector, Hcp1 family.)	Pos: LIPO(Sec/SPII) (Pr: 0.533)	0 0 o	160	43	WP_001236649.1			3 0 i12-32o52-75i96-119o	159	9	Tme	122	277	3.22e-36
272	642	Escherichia coli 2770900	NZ_AQDW01000004.1	10373	11287	-	WP_000908057.1			1 0 o234-256i	304	WP_001284199.1	2-158: TIGR03344 (VI_effect_Hcp1, type VI secretion system effector, Hcp1 family.)	Pos: LIPO(Sec/SPII) (Pr: 0.533)	0 0 o	160	43	WP_001236649.1			3 0 i12-32o52-75i96-119o	159	9	Tme	122	277	3.15e-36
273	643	Escherichia coli P0301867.4	NZ_APYV01000054.1	10392	11306	-	WP_000908057.1			1 0 o234-256i	304	WP_001284199.1	2-158: TIGR03344 (VI_effect_Hcp1, type VI secretion system effector, Hcp1 family.)	Pos: LIPO(Sec/SPII) (Pr: 0.533)	0 0 o	160	43	WP_024204628.1			3 0 i12-33o53-75i96-119o	159	9	Tme	122	277	3.15e-36
274	644	Escherichia coli P0301867.2	NZ_APZU01000015.1	188887	189801	+	WP_000908057.1			1 0 o234-256i	304	WP_001284199.1	2-158: TIGR03344 (VI_effect_Hcp1, type VI secretion system effector, Hcp1 family.)	Pos: LIPO(Sec/SPII) (Pr: 0.533)	0 0 o	160	43	WP_024204628.1			3 0 i12-33o53-75i96-119o	159	9	Tme	122	277	3.15e-36
275	645	Escherichia coli 2729250	NZ_AQEC01000004.1	10393	11307	-	WP_000908057.1			1 0 o234-256i	304	WP_001284199.1	2-158: TIGR03344 (VI_effect_Hcp1, type VI secretion system effector, Hcp1 family.)	Pos: LIPO(Sec/SPII) (Pr: 0.533)	0 0 o	160	43	WP_001236649.1			3 0 i12-32o52-75i96-119o	159	9	Tme	122	277	3.15e-36
276	646	Escherichia coli 2735000	NZ_AQGH01000003.1	10708	11622	-	WP_001704388.1			1 0 o234-256i	304	WP_001284199.1	2-158: TIGR03344 (VI_effect_Hcp1, type VI secretion system effector, Hcp1 family.)	Pos: LIPO(Sec/SPII) (Pr: 0.533)	0 0 o	160	43	WP_001236649.1			3 0 i12-32o52-75i96-119o	159	9	Tme	122	277	2.78e-36
277	647	Escherichia coli 174900	NZ_AQGI01000033.1	11457	12371	-	WP_000908052.1			1 0 o234-256i	304	WP_001284199.1	2-158: TIGR03344 (VI_effect_Hcp1, type VI secretion system effector, Hcp1 family.)	Pos: LIPO(Sec/SPII) (Pr: 0.533)	0 0 o	160	43	WP_001236649.1			3 0 i12-32o52-75i96-119o	159	9	Tme	122	277	3.74e-36
278	648	Escherichia coli 199900.1	NZ_AQEF01000059.1	10109	11023	-	WP_000908052.1			1 0 o234-256i	304	WP_001284199.1	2-158: TIGR03344 (VI_effect_Hcp1, type VI secretion system effector, Hcp1 family.)	Pos: LIPO(Sec/SPII) (Pr: 0.533)	0 0 o	160	43	WP_001236649.1			3 0 i12-32o52-75i96-119o	159	9	Tme	122	277	3.74e-36
279	649	Escherichia coli 2726950	NZ_AQED01000075.1	10110	11024	-	WP_000908066.1			1 0 o234-256i	304	WP_001284199.1	2-158: TIGR03344 (VI_effect_Hcp1, type VI secretion system effector, Hcp1 family.)	Pos: LIPO(Sec/SPII) (Pr: 0.533)	0 0 o	160	43	WP_024168913.1			2 Y n10-21c26/27o50-75i96-119o	159	9	Tme	122	277	2.63e-36
280	650	Escherichia coli P0298942.1	NZ_AQET01000017.1	13514	14428	-	WP_000908052.1			1 0 o234-256i	304	WP_001284199.1	2-158: TIGR03344 (VI_effect_Hcp1, type VI secretion system effector, Hcp1 family.)	Pos: LIPO(Sec/SPII) (Pr: 0.533)	0 0 o	160	43	WP_024169936.1			3 0 i12-32o52-75i96-119o	159	9	Tme	122	277	3.74e-36
281	656	Escherichia coli 2730350	NZ_APXD01000005.1	10087	11001	-	WP_000908057.1			1 0 o234-256i	304	WP_001284199.1	2-158: TIGR03344 (VI_effect_Hcp1, type VI secretion system effector, Hcp1 family.)	Pos: LIPO(Sec/SPII) (Pr: 0.533)	0 0 o	160	43	WP_001236652.1			3 0 i12-32o52-75i96-119o	159	9	Tme	122	277	3.15e-36
282	661	Escherichia coli MP021561.3	NZ_APXP01000089.1	12620	13534	-	WP_000908057.1			1 0 o234-256i	304	WP_001284199.1	2-158: TIGR03344 (VI_effect_Hcp1, type VI secretion system effector, Hcp1 family.)	Pos: LIPO(Sec/SPII) (Pr: 0.533)	0 0 o	160	43	WP_001236649.1			3 0 i12-32o52-75i96-119o	159	9	Tme	122	277	3.15e-36
283	662	Escherichia coli 2860650	NZ_APXG01000078.1	10503	11417	-	WP_000908057.1			1 0 o234-256i	304	WP_001284199.1	2-158: TIGR03344 (VI_effect_Hcp1, type VI secretion system effector, Hcp1 family.)	Pos: LIPO(Sec/SPII) (Pr: 0.533)	0 0 o	160	43	WP_001236649.1			3 0 i12-32o52-75i96-119o	159	9	Tme	122	277	3.15e-36
284	663	Escherichia coli 2862600	NZ_APXH01000032.1	9834	10748	-	WP_000908052.1			1 0 o234-256i	304	WP_001284199.1	2-158: TIGR03344 (VI_effect_Hcp1, type VI secretion system effector, Hcp1 family.)	Pos: LIPO(Sec/SPII) (Pr: 0.533)	0 0 o	160	43	WP_024169936.1			3 0 i12-32o52-75i96-119o	159	9	Tme	122	277	3.74e-36
285	664	Escherichia coli 2866350	NZ_APXJ01000043.1	11434	12348	-	WP_000908057.1			1 0 o234-256i	304	WP_001284199.1	2-158: TIGR03344 (VI_effect_Hcp1, type VI secretion system effector, Hcp1 family.)	Pos: LIPO(Sec/SPII) (Pr: 0.533)	0 0 o	160	43	WP_001236649.1			3 0 i12-32o52-75i96-119o	159	9	Tme	122	277	3.15e-36
286	665	Escherichia coli P0298942.10	NZ_APXQ01000044.1	10162	11076	-	WP_000908052.1			1 0 o234-256i	304	WP_001284199.1	2-158: TIGR03344 (VI_effect_Hcp1, type VI secretion system effector, Hcp1 family.)	Pos: LIPO(Sec/SPII) (Pr: 0.533)	0 0 o	160	43	WP_024169936.1			3 0 i12-32o52-75i96-119o	159	9	Tme	122	277	3.74e-36
287	666	Escherichia coli P0302293.2	NZ_AQEP01000002.1	13987	14901	-	WP_001532750.1			1 0 o234-256i	304	WP_001284199.1	2-158: TIGR03344 (VI_effect_Hcp1, type VI secretion system effector, Hcp1 family.)	Pos: LIPO(Sec/SPII) (Pr: 0.533)	0 0 o	160	43	WP_001236649.1			3 0 i12-32o52-75i96-119o	159	9	Tme	122	277	3.7e-36
288	667	Escherichia coli P0304816.1	NZ_AQEM01000026.1	13873	14787	-	WP_000908052.1			1 0 o234-256i	304	WP_001284199.1	2-158: TIGR03344 (VI_effect_Hcp1, type VI secretion system effector, Hcp1 family.)	Pos: LIPO(Sec/SPII) (Pr: 0.533)	0 0 o	160	43	WP_001236649.1			3 0 i12-32o52-75i96-119o	159	9	Tme	122	277	3.74e-36
289	668	Escherichia coli P0305260.1	NZ_AQEL01000001.1	10799	11713	-	WP_001467978.1			1 0 o234-256i	304	WP_001284199.1	2-158: TIGR03344 (VI_effect_Hcp1, type VI secretion system effector, Hcp1 family.)	Pos: LIPO(Sec/SPII) (Pr: 0.533)	0 0 o	160	43	WP_001236645.1			3 0 i12-32o52-75i96-119o	159	9	Tme	122	277	1.6e-36
290	669	Escherichia coli p0305293.1	NZ_AQEK01000014.1	13957	14871	-	WP_000908057.1			1 0 o234-256i	304	WP_001284199.1	2-158: TIGR03344 (VI_effect_Hcp1, type VI secretion system effector, Hcp1 family.)	Pos: LIPO(Sec/SPII) (Pr: 0.533)	0 0 o	160	43	WP_001236649.1			3 0 i12-32o52-75i96-119o	159	9	Tme	122	277	3.15e-36
291	670	Escherichia coli 2726800	NZ_AQFE01000012.1	13202	14116	-	WP_000908058.1			1 0 o234-256i	304	WP_001284199.1	2-158: TIGR03344 (VI_effect_Hcp1, type VI secretion system effector, Hcp1 family.)	Pos: LIPO(Sec/SPII) (Pr: 0.533)	0 0 o	160	43	WP_001236649.1			3 0 i12-32o52-75i96-119o	159	9	Tme	122	277	3.22e-36
292	671	Escherichia coli P0299438.2	NZ_AQES01000001.1	13320	14234	-	WP_001467978.1			1 0 o234-256i	304	WP_001284199.1	2-158: TIGR03344 (VI_effect_Hcp1, type VI secretion system effector, Hcp1 family.)	Pos: LIPO(Sec/SPII) (Pr: 0.533)	0 0 o	160	43	WP_001236645.1			3 0 i12-32o52-75i96-119o	159	9	Tme	122	277	1.6e-36
293	672	Escherichia coli P0299917.1	NZ_AQER01000004.1	13628	14542	-	WP_000908052.1			1 0 o234-256i	304	WP_001284199.1	2-158: TIGR03344 (VI_effect_Hcp1, type VI secretion system effector, Hcp1 family.)	Pos: LIPO(Sec/SPII) (Pr: 0.533)	0 0 o	160	43	WP_001236649.1			3 0 i12-32o52-75i96-119o	159	9	Tme	122	277	3.74e-36
294	677	Escherichia coli P0302293.4	NZ_AQAC01000059.1	10396	11310	-	WP_001532750.1			1 0 o234-256i	304	WP_001284199.1	2-158: TIGR03344 (VI_effect_Hcp1, type VI secretion system effector, Hcp1 family.)	Pos: LIPO(Sec/SPII) (Pr: 0.533)	0 0 o	160	43	WP_001236649.1			3 0 i12-32o52-75i96-119o	159	9	Tme	122	277	3.7e-36
295	678	Escherichia coli P0302293.3	NZ_AQAB01000005.1	10394	11308	-	WP_001532750.1			1 0 o234-256i	304	WP_001284199.1	2-158: TIGR03344 (VI_effect_Hcp1, type VI secretion system effector, Hcp1 family.)	Pos: LIPO(Sec/SPII) (Pr: 0.533)	0 0 o	160	43	WP_001236649.1			3 0 i12-32o52-75i96-119o	159	9	Tme	122	277	3.7e-36
296	679	Escherichia coli P0305260.9	NZ_AQBS01000005.1	9988	10902	-	WP_001467978.1			1 0 o234-256i	304	WP_001284199.1	2-158: TIGR03344 (VI_effect_Hcp1, type VI secretion system effector, Hcp1 family.)	Pos: LIPO(Sec/SPII) (Pr: 0.533)	0 0 o	160	43	WP_001236645.1			3 0 i12-32o52-75i96-119o	159	9	Tme	122	277	1.6e-36
297	680	Escherichia coli 2854350	NZ_APZL01000078.1	10337	11251	-	WP_000908058.1			1 0 o234-256i	304	WP_001284199.1	2-158: TIGR03344 (VI_effect_Hcp1, type VI secretion system effector, Hcp1 family.)	Pos: LIPO(Sec/SPII) (Pr: 0.533)	0 0 o	160	43	WP_001236649.1			3 0 i12-32o52-75i96-119o	159	9	Tme	122	277	3.22e-36
298	682	Escherichia coli 179100	NZ_APZJ01000009.1	10361	11275	-	WP_001503847.1			0 0 o	304	WP_001284199.1	2-158: TIGR03344 (VI_effect_Hcp1, type VI secretion system effector, Hcp1 family.)	Pos: LIPO(Sec/SPII) (Pr: 0.533)	0 0 o	160	43	WP_001236649.1			3 0 i12-32o52-75i96-119o	159	9	Tme	122	277	2.44e-36
299	683	Escherichia coli 2733950	NZ_APZK01000071.1	10158	11072	-	WP_000908052.1			1 0 o234-256i	304	WP_001284199.1	2-158: TIGR03344 (VI_effect_Hcp1, type VI secretion system effector, Hcp1 family.)	Pos: LIPO(Sec/SPII) (Pr: 0.533)	0 0 o	160	43	WP_024169936.1			3 0 i12-32o52-75i96-119o	159	9	Tme	122	277	3.74e-36
300	684	Escherichia coli P0302293.6	NZ_AQAD01000005.1	10112	11026	-	WP_001532750.1			1 0 o234-256i	304	WP_001284199.1	2-158: TIGR03344 (VI_effect_Hcp1, type VI secretion system effector, Hcp1 family.)	Pos: LIPO(Sec/SPII) (Pr: 0.533)	0 0 o	160	43	WP_001236649.1			3 0 i12-32o52-75i96-119o	159	9	Tme	122	277	3.7e-36
301	685	Escherichia coli P0302293.8	NZ_AQAE01000047.1	10478	11392	-	WP_001571159.1			1 0 o234-256i	304	WP_001284199.1	2-158: TIGR03344 (VI_effect_Hcp1, type VI secretion system effector, Hcp1 family.)	Pos: LIPO(Sec/SPII) (Pr: 0.533)	0 0 o	160	43	WP_001236649.1			3 0 i12-32o52-75i96-119o	159	9	Tme	122	277	3.51e-36
302	686	Escherichia coli P0299438.11	NZ_APYB01000004.1	10317	11231	-	WP_001460466.1			1 0 o234-256i	304	WP_001284199.1	2-158: TIGR03344 (VI_effect_Hcp1, type VI secretion system effector, Hcp1 family.)	Pos: LIPO(Sec/SPII) (Pr: 0.533)	0 0 o	160	43	WP_024203035.1			3 0 i12-32o52-75i96-119o	159	9	Tme	122	277	4.86e-35
303	687	Escherichia coli P0299438.3	NZ_APYC01000004.1	10749	11663	-	WP_001460466.1			1 0 o234-256i	304	WP_001284199.1	2-158: TIGR03344 (VI_effect_Hcp1, type VI secretion system effector, Hcp1 family.)	Pos: LIPO(Sec/SPII) (Pr: 0.533)	0 0 o	160	43	WP_024203035.1			3 0 i12-32o52-75i96-119o	159	9	Tme	122	277	4.86e-35
304	688	Escherichia coli P0299438.5	NZ_APYE01000004.1	10572	11486	-	WP_001460466.1			1 0 o234-256i	304	WP_001284199.1	2-158: TIGR03344 (VI_effect_Hcp1, type VI secretion system effector, Hcp1 family.)	Pos: LIPO(Sec/SPII) (Pr: 0.533)	0 0 o	160	43	WP_024203035.1			3 0 i12-32o52-75i96-119o	159	9	Tme	122	277	4.86e-35
305	689	Escherichia coli P0298942.4	NZ_APZP01000077.1	10184	11098	-	WP_000908052.1			1 0 o234-256i	304	WP_001284199.1	2-158: TIGR03344 (VI_effect_Hcp1, type VI secretion system effector, Hcp1 family.)	Pos: LIPO(Sec/SPII) (Pr: 0.533)	0 0 o	160	43	WP_024169936.1			3 0 i12-32o52-75i96-119o	159	9	Tme	122	277	3.74e-36
306	690	Escherichia coli P0299483.2	NZ_APZR01000037.1	10092	11006	-	WP_000908057.1			1 0 o234-256i	304	WP_001284199.1	2-158: TIGR03344 (VI_effect_Hcp1, type VI secretion system effector, Hcp1 family.)	Pos: LIPO(Sec/SPII) (Pr: 0.533)	0 0 o	160	43	WP_001236649.1			3 0 i12-32o52-75i96-119o	159	9	Tme	122	277	3.15e-36
307	691	Escherichia coli P0299483.3	NZ_APZS01000055.1	10179	11093	-	WP_000908057.1			1 0 o234-256i	304	WP_001284199.1	2-158: TIGR03344 (VI_effect_Hcp1, type VI secretion system effector, Hcp1 family.)	Pos: LIPO(Sec/SPII) (Pr: 0.533)	0 0 o	160	43	WP_001236649.1			3 0 i12-32o52-75i96-119o	159	9	Tme	122	277	3.15e-36
308	692	Escherichia coli P02997067.6	NZ_APYJ01000121.1	10602	11516	-	WP_000908052.1			1 0 o234-256i	304	WP_001284199.1	2-158: TIGR03344 (VI_effect_Hcp1, type VI secretion system effector, Hcp1 family.)	Pos: LIPO(Sec/SPII) (Pr: 0.533)	0 0 o	160	43	WP_001236649.1			3 0 i12-32o52-75i96-119o	159	9	Tme	122	277	3.74e-36
309	693	Escherichia coli P0299917.10	NZ_APYK01000100.1	10488	11402	-	WP_000908057.1			1 0 o234-256i	304	WP_001284199.1	2-158: TIGR03344 (VI_effect_Hcp1, type VI secretion system effector, Hcp1 family.)	Pos: LIPO(Sec/SPII) (Pr: 0.533)	0 0 o	160	43	WP_001236649.1			3 0 i12-32o52-75i96-119o	159	9	Tme	122	277	3.15e-36
310	694	Escherichia coli P0299917.2	NZ_APYL01000004.1	10437	11351	-	WP_000908057.1			1 0 o234-256i	304	WP_001284199.1	2-158: TIGR03344 (VI_effect_Hcp1, type VI secretion system effector, Hcp1 family.)	Pos: LIPO(Sec/SPII) (Pr: 0.533)	0 0 o	160	43	WP_001236649.1			3 0 i12-32o52-75i96-119o	159	9	Tme	122	277	3.15e-36
311	695	Escherichia coli P0299438.6	NZ_APYF01000005.1	10661	11575	-	WP_001460466.1			1 0 o234-256i	304	WP_001284199.1	2-158: TIGR03344 (VI_effect_Hcp1, type VI secretion system effector, Hcp1 family.)	Pos: LIPO(Sec/SPII) (Pr: 0.533)	0 0 o	160	43	WP_024203035.1			3 0 i12-32o52-75i96-119o	159	9	Tme	122	277	4.86e-35
312	696	Escherichia coli P0299438.7	NZ_APYG01000040.1	10813	11727	-	WP_001460466.1			1 0 o234-256i	304	WP_001284199.1	2-158: TIGR03344 (VI_effect_Hcp1, type VI secretion system effector, Hcp1 family.)	Pos: LIPO(Sec/SPII) (Pr: 0.533)	0 0 o	160	43	WP_024203035.1			3 0 i12-32o52-75i96-119o	159	9	Tme	122	277	4.86e-35
313	697	Escherichia coli P0299438.8	NZ_APYH01000041.1	10686	11600	-	WP_001460466.1			1 0 o234-256i	304	WP_001284199.1	2-158: TIGR03344 (VI_effect_Hcp1, type VI secretion system effector, Hcp1 family.)	Pos: LIPO(Sec/SPII) (Pr: 0.533)	0 0 o	160	43	WP_024203035.1			3 0 i12-32o52-75i96-119o	159	9	Tme	122	277	4.86e-35
314	698	Escherichia coli P0299438.9	NZ_APYI01000005.1	9894	10808	-	WP_001467978.1			1 0 o234-256i	304	WP_001284199.1	2-158: TIGR03344 (VI_effect_Hcp1, type VI secretion system effector, Hcp1 family.)	Pos: LIPO(Sec/SPII) (Pr: 0.533)	0 0 o	160	43	WP_001236645.1			3 0 i12-32o52-75i96-119o	159	9	Tme	122	277	1.6e-36
315	699	Escherichia coli P0299917.4	NZ_APYN01000005.1	10430	11344	-	WP_000908057.1			1 0 o234-256i	304	WP_001284199.1	2-158: TIGR03344 (VI_effect_Hcp1, type VI secretion system effector, Hcp1 family.)	Pos: LIPO(Sec/SPII) (Pr: 0.533)	0 0 o	160	43	WP_001236649.1			3 0 i12-32o52-75i96-119o	159	9	Tme	122	277	3.15e-36
316	700	Escherichia coli P0299917.5	NZ_APYO01000005.1	10411	11325	-	WP_000908057.1			1 0 o234-256i	304	WP_001284199.1	2-158: TIGR03344 (VI_effect_Hcp1, type VI secretion system effector, Hcp1 family.)	Pos: LIPO(Sec/SPII) (Pr: 0.533)	0 0 o	160	43	WP_001236649.1			3 0 i12-32o52-75i96-119o	159	9	Tme	122	277	3.15e-36
317	701	Escherichia coli P0299917.6	NZ_APYP01000005.1	10113	11027	-	WP_000908057.1			1 0 o234-256i	304	WP_001284199.1	2-158: TIGR03344 (VI_effect_Hcp1, type VI secretion system effector, Hcp1 family.)	Pos: LIPO(Sec/SPII) (Pr: 0.533)	0 0 o	160	43	WP_001236649.1			3 0 i12-32o52-75i96-119o	159	9	Tme	122	277	3.15e-36
318	702	Escherichia coli P0299917.7	NZ_APYQ01000019.1	10659	11573	-	WP_000908057.1			1 0 o234-256i	304	WP_001284199.1	2-158: TIGR03344 (VI_effect_Hcp1, type VI secretion system effector, Hcp1 family.)	Pos: LIPO(Sec/SPII) (Pr: 0.533)	0 0 o	160	43	WP_001236649.1			3 0 i12-32o52-75i96-119o	159	9	Tme	122	277	3.15e-36
319	703	Escherichia coli P0298942.15	NZ_APXU01000087.1	10310	11224	-	WP_000908052.1			1 0 o234-256i	304	WP_001284199.1	2-158: TIGR03344 (VI_effect_Hcp1, type VI secretion system effector, Hcp1 family.)	Pos: LIPO(Sec/SPII) (Pr: 0.533)	0 0 o	160	43	WP_024169936.1			3 0 i12-32o52-75i96-119o	159	9	Tme	122	277	3.74e-36
320	705	Escherichia coli P0298942.6	NZ_APXW01000064.1	10309	11223	-	WP_001454628.1			1 0 o234-256i	304	WP_001284199.1	2-158: TIGR03344 (VI_effect_Hcp1, type VI secretion system effector, Hcp1 family.)	Pos: LIPO(Sec/SPII) (Pr: 0.533)	0 0 o	160	43	WP_024169936.1			3 0 i12-32o52-75i96-119o	159	9	Tme	122	277	2.69e-36
321	706	Escherichia coli P0298942.3	NZ_APZO01000006.1	10262	11176	-	WP_000908052.1			1 0 o234-256i	304	WP_001284199.1	2-158: TIGR03344 (VI_effect_Hcp1, type VI secretion system effector, Hcp1 family.)	Pos: LIPO(Sec/SPII) (Pr: 0.533)	0 0 o	160	43	WP_024169936.1			3 0 i12-32o52-75i96-119o	159	9	Tme	122	277	3.74e-36
322	707	Escherichia coli P0299483.1	NZ_APZQ01000010.1	10283	11197	-	WP_000908057.1			1 0 o234-256i	304	WP_001284199.1	2-158: TIGR03344 (VI_effect_Hcp1, type VI secretion system effector, Hcp1 family.)	Pos: LIPO(Sec/SPII) (Pr: 0.533)	0 0 o	160	43	WP_001236649.1			3 0 i12-32o52-75i96-119o	159	9	Tme	122	277	3.15e-36
323	708	Escherichia coli p0305293.14	NZ_APZZ01000069.1	10270	11184	-	WP_001552407.1			1 0 o234-256i	304	WP_001284199.1	2-158: TIGR03344 (VI_effect_Hcp1, type VI secretion system effector, Hcp1 family.)	Pos: LIPO(Sec/SPII) (Pr: 0.533)	0 0 o	160	43	WP_001236649.1			3 0 i12-32o52-75i96-119o	159	9	Tme	122	277	1.97e-35
324	709	Escherichia coli P0299917.9	NZ_APYS01000109.1	10585	11499	-	WP_000908057.1			1 0 o234-256i	304	WP_001284199.1	2-158: TIGR03344 (VI_effect_Hcp1, type VI secretion system effector, Hcp1 family.)	Pos: LIPO(Sec/SPII) (Pr: 0.533)	0 0 o	160	43	WP_001236649.1			3 0 i12-32o52-75i96-119o	159	9	Tme	122	277	3.15e-36
325	710	Escherichia coli P0301867.11	NZ_APYT01000005.1	10169	11083	-	WP_000908057.1			1 0 o234-256i	304	WP_001284199.1	2-158: TIGR03344 (VI_effect_Hcp1, type VI secretion system effector, Hcp1 family.)	Pos: LIPO(Sec/SPII) (Pr: 0.533)	0 0 o	160	43	WP_024204628.1			3 0 i12-33o53-75i96-119o	159	9	Tme	122	277	3.15e-36
326	711	Escherichia coli P0298942.7	NZ_APXX01000004.1	10165	11079	-	WP_000908052.1			1 0 o234-256i	304	WP_001284199.1	2-158: TIGR03344 (VI_effect_Hcp1, type VI secretion system effector, Hcp1 family.)	Pos: LIPO(Sec/SPII) (Pr: 0.533)	0 0 o	160	43	WP_024169936.1			3 0 i12-32o52-75i96-119o	159	9	Tme	122	277	3.74e-36
327	712	Escherichia coli P0302308.11	NZ_APZA01000005.1	10390	11304	-	WP_000908057.1			1 0 o234-256i	304	WP_001284199.1	2-158: TIGR03344 (VI_effect_Hcp1, type VI secretion system effector, Hcp1 family.)	Pos: LIPO(Sec/SPII) (Pr: 0.533)	0 0 o	160	43	WP_001236649.1			3 0 i12-32o52-75i96-119o	159	9	Tme	122	277	3.15e-36
328	713	Escherichia coli P0301867.13	NZ_APZT01000004.1	10482	11396	-	WP_000908057.1			1 0 o234-256i	304	WP_001284199.1	2-158: TIGR03344 (VI_effect_Hcp1, type VI secretion system effector, Hcp1 family.)	Pos: LIPO(Sec/SPII) (Pr: 0.533)	0 0 o	160	43	WP_024204628.1			3 0 i12-33o53-75i96-119o	159	9	Tme	122	277	3.15e-36
329	715	Escherichia coli P0302293.7	NZ_APZW01000033.1	10223	11137	-	WP_001532750.1			1 0 o234-256i	304	WP_001284199.1	2-158: TIGR03344 (VI_effect_Hcp1, type VI secretion system effector, Hcp1 family.)	Pos: LIPO(Sec/SPII) (Pr: 0.533)	0 0 o	160	43	WP_001236649.1			3 0 i12-32o52-75i96-119o	159	9	Tme	122	277	3.7e-36
330	717	Escherichia coli P0305260.2	NZ_APZY01000034.1	10157	11071	-	WP_001547219.1			1 0 o234-256i	304	WP_001284199.1	2-158: TIGR03344 (VI_effect_Hcp1, type VI secretion system effector, Hcp1 family.)	Pos: LIPO(Sec/SPII) (Pr: 0.533)	0 0 o	160	43	WP_001236645.1			3 0 i12-32o52-75i96-119o	159	9	Tme	122	277	1.07e-35
331	718	Escherichia coli P0298942.11	NZ_APXR01000070.1	10780	11694	-	WP_000908052.1			1 0 o234-256i	304	WP_001284199.1	2-158: TIGR03344 (VI_effect_Hcp1, type VI secretion system effector, Hcp1 family.)	Pos: LIPO(Sec/SPII) (Pr: 0.533)	0 0 o	160	43	WP_024169936.1			3 0 i12-32o52-75i96-119o	159	9	Tme	122	277	3.74e-36
332	719	Escherichia coli P0302308.2	NZ_APZE01000003.1	10378	11292	-	WP_000908057.1			1 0 o234-256i	304	WP_001284199.1	2-158: TIGR03344 (VI_effect_Hcp1, type VI secretion system effector, Hcp1 family.)	Pos: LIPO(Sec/SPII) (Pr: 0.533)	0 0 o	160	43	WP_001236649.1			3 0 i12-32o52-75i96-119o	159	9	Tme	122	277	3.15e-36
333	720	Escherichia coli P0302308.3	NZ_APZF01000067.1	10528	11442	-	WP_000908057.1			1 0 o234-256i	304	WP_001284199.1	2-158: TIGR03344 (VI_effect_Hcp1, type VI secretion system effector, Hcp1 family.)	Pos: LIPO(Sec/SPII) (Pr: 0.533)	0 0 o	160	43	WP_001236649.1			3 0 i12-32o52-75i96-119o	159	9	Tme	122	277	3.15e-36
334	722	Escherichia coli P0302308.5	NZ_APZH01000063.1	10394	11308	-	WP_000908057.1			1 0 o234-256i	304	WP_001284199.1	2-158: TIGR03344 (VI_effect_Hcp1, type VI secretion system effector, Hcp1 family.)	Pos: LIPO(Sec/SPII) (Pr: 0.533)	0 0 o	160	43	WP_001236649.1			3 0 i12-32o52-75i96-119o	159	9	Tme	122	277	3.15e-36
335	723	Escherichia coli P0304816.6	NZ_AQBD01000093.1	10108	11022	-	WP_000908052.1			1 0 o234-256i	304	WP_001284199.1	2-158: TIGR03344 (VI_effect_Hcp1, type VI secretion system effector, Hcp1 family.)	Pos: LIPO(Sec/SPII) (Pr: 0.533)	0 0 o	160	43	WP_001236649.1			3 0 i12-32o52-75i96-119o	159	9	Tme	122	277	3.74e-36
336	724	Escherichia coli P0304816.7	NZ_AQBE01000002.1	10467	11381	-	WP_000908052.1			1 0 o234-256i	304	WP_001284199.1	2-158: TIGR03344 (VI_effect_Hcp1, type VI secretion system effector, Hcp1 family.)	Pos: LIPO(Sec/SPII) (Pr: 0.533)	0 0 o	160	43	WP_001236649.1			3 0 i12-32o52-75i96-119o	159	9	Tme	122	277	3.74e-36
337	725	Escherichia coli P0304816.8	NZ_AQBF01000002.1	10534	11448	-	WP_000908052.1			1 0 o234-256i	304	WP_001284199.1	2-158: TIGR03344 (VI_effect_Hcp1, type VI secretion system effector, Hcp1 family.)	Pos: LIPO(Sec/SPII) (Pr: 0.533)	0 0 o	160	43	WP_001236649.1			3 0 i12-32o52-75i96-119o	159	9	Tme	122	277	3.74e-36
338	726	Escherichia coli P0304816.9	NZ_AQBG01000004.1	10394	11308	-	WP_000908052.1			1 0 o234-256i	304	WP_001284199.1	2-158: TIGR03344 (VI_effect_Hcp1, type VI secretion system effector, Hcp1 family.)	Pos: LIPO(Sec/SPII) (Pr: 0.533)	0 0 o	160	43	WP_001236649.1			3 0 i12-32o52-75i96-119o	159	9	Tme	122	277	3.74e-36
339	727	Escherichia coli P0305260.10	NZ_AQBH01000005.1	10177	11091	-	WP_001467978.1			1 0 o234-256i	304	WP_001284199.1	2-158: TIGR03344 (VI_effect_Hcp1, type VI secretion system effector, Hcp1 family.)	Pos: LIPO(Sec/SPII) (Pr: 0.533)	0 0 o	160	43	WP_001236645.1			3 0 i12-32o52-75i96-119o	159	9	Tme	122	277	1.6e-36
340	728	Escherichia coli P0305260.11	NZ_AQBI01000006.1	10315	11229	-	WP_001467978.1			1 0 o234-256i	304	WP_001284199.1	2-158: TIGR03344 (VI_effect_Hcp1, type VI secretion system effector, Hcp1 family.)	Pos: LIPO(Sec/SPII) (Pr: 0.533)	0 0 o	160	43	WP_001236645.1			3 0 i12-32o52-75i96-119o	159	9	Tme	122	277	1.6e-36
341	729	Escherichia coli P0305260.12	NZ_AQBJ01000004.1	10229	11143	-	WP_001467978.1			1 0 o234-256i	304	WP_001284199.1	2-158: TIGR03344 (VI_effect_Hcp1, type VI secretion system effector, Hcp1 family.)	Pos: LIPO(Sec/SPII) (Pr: 0.533)	0 0 o	160	43	WP_001236645.1			3 0 i12-32o52-75i96-119o	159	9	Tme	122	277	1.6e-36
342	730	Escherichia coli P0305260.13	NZ_AQBK01000003.1	10290	11204	-	WP_001467978.1			1 0 o234-256i	304	WP_001284199.1	2-158: TIGR03344 (VI_effect_Hcp1, type VI secretion system effector, Hcp1 family.)	Pos: LIPO(Sec/SPII) (Pr: 0.533)	0 0 o	160	43	WP_001236645.1			3 0 i12-32o52-75i96-119o	159	9	Tme	122	277	1.6e-36
343	731	Escherichia coli P0305260.15	NZ_AQBL01000004.1	10227	11141	-	WP_001467978.1			1 0 o234-256i	304	WP_001284199.1	2-158: TIGR03344 (VI_effect_Hcp1, type VI secretion system effector, Hcp1 family.)	Pos: LIPO(Sec/SPII) (Pr: 0.533)	0 0 o	160	43	WP_001236645.1			3 0 i12-32o52-75i96-119o	159	9	Tme	122	277	1.6e-36
344	732	Escherichia coli P0305260.3	NZ_AQBM01000004.1	10171	11085	-	WP_001467978.1			1 0 o234-256i	304	WP_001284199.1	2-158: TIGR03344 (VI_effect_Hcp1, type VI secretion system effector, Hcp1 family.)	Pos: LIPO(Sec/SPII) (Pr: 0.533)	0 0 o	160	43	WP_001236645.1			3 0 i12-32o52-75i96-119o	159	9	Tme	122	277	1.6e-36
345	733	Escherichia coli P0305260.4	NZ_AQBN01000003.1	10266	11180	-	WP_001467978.1			1 0 o234-256i	304	WP_001284199.1	2-158: TIGR03344 (VI_effect_Hcp1, type VI secretion system effector, Hcp1 family.)	Pos: LIPO(Sec/SPII) (Pr: 0.533)	0 0 o	160	43	WP_001236645.1			3 0 i12-32o52-75i96-119o	159	9	Tme	122	277	1.6e-36
346	734	Escherichia coli P0305260.5	NZ_AQBO01000004.1	10265	11179	-	WP_001467978.1			1 0 o234-256i	304	WP_001284199.1	2-158: TIGR03344 (VI_effect_Hcp1, type VI secretion system effector, Hcp1 family.)	Pos: LIPO(Sec/SPII) (Pr: 0.533)	0 0 o	160	43	WP_001236645.1			3 0 i12-32o52-75i96-119o	159	9	Tme	122	277	1.6e-36
347	735	Escherichia coli P0305260.6	NZ_AQBP01000004.1	10218	11132	-	WP_001467978.1			1 0 o234-256i	304	WP_001284199.1	2-158: TIGR03344 (VI_effect_Hcp1, type VI secretion system effector, Hcp1 family.)	Pos: LIPO(Sec/SPII) (Pr: 0.533)	0 0 o	160	43	WP_001236645.1			3 0 i12-32o52-75i96-119o	159	9	Tme	122	277	1.6e-36
348	736	Escherichia coli P0305260.7	NZ_AQBQ01000004.1	10179	11093	-	WP_001467978.1			1 0 o234-256i	304	WP_001284199.1	2-158: TIGR03344 (VI_effect_Hcp1, type VI secretion system effector, Hcp1 family.)	Pos: LIPO(Sec/SPII) (Pr: 0.533)	0 0 o	160	43	WP_001236645.1			3 0 i12-32o52-75i96-119o	159	9	Tme	122	277	1.6e-36
349	737	Escherichia coli P0305260.8	NZ_AQBR01000038.1	10123	11037	-	WP_001467978.1			1 0 o234-256i	304	WP_001284199.1	2-158: TIGR03344 (VI_effect_Hcp1, type VI secretion system effector, Hcp1 family.)	Pos: LIPO(Sec/SPII) (Pr: 0.533)	0 0 o	160	43	WP_001236645.1			3 0 i12-32o52-75i96-119o	159	9	Tme	122	277	1.6e-36
350	738	Escherichia coli P0302293.9	NZ_AQAF01000006.1	10674	11588	-	WP_001532750.1			1 0 o234-256i	304	WP_001284199.1	2-158: TIGR03344 (VI_effect_Hcp1, type VI secretion system effector, Hcp1 family.)	Pos: LIPO(Sec/SPII) (Pr: 0.533)	0 0 o	160	43	WP_001236649.1			3 0 i12-32o52-75i96-119o	159	9	Tme	122	277	3.7e-36
351	739	Escherichia coli P0304777.10	NZ_AQAG01000068.1	10516	11430	-	WP_000908052.1			1 0 o234-256i	304	WP_001284199.1	2-158: TIGR03344 (VI_effect_Hcp1, type VI secretion system effector, Hcp1 family.)	Pos: LIPO(Sec/SPII) (Pr: 0.533)	0 0 o	160	43	WP_001236649.1			3 0 i12-32o52-75i96-119o	159	9	Tme	122	277	3.74e-36
352	740	Escherichia coli P0304777.11	NZ_AQAH01000059.1	10391	11305	-	WP_000908052.1			1 0 o234-256i	304	WP_001284199.1	2-158: TIGR03344 (VI_effect_Hcp1, type VI secretion system effector, Hcp1 family.)	Pos: LIPO(Sec/SPII) (Pr: 0.533)	0 0 o	160	43	WP_001236649.1			3 0 i12-32o52-75i96-119o	159	9	Tme	122	277	3.74e-36
353	741	Escherichia coli P0304777.12	NZ_AQAI01000002.1	10391	11305	-	WP_000908052.1			1 0 o234-256i	304	WP_001284199.1	2-158: TIGR03344 (VI_effect_Hcp1, type VI secretion system effector, Hcp1 family.)	Pos: LIPO(Sec/SPII) (Pr: 0.533)	0 0 o	160	43	WP_001236649.1			3 0 i12-32o52-75i96-119o	159	9	Tme	122	277	3.74e-36
354	742	Escherichia coli P0304777.13	NZ_AQAJ01000004.1	10356	11270	-	WP_000908052.1			1 0 o234-256i	304	WP_001284199.1	2-158: TIGR03344 (VI_effect_Hcp1, type VI secretion system effector, Hcp1 family.)	Pos: LIPO(Sec/SPII) (Pr: 0.533)	0 0 o	160	43	WP_001236649.1			3 0 i12-32o52-75i96-119o	159	9	Tme	122	277	3.74e-36
355	743	Escherichia coli P0304777.14	NZ_AQAK01000059.1	12044	12958	-	WP_000908052.1			1 0 o234-256i	304	WP_001284199.1	2-158: TIGR03344 (VI_effect_Hcp1, type VI secretion system effector, Hcp1 family.)	Pos: LIPO(Sec/SPII) (Pr: 0.533)	0 0 o	160	43	WP_001236649.1			3 0 i12-32o52-75i96-119o	159	9	Tme	122	277	3.74e-36
356	744	Escherichia coli P0304777.15	NZ_AQAL01000070.1	10515	11429	-	WP_000908052.1			1 0 o234-256i	304	WP_001284199.1	2-158: TIGR03344 (VI_effect_Hcp1, type VI secretion system effector, Hcp1 family.)	Pos: LIPO(Sec/SPII) (Pr: 0.533)	0 0 o	160	43	WP_001236649.1			3 0 i12-32o52-75i96-119o	159	9	Tme	122	277	3.74e-36
357	745	Escherichia coli P0304777.3	NZ_AQAN01000070.1	10476	11390	-	WP_000908052.1			1 0 o234-256i	304	WP_001284199.1	2-158: TIGR03344 (VI_effect_Hcp1, type VI secretion system effector, Hcp1 family.)	Pos: LIPO(Sec/SPII) (Pr: 0.533)	0 0 o	160	43	WP_001236649.1			3 0 i12-32o52-75i96-119o	159	9	Tme	122	277	3.74e-36
358	746	Escherichia coli P0304777.4	NZ_AQAO01000002.1	10109	11023	-	WP_000908052.1			1 0 o234-256i	304	WP_001284199.1	2-158: TIGR03344 (VI_effect_Hcp1, type VI secretion system effector, Hcp1 family.)	Pos: LIPO(Sec/SPII) (Pr: 0.533)	0 0 o	160	43	WP_001236649.1			3 0 i12-32o52-75i96-119o	159	9	Tme	122	277	3.74e-36
359	747	Escherichia coli P0304777.7	NZ_AQAQ01000003.1	10108	11022	-	WP_000908052.1			1 0 o234-256i	304	WP_001284199.1	2-158: TIGR03344 (VI_effect_Hcp1, type VI secretion system effector, Hcp1 family.)	Pos: LIPO(Sec/SPII) (Pr: 0.533)	0 0 o	160	43	WP_001236649.1			3 0 i12-32o52-75i96-119o	159	9	Tme	122	277	3.74e-36
360	749	Escherichia coli P0304777.9	NZ_AQAS01000006.1	10391	11305	-	WP_000908052.1			1 0 o234-256i	304	WP_001284199.1	2-158: TIGR03344 (VI_effect_Hcp1, type VI secretion system effector, Hcp1 family.)	Pos: LIPO(Sec/SPII) (Pr: 0.533)	0 0 o	160	43	WP_001236649.1			3 0 i12-32o52-75i96-119o	159	9	Tme	122	277	3.74e-36
361	750	Escherichia coli P0304816.10	NZ_AQAT01000004.1	10481	11395	-	WP_000908052.1			1 0 o234-256i	304	WP_001284199.1	2-158: TIGR03344 (VI_effect_Hcp1, type VI secretion system effector, Hcp1 family.)	Pos: LIPO(Sec/SPII) (Pr: 0.533)	0 0 o	160	43	WP_001236649.1			3 0 i12-32o52-75i96-119o	159	9	Tme	122	277	3.74e-36
362	751	Escherichia coli P0304816.11	NZ_AQAU01000098.1	10396	11310	-	WP_000908052.1			1 0 o234-256i	304	WP_001284199.1	2-158: TIGR03344 (VI_effect_Hcp1, type VI secretion system effector, Hcp1 family.)	Pos: LIPO(Sec/SPII) (Pr: 0.533)	0 0 o	160	43	WP_001236649.1			3 0 i12-32o52-75i96-119o	159	9	Tme	122	277	3.74e-36
363	752	Escherichia coli P0304816.13	NZ_AQAW01000018.1	10453	11367	-	WP_000908052.1			1 0 o234-256i	304	WP_001284199.1	2-158: TIGR03344 (VI_effect_Hcp1, type VI secretion system effector, Hcp1 family.)	Pos: LIPO(Sec/SPII) (Pr: 0.533)	0 0 o	160	43	WP_001236649.1			3 0 i12-32o52-75i96-119o	159	9	Tme	122	277	3.74e-36
364	753	Escherichia coli P0304816.12	NZ_AQAV01000002.1	10398	11312	-	WP_000908052.1			1 0 o234-256i	304	WP_001284199.1	2-158: TIGR03344 (VI_effect_Hcp1, type VI secretion system effector, Hcp1 family.)	Pos: LIPO(Sec/SPII) (Pr: 0.533)	0 0 o	160	43	WP_001236649.1			3 0 i12-32o52-75i96-119o	159	9	Tme	122	277	3.74e-36
365	754	Escherichia coli P0304816.15	NZ_AQAY01000004.1	10100	11014	-	WP_000908052.1			1 0 o234-256i	304	WP_001284199.1	2-158: TIGR03344 (VI_effect_Hcp1, type VI secretion system effector, Hcp1 family.)	Pos: LIPO(Sec/SPII) (Pr: 0.533)	0 0 o	160	43	WP_001236649.1			3 0 i12-32o52-75i96-119o	159	9	Tme	122	277	3.74e-36
366	755	Escherichia coli P0304816.2	NZ_AQAZ01000095.1	10396	11310	-	WP_000908052.1			1 0 o234-256i	304	WP_001284199.1	2-158: TIGR03344 (VI_effect_Hcp1, type VI secretion system effector, Hcp1 family.)	Pos: LIPO(Sec/SPII) (Pr: 0.533)	0 0 o	160	43	WP_001236649.1			3 0 i12-32o52-75i96-119o	159	9	Tme	122	277	3.74e-36
367	756	Escherichia coli p0305293.10	NZ_AQBT01000091.1	10387	11301	-	WP_000908057.1			1 0 o234-256i	304	WP_001284199.1	2-158: TIGR03344 (VI_effect_Hcp1, type VI secretion system effector, Hcp1 family.)	Pos: LIPO(Sec/SPII) (Pr: 0.533)	0 0 o	160	43	WP_001236649.1			3 0 i12-32o52-75i96-119o	159	9	Tme	122	277	3.15e-36
368	758	Escherichia coli p0305293.12	NZ_AQBV01000072.1	10406	11320	-	WP_000908057.1			1 0 o234-256i	304	WP_001284199.1	2-158: TIGR03344 (VI_effect_Hcp1, type VI secretion system effector, Hcp1 family.)	Pos: LIPO(Sec/SPII) (Pr: 0.533)	0 0 o	160	43	WP_001236649.1			3 0 i12-32o52-75i96-119o	159	9	Tme	122	277	3.15e-36
369	759	Escherichia coli p0305293.15	NZ_AQBW01000003.1	10109	11023	-	WP_000908057.1			1 0 o234-256i	304	WP_001284199.1	2-158: TIGR03344 (VI_effect_Hcp1, type VI secretion system effector, Hcp1 family.)	Pos: LIPO(Sec/SPII) (Pr: 0.533)	0 0 o	160	43	WP_001236649.1			3 0 i12-32o52-75i96-119o	159	9	Tme	122	277	3.15e-36
370	760	Escherichia coli p0305293.2	NZ_AQBX01000066.1	10388	11302	-	WP_000908057.1			1 0 o234-256i	304	WP_001284199.1	2-158: TIGR03344 (VI_effect_Hcp1, type VI secretion system effector, Hcp1 family.)	Pos: LIPO(Sec/SPII) (Pr: 0.533)	0 0 o	160	43	WP_001236649.1			3 0 i12-32o52-75i96-119o	159	9	Tme	122	277	3.15e-36
371	761	Escherichia coli p0305293.3	NZ_AQBY01000073.1	10108	11022	-	WP_000908057.1			1 0 o234-256i	304	WP_001284199.1	2-158: TIGR03344 (VI_effect_Hcp1, type VI secretion system effector, Hcp1 family.)	Pos: LIPO(Sec/SPII) (Pr: 0.533)	0 0 o	160	43	WP_001236649.1			3 0 i12-32o52-75i96-119o	159	9	Tme	122	277	3.15e-36
372	762	Escherichia coli p0305293.4	NZ_AQBZ01000118.1	10109	11023	-	WP_000908057.1			1 0 o234-256i	304	WP_001284199.1	2-158: TIGR03344 (VI_effect_Hcp1, type VI secretion system effector, Hcp1 family.)	Pos: LIPO(Sec/SPII) (Pr: 0.533)	0 0 o	160	43	WP_001236649.1			3 0 i12-32o52-75i96-119o	159	9	Tme	122	277	3.15e-36
373	763	Escherichia coli p0305293.8	NZ_AQCD01000078.1	10181	11095	-	WP_000908057.1			1 0 o234-256i	304	WP_001284199.1	2-158: TIGR03344 (VI_effect_Hcp1, type VI secretion system effector, Hcp1 family.)	Pos: LIPO(Sec/SPII) (Pr: 0.533)	0 0 o	160	43	WP_001236649.1			3 0 i12-32o52-75i96-119o	159	9	Tme	122	277	3.15e-36
374	764	Escherichia coli p0305293.9	NZ_AQCE01000008.1	224	1138	-	WP_000908057.1			1 0 o234-256i	304	WP_001284199.1	2-158: TIGR03344 (VI_effect_Hcp1, type VI secretion system effector, Hcp1 family.)	Pos: LIPO(Sec/SPII) (Pr: 0.533)	0 0 o	160	43	WP_024255240.1			2 0 i12-30o50-70i	71	9	Tme	122	277	3.15e-36
375	767	Escherichia coli P0301867.7	NZ_APYX01000028.1	10166	11080	-	WP_000908057.1			1 0 o234-256i	304	WP_001284199.1	2-158: TIGR03344 (VI_effect_Hcp1, type VI secretion system effector, Hcp1 family.)	Pos: LIPO(Sec/SPII) (Pr: 0.533)	0 0 o	160	43	WP_024204628.1			3 0 i12-33o53-75i96-119o	159	9	Tme	122	277	3.15e-36
376	768	Escherichia coli P0299917.8	NZ_APYR01000107.1	10113	11027	-	WP_000908057.1			1 0 o234-256i	304	WP_001284199.1	2-158: TIGR03344 (VI_effect_Hcp1, type VI secretion system effector, Hcp1 family.)	Pos: LIPO(Sec/SPII) (Pr: 0.533)	0 0 o	160	43	WP_001236649.1			3 0 i12-32o52-75i96-119o	159	9	Tme	122	277	3.15e-36
377	769	Escherichia coli P0298942.14	NZ_APXT01000073.1	10302	11216	-	WP_000908052.1			1 0 o234-256i	304	WP_001284199.1	2-158: TIGR03344 (VI_effect_Hcp1, type VI secretion system effector, Hcp1 family.)	Pos: LIPO(Sec/SPII) (Pr: 0.533)	0 0 o	160	43	WP_024169936.1			3 0 i12-32o52-75i96-119o	159	9	Tme	122	277	3.74e-36
378	770	Escherichia coli P0301867.3	NZ_APYU01000004.1	10424	11338	-	WP_000908057.1			1 0 o234-256i	304	WP_001284199.1	2-158: TIGR03344 (VI_effect_Hcp1, type VI secretion system effector, Hcp1 family.)	Pos: LIPO(Sec/SPII) (Pr: 0.533)	0 0 o	160	43	WP_024204628.1			3 0 i12-33o53-75i96-119o	159	9	Tme	122	277	3.15e-36
379	771	Escherichia coli P0301867.5	NZ_APYW01000058.1	10420	11334	-	WP_000908057.1			1 0 o234-256i	304	WP_001284199.1	2-158: TIGR03344 (VI_effect_Hcp1, type VI secretion system effector, Hcp1 family.)	Pos: LIPO(Sec/SPII) (Pr: 0.533)	0 0 o	160	43	WP_024204628.1			3 0 i12-33o53-75i96-119o	159	9	Tme	122	277	3.15e-36
380	772	Escherichia coli P0302308.10	NZ_APYZ01000004.1	10385	11299	-	WP_000908057.1			1 0 o234-256i	304	WP_001284199.1	2-158: TIGR03344 (VI_effect_Hcp1, type VI secretion system effector, Hcp1 family.)	Pos: LIPO(Sec/SPII) (Pr: 0.533)	0 0 o	160	43	WP_001236649.1			3 0 i12-32o52-75i96-119o	159	9	Tme	122	277	3.15e-36
381	773	Escherichia coli P0298942.12	NZ_APXS01000006.1	10323	11237	-	WP_000908052.1			1 0 o234-256i	304	WP_001284199.1	2-158: TIGR03344 (VI_effect_Hcp1, type VI secretion system effector, Hcp1 family.)	Pos: LIPO(Sec/SPII) (Pr: 0.533)	0 0 o	160	43	WP_024169936.1			3 0 i12-32o52-75i96-119o	159	9	Tme	122	277	3.74e-36
382	774	Escherichia coli P0302308.14	NZ_APZD01000004.1	10350	11264	-	WP_000908057.1			1 0 o234-256i	304	WP_001284199.1	2-158: TIGR03344 (VI_effect_Hcp1, type VI secretion system effector, Hcp1 family.)	Pos: LIPO(Sec/SPII) (Pr: 0.533)	0 0 o	160	43	WP_001236649.1			3 0 i12-32o52-75i96-119o	159	9	Tme	122	277	3.15e-36
383	775	Escherichia coli P0304816.5	NZ_AQBC01000110.1	10451	11365	-	WP_000908052.1			1 0 o234-256i	304	WP_001284199.1	2-158: TIGR03344 (VI_effect_Hcp1, type VI secretion system effector, Hcp1 family.)	Pos: LIPO(Sec/SPII) (Pr: 0.533)	0 0 o	160	43	WP_001236649.1			3 0 i12-32o52-75i96-119o	159	9	Tme	122	277	3.74e-36
384	777	Escherichia coli P0304816.14	NZ_AQAX01000084.1	10394	11308	-	WP_000908052.1			1 0 o234-256i	304	WP_001284199.1	2-158: TIGR03344 (VI_effect_Hcp1, type VI secretion system effector, Hcp1 family.)	Pos: LIPO(Sec/SPII) (Pr: 0.533)	0 0 o	160	43	WP_001236649.1			3 0 i12-32o52-75i96-119o	159	9	Tme	122	277	3.74e-36
385	778	Escherichia coli P0304816.3	NZ_AQBA01000004.1	10395	11309	-	WP_000908052.1			1 0 o234-256i	304	WP_001284199.1	2-158: TIGR03344 (VI_effect_Hcp1, type VI secretion system effector, Hcp1 family.)	Pos: LIPO(Sec/SPII) (Pr: 0.533)	0 0 o	160	43	WP_001236649.1			3 0 i12-32o52-75i96-119o	159	9	Tme	122	277	3.74e-36
386	779	Escherichia coli P0304816.4	NZ_AQBB01000097.1	10112	11026	-	WP_000908052.1			1 0 o234-256i	304	WP_001284199.1	2-158: TIGR03344 (VI_effect_Hcp1, type VI secretion system effector, Hcp1 family.)	Pos: LIPO(Sec/SPII) (Pr: 0.533)	0 0 o	160	43	WP_001236649.1			3 0 i12-32o52-75i96-119o	159	9	Tme	122	277	3.74e-36
387	780	Escherichia coli p0305293.5	NZ_AQCA01000124.1	321	1235	-	WP_000908057.1			1 0 o234-256i	304	WP_001284199.1	2-158: TIGR03344 (VI_effect_Hcp1, type VI secretion system effector, Hcp1 family.)	Pos: LIPO(Sec/SPII) (Pr: 0.533)	0 0 o	160	43	WP_024254552.1			3 0 i12-30o50-73i85-103o	104	9	Tme	122	277	3.15e-36
388	782	Escherichia coli p0305293.7	NZ_AQCC01000087.1	10453	11367	-	WP_000908057.1			1 0 o234-256i	304	WP_001284199.1	2-158: TIGR03344 (VI_effect_Hcp1, type VI secretion system effector, Hcp1 family.)	Pos: LIPO(Sec/SPII) (Pr: 0.533)	0 0 o	160	43	WP_001236649.1			3 0 i12-32o52-75i96-119o	159	9	Tme	122	277	3.15e-36
389	784	Escherichia coli HM26	NZ_APNW01000047.1	1538	2452	-	WP_000908071.1			1 0 o234-256i	304	WP_000002621.1	2-158: TIGR03344 (VI_effect_Hcp1, type VI secretion system effector, Hcp1 family.)	Pos: LIPO(Sec/SPII) (Pr: 0.539)	0 0 o	160	43	WP_001236629.1			3 0 i12-32o52-75i96-119o	155	9	Tme	122	277	1.3e-37
390	785	Escherichia coli O157 str. NCCP15738	NZ_ASHB01000111.1	7413	8327	+	WP_000908052.1			1 0 o234-256i	304	WP_001284199.1	2-158: TIGR03344 (VI_effect_Hcp1, type VI secretion system effector, Hcp1 family.)	Pos: LIPO(Sec/SPII) (Pr: 0.533)	0 0 o	160	43	WP_001236645.1			3 0 i12-32o52-75i96-119o	159	9	Tme	122	277	3.74e-36
391	786	Escherichia coli TOP2386	NZ_AOQP01000019.1	5890	6804	+	WP_000908052.1			1 0 o234-256i	304	WP_001284199.1	2-158: TIGR03344 (VI_effect_Hcp1, type VI secretion system effector, Hcp1 family.)	Pos: LIPO(Sec/SPII) (Pr: 0.533)	0 0 o	160	43	WP_001236645.1			3 0 i12-32o52-75i96-119o	159	9	Tme	122	277	3.74e-36
392	787	Escherichia coli TOP2396-1	NZ_AOQQ01000194.1	5890	6804	+	WP_000908052.1			1 0 o234-256i	304	WP_001284199.1	2-158: TIGR03344 (VI_effect_Hcp1, type VI secretion system effector, Hcp1 family.)	Pos: LIPO(Sec/SPII) (Pr: 0.533)	0 0 o	160	43	WP_001236645.1			3 0 i12-32o52-75i96-119o	159	9	Tme	122	277	3.74e-36
393	788	Escherichia coli TOP2522-1	NZ_AOQU01000127.1	1763	2677	-	WP_000908052.1			1 0 o234-256i	304	WP_001284199.1	2-158: TIGR03344 (VI_effect_Hcp1, type VI secretion system effector, Hcp1 family.)	Pos: LIPO(Sec/SPII) (Pr: 0.533)	0 0 o	160	43	WP_001236645.1			3 0 i12-32o52-75i96-119o	159	9	Tme	122	277	3.74e-36
394	789	Escherichia coli TOP2386	NZ_AORB01000050.1	9841	10755	-	WP_000908052.1			1 0 o234-256i	304	WP_001284199.1	2-158: TIGR03344 (VI_effect_Hcp1, type VI secretion system effector, Hcp1 family.)	Pos: LIPO(Sec/SPII) (Pr: 0.533)	0 0 o	160	43	WP_001236645.1			3 0 i12-32o52-75i96-119o	159	9	Tme	122	277	3.74e-36
395	790	Escherichia coli KTE33	NZ_KB976087.1	784069	784980	+	WP_016159327.1			2 0 i210-230o236-256i	303	WP_016159326.1	2-158: TIGR03344 (VI_effect_Hcp1, type VI secretion system effector, Hcp1 family.)	Pos: LIPO(Sec/SPII) (Pr: 0.544)	0 0 o	160	41	WP_016159328.1			3 0 i12-32o52-75i96-119o	155	9	Tme	122	277	7.05e-37
396	791	Escherichia coli P0304777.2	NZ_AQAM01000113.1	441	1355	-	WP_000908052.1			1 0 o234-256i	304	WP_001284199.1	2-158: TIGR03344 (VI_effect_Hcp1, type VI secretion system effector, Hcp1 family.)	Pos: LIPO(Sec/SPII) (Pr: 0.533)	0 0 o	160	43	WP_024206982.1			3 0 i12-32o52-75i96-115o	143	9	Tme	122	277	3.74e-36
397	792	Escherichia coli O91	NZ_AOUQ01000200.1	1738	2652	-	WP_000908060.1			1 0 o234-256i	304	WP_001284199.1	2-158: TIGR03344 (VI_effect_Hcp1, type VI secretion system effector, Hcp1 family.)	Pos: LIPO(Sec/SPII) (Pr: 0.533)	0 0 o	160	43	WP_001236649.1			3 0 i12-32o52-75i96-119o	159	9	Tme	122	277	3.22e-36
398	793	Escherichia coli O91	NZ_AOUP01000679.1	1759	2673	-	WP_000908060.1			1 0 o234-256i	304	WP_001284199.1	2-158: TIGR03344 (VI_effect_Hcp1, type VI secretion system effector, Hcp1 family.)	Pos: LIPO(Sec/SPII) (Pr: 0.533)	0 0 o	160	43	WP_001236649.1			3 0 i12-32o52-75i96-119o	159	9	Tme	122	277	3.22e-36
399	794	Escherichia coli KTE13	NZ_KE136600.1	3655087	3656001	-	WP_000908057.1			1 0 o234-256i	304	WP_001284199.1	2-158: TIGR03344 (VI_effect_Hcp1, type VI secretion system effector, Hcp1 family.)	Pos: LIPO(Sec/SPII) (Pr: 0.533)	0 0 o	160	43	WP_001236649.1			3 0 i12-32o52-75i96-119o	159	9	Tme	122	277	3.15e-36
400	795	Escherichia coli KTE14	NZ_KE136645.1	137139	138053	+	WP_000908066.1			1 0 o234-256i	304	WP_001284199.1	2-158: TIGR03344 (VI_effect_Hcp1, type VI secretion system effector, Hcp1 family.)	Pos: LIPO(Sec/SPII) (Pr: 0.533)	0 0 o	160	43	WP_001236645.1			3 0 i12-32o52-75i96-119o	159	9	Tme	122	277	2.63e-36
401	796	Escherichia coli KTE20	NZ_KE136677.1	402203	403117	-	WP_000908071.1			1 0 o234-256i	304	WP_000002621.1	2-158: TIGR03344 (VI_effect_Hcp1, type VI secretion system effector, Hcp1 family.)	Pos: LIPO(Sec/SPII) (Pr: 0.539)	0 0 o	160	43	WP_001521857.1			3 0 i12-32o52-75i96-119o	155	9	Tme	122	277	1.3e-37
402	798	Escherichia coli KTE198	NZ_KE136920.1	744479	745393	-	WP_000908066.1			1 0 o234-256i	304	WP_001284199.1	2-158: TIGR03344 (VI_effect_Hcp1, type VI secretion system effector, Hcp1 family.)	Pos: LIPO(Sec/SPII) (Pr: 0.533)	0 0 o	160	43	WP_001236645.1			3 0 i12-32o52-75i96-119o	159	9	Tme	122	277	2.63e-36
403	799	Escherichia coli KTE199	NZ_KE136939.1	1650717	1651631	-	WP_000908071.1			1 0 o234-256i	304	WP_000002621.1	2-158: TIGR03344 (VI_effect_Hcp1, type VI secretion system effector, Hcp1 family.)	Pos: LIPO(Sec/SPII) (Pr: 0.539)	0 0 o	160	43	WP_001236629.1			3 0 i12-32o52-75i96-119o	155	9	Tme	122	277	1.3e-37
404	800	Escherichia coli KTE221	NZ_KE136966.1	12794	13708	-	WP_000908057.1			1 0 o234-256i	304	WP_071589460.1	2-142: TIGR03344 (VI_effect_Hcp1, type VI secretion system effector, Hcp1 family.)		0 0 o	144	43	WP_001236652.1			3 0 i12-32o52-75i96-119o	159	9	Tme	122	277	3.15e-36
405	801	Escherichia coli KTE222	NZ_KE136973.1	14922	15836	-	WP_000908057.1			1 0 o234-256i	304	WP_001284199.1	2-158: TIGR03344 (VI_effect_Hcp1, type VI secretion system effector, Hcp1 family.)	Pos: LIPO(Sec/SPII) (Pr: 0.533)	0 0 o	160	43	WP_001236652.1			3 0 i12-32o52-75i96-119o	159	9	Tme	122	277	3.15e-36
406	802	Escherichia coli KTE61	NZ_KE137010.1	380086	381000	-	WP_016239415.1			1 0 o234-256i	304	WP_001284199.1	2-158: TIGR03344 (VI_effect_Hcp1, type VI secretion system effector, Hcp1 family.)	Pos: LIPO(Sec/SPII) (Pr: 0.533)	0 0 o	160	43	WP_001236645.1			3 0 i12-32o52-75i96-119o	159	9	Tme	122	277	1.69e-36
407	803	Escherichia coli KTE71	NZ_KE137100.1	601782	602696	-	WP_000908066.1			1 0 o234-256i	304	WP_001284199.1	2-158: TIGR03344 (VI_effect_Hcp1, type VI secretion system effector, Hcp1 family.)	Pos: LIPO(Sec/SPII) (Pr: 0.533)	0 0 o	160	43	WP_001236645.1			3 0 i12-32o52-75i96-119o	159	9	Tme	122	277	2.63e-36
408	804	Escherichia coli KTE108	NZ_KE137211.1	1871748	1872662	-	WP_001684589.1			1 0 o234-256i	304	WP_001284199.1	2-158: TIGR03344 (VI_effect_Hcp1, type VI secretion system effector, Hcp1 family.)	Pos: LIPO(Sec/SPII) (Pr: 0.533)	0 0 o	160	43	WP_016246866.1			3 0 i12-32o52-75i96-119o	159	9	Tme	122	277	1.04e-35
409	805	Escherichia coli KTE121	NZ_KE137222.1	2495921	2496835	-	WP_000908071.1			1 0 o234-256i	304	WP_000002621.1	2-158: TIGR03344 (VI_effect_Hcp1, type VI secretion system effector, Hcp1 family.)	Pos: LIPO(Sec/SPII) (Pr: 0.539)	0 0 o	160	43	WP_001236629.1			3 0 i12-32o52-75i96-119o	155	9	Tme	122	277	1.3e-37
410	806	Escherichia coli KTE155	NZ_KE137286.1	672897	673811	-	WP_001572597.1			1 0 o234-256i	304	WP_001284199.1	2-158: TIGR03344 (VI_effect_Hcp1, type VI secretion system effector, Hcp1 family.)	Pos: LIPO(Sec/SPII) (Pr: 0.533)	0 0 o	160	43	WP_001236645.1			3 0 i12-32o52-75i96-119o	159	9	Tme	122	277	2.29e-36
411	807	Escherichia coli IMT8073	NZ_ASXQ01000046.1	10106	11020	-	WP_024216065.1			1 0 o234-256i	304	WP_001284199.1	2-158: TIGR03344 (VI_effect_Hcp1, type VI secretion system effector, Hcp1 family.)	Pos: LIPO(Sec/SPII) (Pr: 0.533)	0 0 o	160	43	WP_001236649.1			3 0 i12-32o52-75i96-119o	159	9	Tme	122	277	2.84e-36
412	808	Escherichia coli E2265	NZ_KE353282.1	9814	10728	-	WP_000908057.1			1 0 o234-256i	304	WP_001284199.1	2-158: TIGR03344 (VI_effect_Hcp1, type VI secretion system effector, Hcp1 family.)	Pos: LIPO(Sec/SPII) (Pr: 0.533)	0 0 o	160	43	WP_001236649.1			3 0 i12-32o52-75i96-119o	159	9	Tme	122	277	3.15e-36
413	811	Escherichia coli C1214_90	NZ_AIAC01000244.1	25901	26815	+	WP_000908052.1			1 0 o234-256i	304	WP_001284199.1	2-158: TIGR03344 (VI_effect_Hcp1, type VI secretion system effector, Hcp1 family.)	Pos: LIPO(Sec/SPII) (Pr: 0.533)	0 0 o	160	43	WP_001236643.1			3 0 i12-32o52-75i96-119o	159	9	Tme	122	277	3.74e-36
414	812	Escherichia coli C155_11	NZ_AIAG01000333.1	1690	2604	-	WP_000908052.1			1 0 o234-256i	304	WP_001284199.1	2-158: TIGR03344 (VI_effect_Hcp1, type VI secretion system effector, Hcp1 family.)	Pos: LIPO(Sec/SPII) (Pr: 0.533)	0 0 o	160	43	WP_001236643.1			3 0 i12-32o52-75i96-119o	159	9	Tme	122	277	3.74e-36
415	813	Escherichia coli C213_10	NZ_AIAL01000105.1	9797	10711	-	WP_000908066.1			1 0 o234-256i	304	WP_001284199.1	2-158: TIGR03344 (VI_effect_Hcp1, type VI secretion system effector, Hcp1 family.)	Pos: LIPO(Sec/SPII) (Pr: 0.533)	0 0 o	160	43	WP_001236630.1			3 0 i12-32o52-75i96-119o	159	9	Tme	122	277	2.63e-36
416	814	Escherichia coli OK1114	NZ_AICG01000042.1	26873	27787	+	WP_000908052.1			1 0 o234-256i	304	WP_001284199.1	2-158: TIGR03344 (VI_effect_Hcp1, type VI secretion system effector, Hcp1 family.)	Pos: LIPO(Sec/SPII) (Pr: 0.533)	0 0 o	160	43	WP_024222258.1			3 0 i12-32o52-75i96-115o	158	9	Tme	122	277	3.74e-36
417	815	Escherichia coli C166_11 C1214_90	NZ_AICF01000168.1	25889	26803	+	WP_000908052.1			1 0 o234-256i	304	WP_001284199.1	2-158: TIGR03344 (VI_effect_Hcp1, type VI secretion system effector, Hcp1 family.)	Pos: LIPO(Sec/SPII) (Pr: 0.533)	0 0 o	160	43	WP_001236643.1			3 0 i12-32o52-75i96-119o	159	9	Tme	122	277	3.74e-36
418	816	Escherichia coli C238_91	NZ_AIAN01000178.1	10039	10953	-	WP_000908057.1			1 0 o234-256i	304	WP_001248042.1	8-148: TIGR03344 (VI_effect_Hcp1, type VI secretion system effector, Hcp1 family.)		0 0 o	150	43	WP_001236648.1			3 0 i12-32o52-75i96-119o	159	9	Tme	122	277	3.15e-36
419	817	Escherichia coli C260_92	NZ_AIAO01000194.1	8540	9454	+	WP_000908066.1			1 0 o234-256i	304	WP_001284199.1	2-158: TIGR03344 (VI_effect_Hcp1, type VI secretion system effector, Hcp1 family.)	Pos: LIPO(Sec/SPII) (Pr: 0.533)	0 0 o	160	43	WP_001236645.1			3 0 i12-32o52-75i96-119o	159	9	Tme	122	277	2.63e-36
420	818	Escherichia coli C283_09	NZ_AIAQ01000394.1	10062	10976	-	WP_000908057.1			1 0 o234-256i	304	WP_001284199.1	2-158: TIGR03344 (VI_effect_Hcp1, type VI secretion system effector, Hcp1 family.)	Pos: LIPO(Sec/SPII) (Pr: 0.533)	0 0 o	160	43	WP_001236643.1			3 0 i12-32o52-75i96-119o	159	9	Tme	122	277	3.15e-36
421	819	Escherichia coli C341_10	NZ_AIAS01000207.1	20209	21123	+	WP_000908052.1			1 0 o234-256i	304	WP_001284199.1	2-158: TIGR03344 (VI_effect_Hcp1, type VI secretion system effector, Hcp1 family.)	Pos: LIPO(Sec/SPII) (Pr: 0.533)	0 0 o	160	43	WP_001236643.1			3 0 i12-32o52-75i96-119o	159	9	Tme	122	277	3.74e-36
422	820	Escherichia coli C343_08	NZ_AIAT01000031.1	10039	10953	-	WP_000908058.1			1 0 o234-256i	304	WP_001284199.1	2-158: TIGR03344 (VI_effect_Hcp1, type VI secretion system effector, Hcp1 family.)	Pos: LIPO(Sec/SPII) (Pr: 0.533)	0 0 o	160	43	WP_001236649.1			3 0 i12-32o52-75i96-119o	159	9	Tme	122	277	3.22e-36
423	821	Escherichia coli C347_93	NZ_AIAU01000163.1	10042	10956	-	WP_000908052.1			1 0 o234-256i	304	WP_001284199.1	2-158: TIGR03344 (VI_effect_Hcp1, type VI secretion system effector, Hcp1 family.)	Pos: LIPO(Sec/SPII) (Pr: 0.533)	0 0 o	160	43	WP_001236643.1			3 0 i12-32o52-75i96-119o	159	9	Tme	122	277	3.74e-36
424	822	Escherichia coli C40_11	NZ_AIAX01000478.1	19477	20391	+	WP_000908057.1			1 0 o234-256i	304	WP_001284199.1	2-158: TIGR03344 (VI_effect_Hcp1, type VI secretion system effector, Hcp1 family.)	Pos: LIPO(Sec/SPII) (Pr: 0.533)	0 0 o	160	43	WP_001236643.1			3 0 i12-32o52-75i96-119o	159	9	Tme	122	277	3.15e-36
425	823	Escherichia coli C458_10	NZ_AIAZ01000331.1	1543	2457	-	WP_000908058.1			1 0 o234-256i	304	WP_001284199.1	2-158: TIGR03344 (VI_effect_Hcp1, type VI secretion system effector, Hcp1 family.)	Pos: LIPO(Sec/SPII) (Pr: 0.533)	0 0 o	160	43	WP_001236650.1			3 0 i12-32o52-75i96-119o	159	9	Tme	122	277	3.22e-36
426	825	Escherichia coli C497_10	NZ_AIBC01000286.1	10032	10946	-	WP_000908052.1			1 0 o234-256i	304	WP_001284199.1	2-158: TIGR03344 (VI_effect_Hcp1, type VI secretion system effector, Hcp1 family.)	Pos: LIPO(Sec/SPII) (Pr: 0.533)	0 0 o	160	43	WP_024234126.1			3 0 i12-32o52-75i96-119o	159	9	Tme	122	277	3.74e-36
427	826	Escherichia coli C527_94	NZ_AIBD01000040.1	10038	10952	-	WP_024234221.1			1 0 o234-256i	304	WP_001284199.1	2-158: TIGR03344 (VI_effect_Hcp1, type VI secretion system effector, Hcp1 family.)	Pos: LIPO(Sec/SPII) (Pr: 0.533)	0 0 o	160	43	WP_001236649.1			3 0 i12-32o52-75i96-119o	159	9	Tme	122	277	3.43e-36
428	827	Escherichia coli C652_10	NZ_AIBI01000030.1	21884	22798	+	WP_000908057.1			1 0 o234-256i	304	WP_001284199.1	2-158: TIGR03344 (VI_effect_Hcp1, type VI secretion system effector, Hcp1 family.)	Pos: LIPO(Sec/SPII) (Pr: 0.533)	0 0 o	160	43	WP_001236649.1			3 0 i12-32o52-75i96-119o	159	9	Tme	122	277	3.15e-36
429	828	Escherichia coli C654_09	NZ_AIBJ01000016.1	1513	2427	-	WP_000908052.1			1 0 o234-256i	304	WP_001284199.1	2-158: TIGR03344 (VI_effect_Hcp1, type VI secretion system effector, Hcp1 family.)	Pos: LIPO(Sec/SPII) (Pr: 0.533)	0 0 o	160	43	WP_001236643.1			3 0 i12-32o52-75i96-119o	159	9	Tme	122	277	3.74e-36
430	829	Escherichia coli C717_10	NZ_AIBK01000238.1	8872	9786	+	WP_000908052.1			1 0 o234-256i	304	WP_024237345.1	2-158: TIGR03344 (VI_effect_Hcp1, type VI secretion system effector, Hcp1 family.)	Pos: LIPO(Sec/SPII) (Pr: 0.519)	0 0 o	160	43	WP_001236643.1			3 0 i12-32o52-75i96-119o	159	9	Tme	122	277	3.74e-36
431	830	Escherichia coli C725_88	NZ_AIBL01000123.1	10043	10957	-	WP_000908052.1			1 0 o234-256i	304	WP_001284199.1	2-158: TIGR03344 (VI_effect_Hcp1, type VI secretion system effector, Hcp1 family.)	Pos: LIPO(Sec/SPII) (Pr: 0.533)	0 0 o	160	43	WP_001236643.1			3 0 i12-32o52-75i96-119o	159	9	Tme	122	277	3.74e-36
432	831	Escherichia coli C743_03	NZ_AIBN01000277.1	21861	22775	+	WP_000908057.1			1 0 o234-256i	304	WP_001284199.1	2-158: TIGR03344 (VI_effect_Hcp1, type VI secretion system effector, Hcp1 family.)	Pos: LIPO(Sec/SPII) (Pr: 0.533)	0 0 o	160	43	WP_001236649.1			3 0 i12-32o52-75i96-119o	159	9	Tme	122	277	3.15e-36
433	832	Escherichia coli C792_92	NZ_AIBR01000178.1	25901	26815	+	WP_000908052.1			1 0 o234-256i	304	WP_001284199.1	2-158: TIGR03344 (VI_effect_Hcp1, type VI secretion system effector, Hcp1 family.)	Pos: LIPO(Sec/SPII) (Pr: 0.533)	0 0 o	160	43	WP_001236643.1			3 0 i12-32o52-75i96-119o	159	9	Tme	122	277	3.74e-36
434	833	Escherichia coli C799_92	NZ_AIBT01000364.1	22784	23698	+	WP_000908052.1			1 0 o234-256i	304	WP_001284199.1	2-158: TIGR03344 (VI_effect_Hcp1, type VI secretion system effector, Hcp1 family.)	Pos: LIPO(Sec/SPII) (Pr: 0.533)	0 0 o	160	43	WP_001236643.1			3 0 i12-32o52-75i96-119o	159	9	Tme	122	277	3.74e-36
435	834	Escherichia coli C80_08	NZ_AIBU01000198.1	10043	10957	-	WP_000908052.1			1 0 o234-256i	304	WP_001284199.1	2-158: TIGR03344 (VI_effect_Hcp1, type VI secretion system effector, Hcp1 family.)	Pos: LIPO(Sec/SPII) (Pr: 0.533)	0 0 o	160	43	WP_001236643.1			3 0 i12-32o52-75i96-119o	159	9	Tme	122	277	3.74e-36
436	835	Escherichia coli C807_09	NZ_AIBV01000082.1	26074	26988	+	WP_000908052.1			1 0 o234-256i	304	WP_001284199.1	2-158: TIGR03344 (VI_effect_Hcp1, type VI secretion system effector, Hcp1 family.)	Pos: LIPO(Sec/SPII) (Pr: 0.533)	0 0 o	160	43	WP_001236643.1			3 0 i12-32o52-75i96-119o	159	9	Tme	122	277	3.74e-36
437	836	Escherichia coli C82_11	NZ_AIBW01000094.1	25675	26589	+	WP_000908052.1			1 0 o234-256i	304	WP_001284199.1	2-158: TIGR03344 (VI_effect_Hcp1, type VI secretion system effector, Hcp1 family.)	Pos: LIPO(Sec/SPII) (Pr: 0.533)	0 0 o	160	43	WP_001236643.1			3 0 i12-32o52-75i96-119o	159	9	Tme	122	277	3.74e-36
438	837	Escherichia coli C824_10	NZ_AIBX01000090.1	25916	26830	+	WP_000908052.1			1 0 o234-256i	304	WP_001284199.1	2-158: TIGR03344 (VI_effect_Hcp1, type VI secretion system effector, Hcp1 family.)	Pos: LIPO(Sec/SPII) (Pr: 0.533)	0 0 o	160	43	WP_001236643.1			3 0 i12-32o52-75i96-119o	159	9	Tme	122	277	3.74e-36
439	838	Escherichia coli C87_11	NZ_AICA01000108.1	10043	10957	-	WP_000908052.1			1 0 o234-256i	304	WP_001284199.1	2-158: TIGR03344 (VI_effect_Hcp1, type VI secretion system effector, Hcp1 family.)	Pos: LIPO(Sec/SPII) (Pr: 0.533)	0 0 o	160	43	WP_001236643.1			3 0 i12-32o52-75i96-119o	159	9	Tme	122	277	3.74e-36
440	839	Escherichia coli C900_01	NZ_AICC01000079.1	25711	26625	+	WP_024246626.1			1 0 o234-256i	304	WP_024246625.1	2-158: TIGR03344 (VI_effect_Hcp1, type VI secretion system effector, Hcp1 family.)	Pos: LIPO(Sec/SPII) (Pr: 0.533)	0 0 o	160	43	WP_001236643.1			3 0 i12-32o52-75i96-119o	159	9	Tme	122	277	4.57e-36
441	840	Escherichia coli C170_11	NZ_AIAJ01000280.1	25699	26613	+	WP_000908052.1			1 0 o234-256i	304	WP_001284199.1	2-158: TIGR03344 (VI_effect_Hcp1, type VI secretion system effector, Hcp1 family.)	Pos: LIPO(Sec/SPII) (Pr: 0.533)	0 0 o	160	43	WP_001236643.1			3 0 i12-32o52-75i96-119o	159	9	Tme	122	277	3.74e-36
442	841	Escherichia coli HVH 18 (4-8589585)	NZ_KE698958.1	12363	13277	-	WP_000908057.1			1 0 o234-256i	304	WP_001284199.1	2-158: TIGR03344 (VI_effect_Hcp1, type VI secretion system effector, Hcp1 family.)	Pos: LIPO(Sec/SPII) (Pr: 0.533)	0 0 o	160	43	WP_001236652.1			3 0 i12-32o52-75i96-119o	159	9	Tme	122	277	3.15e-36
443	842	Escherichia coli HVH 25 (4-5851939)	NZ_KE699051.1	11663	12577	-	WP_000908071.1			1 0 o234-256i	304	WP_000002621.1	2-158: TIGR03344 (VI_effect_Hcp1, type VI secretion system effector, Hcp1 family.)	Pos: LIPO(Sec/SPII) (Pr: 0.539)	0 0 o	160	43	WP_001521857.1			3 0 i12-32o52-75i96-119o	155	9	Tme	122	277	1.3e-37
444	843	Escherichia coli HVH 33 (4-2174936)	NZ_KE699143.1	238912	239826	-	WP_000908057.1			1 0 o234-256i	304	WP_001284199.1	2-158: TIGR03344 (VI_effect_Hcp1, type VI secretion system effector, Hcp1 family.)	Pos: LIPO(Sec/SPII) (Pr: 0.533)	0 0 o	160	43	WP_001236652.1			3 0 i12-32o52-75i96-119o	159	9	Tme	122	277	3.15e-36
445	844	Escherichia coli HVH 41 (4-2677849)	NZ_KE699219.1	241639	242553	-	WP_000908071.1			1 0 o234-256i	304	WP_000002621.1	2-158: TIGR03344 (VI_effect_Hcp1, type VI secretion system effector, Hcp1 family.)	Pos: LIPO(Sec/SPII) (Pr: 0.539)	0 0 o	160	43	WP_001236629.1			3 0 i12-32o52-75i96-119o	155	9	Tme	122	277	1.3e-37
446	846	Escherichia coli HVH 65 (4-2262045)	NZ_KE699378.1	241745	242659	-	WP_000908071.1			1 0 o234-256i	304	WP_000002621.1	2-158: TIGR03344 (VI_effect_Hcp1, type VI secretion system effector, Hcp1 family.)	Pos: LIPO(Sec/SPII) (Pr: 0.539)	0 0 o	160	43	WP_001521857.1			3 0 i12-32o52-75i96-119o	155	9	Tme	122	277	1.3e-37
447	848	Escherichia coli HVH 82 (4-2209276)	NZ_KE699573.1	354375	355289	+	WP_021526438.1			1 0 o234-256i	304	WP_001284199.1	2-158: TIGR03344 (VI_effect_Hcp1, type VI secretion system effector, Hcp1 family.)	Pos: LIPO(Sec/SPII) (Pr: 0.533)	0 0 o	160	43	WP_001236652.1			3 0 i12-32o52-75i96-119o	159	9	Tme	122	277	2.63e-36
448	849	Escherichia coli HVH 91 (4-4638751)	NZ_KE705258.1	238327	239241	-	WP_000908052.1			1 0 o234-256i	304	WP_001284199.1	2-158: TIGR03344 (VI_effect_Hcp1, type VI secretion system effector, Hcp1 family.)	Pos: LIPO(Sec/SPII) (Pr: 0.533)	0 0 o	160	43	WP_001236645.1			3 0 i12-32o52-75i96-119o	159	9	Tme	122	277	3.74e-36
449	850	Escherichia coli HVH 115 (4-4465997)	NZ_KE699855.1	238504	239418	-	WP_000908057.1			1 0 o234-256i	304	WP_001284199.1	2-158: TIGR03344 (VI_effect_Hcp1, type VI secretion system effector, Hcp1 family.)	Pos: LIPO(Sec/SPII) (Pr: 0.533)	0 0 o	160	43	WP_001236649.1			3 0 i12-32o52-75i96-119o	159	9	Tme	122	277	3.15e-36
450	851	Escherichia coli HVH 115 (4-4465989)	NZ_KE699876.1	833706	834620	+	WP_000908057.1			1 0 o234-256i	304	WP_001284199.1	2-158: TIGR03344 (VI_effect_Hcp1, type VI secretion system effector, Hcp1 family.)	Pos: LIPO(Sec/SPII) (Pr: 0.533)	0 0 o	160	43	WP_001236649.1			3 0 i12-32o52-75i96-119o	159	9	Tme	122	277	3.15e-36
451	852	Escherichia coli HVH 121 (4-6877826)	NZ_KE699955.1	238239	239153	-	WP_000908057.1			1 0 o234-256i	304	WP_001284199.1	2-158: TIGR03344 (VI_effect_Hcp1, type VI secretion system effector, Hcp1 family.)	Pos: LIPO(Sec/SPII) (Pr: 0.533)	0 0 o	160	43	WP_001236652.1			3 0 i12-32o52-75i96-119o	159	9	Tme	122	277	3.15e-36
452	853	Escherichia coli HVH 139 (4-3192644)	NZ_KE700139.1	12817	13731	-	WP_000908057.1			1 0 o234-256i	304	WP_001284199.1	2-158: TIGR03344 (VI_effect_Hcp1, type VI secretion system effector, Hcp1 family.)	Pos: LIPO(Sec/SPII) (Pr: 0.533)	0 0 o	160	43	WP_001236649.1			3 0 i12-32o52-75i96-119o	159	9	Tme	122	277	3.15e-36
453	854	Escherichia coli HVH 147 (4-5893887)	NZ_KE700241.1	1480758	1481672	+	WP_000908052.1			1 0 o234-256i	304	WP_001284199.1	2-158: TIGR03344 (VI_effect_Hcp1, type VI secretion system effector, Hcp1 family.)	Pos: LIPO(Sec/SPII) (Pr: 0.533)	0 0 o	160	43	WP_001236649.1			3 0 i12-32o52-75i96-119o	159	9	Tme	122	277	3.74e-36
454	857	Escherichia coli HVH 164 (4-5953081)	NZ_KE700470.1	3169038	3169952	+	WP_000908066.1			1 0 o234-256i	304	WP_001284199.1	2-158: TIGR03344 (VI_effect_Hcp1, type VI secretion system effector, Hcp1 family.)	Pos: LIPO(Sec/SPII) (Pr: 0.533)	0 0 o	160	43	WP_001236645.1			3 0 i12-32o52-75i96-119o	159	9	Tme	122	277	2.63e-36
455	861	Escherichia coli HVH 195 (3-7155360)	NZ_KE700796.1	10997	11911	-	WP_000908058.1			1 0 o234-256i	304	WP_001284199.1	2-158: TIGR03344 (VI_effect_Hcp1, type VI secretion system effector, Hcp1 family.)	Pos: LIPO(Sec/SPII) (Pr: 0.533)	0 0 o	160	43	WP_001236649.1			3 0 i12-32o52-75i96-119o	159	9	Tme	122	277	3.22e-36
456	862	Escherichia coli HVH 200 (4-4449924)	NZ_KE700841.1	15240	16154	-	WP_000908057.1			1 0 o234-256i	304	WP_001284199.1	2-158: TIGR03344 (VI_effect_Hcp1, type VI secretion system effector, Hcp1 family.)	Pos: LIPO(Sec/SPII) (Pr: 0.533)	0 0 o	160	43	WP_001236652.1			3 0 i12-32o52-75i96-119o	159	9	Tme	122	277	3.15e-36
457	863	Escherichia coli HVH 209 (4-3062651)	NZ_KE700922.1	3920381	3921295	+	WP_000908066.1			1 0 o234-256i	304	WP_001284199.1	2-158: TIGR03344 (VI_effect_Hcp1, type VI secretion system effector, Hcp1 family.)	Pos: LIPO(Sec/SPII) (Pr: 0.533)	0 0 o	160	43	WP_001236645.1			3 0 i12-32o52-75i96-119o	159	9	Tme	122	277	2.63e-36
458	864	Escherichia coli KOEGE 7 (16a)	NZ_KE701198.1	13583	14497	-	WP_000908052.1			1 0 o234-256i	304	WP_001284199.1	2-158: TIGR03344 (VI_effect_Hcp1, type VI secretion system effector, Hcp1 family.)	Pos: LIPO(Sec/SPII) (Pr: 0.533)	0 0 o	160	43	WP_001236630.1			3 0 i12-32o52-75i96-119o	159	9	Tme	122	277	3.74e-36
459	866	Escherichia coli KOEGE 33 (68a)	NZ_KE701246.1	369183	370097	+	WP_000908057.1			1 0 o234-256i	304	WP_001284199.1	2-158: TIGR03344 (VI_effect_Hcp1, type VI secretion system effector, Hcp1 family.)	Pos: LIPO(Sec/SPII) (Pr: 0.533)	0 0 o	160	43	WP_001236649.1			3 0 i12-32o52-75i96-119o	159	9	Tme	122	277	3.15e-36
460	867	Escherichia coli KOEGE 40 (102a)	NZ_KE701266.1	3735171	3736085	+	WP_000908052.1			1 0 o234-256i	304	WP_001284199.1	2-158: TIGR03344 (VI_effect_Hcp1, type VI secretion system effector, Hcp1 family.)	Pos: LIPO(Sec/SPII) (Pr: 0.533)	0 0 o	160	43	WP_001236630.1			3 0 i12-32o52-75i96-119o	159	9	Tme	122	277	3.74e-36
461	868	Escherichia coli KOEGE 77 (202a)	NZ_KE701402.1	1280691	1281605	+	WP_000908071.1			1 0 o234-256i	304	WP_000002621.1	2-158: TIGR03344 (VI_effect_Hcp1, type VI secretion system effector, Hcp1 family.)	Pos: LIPO(Sec/SPII) (Pr: 0.539)	0 0 o	160	43	WP_001521857.1			3 0 i12-32o52-75i96-119o	155	9	Tme	122	277	1.3e-37
462	869	Escherichia coli KOEGE 118 (317a)	NZ_KE701413.1	4057372	4058286	+	WP_001577752.1			1 0 o234-256i	304	WP_000002621.1	2-158: TIGR03344 (VI_effect_Hcp1, type VI secretion system effector, Hcp1 family.)	Pos: LIPO(Sec/SPII) (Pr: 0.539)	0 0 o	160	43	WP_001577751.1			3 0 i12-32o52-75i96-119o	155	9	Tme	122	277	3.32e-36
463	870	Escherichia coli KOEGE 131 (358a)	NZ_KE701417.1	238248	239162	-	WP_000908057.1			1 0 o234-256i	304	WP_001284199.1	2-158: TIGR03344 (VI_effect_Hcp1, type VI secretion system effector, Hcp1 family.)	Pos: LIPO(Sec/SPII) (Pr: 0.533)	0 0 o	160	43	WP_001236652.1			3 0 i12-32o52-75i96-119o	159	9	Tme	122	277	3.15e-36
464	871	Escherichia coli UMEA 3033-1	NZ_KE701448.1	10085	10999	-	WP_000908071.1			1 0 o234-256i	304	WP_000002621.1	2-158: TIGR03344 (VI_effect_Hcp1, type VI secretion system effector, Hcp1 family.)	Pos: LIPO(Sec/SPII) (Pr: 0.539)	0 0 o	160	43	WP_001236629.1			3 0 i12-32o52-75i96-119o	155	9	Tme	122	277	1.3e-37
465	872	Escherichia coli UMEA 3065-1	NZ_KE701493.1	631543	632457	+	WP_000908058.1			1 0 o234-256i	304	WP_001284199.1	2-158: TIGR03344 (VI_effect_Hcp1, type VI secretion system effector, Hcp1 family.)	Pos: LIPO(Sec/SPII) (Pr: 0.533)	0 0 o	160	43	WP_001236650.1			3 0 i12-32o52-75i96-119o	159	9	Tme	122	277	3.22e-36
466	873	Escherichia coli UMEA 3139-1	NZ_KE701649.1	13009	13923	-	WP_000908066.1			1 0 o234-256i	304	WP_001284199.1	2-158: TIGR03344 (VI_effect_Hcp1, type VI secretion system effector, Hcp1 family.)	Pos: LIPO(Sec/SPII) (Pr: 0.533)	0 0 o	160	43	WP_001236645.1			3 0 i12-32o52-75i96-119o	159	9	Tme	122	277	2.63e-36
467	874	Escherichia coli UMEA 3150-1	NZ_KE701672.1	3854096	3855010	+	WP_000908066.1			1 0 o234-256i	304	WP_001284199.1	2-158: TIGR03344 (VI_effect_Hcp1, type VI secretion system effector, Hcp1 family.)	Pos: LIPO(Sec/SPII) (Pr: 0.533)	0 0 o	160	43	WP_001236645.1			3 0 i12-32o52-75i96-119o	159	9	Tme	122	277	2.63e-36
468	877	Escherichia coli UMEA 3163-1	NZ_KE701782.1	241531	242445	-	WP_000908071.1			1 0 o234-256i	304	WP_000002621.1	2-158: TIGR03344 (VI_effect_Hcp1, type VI secretion system effector, Hcp1 family.)	Pos: LIPO(Sec/SPII) (Pr: 0.539)	0 0 o	160	43	WP_001236629.1			3 0 i12-32o52-75i96-119o	155	9	Tme	122	277	1.3e-37
469	878	Escherichia coli UMEA 3174-1	NZ_KE701829.1	13937	14851	-	WP_000908066.1			1 0 o234-256i	304	WP_001284199.1	2-158: TIGR03344 (VI_effect_Hcp1, type VI secretion system effector, Hcp1 family.)	Pos: LIPO(Sec/SPII) (Pr: 0.533)	0 0 o	160	43	WP_001236645.1			3 0 i12-32o52-75i96-119o	159	9	Tme	122	277	2.63e-36
470	879	Escherichia coli UMEA 3176-1	NZ_KE701863.1	14913	15827	-	WP_000908058.1			1 0 o234-256i	304	WP_001284199.1	2-158: TIGR03344 (VI_effect_Hcp1, type VI secretion system effector, Hcp1 family.)	Pos: LIPO(Sec/SPII) (Pr: 0.533)	0 0 o	160	43	WP_001236649.1			3 0 i12-32o52-75i96-119o	159	9	Tme	122	277	3.22e-36
471	880	Escherichia coli UMEA 3180-1	NZ_KE701890.1	3018273	3019187	+	WP_000908066.1			1 0 o234-256i	304	WP_001284199.1	2-158: TIGR03344 (VI_effect_Hcp1, type VI secretion system effector, Hcp1 family.)	Pos: LIPO(Sec/SPII) (Pr: 0.533)	0 0 o	160	43	WP_001236645.1			3 0 i12-32o52-75i96-119o	159	9	Tme	122	277	2.63e-36
472	881	Escherichia coli UMEA 3199-1	NZ_KE701968.1	238274	239188	-	WP_000908057.1			1 0 o234-256i	304	WP_001284199.1	2-158: TIGR03344 (VI_effect_Hcp1, type VI secretion system effector, Hcp1 family.)	Pos: LIPO(Sec/SPII) (Pr: 0.533)	0 0 o	160	43	WP_016241900.1			3 0 i12-32o52-75i96-119o	159	9	Tme	122	277	3.15e-36
473	882	Escherichia coli UMEA 3201-1	NZ_KE701998.1	982899	983813	+	WP_000908052.1			1 0 o234-256i	304	WP_001284199.1	2-158: TIGR03344 (VI_effect_Hcp1, type VI secretion system effector, Hcp1 family.)	Pos: LIPO(Sec/SPII) (Pr: 0.533)	0 0 o	160	43	WP_001236649.1			3 0 i12-32o52-75i96-119o	159	9	Tme	122	277	3.74e-36
474	883	Escherichia coli UMEA 3240-1	NZ_KE702177.1	233139	234053	-	WP_000908066.1			1 0 o234-256i	304	WP_021567229.1	2-158: TIGR03344 (VI_effect_Hcp1, type VI secretion system effector, Hcp1 family.)	Pos: LIPO(Sec/SPII) (Pr: 0.533)	0 0 o	160	43	WP_001236645.1			3 0 i12-32o52-75i96-119o	159	9	Tme	122	277	2.63e-36
475	884	Escherichia coli UMEA 3314-1	NZ_KE702328.1	81452	82366	-	WP_000908052.1			1 0 o234-256i	304	WP_001284199.1	2-158: TIGR03344 (VI_effect_Hcp1, type VI secretion system effector, Hcp1 family.)	Pos: LIPO(Sec/SPII) (Pr: 0.533)	0 0 o	160	43	WP_001236645.1			3 0 i12-32o52-75i96-119o	159	9	Tme	122	277	3.74e-36
476	885	Escherichia coli UMEA 3317-1	NZ_KE702336.1	3826086	3827000	+	WP_000908066.1			1 0 o234-256i	304	WP_001284199.1	2-158: TIGR03344 (VI_effect_Hcp1, type VI secretion system effector, Hcp1 family.)	Pos: LIPO(Sec/SPII) (Pr: 0.533)	0 0 o	160	43	WP_001236645.1			3 0 i12-32o52-75i96-119o	159	9	Tme	122	277	2.63e-36
477	886	Escherichia coli UMEA 3318-1	NZ_KE702355.1	17807	18721	+	WP_000908057.1			1 0 o234-256i	304	WP_001284199.1	2-158: TIGR03344 (VI_effect_Hcp1, type VI secretion system effector, Hcp1 family.)	Pos: LIPO(Sec/SPII) (Pr: 0.533)	0 0 o	160	43	WP_016241900.1			3 0 i12-32o52-75i96-119o	159	9	Tme	122	277	3.15e-36
478	887	Escherichia coli UMEA 3329-1	NZ_KE702357.1	9979	10893	-	WP_000908066.1			1 0 o234-256i	304	WP_001284199.1	2-158: TIGR03344 (VI_effect_Hcp1, type VI secretion system effector, Hcp1 family.)	Pos: LIPO(Sec/SPII) (Pr: 0.533)	0 0 o	160	43	WP_001236645.1			3 0 i12-32o52-75i96-119o	159	9	Tme	122	277	2.63e-36
479	888	Escherichia coli UMEA 3355-1	NZ_KE702385.1	240797	241711	-	WP_000908057.1			1 0 o234-256i	304	WP_001284199.1	2-158: TIGR03344 (VI_effect_Hcp1, type VI secretion system effector, Hcp1 family.)	Pos: LIPO(Sec/SPII) (Pr: 0.533)	0 0 o	160	43	WP_001236652.1			3 0 i12-32o52-75i96-119o	159	9	Tme	122	277	3.15e-36
480	889	Escherichia coli UMEA 3592-1	NZ_KE702417.1	12662	13576	-	WP_000908066.1			1 0 o234-256i	304	WP_001284199.1	2-158: TIGR03344 (VI_effect_Hcp1, type VI secretion system effector, Hcp1 family.)	Pos: LIPO(Sec/SPII) (Pr: 0.533)	0 0 o	160	43	WP_001236645.1			3 0 i12-32o52-75i96-119o	159	9	Tme	122	277	2.63e-36
481	890	Escherichia coli UMEA 3609-1	NZ_KE702424.1	243066	243980	-	WP_000908066.1			1 0 o234-256i	304	WP_001284199.1	2-158: TIGR03344 (VI_effect_Hcp1, type VI secretion system effector, Hcp1 family.)	Pos: LIPO(Sec/SPII) (Pr: 0.533)	0 0 o	160	43	WP_001236645.1			3 0 i12-32o52-75i96-119o	159	9	Tme	122	277	2.63e-36
482	891	Escherichia coli UMEA 3682-1	NZ_KE702490.1	241488	242402	-	WP_000908057.1			1 0 o234-256i	304	WP_001284199.1	2-158: TIGR03344 (VI_effect_Hcp1, type VI secretion system effector, Hcp1 family.)	Pos: LIPO(Sec/SPII) (Pr: 0.533)	0 0 o	160	43	WP_016241900.1			3 0 i12-32o52-75i96-119o	159	9	Tme	122	277	3.15e-36
483	892	Escherichia coli UMEA 3805-1	NZ_KE702598.1	14296	15210	-	WP_000908052.1			1 0 o234-256i	304	WP_001284198.1	2-158: TIGR03344 (VI_effect_Hcp1, type VI secretion system effector, Hcp1 family.)	Pos: LIPO(Sec/SPII) (Pr: 0.533)	0 0 o	160	43	WP_001236643.1			3 0 i12-32o52-75i96-119o	159	9	Tme	122	277	3.74e-36
484	893	Escherichia coli UMEA 3889-1	NZ_KE702638.1	239578	240492	-	WP_000908066.1			1 0 o234-256i	304	WP_001284199.1	2-158: TIGR03344 (VI_effect_Hcp1, type VI secretion system effector, Hcp1 family.)	Pos: LIPO(Sec/SPII) (Pr: 0.533)	0 0 o	160	43	WP_001236645.1			3 0 i12-32o52-75i96-119o	159	9	Tme	122	277	2.63e-36
485	894	Escherichia coli TW07509	NZ_AVRH01000004.1	10463	11377	-	WP_021499012.1			1 0 o234-256i	304	WP_001284199.1	2-158: TIGR03344 (VI_effect_Hcp1, type VI secretion system effector, Hcp1 family.)	Pos: LIPO(Sec/SPII) (Pr: 0.533)	0 0 o	160	43	WP_001236649.1			3 0 i12-32o52-75i96-119o	159	9	Tme	122	277	1.42e-35
486	895	Escherichia coli O104:H21 str. CFSAN002236	NZ_CP023541.1	1022007	1022921	-	WP_000908057.1			1 0 o234-256i	304	WP_001284199.1	2-158: TIGR03344 (VI_effect_Hcp1, type VI secretion system effector, Hcp1 family.)	Pos: LIPO(Sec/SPII) (Pr: 0.533)	0 0 o	160	43	WP_001236649.1			3 0 i12-32o52-75i96-119o	159	9	Tme	122	277	3.15e-36
487	897	Escherichia coli 95NR1	NZ_AVDU01000090.1	43327	44241	+	WP_000908052.1			1 0 o234-256i	304	WP_001284199.1	2-158: TIGR03344 (VI_effect_Hcp1, type VI secretion system effector, Hcp1 family.)	Pos: LIPO(Sec/SPII) (Pr: 0.533)	0 0 o	160	43	WP_001236640.1			3 0 i12-32o52-75i96-115o	159	9	Tme	122	277	3.74e-36
488	898	Escherichia coli LY180	NC_022364.1	239441	240355	-	WP_000908052.1			1 0 o234-256i	304	WP_001284199.1	2-158: TIGR03344 (VI_effect_Hcp1, type VI secretion system effector, Hcp1 family.)	Pos: LIPO(Sec/SPII) (Pr: 0.533)	0 0 o	160	43	WP_001236649.1			3 0 i12-32o52-75i96-119o	159	9	Tme	122	277	3.74e-36
489	899	Escherichia coli BIDMC 19C	NZ_AXLI01000001.1	246846	247754	-	WP_022645204.1			1 0 o234-256i	302	WP_022645205.1	2-158: TIGR03344 (VI_effect_Hcp1, type VI secretion system effector, Hcp1 family.)	Pos: LIPO(Sec/SPII) (Pr: 0.543)	0 0 o	160	43	WP_022645203.1			3 0 i12-32o52-75i96-115o	155	14	Tme	122	277	4.65e-37
490	900	Escherichia coli 95JB1	NZ_AWFJ01000123.1	10504	11418	-	WP_000908052.1			1 0 o234-256i	304	WP_001284199.1	2-158: TIGR03344 (VI_effect_Hcp1, type VI secretion system effector, Hcp1 family.)	Pos: LIPO(Sec/SPII) (Pr: 0.533)	0 0 o	160	43	WP_001236640.1			3 0 i12-32o52-75i96-115o	159	9	Tme	122	277	3.74e-36
491	901	Escherichia coli SCD1	NZ_ATJZ01000088.1	6293	7207	+	WP_000908057.1			1 0 o234-256i	304	WP_001284199.1	2-158: TIGR03344 (VI_effect_Hcp1, type VI secretion system effector, Hcp1 family.)	Pos: LIPO(Sec/SPII) (Pr: 0.533)	0 0 o	160	43	WP_001236643.1			3 0 i12-32o52-75i96-119o	159	9	Tme	122	277	3.15e-36
492	903	Escherichia coli 110957	NZ_KI521707.1	8829	9743	+	WP_000908071.1			1 0 o234-256i	304	WP_000002621.1	2-158: TIGR03344 (VI_effect_Hcp1, type VI secretion system effector, Hcp1 family.)	Pos: LIPO(Sec/SPII) (Pr: 0.539)	0 0 o	160	43	WP_001521857.1			3 0 i12-32o52-75i96-119o	155	9	Tme	122	277	1.3e-37
493	904	Escherichia coli 907357	NZ_KI522080.1	7437	8351	+	WP_000908057.1			1 0 o234-256i	304	WP_001284199.1	2-158: TIGR03344 (VI_effect_Hcp1, type VI secretion system effector, Hcp1 family.)	Pos: LIPO(Sec/SPII) (Pr: 0.533)	0 0 o	160	43	WP_001236649.1			3 0 i12-32o52-75i96-119o	159	9	Tme	122	277	3.15e-36
494	905	Escherichia coli HVH 98 (4-5799287)	NZ_KI530615.1	11139	12053	-	WP_000908052.1			1 0 o234-256i	304	WP_001284199.1	2-158: TIGR03344 (VI_effect_Hcp1, type VI secretion system effector, Hcp1 family.)	Pos: LIPO(Sec/SPII) (Pr: 0.533)	0 0 o	160	43	WP_001236649.1			3 0 i12-32o52-75i96-119o	159	9	Tme	122	277	3.74e-36
495	906	Escherichia coli UMEA 3336-1	NZ_KI530624.1	10123	11037	-	WP_000908057.1			1 0 o234-256i	304	WP_001284199.1	2-158: TIGR03344 (VI_effect_Hcp1, type VI secretion system effector, Hcp1 family.)	Pos: LIPO(Sec/SPII) (Pr: 0.533)	0 0 o	160	43	WP_001236649.1			3 0 i12-32o52-75i96-119o	159	9	Tme	122	277	3.15e-36
496	907	Escherichia coli UMEA 3323-1	NZ_KI530678.1	12658	13572	-	WP_000908071.1			1 0 o234-256i	304	WP_000002621.1	2-158: TIGR03344 (VI_effect_Hcp1, type VI secretion system effector, Hcp1 family.)	Pos: LIPO(Sec/SPII) (Pr: 0.539)	0 0 o	160	43	WP_001521857.1			3 0 i12-32o52-75i96-119o	155	9	Tme	122	277	1.3e-37
497	908	Escherichia coli 113302	NZ_KI530782.1	38336	39250	+	WP_000908057.1			1 0 o234-256i	304	WP_001284199.1	2-158: TIGR03344 (VI_effect_Hcp1, type VI secretion system effector, Hcp1 family.)	Pos: LIPO(Sec/SPII) (Pr: 0.533)	0 0 o	160	43	WP_001236649.1			3 0 i12-32o52-75i96-119o	159	9	Tme	122	277	3.15e-36
498	909	Escherichia coli 907710	NZ_KI531698.1	22315	23229	+	WP_000908057.1			1 0 o234-256i	304	WP_001284199.1	2-158: TIGR03344 (VI_effect_Hcp1, type VI secretion system effector, Hcp1 family.)	Pos: LIPO(Sec/SPII) (Pr: 0.533)	0 0 o	160	43	WP_001236649.1			3 0 i12-32o52-75i96-119o	159	9	Tme	122	277	3.15e-36
499	910	Escherichia coli 907889	NZ_KI532007.1	1715	2629	-	WP_000908071.1			1 0 o234-256i	304	WP_000002621.1	2-158: TIGR03344 (VI_effect_Hcp1, type VI secretion system effector, Hcp1 family.)	Pos: LIPO(Sec/SPII) (Pr: 0.539)	0 0 o	160	43	WP_001521857.1			3 0 i12-32o52-75i96-119o	155	9	Tme	122	277	1.3e-37
500	911	Escherichia coli 908541	NZ_KI533358.1	10228	11142	-	WP_000908057.1			1 0 o234-256i	304	WP_001284199.1	2-158: TIGR03344 (VI_effect_Hcp1, type VI secretion system effector, Hcp1 family.)	Pos: LIPO(Sec/SPII) (Pr: 0.533)	0 0 o	160	43	WP_001236649.1			3 0 i12-32o52-75i96-119o	159	9	Tme	122	277	3.15e-36
501	912	Escherichia coli 908555	NZ_KI533453.1	9990	10904	-	WP_000908057.1			1 0 o234-256i	304	WP_001284199.1	2-158: TIGR03344 (VI_effect_Hcp1, type VI secretion system effector, Hcp1 family.)	Pos: LIPO(Sec/SPII) (Pr: 0.533)	0 0 o	160	43	WP_001236652.1			3 0 i12-32o52-75i96-119o	159	9	Tme	122	277	3.15e-36
502	913	Escherichia coli 908573	NZ_KI533606.1	125627	126541	+	WP_000908072.1			1 0 o234-256i	304	WP_000002621.1	2-158: TIGR03344 (VI_effect_Hcp1, type VI secretion system effector, Hcp1 family.)	Pos: LIPO(Sec/SPII) (Pr: 0.539)	0 0 o	160	43	WP_001236628.1			3 0 i12-32o52-75i96-119o	155	9	Tme	122	277	1.74e-37
503	914	Escherichia coli 908658	NZ_KI534499.1	9896	10810	-	WP_000908066.1			1 0 o234-256i	304	WP_001284199.1	2-158: TIGR03344 (VI_effect_Hcp1, type VI secretion system effector, Hcp1 family.)	Pos: LIPO(Sec/SPII) (Pr: 0.533)	0 0 o	160	43	WP_001236653.1			3 0 i12-32o52-75i96-119o	159	9	Tme	122	277	2.63e-36
504	915	Escherichia coli HVH 36 (4-5675286)	NZ_KI538659.1	997415	998329	+	WP_000908057.1			1 0 o234-256i	304	WP_001284199.1	2-158: TIGR03344 (VI_effect_Hcp1, type VI secretion system effector, Hcp1 family.)	Pos: LIPO(Sec/SPII) (Pr: 0.533)	0 0 o	160	43	WP_001236649.1			3 0 i12-32o52-75i96-119o	159	9	Tme	122	277	3.15e-36
505	916	Escherichia coli UMEA 3148-1	NZ_KI538789.1	117632	118546	+	WP_000908057.1			1 0 o234-256i	304	WP_001284199.1	2-158: TIGR03344 (VI_effect_Hcp1, type VI secretion system effector, Hcp1 family.)	Pos: LIPO(Sec/SPII) (Pr: 0.533)	0 0 o	160	43	WP_016241900.1			3 0 i12-32o52-75i96-119o	159	9	Tme	122	277	3.15e-36
506	917	Escherichia coli ATCC BAA-2193	NZ_AYMX02000425.1	10103	11017	-	WP_000908052.1			1 0 o234-256i	304	WP_001284199.1	2-158: TIGR03344 (VI_effect_Hcp1, type VI secretion system effector, Hcp1 family.)	Pos: LIPO(Sec/SPII) (Pr: 0.533)	0 0 o	160	43	WP_001236643.1			3 0 i12-32o52-75i96-119o	159	9	Tme	122	277	3.74e-36
507	918	Escherichia coli CE418	NZ_KI543524.1	10265	11179	-	WP_000908057.1			1 0 o234-256i	304	WP_001716255.1	2-158: TIGR03344 (VI_effect_Hcp1, type VI secretion system effector, Hcp1 family.)	Pos: LIPO(Sec/SPII) (Pr: 0.533)	0 0 o	160	43	WP_001236649.1			3 0 i12-32o52-75i96-119o	159	9	Tme	122	277	3.15e-36
508	919	Escherichia coli CE516	NZ_KI544080.1	22823	23737	+	WP_000908057.1			1 0 o234-256i	304	WP_001284199.1	2-158: TIGR03344 (VI_effect_Hcp1, type VI secretion system effector, Hcp1 family.)	Pos: LIPO(Sec/SPII) (Pr: 0.533)	0 0 o	160	43	WP_001236649.1			3 0 i12-32o52-75i96-119o	159	9	Tme	122	277	3.15e-36
509	921	Escherichia coli ECC-Z	NZ_AHHN01000020.1	325278	326192	+	WP_000908066.1			1 0 o234-256i	304	WP_001284199.1	2-158: TIGR03344 (VI_effect_Hcp1, type VI secretion system effector, Hcp1 family.)	Pos: LIPO(Sec/SPII) (Pr: 0.533)	0 0 o	160	43	WP_001236645.1			3 0 i12-32o52-75i96-119o	159	9	Tme	122	277	2.63e-36
510	922	Escherichia coli P4-96	NZ_AHHO01000051.1	10227	11141	-	WP_000908052.1			1 0 o234-256i	304	WP_001284199.1	2-158: TIGR03344 (VI_effect_Hcp1, type VI secretion system effector, Hcp1 family.)	Pos: LIPO(Sec/SPII) (Pr: 0.533)	0 0 o	160	43	WP_001236649.1			3 0 i12-32o52-75i96-119o	159	9	Tme	122	277	3.74e-36
511	923	Escherichia coli P4-NR	NZ_AHHP01000031.1	21719	22633	+	WP_000908052.1			1 0 o234-256i	304	WP_001284199.1	2-158: TIGR03344 (VI_effect_Hcp1, type VI secretion system effector, Hcp1 family.)	Pos: LIPO(Sec/SPII) (Pr: 0.533)	0 0 o	160	43	WP_001236649.1			3 0 i12-32o52-75i96-119o	159	9	Tme	122	277	3.74e-36
512	924	Escherichia coli LAU-EC4	NZ_AYOP01000041.1	10318	11232	-	WP_000908071.1			1 0 o234-256i	304	WP_000002621.1	2-158: TIGR03344 (VI_effect_Hcp1, type VI secretion system effector, Hcp1 family.)	Pos: LIPO(Sec/SPII) (Pr: 0.539)	0 0 o	160	43	WP_001521857.1			3 0 i12-32o52-75i96-119o	155	9	Tme	122	277	1.3e-37
513	925	Escherichia coli LAU-EC5	NZ_AYOG01000041.1	21884	22798	+	WP_000908071.1			1 0 o234-256i	304	WP_000002621.1	2-158: TIGR03344 (VI_effect_Hcp1, type VI secretion system effector, Hcp1 family.)	Pos: LIPO(Sec/SPII) (Pr: 0.539)	0 0 o	160	43	WP_001521857.1			3 0 i12-32o52-75i96-119o	155	9	Tme	122	277	1.3e-37
514	927	Escherichia coli 1365	NZ_AYQK01000092.1	1742	2656	-	WP_000908057.1			1 0 o234-256i	304	WP_001284199.1	2-158: TIGR03344 (VI_effect_Hcp1, type VI secretion system effector, Hcp1 family.)	Pos: LIPO(Sec/SPII) (Pr: 0.533)	0 0 o	160	43	WP_001236649.1			3 0 i12-32o52-75i96-119o	159	9	Tme	122	277	3.15e-36
515	928	Escherichia coli 38.16	NZ_AYQL01000090.1	1729	2643	-	WP_000908057.1			1 0 o234-256i	304	WP_001284199.1	2-158: TIGR03344 (VI_effect_Hcp1, type VI secretion system effector, Hcp1 family.)	Pos: LIPO(Sec/SPII) (Pr: 0.533)	0 0 o	160	43	WP_001236649.1			3 0 i12-32o52-75i96-119o	159	9	Tme	122	277	3.15e-36
516	929	Escherichia coli 320	NZ_AYQM01000062.1	21758	22672	+	WP_000908066.1			1 0 o234-256i	304	WP_001284199.1	2-158: TIGR03344 (VI_effect_Hcp1, type VI secretion system effector, Hcp1 family.)	Pos: LIPO(Sec/SPII) (Pr: 0.533)	0 0 o	160	43	WP_001236645.1			3 0 i12-32o52-75i96-119o	159	9	Tme	122	277	2.63e-36
517	930	Escherichia coli 681	NZ_AYQN01000059.1	1737	2651	-	WP_000908066.1			1 0 o234-256i	304	WP_001284199.1	2-158: TIGR03344 (VI_effect_Hcp1, type VI secretion system effector, Hcp1 family.)	Pos: LIPO(Sec/SPII) (Pr: 0.533)	0 0 o	160	43	WP_001236645.1			3 0 i12-32o52-75i96-119o	159	9	Tme	122	277	2.63e-36
518	932	Escherichia coli 38.34	NZ_AYQP01000115.1	3745	4659	+	WP_000908066.1			1 0 o234-256i	304	WP_001284199.1	2-158: TIGR03344 (VI_effect_Hcp1, type VI secretion system effector, Hcp1 family.)	Pos: LIPO(Sec/SPII) (Pr: 0.533)	0 0 o	160	43	WP_001236645.1			3 0 i12-32o52-75i96-119o	159	9	Tme	122	277	2.63e-36
519	934	Escherichia coli 85B	NZ_AYQR01000116.1	3738	4652	+	WP_000908066.1			1 0 o234-256i	304	WP_001284199.1	2-158: TIGR03344 (VI_effect_Hcp1, type VI secretion system effector, Hcp1 family.)	Pos: LIPO(Sec/SPII) (Pr: 0.533)	0 0 o	160	43	WP_001236645.1			3 0 i12-32o52-75i96-119o	159	9	Tme	122	277	2.63e-36
520	935	Escherichia coli 435	NZ_AYQT01000137.1	7353	8267	+	WP_029400366.1			1 0 o234-256i	304	WP_000002621.1	2-158: TIGR03344 (VI_effect_Hcp1, type VI secretion system effector, Hcp1 family.)	Pos: LIPO(Sec/SPII) (Pr: 0.539)	0 0 o	160	43	WP_001236629.1			3 0 i12-32o52-75i96-119o	155	9	Tme	122	277	1.54e-37
521	936	Escherichia coli 606	NZ_AYQV01000118.1	6413	7327	+	WP_000908052.1			1 0 o234-256i	304	WP_001284199.1	2-158: TIGR03344 (VI_effect_Hcp1, type VI secretion system effector, Hcp1 family.)	Pos: LIPO(Sec/SPII) (Pr: 0.533)	0 0 o	160	43	WP_001236649.1			3 0 i12-32o52-75i96-119o	159	9	Tme	122	277	3.74e-36
522	937	Escherichia coli 668	NZ_AYQW01000071.1	1738	2646	-	WP_022645204.1			1 0 o234-256i	302	WP_022645205.1	2-158: TIGR03344 (VI_effect_Hcp1, type VI secretion system effector, Hcp1 family.)	Pos: LIPO(Sec/SPII) (Pr: 0.543)	0 0 o	160	43	WP_022645203.1			3 0 i12-32o52-75i96-115o	155	14	Tme	122	277	4.65e-37
523	938	Escherichia coli 1A	NZ_AYQX01000205.1	1737	2651	-	WP_000908057.1			1 0 o234-256i	304	WP_001284199.1	2-158: TIGR03344 (VI_effect_Hcp1, type VI secretion system effector, Hcp1 family.)	Pos: LIPO(Sec/SPII) (Pr: 0.533)	0 0 o	160	43	WP_001236652.1			3 0 i12-32o52-75i96-119o	159	9	Tme	122	277	3.15e-36
524	939	Escherichia coli 9B	NZ_AYQY01000079.1	13842	14756	+	WP_000908052.1			1 0 o234-256i	304	WP_001284199.1	2-158: TIGR03344 (VI_effect_Hcp1, type VI secretion system effector, Hcp1 family.)	Pos: LIPO(Sec/SPII) (Pr: 0.533)	0 0 o	160	43	WP_001236645.1			3 0 i12-32o52-75i96-119o	159	9	Tme	122	277	3.74e-36
525	941	Escherichia coli FBH1	NZ_AYRC01000047.1	28391	29305	+	WP_000908052.1			1 0 o234-256i	304	WP_001284199.1	2-158: TIGR03344 (VI_effect_Hcp1, type VI secretion system effector, Hcp1 family.)	Pos: LIPO(Sec/SPII) (Pr: 0.533)	0 0 o	160	43	WP_001236645.1			3 0 i12-32o52-75i96-119o	159	9	Tme	122	277	3.74e-36
526	942	Escherichia coli 1240	NZ_AYQI01000086.1	7436	8350	+	WP_000908057.1			1 0 o234-256i	304	WP_001284199.1	2-158: TIGR03344 (VI_effect_Hcp1, type VI secretion system effector, Hcp1 family.)	Pos: LIPO(Sec/SPII) (Pr: 0.533)	0 0 o	160	43	WP_001236649.1			3 0 i12-32o52-75i96-119o	159	9	Tme	122	277	3.15e-36
527	943	Escherichia coli 1350	NZ_AYQJ01000097.1	7923	8837	+	WP_000908057.1			1 0 o234-256i	304	WP_001284199.1	2-158: TIGR03344 (VI_effect_Hcp1, type VI secretion system effector, Hcp1 family.)	Pos: LIPO(Sec/SPII) (Pr: 0.533)	0 0 o	160	43	WP_001236649.1			3 0 i12-32o52-75i96-119o	159	9	Tme	122	277	3.15e-36
528	945	Escherichia coli LAU-EC10	NZ_AYNJ01000077.1	29089	30003	+	WP_000908071.1			1 0 o234-256i	304	WP_000002621.1	2-158: TIGR03344 (VI_effect_Hcp1, type VI secretion system effector, Hcp1 family.)	Pos: LIPO(Sec/SPII) (Pr: 0.539)	0 0 o	160	43	WP_001236629.1			3 0 i12-32o52-75i96-119o	155	9	Tme	122	277	1.3e-37
529	947	Escherichia coli ATCC BAA-2209	NZ_AZBZ01001132.1	22786	23700	+	WP_000908052.1			1 0 o234-256i	304	WP_001284199.1	2-158: TIGR03344 (VI_effect_Hcp1, type VI secretion system effector, Hcp1 family.)	Pos: LIPO(Sec/SPII) (Pr: 0.533)	0 0 o	160	43	WP_001236640.1			3 0 i12-32o52-75i96-115o	159	9	Tme	122	277	3.74e-36
530	948	Escherichia coli ATCC BAA-2215	NZ_AZCA01000315.1	26132	27046	+	WP_000908052.1			1 0 o234-256i	304	WP_001284199.1	2-158: TIGR03344 (VI_effect_Hcp1, type VI secretion system effector, Hcp1 family.)	Pos: LIPO(Sec/SPII) (Pr: 0.533)	0 0 o	160	43	WP_001236643.1			3 0 i12-32o52-75i96-119o	159	9	Tme	122	277	3.74e-36
531	949	Escherichia coli ATCC BAA-2196	NZ_AYOF01000481.1	10247	11161	-	WP_000908052.1			1 0 o234-256i	304	WP_001284199.1	2-158: TIGR03344 (VI_effect_Hcp1, type VI secretion system effector, Hcp1 family.)	Pos: LIPO(Sec/SPII) (Pr: 0.533)	0 0 o	160	43	WP_001236643.1			3 0 i12-32o52-75i96-119o	159	9	Tme	122	277	3.74e-36
532	951	Escherichia coli 148	NZ_AYJX01000065.1	21386	22300	+	WP_000908066.1			1 0 o234-256i	304	WP_001284199.1	2-158: TIGR03344 (VI_effect_Hcp1, type VI secretion system effector, Hcp1 family.)	Pos: LIPO(Sec/SPII) (Pr: 0.533)	0 0 o	160	43	WP_001236645.1			3 0 i12-32o52-75i96-119o	159	9	Tme	122	277	2.63e-36
533	952	Escherichia coli FAH2	NZ_AYJY01000048.1	10313	11227	-	WP_000908057.1			1 0 o234-256i	304	WP_001284199.1	2-158: TIGR03344 (VI_effect_Hcp1, type VI secretion system effector, Hcp1 family.)	Pos: LIPO(Sec/SPII) (Pr: 0.533)	0 0 o	160	43	WP_001236649.1			3 0 i12-32o52-75i96-119o	159	9	Tme	122	277	3.15e-36
534	953	Escherichia coli FAH1	NZ_AYJZ01000047.1	10307	11221	-	WP_000908057.1			1 0 o234-256i	304	WP_001284199.1	2-158: TIGR03344 (VI_effect_Hcp1, type VI secretion system effector, Hcp1 family.)	Pos: LIPO(Sec/SPII) (Pr: 0.533)	0 0 o	160	43	WP_001236649.1			3 0 i12-32o52-75i96-119o	159	9	Tme	122	277	3.15e-36
535	954	Escherichia coli FAP1	NZ_AYKA01000050.1	10302	11216	-	WP_000908057.1			1 0 o234-256i	304	WP_001284199.1	2-158: TIGR03344 (VI_effect_Hcp1, type VI secretion system effector, Hcp1 family.)	Pos: LIPO(Sec/SPII) (Pr: 0.533)	0 0 o	160	43	WP_001236649.1			3 0 i12-32o52-75i96-119o	159	9	Tme	122	277	3.15e-36
536	955	Escherichia coli FAP2	NZ_AYKB01000048.1	10332	11246	-	WP_000908057.1			1 0 o234-256i	304	WP_001284199.1	2-158: TIGR03344 (VI_effect_Hcp1, type VI secretion system effector, Hcp1 family.)	Pos: LIPO(Sec/SPII) (Pr: 0.533)	0 0 o	160	43	WP_001236649.1			3 0 i12-32o52-75i96-119o	159	9	Tme	122	277	3.15e-36
537	956	Escherichia coli FBP1	NZ_AYKC01000044.1	9792	10706	-	WP_025670791.1			0 0 o	304	WP_001284199.1	2-158: TIGR03344 (VI_effect_Hcp1, type VI secretion system effector, Hcp1 family.)	Pos: LIPO(Sec/SPII) (Pr: 0.533)	0 0 o	160	43	WP_001236645.1			3 0 i12-32o52-75i96-119o	159	9	Tme	122	277	2.84e-36
538	957	Escherichia coli FCH1	NZ_AYKD01000044.1	10286	11200	-	WP_000908057.1			1 0 o234-256i	304	WP_001284199.1	2-158: TIGR03344 (VI_effect_Hcp1, type VI secretion system effector, Hcp1 family.)	Pos: LIPO(Sec/SPII) (Pr: 0.533)	0 0 o	160	43	WP_001236649.1			3 0 i12-32o52-75i96-119o	159	9	Tme	122	277	3.15e-36
539	958	Escherichia coli FCP1	NZ_AYKE01000058.1	10299	11213	-	WP_000908057.1			1 0 o234-256i	304	WP_001284199.1	2-158: TIGR03344 (VI_effect_Hcp1, type VI secretion system effector, Hcp1 family.)	Pos: LIPO(Sec/SPII) (Pr: 0.533)	0 0 o	160	43	WP_001236649.1			3 0 i12-32o52-75i96-119o	159	9	Tme	122	277	3.15e-36
540	959	Escherichia coli E1777	NZ_KI894168.1	23891	24805	+	WP_000908057.1			1 0 o234-256i	304	WP_001284199.1	2-158: TIGR03344 (VI_effect_Hcp1, type VI secretion system effector, Hcp1 family.)	Pos: LIPO(Sec/SPII) (Pr: 0.533)	0 0 o	160	43	WP_032191143.1			3 0 i12-32o52-75i96-119o	159	9	Tme	122	277	3.15e-36
541	960	Escherichia coli IS5	NZ_CBWB010000113.1	10162	11070	-	WP_022645204.1			1 0 o234-256i	302	WP_022645205.1	2-158: TIGR03344 (VI_effect_Hcp1, type VI secretion system effector, Hcp1 family.)	Pos: LIPO(Sec/SPII) (Pr: 0.543)	0 0 o	160	43	WP_022645203.1			3 0 i12-32o52-75i96-115o	155	14	Tme	122	277	4.65e-37
542	964	Escherichia coli BIDMC 43b	NZ_KI929661.1	246761	247669	-	WP_022645204.1			1 0 o234-256i	302	WP_022645205.1	2-158: TIGR03344 (VI_effect_Hcp1, type VI secretion system effector, Hcp1 family.)	Pos: LIPO(Sec/SPII) (Pr: 0.543)	0 0 o	160	43	WP_022645203.1			3 0 i12-32o52-75i96-115o	155	14	Tme	122	277	4.65e-37
543	965	Escherichia coli BIDMC 43a	NZ_KI929668.1	4269872	4270780	+	WP_022645204.1			1 0 o234-256i	302	WP_022645205.1	2-158: TIGR03344 (VI_effect_Hcp1, type VI secretion system effector, Hcp1 family.)	Pos: LIPO(Sec/SPII) (Pr: 0.543)	0 0 o	160	43	WP_022645203.1			3 0 i12-32o52-75i96-115o	155	14	Tme	122	277	4.65e-37
544	966	Escherichia coli BIDMC 19B	NZ_KI929689.1	2713659	2714567	+	WP_022645204.1			1 0 o234-256i	302	WP_022645205.1	2-158: TIGR03344 (VI_effect_Hcp1, type VI secretion system effector, Hcp1 family.)	Pos: LIPO(Sec/SPII) (Pr: 0.543)	0 0 o	160	43	WP_022645203.1			3 0 i12-32o52-75i96-115o	155	14	Tme	122	277	4.65e-37
545	967	Escherichia coli BIDMC 19A	NZ_KI929698.1	4844323	4845231	+	WP_022645204.1			1 0 o234-256i	302	WP_022645205.1	2-158: TIGR03344 (VI_effect_Hcp1, type VI secretion system effector, Hcp1 family.)	Pos: LIPO(Sec/SPII) (Pr: 0.543)	0 0 o	160	43	WP_022645203.1			3 0 i12-32o52-75i96-115o	155	14	Tme	122	277	4.65e-37
546	968	Escherichia coli BIDMC 17B	NZ_KI929707.1	247857	248765	-	WP_022645204.1			1 0 o234-256i	302	WP_022645205.1	2-158: TIGR03344 (VI_effect_Hcp1, type VI secretion system effector, Hcp1 family.)	Pos: LIPO(Sec/SPII) (Pr: 0.543)	0 0 o	160	43	WP_022645203.1			3 0 i12-32o52-75i96-115o	155	14	Tme	122	277	4.65e-37
547	969	Escherichia coli BIDMC 17A	NZ_KI929714.1	246846	247754	-	WP_022645204.1			1 0 o234-256i	302	WP_022645205.1	2-158: TIGR03344 (VI_effect_Hcp1, type VI secretion system effector, Hcp1 family.)	Pos: LIPO(Sec/SPII) (Pr: 0.543)	0 0 o	160	43	WP_022645203.1			3 0 i12-32o52-75i96-115o	155	14	Tme	122	277	4.65e-37
548	970	Escherichia coli BIDMC 15	NZ_KI929735.1	352030	352938	+	WP_022645204.1			1 0 o234-256i	302	WP_022645205.1	2-158: TIGR03344 (VI_effect_Hcp1, type VI secretion system effector, Hcp1 family.)	Pos: LIPO(Sec/SPII) (Pr: 0.543)	0 0 o	160	43	WP_022645203.1			3 0 i12-32o52-75i96-115o	155	14	Tme	122	277	4.65e-37
549	971	Escherichia coli BIDMC 9	NZ_KI929752.1	12144	13052	-	WP_022645204.1			1 0 o234-256i	302	WP_022645205.1	2-158: TIGR03344 (VI_effect_Hcp1, type VI secretion system effector, Hcp1 family.)	Pos: LIPO(Sec/SPII) (Pr: 0.543)	0 0 o	160	43	WP_022645203.1			3 0 i12-32o52-75i96-115o	155	14	Tme	122	277	4.65e-37
550	972	Escherichia coli BIDMC 3	NZ_KI929760.1	11005	11913	-	WP_022645204.1			1 0 o234-256i	302	WP_022645205.1	2-158: TIGR03344 (VI_effect_Hcp1, type VI secretion system effector, Hcp1 family.)	Pos: LIPO(Sec/SPII) (Pr: 0.543)	0 0 o	160	43	WP_022645203.1			3 0 i12-32o52-75i96-115o	155	14	Tme	122	277	4.65e-37
551	973	Escherichia coli BIDMC 2B	NZ_KI929774.1	4418667	4419575	+	WP_022645204.1			1 0 o234-256i	302	WP_022645205.1	2-158: TIGR03344 (VI_effect_Hcp1, type VI secretion system effector, Hcp1 family.)	Pos: LIPO(Sec/SPII) (Pr: 0.543)	0 0 o	160	43	WP_022645203.1			3 0 i12-32o52-75i96-115o	155	14	Tme	122	277	4.65e-37
552	974	Escherichia coli BWH 40	NZ_KI929782.1	773510	774424	-	WP_000908071.1			1 0 o234-256i	304	WP_000002621.1	2-158: TIGR03344 (VI_effect_Hcp1, type VI secretion system effector, Hcp1 family.)	Pos: LIPO(Sec/SPII) (Pr: 0.539)	0 0 o	160	43	WP_001521857.1			3 0 i12-32o52-75i96-119o	155	9	Tme	122	277	1.3e-37
553	975	Escherichia coli BIDMC 6	NZ_KI929804.1	246846	247754	-	WP_022645204.1			1 0 o234-256i	302	WP_022645205.1	2-158: TIGR03344 (VI_effect_Hcp1, type VI secretion system effector, Hcp1 family.)	Pos: LIPO(Sec/SPII) (Pr: 0.543)	0 0 o	160	43	WP_022645203.1			3 0 i12-32o52-75i96-115o	155	14	Tme	122	277	4.65e-37
554	976	Escherichia coli IS25	NZ_CBWG010000014.1	10296	11210	-	WP_000908066.1			1 0 o234-256i	304	WP_001284199.1	2-158: TIGR03344 (VI_effect_Hcp1, type VI secretion system effector, Hcp1 family.)	Pos: LIPO(Sec/SPII) (Pr: 0.533)	0 0 o	160	43	WP_001236653.1			3 0 i12-32o52-75i96-119o	159	9	Tme	122	277	2.63e-36
555	978	Escherichia coli LR09	NZ_JDVF01000005.1	1041194	1042102	+	WP_022645204.1			1 0 o234-256i	302	WP_022645205.1	2-158: TIGR03344 (VI_effect_Hcp1, type VI secretion system effector, Hcp1 family.)	Pos: LIPO(Sec/SPII) (Pr: 0.543)	0 0 o	160	43	WP_022645203.1			3 0 i12-32o52-75i96-115o	155	14	Tme	122	277	4.65e-37
556	979	Escherichia coli ST540	NZ_CP007265.1	1093121	1094035	+	WP_000908052.1			1 0 o234-256i	304	WP_001284199.1	2-158: TIGR03344 (VI_effect_Hcp1, type VI secretion system effector, Hcp1 family.)	Pos: LIPO(Sec/SPII) (Pr: 0.533)	0 0 o	160	43	WP_001236645.1			3 0 i12-32o52-75i96-119o	159	9	Tme	122	277	3.74e-36
557	980	Escherichia coli ST540	NZ_CP007391.1	3766051	3766965	+	WP_000908052.1			1 0 o234-256i	304	WP_001284199.1	2-158: TIGR03344 (VI_effect_Hcp1, type VI secretion system effector, Hcp1 family.)	Pos: LIPO(Sec/SPII) (Pr: 0.533)	0 0 o	160	43	WP_001236645.1			3 0 i12-32o52-75i96-119o	159	9	Tme	122	277	3.74e-36
558	981	Escherichia coli ST2747	NZ_CP007392.1	867038	867952	-	WP_000908071.1			1 0 o234-256i	304	WP_000002621.1	2-158: TIGR03344 (VI_effect_Hcp1, type VI secretion system effector, Hcp1 family.)	Pos: LIPO(Sec/SPII) (Pr: 0.539)	0 0 o	160	43	WP_025234897.1			3 0 i12-32o52-75i96-119o	155	9	Tme	122	277	1.3e-37
559	982	Escherichia coli ST2747	NZ_CP007393.1	874579	875493	-	WP_000908071.1			1 0 o234-256i	304	WP_000002621.1	2-158: TIGR03344 (VI_effect_Hcp1, type VI secretion system effector, Hcp1 family.)	Pos: LIPO(Sec/SPII) (Pr: 0.539)	0 0 o	160	43	WP_051529907.1			2 Y n2-9c14/15o38-63i84-107o	143	44	Tme	122	277	1.3e-37
560	983	Escherichia coli ST2747	NZ_CP007394.1	875551	876465	-	WP_000908071.1			1 0 o234-256i	304	WP_000002621.1	2-158: TIGR03344 (VI_effect_Hcp1, type VI secretion system effector, Hcp1 family.)	Pos: LIPO(Sec/SPII) (Pr: 0.539)	0 0 o	160	43	WP_025234897.1			3 0 i12-32o52-75i96-119o	155	9	Tme	122	277	1.3e-37
561	984	Escherichia coli UCD_JA03	NZ_JFFJ01000030.1	24155	25069	+	WP_000908057.1			1 0 o234-256i	304	WP_001284199.1	2-158: TIGR03344 (VI_effect_Hcp1, type VI secretion system effector, Hcp1 family.)	Pos: LIPO(Sec/SPII) (Pr: 0.533)	0 0 o	160	43	WP_001236652.1			3 0 i12-32o52-75i96-119o	159	9	Tme	122	277	3.15e-36
562	985	Escherichia coli UCD_JA65	NZ_JFFN01000029.1	10539	11453	-	WP_000908052.1			1 0 o234-256i	304	WP_001284199.1	2-158: TIGR03344 (VI_effect_Hcp1, type VI secretion system effector, Hcp1 family.)	Pos: LIPO(Sec/SPII) (Pr: 0.533)	0 0 o	160	43	WP_001236645.1			3 0 i12-32o52-75i96-119o	159	9	Tme	122	277	3.74e-36
563	989	Escherichia coli 1-176-05_S1_C1	NZ_JHDH01000085.1	13098	14012	-	WP_000908057.1			1 0 o234-256i	304	WP_001284199.1	2-158: TIGR03344 (VI_effect_Hcp1, type VI secretion system effector, Hcp1 family.)	Pos: LIPO(Sec/SPII) (Pr: 0.533)	0 0 o	160	43	WP_016241900.1			3 0 i12-32o52-75i96-119o	159	9	Tme	122	277	3.15e-36
564	990	Escherichia coli 1-110-08_S1_C2	NZ_JHDP01000006.1	12032	12946	-	WP_000908058.1			1 0 o234-256i	304	WP_001284199.1	2-158: TIGR03344 (VI_effect_Hcp1, type VI secretion system effector, Hcp1 family.)	Pos: LIPO(Sec/SPII) (Pr: 0.533)	0 0 o	160	43	WP_001236649.1			3 0 i12-32o52-75i96-119o	159	9	Tme	122	277	3.22e-36
565	991	Escherichia coli 1-110-08_S1_C3	NZ_JHDO01000051.1	11252	12166	-	WP_000908066.1			1 0 o234-256i	304	WP_001284199.1	2-158: TIGR03344 (VI_effect_Hcp1, type VI secretion system effector, Hcp1 family.)	Pos: LIPO(Sec/SPII) (Pr: 0.533)	0 0 o	160	43	WP_001236645.1			3 0 i12-32o52-75i96-119o	159	9	Tme	122	277	2.63e-36
566	992	Escherichia coli 1-110-08_S1_C1	NZ_JHDQ01000005.1	11255	12169	-	WP_000908066.1			1 0 o234-256i	304	WP_001284199.1	2-158: TIGR03344 (VI_effect_Hcp1, type VI secretion system effector, Hcp1 family.)	Pos: LIPO(Sec/SPII) (Pr: 0.533)	0 0 o	160	43	WP_001236645.1			3 0 i12-32o52-75i96-119o	159	9	Tme	122	277	2.63e-36
567	994	Escherichia coli 1-110-08_S4_C1	NZ_JHDK01000080.1	11313	12227	-	WP_000908071.1			1 0 o234-256i	304	WP_000002621.1	2-158: TIGR03344 (VI_effect_Hcp1, type VI secretion system effector, Hcp1 family.)	Pos: LIPO(Sec/SPII) (Pr: 0.539)	0 0 o	160	43	WP_001236629.1			3 0 i12-32o52-75i96-119o	155	9	Tme	122	277	1.3e-37
568	995	Escherichia coli O111:NM str. 2011C-3170	NZ_JHMA01000012.1	9938	10852	-	WP_000908052.1			1 0 o234-256i	304	WP_001284199.1	2-158: TIGR03344 (VI_effect_Hcp1, type VI secretion system effector, Hcp1 family.)	Pos: LIPO(Sec/SPII) (Pr: 0.533)	0 0 o	160	43	WP_001236640.1			3 0 i12-32o52-75i96-115o	159	9	Tme	122	277	3.74e-36
569	999	Escherichia coli O153:H2 str. 2010C-5034	NZ_JHMH01000075.1	9987	10901	-	WP_000908052.1			1 0 o234-256i	304	WP_001284199.1	2-158: TIGR03344 (VI_effect_Hcp1, type VI secretion system effector, Hcp1 family.)	Pos: LIPO(Sec/SPII) (Pr: 0.533)	0 0 o	160	43	WP_001236643.1			3 0 i12-32o52-75i96-119o	159	9	Tme	122	277	3.74e-36
570	1003	Escherichia coli O26:NM str. 2010C-4347	NZ_JHFB01000156.1	1763	2677	-	WP_000908052.1			1 0 o234-256i	304	WP_001284199.1	2-158: TIGR03344 (VI_effect_Hcp1, type VI secretion system effector, Hcp1 family.)	Pos: LIPO(Sec/SPII) (Pr: 0.533)	0 0 o	160	43	WP_001236643.1			3 0 i12-32o52-75i96-119o	159	9	Tme	122	277	3.74e-36
571	1005	Escherichia coli O103:H11 str. 2010C-3214	NZ_JHFY01000004.1	187879	188793	+	WP_000908052.1			1 0 o234-256i	304	WP_001284199.1	2-158: TIGR03344 (VI_effect_Hcp1, type VI secretion system effector, Hcp1 family.)	Pos: LIPO(Sec/SPII) (Pr: 0.533)	0 0 o	160	43	WP_001236643.1			3 0 i12-32o52-75i96-119o	159	9	Tme	122	277	3.74e-36
572	1008	Escherichia coli O45:H2 str. 2010C-3876	NZ_JHFI01000042.1	10696	11610	-	WP_000908052.1			1 0 o234-256i	304	WP_001284199.1	2-158: TIGR03344 (VI_effect_Hcp1, type VI secretion system effector, Hcp1 family.)	Pos: LIPO(Sec/SPII) (Pr: 0.533)	0 0 o	160	43	WP_001236643.1			3 0 i12-32o52-75i96-119o	159	9	Tme	122	277	3.74e-36
573	1009	Escherichia coli O111:NM str. 2010C-3977	NZ_JHFG01000051.1	24246	25160	+	WP_000908052.1			1 0 o234-256i	304	WP_001284199.1	2-158: TIGR03344 (VI_effect_Hcp1, type VI secretion system effector, Hcp1 family.)	Pos: LIPO(Sec/SPII) (Pr: 0.533)	0 0 o	160	43	WP_001236640.1			3 0 i12-32o52-75i96-115o	159	9	Tme	122	277	3.74e-36
574	1010	Escherichia coli O111:NM str. 2010C-4086	NZ_JHFF01000071.1	10200	11114	-	WP_000908052.1			1 0 o234-256i	304	WP_001284199.1	2-158: TIGR03344 (VI_effect_Hcp1, type VI secretion system effector, Hcp1 family.)	Pos: LIPO(Sec/SPII) (Pr: 0.533)	0 0 o	160	43	WP_001236640.1			3 0 i12-32o52-75i96-115o	159	9	Tme	122	277	3.74e-36
575	1011	Escherichia coli O111:NM str. 2010C-4221	NZ_JHFE01000078.1	25895	26809	+	WP_000908052.1			1 0 o234-256i	304	WP_001284199.1	2-158: TIGR03344 (VI_effect_Hcp1, type VI secretion system effector, Hcp1 family.)	Pos: LIPO(Sec/SPII) (Pr: 0.533)	0 0 o	160	43	WP_001236640.1			3 0 i12-32o52-75i96-115o	159	9	Tme	122	277	3.74e-36
576	1013	Escherichia coli O111:NM str. 2011C-3362	NZ_JHLW01000049.1	10200	11114	-	WP_000908052.1			1 0 o234-256i	304	WP_001284199.1	2-158: TIGR03344 (VI_effect_Hcp1, type VI secretion system effector, Hcp1 family.)	Pos: LIPO(Sec/SPII) (Pr: 0.533)	0 0 o	160	43	WP_001236640.1			3 0 i12-32o52-75i96-115o	159	9	Tme	122	277	3.74e-36
577	1017	Escherichia coli O156:H25 str. 2011C-3602	NZ_JHLP01000061.1	1661	2575	+	WP_032314855.1			1 0 o234-256i	304	WP_001284199.1	2-158: TIGR03344 (VI_effect_Hcp1, type VI secretion system effector, Hcp1 family.)	Pos: LIPO(Sec/SPII) (Pr: 0.533)	0 0 o	160	43	WP_001236649.1			3 0 i12-32o52-75i96-119o	159	9	Tme	122	277	3.02e-36
578	1018	Escherichia coli O111:NM str. 2011C-3632	NZ_JHLO01000080.1	27245	28159	+	WP_000908052.1			1 0 o234-256i	304	WP_001284199.1	2-158: TIGR03344 (VI_effect_Hcp1, type VI secretion system effector, Hcp1 family.)	Pos: LIPO(Sec/SPII) (Pr: 0.533)	0 0 o	160	43	WP_001236640.1			3 0 i12-32o52-75i96-115o	159	9	Tme	122	277	3.74e-36
579	1019	Escherichia coli O111:NM str. 2011C-3679	NZ_JHLM01000134.1	10200	11114	-	WP_000908052.1			1 0 o234-256i	304	WP_001284199.1	2-158: TIGR03344 (VI_effect_Hcp1, type VI secretion system effector, Hcp1 family.)	Pos: LIPO(Sec/SPII) (Pr: 0.533)	0 0 o	160	43	WP_001236640.1			3 0 i12-32o52-75i96-115o	159	9	Tme	122	277	3.74e-36
580	1020	Escherichia coli O103:H2 str. 2011C-3750	NZ_JHLL01000019.1	9987	10901	-	WP_000908052.1			1 0 o234-256i	304	WP_001284199.1	2-158: TIGR03344 (VI_effect_Hcp1, type VI secretion system effector, Hcp1 family.)	Pos: LIPO(Sec/SPII) (Pr: 0.533)	0 0 o	160	43	WP_001236643.1			3 0 i12-32o52-75i96-119o	159	9	Tme	122	277	3.74e-36
581	1021	Escherichia coli O104:H4 str. 2011EL-1675A	NZ_JHLJ01000066.1	9981	10895	-	WP_000908057.1			1 0 o234-256i	304	WP_001284200.1	2-158: TIGR03344 (VI_effect_Hcp1, type VI secretion system effector, Hcp1 family.)	Pos: LIPO(Sec/SPII) (Pr: 0.533)	0 0 o	160	43	WP_001236649.1			3 0 i12-32o52-75i96-119o	159	9	Tme	122	277	3.15e-36
582	1023	Escherichia coli O118:H16 str. 08-3651	NZ_JHKX01000053.1	10547	11461	-	WP_000908052.1			1 0 o234-256i	304	WP_001284199.1	2-158: TIGR03344 (VI_effect_Hcp1, type VI secretion system effector, Hcp1 family.)	Pos: LIPO(Sec/SPII) (Pr: 0.533)	0 0 o	160	43	WP_001236643.1			3 0 i12-32o52-75i96-119o	159	9	Tme	122	277	3.74e-36
583	1024	Escherichia coli O111:NM str. 08-4487	NZ_JHKU01000029.1	26181	27095	+	WP_000908052.1			1 0 o234-256i	304	WP_001284199.1	2-158: TIGR03344 (VI_effect_Hcp1, type VI secretion system effector, Hcp1 family.)	Pos: LIPO(Sec/SPII) (Pr: 0.533)	0 0 o	160	43	WP_001236640.1			3 0 i12-32o52-75i96-115o	159	9	Tme	122	277	3.74e-36
584	1027	Escherichia coli O111:NM str. 2010C-4715	NZ_JHMW01000149.1	892	1806	+	WP_000908052.1			1 0 o234-256i	304	WP_001284199.1	2-158: TIGR03344 (VI_effect_Hcp1, type VI secretion system effector, Hcp1 family.)	Pos: LIPO(Sec/SPII) (Pr: 0.533)	0 0 o	160	43	WP_001236640.1			3 0 i12-32o52-75i96-115o	159	9	Tme	122	277	3.74e-36
585	1028	Escherichia coli O26:H11 str. 05-3646	NZ_JHOE01000064.1	10553	11467	-	WP_000908052.1			1 0 o234-256i	304	WP_001284199.1	2-158: TIGR03344 (VI_effect_Hcp1, type VI secretion system effector, Hcp1 family.)	Pos: LIPO(Sec/SPII) (Pr: 0.533)	0 0 o	160	43	WP_001236643.1			3 0 i12-32o52-75i96-119o	159	9	Tme	122	277	3.74e-36
586	1029	Escherichia coli O174:H8 str. 04-3038	NZ_JHOC01000052.1	10502	11416	-	WP_000908057.1			1 0 o234-256i	304	WP_001284199.1	2-158: TIGR03344 (VI_effect_Hcp1, type VI secretion system effector, Hcp1 family.)	Pos: LIPO(Sec/SPII) (Pr: 0.533)	0 0 o	160	43	WP_001236649.1			3 0 i12-32o52-75i96-119o	159	9	Tme	122	277	3.15e-36
587	1030	Escherichia coli O45:H2 str. 01-3147	NZ_JHOA01000153.1	24415	25329	+	WP_000908052.1			1 0 o234-256i	304	WP_001284199.1	2-158: TIGR03344 (VI_effect_Hcp1, type VI secretion system effector, Hcp1 family.)	Pos: LIPO(Sec/SPII) (Pr: 0.533)	0 0 o	160	43	WP_001236643.1			3 0 i12-32o52-75i96-119o	159	9	Tme	122	277	3.74e-36
588	1033	Escherichia coli O174:H21 str. 03-3269	NZ_JHNW01000028.1	28597	29511	+	WP_000908057.1			1 0 o234-256i	304	WP_001284199.1	2-158: TIGR03344 (VI_effect_Hcp1, type VI secretion system effector, Hcp1 family.)	Pos: LIPO(Sec/SPII) (Pr: 0.533)	0 0 o	160	43	WP_001236649.1			3 0 i12-32o52-75i96-119o	159	9	Tme	122	277	3.15e-36
589	1034	Escherichia coli O111:NM str. 03-3484	NZ_JHNU01000084.1	26157	27071	+	WP_000908052.1			1 0 o234-256i	304	WP_001284199.1	2-158: TIGR03344 (VI_effect_Hcp1, type VI secretion system effector, Hcp1 family.)	Pos: LIPO(Sec/SPII) (Pr: 0.533)	0 0 o	160	43	WP_001236640.1			3 0 i12-32o52-75i96-115o	159	9	Tme	122	277	3.74e-36
590	1035	Escherichia coli O111:NM str. 04-3211	NZ_JHNS01000017.1	26163	27077	+	WP_000908052.1			1 0 o234-256i	304	WP_001284199.1	2-158: TIGR03344 (VI_effect_Hcp1, type VI secretion system effector, Hcp1 family.)	Pos: LIPO(Sec/SPII) (Pr: 0.533)	0 0 o	160	43	WP_001236640.1			3 0 i12-32o52-75i96-115o	159	9	Tme	122	277	3.74e-36
591	1037	Escherichia coli O118:H16 str. 06-3256	NZ_JHNQ01000016.1	17618	18532	+	WP_000908052.1			1 0 o234-256i	304	WP_001284199.1	2-158: TIGR03344 (VI_effect_Hcp1, type VI secretion system effector, Hcp1 family.)	Pos: LIPO(Sec/SPII) (Pr: 0.533)	0 0 o	160	43	WP_001236643.1			3 0 i12-32o52-75i96-119o	159	9	Tme	122	277	3.74e-36
592	1038	Escherichia coli O69:H11 str. 06-3325	NZ_JHNP01000006.1	17704	18618	+	WP_000908052.1			1 0 o234-256i	304	WP_001284199.1	2-158: TIGR03344 (VI_effect_Hcp1, type VI secretion system effector, Hcp1 family.)	Pos: LIPO(Sec/SPII) (Pr: 0.533)	0 0 o	160	43	WP_001236643.1			3 0 i12-32o52-75i96-119o	159	9	Tme	122	277	3.74e-36
593	1039	Escherichia coli O79:H7 str. 06-3501	NZ_JHNM01000035.1	24389	25303	+	WP_032326932.1			1 0 o234-256i	304	WP_001284199.1	2-158: TIGR03344 (VI_effect_Hcp1, type VI secretion system effector, Hcp1 family.)	Pos: LIPO(Sec/SPII) (Pr: 0.533)	0 0 o	160	43	WP_001236649.1			3 0 i12-32o52-75i96-119o	159	9	Tme	122	277	7.18e-35
594	1040	Escherichia coli O118:H16 str. 06-3612	NZ_JHNK01000164.1	9986	10900	-	WP_000908052.1			1 0 o234-256i	304	WP_001284199.1	2-158: TIGR03344 (VI_effect_Hcp1, type VI secretion system effector, Hcp1 family.)	Pos: LIPO(Sec/SPII) (Pr: 0.533)	0 0 o	160	43	WP_001236643.1			3 0 i12-32o52-75i96-119o	159	9	Tme	122	277	3.74e-36
595	1041	Escherichia coli O91:H14 str. 06-3691	NZ_JHNJ01000060.1	10526	11440	-	WP_000908060.1			1 0 o234-256i	304	WP_001284199.1	2-158: TIGR03344 (VI_effect_Hcp1, type VI secretion system effector, Hcp1 family.)	Pos: LIPO(Sec/SPII) (Pr: 0.533)	0 0 o	160	43	WP_001236649.1			3 0 i12-32o52-75i96-119o	159	9	Tme	122	277	3.22e-36
596	1042	Escherichia coli O111:NM str. 2010C-4735	NZ_JHMU01000048.1	10200	11114	-	WP_000908052.1			1 0 o234-256i	304	WP_001284199.1	2-158: TIGR03344 (VI_effect_Hcp1, type VI secretion system effector, Hcp1 family.)	Pos: LIPO(Sec/SPII) (Pr: 0.533)	0 0 o	160	43	WP_001236640.1			3 0 i12-32o52-75i96-115o	159	9	Tme	122	277	3.74e-36
597	1043	Escherichia coli O111:NM str. 2010C-4746	NZ_JHMT01000093.1	25895	26809	+	WP_000908052.1			1 0 o234-256i	304	WP_001284199.1	2-158: TIGR03344 (VI_effect_Hcp1, type VI secretion system effector, Hcp1 family.)	Pos: LIPO(Sec/SPII) (Pr: 0.533)	0 0 o	160	43	WP_001236640.1			3 0 i12-32o52-75i96-115o	159	9	Tme	122	277	3.74e-36
598	1044	Escherichia coli O26:NM str. 2010C-4788	NZ_JHMS01000015.1	10248	11162	-	WP_000908052.1			1 0 o234-256i	304	WP_001284199.1	2-158: TIGR03344 (VI_effect_Hcp1, type VI secretion system effector, Hcp1 family.)	Pos: LIPO(Sec/SPII) (Pr: 0.533)	0 0 o	160	43	WP_001236643.1			3 0 i12-32o52-75i96-119o	159	9	Tme	122	277	3.74e-36
599	1045	Escherichia coli O111:NM str. 2010C-4799	NZ_JHMR01000085.1	26157	27071	+	WP_000908052.1			1 0 o234-256i	304	WP_001284199.1	2-158: TIGR03344 (VI_effect_Hcp1, type VI secretion system effector, Hcp1 family.)	Pos: LIPO(Sec/SPII) (Pr: 0.533)	0 0 o	160	43	WP_001236640.1			3 0 i12-32o52-75i96-115o	159	9	Tme	122	277	3.74e-36
600	1046	Escherichia coli O111:NM str. 2010C-4818	NZ_JHMQ01000050.1	24243	25157	+	WP_000908052.1			1 0 o234-256i	304	WP_001284199.1	2-158: TIGR03344 (VI_effect_Hcp1, type VI secretion system effector, Hcp1 family.)	Pos: LIPO(Sec/SPII) (Pr: 0.533)	0 0 o	160	43	WP_001236640.1			3 0 i12-32o52-75i96-115o	159	9	Tme	122	277	3.74e-36
601	1048	Escherichia coli O165:H25 str. 2010C-4874	NZ_JHMM01000047.1	6411	7325	+	WP_032207019.1			1 0 o234-256i	304	WP_032207018.1	2-158: TIGR03344 (VI_effect_Hcp1, type VI secretion system effector, Hcp1 family.)	Pos: LIPO(Sec/SPII) (Pr: 0.533)	0 0 o	160	43	WP_001236643.1			3 0 i12-32o52-75i96-119o	159	9	Tme	122	277	2.13e-36
602	1050	Escherichia coli O111:NM str. 2010C-4622	NZ_JHMX01000024.1	9938	10852	-	WP_000908052.1			1 0 o234-256i	304	WP_001284199.1	2-158: TIGR03344 (VI_effect_Hcp1, type VI secretion system effector, Hcp1 family.)	Pos: LIPO(Sec/SPII) (Pr: 0.533)	0 0 o	160	43	WP_001236640.1			3 0 i12-32o52-75i96-115o	159	9	Tme	122	277	3.74e-36
603	1052	Escherichia coli O103:H2 str. 2010C-4433	NZ_JHNC01000094.1	40175	41089	+	WP_000908052.1			1 0 o234-256i	304	WP_001284199.1	2-158: TIGR03344 (VI_effect_Hcp1, type VI secretion system effector, Hcp1 family.)	Pos: LIPO(Sec/SPII) (Pr: 0.533)	0 0 o	160	43	WP_001236644.1			3 0 i12-32o52-75i96-119o	159	9	Tme	122	277	3.74e-36
604	1053	Escherichia coli O103:H25 str. 2010C-4529	NZ_JHNB01000088.1	22155	23069	+	WP_000908057.1			1 0 o234-256i	304	WP_001248042.1	8-148: TIGR03344 (VI_effect_Hcp1, type VI secretion system effector, Hcp1 family.)		0 0 o	150	43	WP_001236648.1			3 0 i12-32o52-75i96-119o	159	9	Tme	122	277	3.15e-36
605	1054	Escherichia coli O177:NM str. 2010C-4558	NZ_JHMZ01000006.1	2415	3329	+	WP_032203689.1			1 0 o234-256i	304	WP_032203687.1	2-158: TIGR03344 (VI_effect_Hcp1, type VI secretion system effector, Hcp1 family.)	Pos: LIPO(Sec/SPII) (Pr: 0.533)	0 0 o	160	43	WP_001236643.1			3 0 i12-32o52-75i96-119o	159	9	Tme	122	277	3.47e-36
606	1055	Escherichia coli O111:NM str. 2010C-4592	NZ_JHMY01000128.1	19075	19989	+	WP_000908052.1			1 0 o234-256i	304	WP_001284199.1	2-158: TIGR03344 (VI_effect_Hcp1, type VI secretion system effector, Hcp1 family.)	Pos: LIPO(Sec/SPII) (Pr: 0.533)	0 0 o	160	43	WP_001236640.1			3 0 i12-32o52-75i96-115o	159	9	Tme	122	277	3.74e-36
607	1056	Escherichia coli O157:H16 str. 98-3133	NZ_JHJY01000049.1	8371	9285	+	WP_000908066.1			1 0 o234-256i	304	WP_001284199.1	2-158: TIGR03344 (VI_effect_Hcp1, type VI secretion system effector, Hcp1 family.)	Pos: LIPO(Sec/SPII) (Pr: 0.533)	0 0 o	160	43	WP_001236645.1			3 0 i12-32o52-75i96-119o	159	9	Tme	122	277	2.63e-36
608	1058	Escherichia coli O111:H8 str. F6627	NZ_JHJS01000013.1	93521	94435	+	WP_000908052.1			1 0 o234-256i	304	WP_001284199.1	2-158: TIGR03344 (VI_effect_Hcp1, type VI secretion system effector, Hcp1 family.)	Pos: LIPO(Sec/SPII) (Pr: 0.533)	0 0 o	160	43	WP_001236640.1			3 0 i12-32o52-75i96-115o	159	9	Tme	122	277	3.74e-36
609	1062	Escherichia coli O39:NM str. F8704-2	NZ_JHHJ01000105.1	10289	11203	-	WP_000908052.1			1 0 o234-256i	304	WP_001284199.1	2-158: TIGR03344 (VI_effect_Hcp1, type VI secretion system effector, Hcp1 family.)	Pos: LIPO(Sec/SPII) (Pr: 0.533)	0 0 o	160	43	WP_001236641.1			3 0 i12-32o52-75i96-119o	159	9	Tme	122	277	3.74e-36
610	1063	Escherichia coli O104:H21 str. 94-3025	NZ_JHJZ01000031.1	10467	11381	-	WP_000908057.1			1 0 o234-256i	304	WP_001284199.1	2-158: TIGR03344 (VI_effect_Hcp1, type VI secretion system effector, Hcp1 family.)	Pos: LIPO(Sec/SPII) (Pr: 0.533)	0 0 o	160	43	WP_001236649.1			3 0 i12-32o52-75i96-119o	159	9	Tme	122	277	3.15e-36
611	1064	Escherichia coli O111:NM str. 2009C-4052	NZ_JHGS01000083.1	24268	25182	+	WP_000908052.1			1 0 o234-256i	304	WP_001284199.1	2-158: TIGR03344 (VI_effect_Hcp1, type VI secretion system effector, Hcp1 family.)	Pos: LIPO(Sec/SPII) (Pr: 0.533)	0 0 o	160	43	WP_001236640.1			3 0 i12-32o52-75i96-115o	159	9	Tme	122	277	3.74e-36
612	1065	Escherichia coli O118:H16 str. 2009C-4446	NZ_JHGP01000032.1	18876	19790	+	WP_000908052.1			1 0 o234-256i	304	WP_001284199.1	2-158: TIGR03344 (VI_effect_Hcp1, type VI secretion system effector, Hcp1 family.)	Pos: LIPO(Sec/SPII) (Pr: 0.533)	0 0 o	160	43	WP_001236643.1			3 0 i12-32o52-75i96-119o	159	9	Tme	122	277	3.74e-36
613	1066	Escherichia coli O91:H21 str. 2009C-4646	NZ_JHGO01000067.1	21536	22450	+	WP_000908057.1			1 0 o234-256i	304	WP_001284199.1	2-158: TIGR03344 (VI_effect_Hcp1, type VI secretion system effector, Hcp1 family.)	Pos: LIPO(Sec/SPII) (Pr: 0.533)	0 0 o	160	43	WP_001236649.1			3 0 i12-32o52-75i96-119o	159	9	Tme	122	277	3.15e-36
614	1068	Escherichia coli O45:H2 str. 2009C-4780	NZ_JHGJ01000035.1	29696	30610	+	WP_000908052.1			1 0 o234-256i	304	WP_001284199.1	2-158: TIGR03344 (VI_effect_Hcp1, type VI secretion system effector, Hcp1 family.)	Pos: LIPO(Sec/SPII) (Pr: 0.533)	0 0 o	160	43	WP_001236643.1			3 0 i12-32o52-75i96-119o	159	9	Tme	122	277	3.74e-36
615	1071	Escherichia coli O111:NM str. 2009C-4006	NZ_JHGU01000061.1	24257	25171	+	WP_000908052.1			1 0 o234-256i	304	WP_001284199.1	2-158: TIGR03344 (VI_effect_Hcp1, type VI secretion system effector, Hcp1 family.)	Pos: LIPO(Sec/SPII) (Pr: 0.533)	0 0 o	160	43	WP_001236640.1			3 0 i12-32o52-75i96-115o	159	9	Tme	122	277	3.74e-36
616	1072	Escherichia coli O45:H2 str. 2009C-3686	NZ_JHGY01000022.1	27308	28222	+	WP_000908052.1			1 0 o234-256i	304	WP_001284199.1	2-158: TIGR03344 (VI_effect_Hcp1, type VI secretion system effector, Hcp1 family.)	Pos: LIPO(Sec/SPII) (Pr: 0.533)	0 0 o	160	43	WP_001236643.1			3 0 i12-32o52-75i96-119o	159	9	Tme	122	277	3.74e-36
617	1073	Escherichia coli O69:H11 str. 2009C-3601	NZ_JHHA01000050.1	15401	16315	+	WP_000908052.1			1 0 o234-256i	304	WP_001284199.1	2-158: TIGR03344 (VI_effect_Hcp1, type VI secretion system effector, Hcp1 family.)	Pos: LIPO(Sec/SPII) (Pr: 0.533)	0 0 o	160	43	WP_001236643.1			3 0 i12-32o52-75i96-119o	159	9	Tme	122	277	3.74e-36
618	1074	Escherichia coli O91:NM str. 2009C-3745	NZ_JHGW01000025.1	10506	11420	-	WP_032308727.1			1 0 o234-256i	304	WP_001284199.1	2-158: TIGR03344 (VI_effect_Hcp1, type VI secretion system effector, Hcp1 family.)	Pos: LIPO(Sec/SPII) (Pr: 0.533)	0 0 o	160	43	WP_001236649.1			3 0 i12-32o52-75i96-119o	159	9	Tme	122	277	3.82e-36
619	1075	Escherichia coli O123:H11 str. 2009C-3307	NZ_JHHB01000091.1	10248	11162	-	WP_000908052.1			1 0 o234-256i	304	WP_001284199.1	2-158: TIGR03344 (VI_effect_Hcp1, type VI secretion system effector, Hcp1 family.)	Pos: LIPO(Sec/SPII) (Pr: 0.533)	0 0 o	160	43	WP_001236643.1			3 0 i12-32o52-75i96-119o	159	9	Tme	122	277	3.74e-36
620	1076	Escherichia coli O145:H28 str. 2009C-3292	NZ_JHHD01000006.1	10633	11547	-	WP_000908057.1			1 0 o234-256i	304	WP_001284199.1	2-158: TIGR03344 (VI_effect_Hcp1, type VI secretion system effector, Hcp1 family.)	Pos: LIPO(Sec/SPII) (Pr: 0.533)	0 0 o	160	43	WP_001236643.1			3 0 i12-32o52-75i96-119o	159	9	Tme	122	277	3.15e-36
621	1077	Escherichia coli O111:NM str. K6722	NZ_JHHU01000114.1	26181	27095	+	WP_000908052.1			1 0 o234-256i	304	WP_001284199.1	2-158: TIGR03344 (VI_effect_Hcp1, type VI secretion system effector, Hcp1 family.)	Pos: LIPO(Sec/SPII) (Pr: 0.533)	0 0 o	160	43	WP_001236640.1			3 0 i12-32o52-75i96-115o	159	9	Tme	122	277	3.74e-36
622	1078	Escherichia coli O111:NM str. K6723	NZ_JHHT01000030.1	29829	30743	+	WP_000908052.1			1 0 o234-256i	304	WP_001284199.1	2-158: TIGR03344 (VI_effect_Hcp1, type VI secretion system effector, Hcp1 family.)	Pos: LIPO(Sec/SPII) (Pr: 0.533)	0 0 o	160	43	WP_001236640.1			3 0 i12-32o52-75i96-115o	159	9	Tme	122	277	3.74e-36
623	1079	Escherichia coli O111:NM str. K6728	NZ_JHHS01000047.1	29766	30680	+	WP_000908052.1			1 0 o234-256i	304	WP_001284199.1	2-158: TIGR03344 (VI_effect_Hcp1, type VI secretion system effector, Hcp1 family.)	Pos: LIPO(Sec/SPII) (Pr: 0.533)	0 0 o	160	43	WP_001236640.1			3 0 i12-32o52-75i96-115o	159	9	Tme	122	277	3.74e-36
624	1080	Escherichia coli O111:NM str. K6890	NZ_JHHR01000125.1	26612	27526	+	WP_000908052.1			1 0 o234-256i	304	WP_001284199.1	2-158: TIGR03344 (VI_effect_Hcp1, type VI secretion system effector, Hcp1 family.)	Pos: LIPO(Sec/SPII) (Pr: 0.533)	0 0 o	160	43	WP_001236640.1			3 0 i12-32o52-75i96-115o	159	9	Tme	122	277	3.74e-36
625	1081	Escherichia coli O111:NM str. K6895	NZ_JHHQ01000032.1	10199	11113	-	WP_000908052.1			1 0 o234-256i	304	WP_001284199.1	2-158: TIGR03344 (VI_effect_Hcp1, type VI secretion system effector, Hcp1 family.)	Pos: LIPO(Sec/SPII) (Pr: 0.533)	0 0 o	160	43	WP_001236640.1			3 0 i12-32o52-75i96-115o	159	9	Tme	122	277	3.74e-36
626	1082	Escherichia coli O111:NM str. K6897	NZ_JHHP01000025.1	26269	27183	+	WP_000908052.1			1 0 o234-256i	304	WP_001284199.1	2-158: TIGR03344 (VI_effect_Hcp1, type VI secretion system effector, Hcp1 family.)	Pos: LIPO(Sec/SPII) (Pr: 0.533)	0 0 o	160	43	WP_001236640.1			3 0 i12-32o52-75i96-115o	159	9	Tme	122	277	3.74e-36
627	1083	Escherichia coli O111:NM str. K6898	NZ_JHHO01000084.1	25919	26833	+	WP_000908052.1			1 0 o234-256i	304	WP_001284199.1	2-158: TIGR03344 (VI_effect_Hcp1, type VI secretion system effector, Hcp1 family.)	Pos: LIPO(Sec/SPII) (Pr: 0.533)	0 0 o	160	43	WP_001236640.1			3 0 i12-32o52-75i96-115o	159	9	Tme	122	277	3.74e-36
628	1084	Escherichia coli O111:NM str. K6908	NZ_JHHM01000138.1	10242	11156	-	WP_000908052.1			1 0 o234-256i	304	WP_001284199.1	2-158: TIGR03344 (VI_effect_Hcp1, type VI secretion system effector, Hcp1 family.)	Pos: LIPO(Sec/SPII) (Pr: 0.533)	0 0 o	160	43	WP_001236640.1			3 0 i12-32o52-75i96-115o	159	9	Tme	122	277	3.74e-36
629	1085	Escherichia coli O111:NM str. K6904	NZ_JHHN01000096.1	24136	25050	+	WP_000908052.1			1 0 o234-256i	304	WP_001284199.1	2-158: TIGR03344 (VI_effect_Hcp1, type VI secretion system effector, Hcp1 family.)	Pos: LIPO(Sec/SPII) (Pr: 0.533)	0 0 o	160	43	WP_001236640.1			3 0 i12-32o52-75i96-115o	159	9	Tme	122	277	3.74e-36
630	1086	Escherichia coli O111:NM str. K6915	NZ_JHHL01000025.1	10199	11113	-	WP_000908052.1			1 0 o234-256i	304	WP_001284199.1	2-158: TIGR03344 (VI_effect_Hcp1, type VI secretion system effector, Hcp1 family.)	Pos: LIPO(Sec/SPII) (Pr: 0.533)	0 0 o	160	43	WP_001236640.1			3 0 i12-32o52-75i96-115o	159	9	Tme	122	277	3.74e-36
631	1087	Escherichia coli O69:H11 str. 08-4661	NZ_JHHG01000019.1	10248	11162	-	WP_000908052.1			1 0 o234-256i	304	WP_001284199.1	2-158: TIGR03344 (VI_effect_Hcp1, type VI secretion system effector, Hcp1 family.)	Pos: LIPO(Sec/SPII) (Pr: 0.533)	0 0 o	160	43	WP_001236643.1			3 0 i12-32o52-75i96-119o	159	9	Tme	122	277	3.74e-36
632	1088	Escherichia coli O91:H14 str. 2009C-3227	NZ_JHHF01000009.1	10244	11158	-	WP_000908060.1			1 0 o234-256i	304	WP_001284199.1	2-158: TIGR03344 (VI_effect_Hcp1, type VI secretion system effector, Hcp1 family.)	Pos: LIPO(Sec/SPII) (Pr: 0.533)	0 0 o	160	43	WP_001236649.1			3 0 i12-32o52-75i96-119o	159	9	Tme	122	277	3.22e-36
633	1091	Escherichia coli E1728	NZ_JDFV01000078.1	10248	11162	-	WP_000908057.1			1 0 o234-256i	304	WP_001284199.1	2-158: TIGR03344 (VI_effect_Hcp1, type VI secretion system effector, Hcp1 family.)	Pos: LIPO(Sec/SPII) (Pr: 0.533)	0 0 o	160	43	WP_001236649.1			3 0 i12-32o52-75i96-119o	159	9	Tme	122	277	3.15e-36
634	1092	Escherichia coli E1140	NZ_JDFU02000001.1	13927	14841	-	WP_000908057.1			1 0 o234-256i	304	WP_001284199.1	2-158: TIGR03344 (VI_effect_Hcp1, type VI secretion system effector, Hcp1 family.)	Pos: LIPO(Sec/SPII) (Pr: 0.533)	0 0 o	160	43	WP_001236649.1			3 0 i12-32o52-75i96-119o	159	9	Tme	122	277	3.15e-36
635	1093	Escherichia coli O26:H11 str. 03-3500	NZ_JHNT01000037.1	10247	11161	-	WP_000908052.1			1 0 o234-256i	304	WP_001284199.1	2-158: TIGR03344 (VI_effect_Hcp1, type VI secretion system effector, Hcp1 family.)	Pos: LIPO(Sec/SPII) (Pr: 0.533)	0 0 o	160	43	WP_001236643.1			3 0 i12-32o52-75i96-119o	159	9	Tme	122	277	3.74e-36
636	1094	Escherichia coli O26:H11 str. 06-3464	NZ_JHNO01000044.1	9986	10900	-	WP_000908052.1			1 0 o234-256i	304	WP_001284199.1	2-158: TIGR03344 (VI_effect_Hcp1, type VI secretion system effector, Hcp1 family.)	Pos: LIPO(Sec/SPII) (Pr: 0.533)	0 0 o	160	43	WP_001236643.1			3 0 i12-32o52-75i96-119o	159	9	Tme	122	277	3.74e-36
637	1095	Escherichia coli O26:H11 str. 2010C-4819	NZ_JHMP01000117.1	17706	18620	+	WP_000908052.1			1 0 o234-256i	304	WP_001284199.1	2-158: TIGR03344 (VI_effect_Hcp1, type VI secretion system effector, Hcp1 family.)	Pos: LIPO(Sec/SPII) (Pr: 0.533)	0 0 o	160	43	WP_001236643.1			3 0 i12-32o52-75i96-119o	159	9	Tme	122	277	3.74e-36
638	1096	Escherichia coli O26:H11 str. 2010C-4430	NZ_JHND01000149.1	10248	11162	-	WP_000908052.1			1 0 o234-256i	304	WP_001284199.1	2-158: TIGR03344 (VI_effect_Hcp1, type VI secretion system effector, Hcp1 family.)	Pos: LIPO(Sec/SPII) (Pr: 0.533)	0 0 o	160	43	WP_001236643.1			3 0 i12-32o52-75i96-119o	159	9	Tme	122	277	3.74e-36
639	1097	Escherichia coli O26:H11 str. 2010C-5028	NZ_JHMI01000039.1	14621	15535	+	WP_000908052.1			1 0 o234-256i	304	WP_001284199.1	2-158: TIGR03344 (VI_effect_Hcp1, type VI secretion system effector, Hcp1 family.)	Pos: LIPO(Sec/SPII) (Pr: 0.533)	0 0 o	160	43	WP_001236643.1			3 0 i12-32o52-75i96-119o	159	9	Tme	122	277	3.74e-36
640	1098	Escherichia coli O26:H11 str. 2010EL-1699	NZ_JHMF01000139.1	9986	10900	-	WP_032346005.1			1 0 o234-256i	304	WP_001284199.1	2-158: TIGR03344 (VI_effect_Hcp1, type VI secretion system effector, Hcp1 family.)	Pos: LIPO(Sec/SPII) (Pr: 0.533)	0 0 o	160	43	WP_001236643.1			3 0 i12-32o52-75i96-119o	159	9	Tme	122	277	8.54e-36
641	1099	Escherichia coli O26:H11 str. 2010C-4244	NZ_JHFD01000099.1	10248	11162	-	WP_000908052.1			1 0 o234-256i	304	WP_001284199.1	2-158: TIGR03344 (VI_effect_Hcp1, type VI secretion system effector, Hcp1 family.)	Pos: LIPO(Sec/SPII) (Pr: 0.533)	0 0 o	160	43	WP_001236643.1			3 0 i12-32o52-75i96-119o	159	9	Tme	122	277	3.74e-36
642	1100	Escherichia coli O26:H11 str. 2009C-3996	NZ_JHGV01000093.1	14685	15599	+	WP_000908052.1			1 0 o234-256i	304	WP_001284199.1	2-158: TIGR03344 (VI_effect_Hcp1, type VI secretion system effector, Hcp1 family.)	Pos: LIPO(Sec/SPII) (Pr: 0.533)	0 0 o	160	43	WP_001236643.1			3 0 i12-32o52-75i96-119o	159	9	Tme	122	277	3.74e-36
643	1101	Escherichia coli O26:H11 str. 2009C-4760	NZ_JHGK01000028.1	9986	10900	-	WP_000908052.1			1 0 o234-256i	304	WP_001284199.1	2-158: TIGR03344 (VI_effect_Hcp1, type VI secretion system effector, Hcp1 family.)	Pos: LIPO(Sec/SPII) (Pr: 0.533)	0 0 o	160	43	WP_001236643.1			3 0 i12-32o52-75i96-119o	159	9	Tme	122	277	3.74e-36
644	1102	Escherichia coli O26:H11 str. 2009C-4826	NZ_JHGI01000019.1	14519	15433	+	WP_000908052.1			1 0 o234-256i	304	WP_001284199.1	2-158: TIGR03344 (VI_effect_Hcp1, type VI secretion system effector, Hcp1 family.)	Pos: LIPO(Sec/SPII) (Pr: 0.533)	0 0 o	160	43	WP_001236643.1			3 0 i12-32o52-75i96-119o	159	9	Tme	122	277	3.74e-36
645	1103	Escherichia coli O26:H11 str. 2010C-4834	NZ_JHMN01000075.1	9986	10900	-	WP_000908052.1			1 0 o234-256i	304	WP_001284199.1	2-158: TIGR03344 (VI_effect_Hcp1, type VI secretion system effector, Hcp1 family.)	Pos: LIPO(Sec/SPII) (Pr: 0.533)	0 0 o	160	43	WP_001236643.1			3 0 i12-32o52-75i96-119o	159	9	Tme	122	277	3.74e-36
646	1104	Escherichia coli O26:H11 str. 2010C-3051	NZ_JHGA01000012.1	17808	18722	+	WP_000908052.1			1 0 o234-256i	304	WP_001284199.1	2-158: TIGR03344 (VI_effect_Hcp1, type VI secretion system effector, Hcp1 family.)	Pos: LIPO(Sec/SPII) (Pr: 0.533)	0 0 o	160	43	WP_001236643.1			3 0 i12-32o52-75i96-119o	159	9	Tme	122	277	3.74e-36
647	1105	Escherichia coli O26:H11 str. 2010C-3472	NZ_JHFX01000070.1	10248	11162	-	WP_000908052.1			1 0 o234-256i	304	WP_001284199.1	2-158: TIGR03344 (VI_effect_Hcp1, type VI secretion system effector, Hcp1 family.)	Pos: LIPO(Sec/SPII) (Pr: 0.533)	0 0 o	160	43	WP_001236643.1			3 0 i12-32o52-75i96-119o	159	9	Tme	122	277	3.74e-36
648	1106	Escherichia coli O26:H11 str. 2010C-3871	NZ_JHFJ01000061.1	14525	15439	+	WP_000908052.1			1 0 o234-256i	304	WP_001284199.1	2-158: TIGR03344 (VI_effect_Hcp1, type VI secretion system effector, Hcp1 family.)	Pos: LIPO(Sec/SPII) (Pr: 0.533)	0 0 o	160	43	WP_001236643.1			3 0 i12-32o52-75i96-119o	159	9	Tme	122	277	3.74e-36
649	1107	Escherichia coli O26:H11 str. 2010C-3902	NZ_JHFH01000101.1	9986	10900	-	WP_000908052.1			1 0 o234-256i	304	WP_001284199.1	2-158: TIGR03344 (VI_effect_Hcp1, type VI secretion system effector, Hcp1 family.)	Pos: LIPO(Sec/SPII) (Pr: 0.533)	0 0 o	160	43	WP_001236643.1			3 0 i12-32o52-75i96-119o	159	9	Tme	122	277	3.74e-36
650	1109	Escherichia coli O26:H11 str. 2011C-3270	NZ_JHLY01000130.1	14999	15913	+	WP_000908052.1			1 0 o234-256i	304	WP_001284199.1	2-158: TIGR03344 (VI_effect_Hcp1, type VI secretion system effector, Hcp1 family.)	Pos: LIPO(Sec/SPII) (Pr: 0.533)	0 0 o	160	43	WP_001236643.1			3 0 i12-32o52-75i96-119o	159	9	Tme	122	277	3.74e-36
651	1110	Escherichia coli O26:H11 str. 2011C-3282	NZ_JHLX01000083.1	17648	18562	+	WP_000908052.1			1 0 o234-256i	304	WP_001284199.1	2-158: TIGR03344 (VI_effect_Hcp1, type VI secretion system effector, Hcp1 family.)	Pos: LIPO(Sec/SPII) (Pr: 0.533)	0 0 o	160	43	WP_001236643.1			3 0 i12-32o52-75i96-119o	159	9	Tme	122	277	3.74e-36
652	1111	Escherichia coli O26:H11 str. 2011C-3387	NZ_JHLV01000052.1	10250	11164	-	WP_000908052.1			1 0 o234-256i	304	WP_001284199.1	2-158: TIGR03344 (VI_effect_Hcp1, type VI secretion system effector, Hcp1 family.)	Pos: LIPO(Sec/SPII) (Pr: 0.533)	0 0 o	160	43	WP_001236643.1			3 0 i12-32o52-75i96-119o	159	9	Tme	122	277	3.74e-36
653	1112	Escherichia coli O26:H11 str. 2011C-3506	NZ_JHLS01000098.1	14871	15785	+	WP_000908052.1			1 0 o234-256i	304	WP_001284199.1	2-158: TIGR03344 (VI_effect_Hcp1, type VI secretion system effector, Hcp1 family.)	Pos: LIPO(Sec/SPII) (Pr: 0.533)	0 0 o	160	43	WP_001236643.1			3 0 i12-32o52-75i96-119o	159	9	Tme	122	277	3.74e-36
654	1113	Escherichia coli O26:H11 str. 2011C-3655	NZ_JHLN01000021.1	14955	15869	+	WP_000908052.1			1 0 o234-256i	304	WP_001284199.1	2-158: TIGR03344 (VI_effect_Hcp1, type VI secretion system effector, Hcp1 family.)	Pos: LIPO(Sec/SPII) (Pr: 0.533)	0 0 o	160	43	WP_001236643.1			3 0 i12-32o52-75i96-119o	159	9	Tme	122	277	3.74e-36
655	1115	Escherichia coli 1-182-04_S1_C3	NZ_JJLX01000044.1	11916	12830	-	WP_000908057.1			1 0 o234-256i	304	WP_001284199.1	2-158: TIGR03344 (VI_effect_Hcp1, type VI secretion system effector, Hcp1 family.)	Pos: LIPO(Sec/SPII) (Pr: 0.533)	0 0 o	160	43	WP_001236652.1			3 0 i12-32o52-75i96-119o	159	9	Tme	122	277	3.15e-36
656	1116	Escherichia coli 2-005-03_S1_C1	NZ_JJME01000004.1	10409	11323	-	WP_000908057.1			1 0 o234-256i	304	WP_001284199.1	2-158: TIGR03344 (VI_effect_Hcp1, type VI secretion system effector, Hcp1 family.)	Pos: LIPO(Sec/SPII) (Pr: 0.533)	0 0 o	160	43	WP_001236652.1			3 0 i12-32o52-75i96-119o	159	9	Tme	122	277	3.15e-36
657	1117	Escherichia coli 1-182-04_S1_C1	NZ_JJMD01000048.1	10269	11183	-	WP_000908057.1			1 0 o234-256i	304	WP_001284199.1	2-158: TIGR03344 (VI_effect_Hcp1, type VI secretion system effector, Hcp1 family.)	Pos: LIPO(Sec/SPII) (Pr: 0.533)	0 0 o	160	43	WP_001236652.1			3 0 i12-32o52-75i96-119o	159	9	Tme	122	277	3.15e-36
658	1118	Escherichia coli 1-176-05_S1_C2	NZ_JJMA01000025.1	9935	10849	-	WP_032227777.1			1 0 o234-256i	304	WP_001284199.1	2-158: TIGR03344 (VI_effect_Hcp1, type VI secretion system effector, Hcp1 family.)	Pos: LIPO(Sec/SPII) (Pr: 0.533)	0 0 o	160	43	WP_016241900.1			3 0 i12-32o52-75i96-119o	159	9	Tme	122	277	4.07e-36
659	1119	Escherichia coli 2-005-03_S1_C3	NZ_JJLZ01000014.1	10418	11332	-	WP_000908057.1			1 0 o234-256i	304	WP_001284199.1	2-158: TIGR03344 (VI_effect_Hcp1, type VI secretion system effector, Hcp1 family.)	Pos: LIPO(Sec/SPII) (Pr: 0.533)	0 0 o	160	43	WP_001236652.1			3 0 i12-32o52-75i96-119o	159	9	Tme	122	277	3.15e-36
660	1120	Escherichia coli 1-176-05_S1_C3	NZ_JJLY01000005.1	12152	13066	-	WP_000908057.1			1 0 o234-256i	304	WP_001284199.1	2-158: TIGR03344 (VI_effect_Hcp1, type VI secretion system effector, Hcp1 family.)	Pos: LIPO(Sec/SPII) (Pr: 0.533)	0 0 o	160	43	WP_016241900.1			3 0 i12-32o52-75i96-119o	159	9	Tme	122	277	3.15e-36
661	1121	Escherichia coli 2-005-03_S1_C2	NZ_JJMC01000002.1	13230	14144	-	WP_000908057.1			1 0 o234-256i	304	WP_001284199.1	2-158: TIGR03344 (VI_effect_Hcp1, type VI secretion system effector, Hcp1 family.)	Pos: LIPO(Sec/SPII) (Pr: 0.533)	0 0 o	160	43	WP_001236652.1			3 0 i12-32o52-75i96-119o	159	9	Tme	122	277	3.15e-36
662	1122	Escherichia coli O26:H1 str. 2009C-4747	NZ_JHGM01000129.1	14521	15435	+	WP_000908052.1			1 0 o234-256i	304	WP_001284199.1	2-158: TIGR03344 (VI_effect_Hcp1, type VI secretion system effector, Hcp1 family.)	Pos: LIPO(Sec/SPII) (Pr: 0.533)	0 0 o	160	43	WP_001236643.1			3 0 i12-32o52-75i96-119o	159	9	Tme	122	277	3.74e-36
663	1123	Escherichia coli O111:H8 str. 2009EL-2169	NZ_JHGB01000107.1	26169	27083	+	WP_000908052.1			1 0 o234-256i	304	WP_001284199.1	2-158: TIGR03344 (VI_effect_Hcp1, type VI secretion system effector, Hcp1 family.)	Pos: LIPO(Sec/SPII) (Pr: 0.533)	0 0 o	160	43	WP_032350250.1			3 0 i12-32o52-75i96-115o	159	9	Tme	122	277	3.74e-36
664	1125	Escherichia coli O111:H8 str. 2009C-4126	NZ_JHGR01000046.1	15311	16225	+	WP_000908052.1			1 0 o234-256i	304	WP_001284199.1	2-158: TIGR03344 (VI_effect_Hcp1, type VI secretion system effector, Hcp1 family.)	Pos: LIPO(Sec/SPII) (Pr: 0.533)	0 0 o	160	43	WP_001236640.1			3 0 i12-32o52-75i96-115o	159	9	Tme	122	277	3.74e-36
665	1126	Escherichia coli O111:H8 str. 2011C-3453	NZ_JHLU01000017.1	26157	27071	+	WP_000908052.1			1 0 o234-256i	304	WP_001284199.1	2-158: TIGR03344 (VI_effect_Hcp1, type VI secretion system effector, Hcp1 family.)	Pos: LIPO(Sec/SPII) (Pr: 0.533)	0 0 o	160	43	WP_001236640.1			3 0 i12-32o52-75i96-115o	159	9	Tme	122	277	3.74e-36
666	1127	Escherichia coli BIDMC 82	NZ_KK214184.1	10039	10947	-	WP_022645204.1			1 0 o234-256i	302	WP_022645205.1	2-158: TIGR03344 (VI_effect_Hcp1, type VI secretion system effector, Hcp1 family.)	Pos: LIPO(Sec/SPII) (Pr: 0.543)	0 0 o	160	43	WP_022645203.1			3 0 i12-32o52-75i96-115o	155	14	Tme	122	277	4.65e-37
667	1128	Escherichia coli STEC O174:H2 str. 02-04446	NZ_AQGP01000064.1	9981	10895	-	WP_028985522.1			1 0 o234-256i	304	WP_001284199.1	2-158: TIGR03344 (VI_effect_Hcp1, type VI secretion system effector, Hcp1 family.)	Pos: LIPO(Sec/SPII) (Pr: 0.533)	0 0 o	160	43	WP_001236649.1			3 0 i12-32o52-75i96-119o	159	9	Tme	122	277	7.44e-37
668	1129	Escherichia coli STEC O174:H8 str. 02-07607	NZ_AQGN01000106.1	21854	22768	+	WP_000908057.1			1 0 o234-256i	304	WP_001284199.1	2-158: TIGR03344 (VI_effect_Hcp1, type VI secretion system effector, Hcp1 family.)	Pos: LIPO(Sec/SPII) (Pr: 0.533)	0 0 o	160	43	WP_001236649.1			3 0 i12-32o52-75i96-119o	159	9	Tme	122	277	3.15e-36
669	1130	Escherichia coli O174:H21 220/00	NZ_APWX01000102.1	10039	10953	-	WP_000908057.1			1 0 o234-256i	304	WP_001284199.1	2-158: TIGR03344 (VI_effect_Hcp1, type VI secretion system effector, Hcp1 family.)	Pos: LIPO(Sec/SPII) (Pr: 0.533)	0 0 o	160	43	WP_001236649.1			3 0 i12-32o52-75i96-119o	159	9	Tme	122	277	3.15e-36
670	1131	Escherichia coli E455	NZ_JEND02000001.1	1873963	1874877	-	WP_000908052.1			1 0 o234-256i	304	WP_032161387.1	2-158: TIGR03344 (VI_effect_Hcp1, type VI secretion system effector, Hcp1 family.)	Pos: LIPO(Sec/SPII) (Pr: 0.516)	0 0 o	160	43	WP_001236645.1			3 0 i12-32o52-75i96-119o	159	9	Tme	122	277	3.74e-36
671	1132	Escherichia coli E455L	NZ_JENE03000001.1	2255541	2256455	-	WP_000908052.1			1 0 o234-256i	304	WP_032161387.1	2-158: TIGR03344 (VI_effect_Hcp1, type VI secretion system effector, Hcp1 family.)	Pos: LIPO(Sec/SPII) (Pr: 0.516)	0 0 o	160	43	WP_001236645.1			3 0 i12-32o52-75i96-119o	159	9	Tme	122	277	3.74e-36
672	1133	Escherichia coli 2-011-08_S3_C2	NZ_JMGU01000003.1	13008	13922	-	WP_032180316.1			2 0 i210-230o236-256i	304	WP_001284199.1	2-158: TIGR03344 (VI_effect_Hcp1, type VI secretion system effector, Hcp1 family.)	Pos: LIPO(Sec/SPII) (Pr: 0.533)	0 0 o	160	43	WP_001236645.1			3 0 i12-32o52-75i96-119o	159	9	Tme	122	277	8.91e-36
673	1134	Escherichia coli 1-182-04_S1_C2	NZ_JMGS01000058.1	10040	10954	-	WP_000908057.1			1 0 o234-256i	304	WP_001284199.1	2-158: TIGR03344 (VI_effect_Hcp1, type VI secretion system effector, Hcp1 family.)	Pos: LIPO(Sec/SPII) (Pr: 0.533)	0 0 o	160	43	WP_001236652.1			3 0 i12-32o52-75i96-119o	159	9	Tme	122	277	3.15e-36
674	1135	Escherichia coli 2-011-08_S3_C3	NZ_JMGV01000003.1	12951	13865	-	WP_000908066.1			1 0 o234-256i	304	WP_001284199.1	2-158: TIGR03344 (VI_effect_Hcp1, type VI secretion system effector, Hcp1 family.)	Pos: LIPO(Sec/SPII) (Pr: 0.533)	0 0 o	160	43	WP_001236645.1			3 0 i12-32o52-75i96-119o	159	9	Tme	122	277	2.63e-36
675	1136	Escherichia coli 2-052-05_S1_C1	NZ_JMGR01000033.1	13475	14389	-	WP_000908057.1			1 0 o234-256i	304	WP_001284199.1	2-158: TIGR03344 (VI_effect_Hcp1, type VI secretion system effector, Hcp1 family.)	Pos: LIPO(Sec/SPII) (Pr: 0.533)	0 0 o	160	43	WP_001236652.1			3 0 i12-32o52-75i96-119o	159	9	Tme	122	277	3.15e-36
676	1137	Escherichia coli IS9	NZ_CBWC010000166.1	10257	11171	-	WP_000908057.1			1 0 o234-256i	304	WP_001284199.1	2-158: TIGR03344 (VI_effect_Hcp1, type VI secretion system effector, Hcp1 family.)	Pos: LIPO(Sec/SPII) (Pr: 0.533)	0 0 o	160	43	WP_001236649.1			3 0 i12-32o52-75i96-119o	159	9	Tme	122	277	3.15e-36
677	1138	Escherichia coli S7005	NZ_JICG01000042.1	10062	10976	-	WP_000908052.1			1 0 o234-256i	304	WP_001284199.1	2-158: TIGR03344 (VI_effect_Hcp1, type VI secretion system effector, Hcp1 family.)	Pos: LIPO(Sec/SPII) (Pr: 0.533)	0 0 o	160	43	WP_001236643.1			3 0 i12-32o52-75i96-119o	159	9	Tme	122	277	3.74e-36
678	1139	Escherichia coli S5274	NZ_JICB01000051.1	7568	8482	+	WP_000908052.1			1 0 o234-256i	304	WP_001284199.1	2-158: TIGR03344 (VI_effect_Hcp1, type VI secretion system effector, Hcp1 family.)	Pos: LIPO(Sec/SPII) (Pr: 0.533)	0 0 o	160	43	WP_001236643.1			3 0 i12-32o52-75i96-119o	159	9	Tme	122	277	3.74e-36
679	1140	Escherichia coli S6662	NZ_JICC01000053.1	20235	21149	+	WP_000908052.1			1 0 o234-256i	304	WP_001284199.1	2-158: TIGR03344 (VI_effect_Hcp1, type VI secretion system effector, Hcp1 family.)	Pos: LIPO(Sec/SPII) (Pr: 0.533)	0 0 o	160	43	WP_001236643.1			3 0 i12-32o52-75i96-119o	159	9	Tme	122	277	3.74e-36
680	1141	Escherichia coli S7380	NZ_JICD01000045.1	10311	11225	-	WP_000908052.1			1 0 o234-256i	304	WP_001284199.1	2-158: TIGR03344 (VI_effect_Hcp1, type VI secretion system effector, Hcp1 family.)	Pos: LIPO(Sec/SPII) (Pr: 0.533)	0 0 o	160	43	WP_001236643.1			3 0 i12-32o52-75i96-119o	159	9	Tme	122	277	3.74e-36
681	1142	Escherichia coli S6685	NZ_JICA01000039.1	27161	28075	+	WP_000908052.1			1 0 o234-256i	304	WP_001284199.1	2-158: TIGR03344 (VI_effect_Hcp1, type VI secretion system effector, Hcp1 family.)	Pos: LIPO(Sec/SPII) (Pr: 0.533)	0 0 o	160	43	WP_001236643.1			3 0 i12-32o52-75i96-119o	159	9	Tme	122	277	3.74e-36
682	1143	Escherichia coli BIDMC 71	NZ_KK736343.1	11005	11913	-	WP_022645204.1			1 0 o234-256i	302	WP_022645205.1	2-158: TIGR03344 (VI_effect_Hcp1, type VI secretion system effector, Hcp1 family.)	Pos: LIPO(Sec/SPII) (Pr: 0.543)	0 0 o	160	43	WP_022645203.1			3 0 i12-32o52-75i96-115o	155	14	Tme	122	277	4.65e-37
683	1144	Escherichia coli BIDMC 77	NZ_KK736422.1	244775	245689	-	WP_000908071.1			1 0 o234-256i	304	WP_000002621.1	2-158: TIGR03344 (VI_effect_Hcp1, type VI secretion system effector, Hcp1 family.)	Pos: LIPO(Sec/SPII) (Pr: 0.539)	0 0 o	160	43	WP_001521857.1			3 0 i12-32o52-75i96-119o	155	9	Tme	122	277	1.3e-37
684	1146	Escherichia coli UCI 53	NZ_KK736529.1	12851	13765	-	WP_000908057.1			1 0 o234-256i	304	WP_001284199.1	2-158: TIGR03344 (VI_effect_Hcp1, type VI secretion system effector, Hcp1 family.)	Pos: LIPO(Sec/SPII) (Pr: 0.533)	0 0 o	160	43	WP_001236652.1			3 0 i12-32o52-75i96-119o	159	9	Tme	122	277	3.15e-36
685	1148	Escherichia coli UCI 66	NZ_KK736574.1	241150	242064	-	WP_000908057.1			1 0 o234-256i	304	WP_001284199.1	2-158: TIGR03344 (VI_effect_Hcp1, type VI secretion system effector, Hcp1 family.)	Pos: LIPO(Sec/SPII) (Pr: 0.533)	0 0 o	160	43	WP_001236652.1			3 0 i12-32o52-75i96-119o	159	9	Tme	122	277	3.15e-36
686	1149	Escherichia coli 97-3250	NZ_JHEW01000084.1	8860	9774	+	WP_000908052.1			1 0 o234-256i	304	WP_001284199.1	2-158: TIGR03344 (VI_effect_Hcp1, type VI secretion system effector, Hcp1 family.)	Pos: LIPO(Sec/SPII) (Pr: 0.533)	0 0 o	160	43	WP_001236643.1			3 0 i12-32o52-75i96-119o	159	9	Tme	122	277	3.74e-36
687	1150	Escherichia coli PMK-5	NZ_JHEX01000005.1	10149	11063	-	WP_000908052.1			1 0 o234-256i	304	WP_001284199.1	2-158: TIGR03344 (VI_effect_Hcp1, type VI secretion system effector, Hcp1 family.)	Pos: LIPO(Sec/SPII) (Pr: 0.533)	0 0 o	160	43	WP_001236643.1			3 0 i12-32o52-75i96-119o	159	9	Tme	122	277	3.74e-36
688	1151	Escherichia coli W25K	NZ_JNBX01000071.1	24692	25606	+	WP_000908052.1			1 0 o234-256i	304	WP_001284199.1	2-158: TIGR03344 (VI_effect_Hcp1, type VI secretion system effector, Hcp1 family.)	Pos: LIPO(Sec/SPII) (Pr: 0.533)	0 0 o	160	43	WP_001236645.1			3 0 i12-32o52-75i96-119o	159	9	Tme	122	277	3.74e-36
689	1152	Escherichia coli 3-267-03_S1_C3	NZ_JNME01000037.1	28850	29764	+	WP_000908052.1			1 0 o234-256i	304	WP_001284199.1	2-158: TIGR03344 (VI_effect_Hcp1, type VI secretion system effector, Hcp1 family.)	Pos: LIPO(Sec/SPII) (Pr: 0.533)	0 0 o	160	43	WP_001236643.1			3 0 i12-32o52-75i96-119o	159	9	Tme	122	277	3.74e-36
690	1154	Escherichia coli 3-105-05_S3_C1	NZ_JNMA01000032.1	32351	33265	+	WP_000908066.1			1 0 o234-256i	304	WP_001284199.1	2-158: TIGR03344 (VI_effect_Hcp1, type VI secretion system effector, Hcp1 family.)	Pos: LIPO(Sec/SPII) (Pr: 0.533)	0 0 o	160	43	WP_001236645.1			3 0 i12-32o52-75i96-119o	159	9	Tme	122	277	2.63e-36
691	1155	Escherichia coli 3-105-05_S3_C2	NZ_JNMB01000015.1	11246	12160	-	WP_000908066.1			1 0 o234-256i	304	WP_001284199.1	2-158: TIGR03344 (VI_effect_Hcp1, type VI secretion system effector, Hcp1 family.)	Pos: LIPO(Sec/SPII) (Pr: 0.533)	0 0 o	160	43	WP_001236645.1			3 0 i12-32o52-75i96-119o	159	9	Tme	122	277	2.63e-36
692	1156	Escherichia coli 3-373-03_S3_C1	NZ_JNMG01000041.1	11226	12140	-	WP_032259565.1			1 0 o234-256i	304	WP_032259566.1	2-158: TIGR03344 (VI_effect_Hcp1, type VI secretion system effector, Hcp1 family.)	Pos: LIPO(Sec/SPII) (Pr: 0.533)	0 0 o	160	43	WP_001236645.1			3 0 i12-32o52-75i96-119o	159	9	Tme	122	277	2.63e-36
693	1157	Escherichia coli 3-373-03_S3_C3	NZ_JNMH01000015.1	84833	85747	+	WP_000908066.1			1 0 o234-256i	304	WP_001284199.1	2-158: TIGR03344 (VI_effect_Hcp1, type VI secretion system effector, Hcp1 family.)	Pos: LIPO(Sec/SPII) (Pr: 0.533)	0 0 o	160	43	WP_001236645.1			3 0 i12-32o52-75i96-119o	159	9	Tme	122	277	2.63e-36
694	1159	Escherichia coli 3-475-03_S4_C1	NZ_JNMK01000044.1	11252	12166	-	WP_000908066.1			1 0 o234-256i	304	WP_001284199.1	2-158: TIGR03344 (VI_effect_Hcp1, type VI secretion system effector, Hcp1 family.)	Pos: LIPO(Sec/SPII) (Pr: 0.533)	0 0 o	160	43	WP_001236645.1			3 0 i12-32o52-75i96-119o	159	9	Tme	122	277	2.63e-36
695	1160	Escherichia coli 3-105-05_S4_C1	NZ_JNML01000002.1	299588	300502	+	WP_000908066.1			1 0 o234-256i	304	WP_001284199.1	2-158: TIGR03344 (VI_effect_Hcp1, type VI secretion system effector, Hcp1 family.)	Pos: LIPO(Sec/SPII) (Pr: 0.533)	0 0 o	160	43	WP_001236645.1			3 0 i12-32o52-75i96-119o	159	9	Tme	122	277	2.63e-36
696	1161	Escherichia coli 3-267-03_S3_C2	NZ_JNMM01000003.1	352402	353316	+	WP_000908052.1			1 0 o234-256i	304	WP_001284199.1	2-158: TIGR03344 (VI_effect_Hcp1, type VI secretion system effector, Hcp1 family.)	Pos: LIPO(Sec/SPII) (Pr: 0.533)	0 0 o	160	43	WP_001236649.1			3 0 i12-32o52-75i96-119o	159	9	Tme	122	277	3.74e-36
697	1162	Escherichia coli 3-267-03_S1_C2	NZ_JNMN01000035.1	15007	15921	+	WP_000908071.1			1 0 o234-256i	304	WP_000002621.1	2-158: TIGR03344 (VI_effect_Hcp1, type VI secretion system effector, Hcp1 family.)	Pos: LIPO(Sec/SPII) (Pr: 0.539)	0 0 o	160	43	WP_025234897.1			3 0 i12-32o52-75i96-119o	155	9	Tme	122	277	1.3e-37
698	1163	Escherichia coli 3-105-05_S3_C3	NZ_JNMO01000059.1	20024	20938	+	WP_000908052.1			1 0 o234-256i	304	WP_001284199.1	2-158: TIGR03344 (VI_effect_Hcp1, type VI secretion system effector, Hcp1 family.)	Pos: LIPO(Sec/SPII) (Pr: 0.533)	0 0 o	160	43	WP_001236645.1			3 0 i12-32o52-75i96-119o	159	9	Tme	122	277	3.74e-36
699	1164	Escherichia coli 3-267-03_S1_C1	NZ_JNMP01000039.1	28890	29804	+	WP_000908052.1			1 0 o234-256i	304	WP_001284199.1	2-158: TIGR03344 (VI_effect_Hcp1, type VI secretion system effector, Hcp1 family.)	Pos: LIPO(Sec/SPII) (Pr: 0.533)	0 0 o	160	43	WP_001236643.1			3 0 i12-32o52-75i96-119o	159	9	Tme	122	277	3.74e-36
700	1165	Escherichia coli 3-373-03_S3_C2	NZ_JNMQ01000020.1	10029	10943	-	WP_000908066.1			1 0 o234-256i	304	WP_001284199.1	2-158: TIGR03344 (VI_effect_Hcp1, type VI secretion system effector, Hcp1 family.)	Pos: LIPO(Sec/SPII) (Pr: 0.533)	0 0 o	160	43	WP_001236645.1			3 0 i12-32o52-75i96-119o	159	9	Tme	122	277	2.63e-36
701	1166	Escherichia coli 3-267-03_S4_C2	NZ_JNMR01000045.1	10576	11490	-	WP_000908057.1			1 0 o234-256i	304	WP_001284199.1	2-158: TIGR03344 (VI_effect_Hcp1, type VI secretion system effector, Hcp1 family.)	Pos: LIPO(Sec/SPII) (Pr: 0.533)	0 0 o	160	43	WP_001236649.1			3 0 i12-32o52-75i96-119o	159	9	Tme	122	277	3.15e-36
702	1167	Escherichia coli 3-373-03_S4_C2	NZ_JNMS01000015.1	88657	89571	+	WP_032239336.1			1 0 o234-256i	304	WP_001284199.1	2-158: TIGR03344 (VI_effect_Hcp1, type VI secretion system effector, Hcp1 family.)	Pos: LIPO(Sec/SPII) (Pr: 0.533)	0 0 o	160	43	WP_001236645.1			3 0 i12-32o52-75i96-119o	159	9	Tme	122	277	3.54e-36
703	1168	Escherichia coli 3-073-06_S4_C1	NZ_JNMT01000067.1	7279	8193	+	WP_032266101.1			1 0 o234-256i	304	WP_001284199.1	2-158: TIGR03344 (VI_effect_Hcp1, type VI secretion system effector, Hcp1 family.)	Pos: LIPO(Sec/SPII) (Pr: 0.533)	0 0 o	160	43	WP_001236645.1			3 0 i12-32o52-75i96-119o	159	9	Tme	122	277	3.25e-36
704	1169	Escherichia coli 2-011-08_S3_C1	NZ_JNNB01000083.1	12887	13801	-	WP_000908066.1			1 0 o234-256i	304	WP_001284199.1	2-158: TIGR03344 (VI_effect_Hcp1, type VI secretion system effector, Hcp1 family.)	Pos: LIPO(Sec/SPII) (Pr: 0.533)	0 0 o	160	43	WP_001236645.1			3 0 i12-32o52-75i96-119o	159	9	Tme	122	277	2.63e-36
705	1170	Escherichia coli 2-011-08_S4_C3	NZ_JNND01000005.1	10453	11367	-	WP_000908057.1			1 0 o234-256i	304	WP_001284199.1	2-158: TIGR03344 (VI_effect_Hcp1, type VI secretion system effector, Hcp1 family.)	Pos: LIPO(Sec/SPII) (Pr: 0.533)	0 0 o	160	43	WP_016241900.1			3 0 i12-32o52-75i96-119o	159	9	Tme	122	277	3.15e-36
706	1171	Escherichia coli 2-052-05_S1_C3	NZ_JNNE01000078.1	10149	11063	-	WP_000908057.1			1 0 o234-256i	304	WP_001284199.1	2-158: TIGR03344 (VI_effect_Hcp1, type VI secretion system effector, Hcp1 family.)	Pos: LIPO(Sec/SPII) (Pr: 0.533)	0 0 o	160	43	WP_001236652.1			3 0 i12-32o52-75i96-119o	159	9	Tme	122	277	3.15e-36
707	1172	Escherichia coli 2-011-08_S4_C1	NZ_JNNC01000004.1	9956	10870	-	WP_000908057.1			1 0 o234-256i	304	WP_001284199.1	2-158: TIGR03344 (VI_effect_Hcp1, type VI secretion system effector, Hcp1 family.)	Pos: LIPO(Sec/SPII) (Pr: 0.533)	0 0 o	160	43	WP_016241900.1			3 0 i12-32o52-75i96-119o	159	9	Tme	122	277	3.15e-36
708	1173	Escherichia coli 2-052-05_S3_C1	NZ_JNNF01000006.1	5630	6544	-	WP_000908057.1			1 0 o234-256i	304	WP_001284199.1	2-158: TIGR03344 (VI_effect_Hcp1, type VI secretion system effector, Hcp1 family.)	Pos: LIPO(Sec/SPII) (Pr: 0.533)	0 0 o	160	43	WP_016241900.1			3 0 i12-32o52-75i96-119o	159	9	Tme	122	277	3.15e-36
709	1176	Escherichia coli 3-373-03_S4_C1	NZ_JNMW01000017.1	88676	89590	+	WP_032239336.1			1 0 o234-256i	304	WP_001284199.1	2-158: TIGR03344 (VI_effect_Hcp1, type VI secretion system effector, Hcp1 family.)	Pos: LIPO(Sec/SPII) (Pr: 0.533)	0 0 o	160	43	WP_001236645.1			3 0 i12-32o52-75i96-119o	159	9	Tme	122	277	3.54e-36
710	1177	Escherichia coli 4-203-08_S1_C1	NZ_JNMY01000048.1	8076	8990	+	WP_000908057.1			1 0 o234-256i	304	WP_001284199.1	2-158: TIGR03344 (VI_effect_Hcp1, type VI secretion system effector, Hcp1 family.)	Pos: LIPO(Sec/SPII) (Pr: 0.533)	0 0 o	160	43	WP_016241900.1			3 0 i12-32o52-75i96-119o	159	9	Tme	122	277	3.15e-36
711	1178	Escherichia coli 4-203-08_S4_C3	NZ_JNMZ01000063.1	10605	11519	-	WP_032180316.1			2 0 i210-230o236-256i	304	WP_001284199.1	2-158: TIGR03344 (VI_effect_Hcp1, type VI secretion system effector, Hcp1 family.)	Pos: LIPO(Sec/SPII) (Pr: 0.533)	0 0 o	160	43	WP_001236645.1			3 0 i12-32o52-75i96-119o	159	9	Tme	122	277	8.91e-36
712	1179	Escherichia coli O78:H12 str. 00-3279	NZ_JFBE01000079.1	9986	10900	-	WP_000908057.1			1 0 o234-256i	304	WP_001284199.1	2-158: TIGR03344 (VI_effect_Hcp1, type VI secretion system effector, Hcp1 family.)	Pos: LIPO(Sec/SPII) (Pr: 0.533)	0 0 o	160	43	WP_001236649.1			3 0 i12-32o52-75i96-119o	159	9	Tme	122	277	3.15e-36
713	1180	Escherichia coli O111:NM str. 01-3076	NZ_JFGU01000067.1	25896	26810	+	WP_000908052.1			1 0 o234-256i	304	WP_001284199.1	2-158: TIGR03344 (VI_effect_Hcp1, type VI secretion system effector, Hcp1 family.)	Pos: LIPO(Sec/SPII) (Pr: 0.533)	0 0 o	160	43	WP_001236640.1			3 0 i12-32o52-75i96-115o	159	9	Tme	122	277	3.74e-36
714	1181	Escherichia coli MS499	NZ_JDRV01000001.1	3226	4140	+	WP_000908057.1			1 0 o234-256i	304	WP_001284199.1	2-158: TIGR03344 (VI_effect_Hcp1, type VI secretion system effector, Hcp1 family.)	Pos: LIPO(Sec/SPII) (Pr: 0.533)	0 0 o	160	43	WP_001236649.1			3 0 i12-32o52-75i96-119o	159	9	Tme	122	277	3.15e-36
715	1182	Escherichia coli O69:H11 str. 07-3763	NZ_JASN01000012.1	418314	419228	+	WP_000908052.1			1 0 o234-256i	304	WP_001284199.1	2-158: TIGR03344 (VI_effect_Hcp1, type VI secretion system effector, Hcp1 family.)	Pos: LIPO(Sec/SPII) (Pr: 0.533)	0 0 o	160	43	WP_001236643.1			3 0 i12-32o52-75i96-119o	159	9	Tme	122	277	3.74e-36
716	1183	Escherichia coli O145:H25 str. 07-3858	NZ_JASO01000010.1	876667	877581	+	WP_000908057.1			1 0 o234-256i	304	WP_001284199.1	2-158: TIGR03344 (VI_effect_Hcp1, type VI secretion system effector, Hcp1 family.)	Pos: LIPO(Sec/SPII) (Pr: 0.533)	0 0 o	160	43	WP_001236643.1			3 0 i12-32o52-75i96-119o	159	9	Tme	122	277	3.15e-36
717	1184	Escherichia coli O118:H16 str. 07-4255	NZ_JASP01000001.1	1575203	1576117	+	WP_000908052.1			1 0 o234-256i	304	WP_001284199.1	2-158: TIGR03344 (VI_effect_Hcp1, type VI secretion system effector, Hcp1 family.)	Pos: LIPO(Sec/SPII) (Pr: 0.533)	0 0 o	160	43	WP_001236643.1			3 0 i12-32o52-75i96-119o	159	9	Tme	122	277	3.74e-36
718	1185	Escherichia coli O91:H21 str. 2009C-3740	NZ_JASQ01000001.1	2820649	2821563	-	WP_000908057.1			1 0 o234-256i	304	WP_001284199.1	2-158: TIGR03344 (VI_effect_Hcp1, type VI secretion system effector, Hcp1 family.)	Pos: LIPO(Sec/SPII) (Pr: 0.533)	0 0 o	160	43	WP_001236649.1			3 0 i12-32o52-75i96-119o	159	9	Tme	122	277	3.15e-36
719	1186	Escherichia coli O146:H21 str. 2010C-3325	NZ_JASR01000001.1	1553556	1554470	+	WP_000908057.1			1 0 o234-256i	304	WP_001284199.1	2-158: TIGR03344 (VI_effect_Hcp1, type VI secretion system effector, Hcp1 family.)	Pos: LIPO(Sec/SPII) (Pr: 0.533)	0 0 o	160	43	WP_001236649.1			3 0 i12-32o52-75i96-119o	159	9	Tme	122	277	3.15e-36
720	1187	Escherichia coli O45:H2 str. 2010C-4211	NZ_JASS01000002.1	617561	618475	+	WP_000908052.1			1 0 o234-256i	304	WP_001284199.1	2-158: TIGR03344 (VI_effect_Hcp1, type VI secretion system effector, Hcp1 family.)	Pos: LIPO(Sec/SPII) (Pr: 0.533)	0 0 o	160	43	WP_001236643.1			3 0 i12-32o52-75i96-119o	159	9	Tme	122	277	3.74e-36
721	1188	Escherichia coli O26:H11 str. 2011C-3274	NZ_JAST01000013.1	388503	389417	+	WP_032363222.1			1 0 o234-256i	304	WP_001284199.1	2-158: TIGR03344 (VI_effect_Hcp1, type VI secretion system effector, Hcp1 family.)	Pos: LIPO(Sec/SPII) (Pr: 0.533)	0 0 o	160	43	WP_001236643.1			3 0 i12-32o52-75i96-119o	159	9	Tme	122	277	3.62e-36
722	1189	Escherichia coli O128:H2 str. 2011C-3317	NZ_JASU01000001.1	606555	607469	+	WP_000908057.1			1 0 o234-256i	304	WP_001284199.1	2-158: TIGR03344 (VI_effect_Hcp1, type VI secretion system effector, Hcp1 family.)	Pos: LIPO(Sec/SPII) (Pr: 0.533)	0 0 o	160	43	WP_001236649.1			3 0 i12-32o52-75i96-119o	159	9	Tme	122	277	3.15e-36
723	1191	Escherichia coli 2-177-06_S1_C1	NZ_JNPH01000002.1	13325	14239	-	WP_000908057.1			1 0 o234-256i	304	WP_001284199.1	2-158: TIGR03344 (VI_effect_Hcp1, type VI secretion system effector, Hcp1 family.)	Pos: LIPO(Sec/SPII) (Pr: 0.533)	0 0 o	160	43	WP_001236652.1			3 0 i12-32o52-75i96-119o	159	9	Tme	122	277	3.15e-36
724	1192	Escherichia coli 2-156-04_S1_C3	NZ_JNPE01000006.1	12942	13856	-	WP_000908052.1			1 0 o234-256i	304	WP_001284199.1	2-158: TIGR03344 (VI_effect_Hcp1, type VI secretion system effector, Hcp1 family.)	Pos: LIPO(Sec/SPII) (Pr: 0.533)	0 0 o	160	43	WP_001236645.1			3 0 i12-32o52-75i96-119o	159	9	Tme	122	277	3.74e-36
725	1193	Escherichia coli 2-156-04_S3_C1	NZ_JNPF01000004.1	10582	11496	-	WP_000908057.1			1 0 o234-256i	304	WP_001284199.1	2-158: TIGR03344 (VI_effect_Hcp1, type VI secretion system effector, Hcp1 family.)	Pos: LIPO(Sec/SPII) (Pr: 0.533)	0 0 o	160	43	WP_001236649.1			3 0 i12-32o52-75i96-119o	159	9	Tme	122	277	3.15e-36
726	1194	Escherichia coli 2-177-06_S4_C3	NZ_JNPZ01000038.1	11611	12525	-	WP_000908057.1			1 0 o234-256i	304	WP_001284200.1	2-158: TIGR03344 (VI_effect_Hcp1, type VI secretion system effector, Hcp1 family.)	Pos: LIPO(Sec/SPII) (Pr: 0.533)	0 0 o	160	43	WP_001236649.1			3 0 i12-32o52-75i96-119o	159	9	Tme	122	277	3.15e-36
727	1195	Escherichia coli 2-210-07_S3_C3	NZ_JNQA01000064.1	10549	11463	-	WP_000908066.1			1 0 o234-256i	304	WP_001284199.1	2-158: TIGR03344 (VI_effect_Hcp1, type VI secretion system effector, Hcp1 family.)	Pos: LIPO(Sec/SPII) (Pr: 0.533)	0 0 o	160	43	WP_032253642.1			3 0 i12-32o52-75i96-119o	159	9	Tme	122	277	2.63e-36
728	1196	Escherichia coli 2-052-05_S3_C3	NZ_JNOZ01000003.1	10487	11401	-	WP_000908057.1			1 0 o234-256i	304	WP_001284199.1	2-158: TIGR03344 (VI_effect_Hcp1, type VI secretion system effector, Hcp1 family.)	Pos: LIPO(Sec/SPII) (Pr: 0.533)	0 0 o	160	43	WP_016241900.1			3 0 i12-32o52-75i96-119o	159	9	Tme	122	277	3.15e-36
729	1197	Escherichia coli 2-177-06_S4_C2	NZ_JNPN01000044.1	26526	27440	+	WP_000908052.1			1 0 o234-256i	304	WP_001284199.1	2-158: TIGR03344 (VI_effect_Hcp1, type VI secretion system effector, Hcp1 family.)	Pos: LIPO(Sec/SPII) (Pr: 0.533)	0 0 o	160	43	WP_001236649.1			3 0 i12-32o52-75i96-119o	159	9	Tme	122	277	3.74e-36
730	1198	Escherichia coli 2-177-06_S3_C1	NZ_JNPI01000069.1	9055	9969	-	WP_000908057.1			1 0 o234-256i	304	WP_001284199.1	2-158: TIGR03344 (VI_effect_Hcp1, type VI secretion system effector, Hcp1 family.)	Pos: LIPO(Sec/SPII) (Pr: 0.533)	0 0 o	160	43	WP_001236649.1			3 0 i12-32o52-75i96-119o	159	9	Tme	122	277	3.15e-36
731	1199	Escherichia coli 2-177-06_S1_C3	NZ_JNPM01000013.1	11925	12839	-	WP_000908057.1			1 0 o234-256i	304	WP_001284199.1	2-158: TIGR03344 (VI_effect_Hcp1, type VI secretion system effector, Hcp1 family.)	Pos: LIPO(Sec/SPII) (Pr: 0.533)	0 0 o	160	43	WP_001236652.1			3 0 i12-32o52-75i96-119o	159	9	Tme	122	277	3.15e-36
732	1200	Escherichia coli 2-177-06_S1_C2	NZ_JNPL01000067.1	13519	14433	-	WP_000908057.1			1 0 o234-256i	304	WP_001284199.1	2-158: TIGR03344 (VI_effect_Hcp1, type VI secretion system effector, Hcp1 family.)	Pos: LIPO(Sec/SPII) (Pr: 0.533)	0 0 o	160	43	WP_001236652.1			3 0 i12-32o52-75i96-119o	159	9	Tme	122	277	3.15e-36
733	1201	Escherichia coli 2-156-04_S3_C2	NZ_JNPK01000004.1	10374	11288	-	WP_032183276.1			1 0 o234-256i	304	WP_032183277.1	2-158: TIGR03344 (VI_effect_Hcp1, type VI secretion system effector, Hcp1 family.)		0 0 o	160	42	WP_032183275.1			3 0 i12-33o53-75i96-115o	155	9	Tme	122	277	5.28e-38
734	1202	Escherichia coli 2-156-04_S3_C3	NZ_JNPG01000005.1	10062	10976	-	WP_000908052.1			1 0 o234-256i	304	WP_001284199.1	2-158: TIGR03344 (VI_effect_Hcp1, type VI secretion system effector, Hcp1 family.)	Pos: LIPO(Sec/SPII) (Pr: 0.533)	0 0 o	160	43	WP_001236645.1			3 0 i12-32o52-75i96-119o	159	9	Tme	122	277	3.74e-36
735	1204	Escherichia coli 2-005-03_S3_C1	NZ_JNPQ01000035.1	12648	13562	-	WP_000908052.1			1 0 o234-256i	304	WP_001284199.1	2-158: TIGR03344 (VI_effect_Hcp1, type VI secretion system effector, Hcp1 family.)	Pos: LIPO(Sec/SPII) (Pr: 0.533)	0 0 o	160	43	WP_001236649.1			3 0 i12-32o52-75i96-119o	159	9	Tme	122	277	3.74e-36
736	1205	Escherichia coli 2-005-03_S3_C3	NZ_JNPR01000035.1	12534	13448	-	WP_000908052.1			1 0 o234-256i	304	WP_001284199.1	2-158: TIGR03344 (VI_effect_Hcp1, type VI secretion system effector, Hcp1 family.)	Pos: LIPO(Sec/SPII) (Pr: 0.533)	0 0 o	160	43	WP_001236649.1			3 0 i12-32o52-75i96-119o	159	9	Tme	122	277	3.74e-36
737	1206	Escherichia coli 2-005-03_S4_C1	NZ_JNPS01000063.1	8785	9699	+	WP_032180316.1			2 0 i210-230o236-256i	304	WP_001284199.1	2-158: TIGR03344 (VI_effect_Hcp1, type VI secretion system effector, Hcp1 family.)	Pos: LIPO(Sec/SPII) (Pr: 0.533)	0 0 o	160	43	WP_001236645.1			3 0 i12-32o52-75i96-119o	159	9	Tme	122	277	8.91e-36
738	1207	Escherichia coli 1-392-07_S1_C1	NZ_JNPT01000036.1	28852	29766	+	WP_000908071.1			1 0 o234-256i	304	WP_000002621.1	2-158: TIGR03344 (VI_effect_Hcp1, type VI secretion system effector, Hcp1 family.)	Pos: LIPO(Sec/SPII) (Pr: 0.539)	0 0 o	160	43	WP_001236629.1			3 0 i12-32o52-75i96-119o	155	9	Tme	122	277	1.3e-37
739	1208	Escherichia coli 1-392-07_S1_C2	NZ_JNPU01000038.1	11467	12381	-	WP_000908071.1			1 0 o234-256i	304	WP_000002621.1	2-158: TIGR03344 (VI_effect_Hcp1, type VI secretion system effector, Hcp1 family.)	Pos: LIPO(Sec/SPII) (Pr: 0.539)	0 0 o	160	43	WP_001236629.1			3 0 i12-32o52-75i96-119o	155	9	Tme	122	277	1.3e-37
740	1210	Escherichia coli 2-210-07_S4_C1	NZ_JNPW01000046.1	13173	14087	-	WP_000908057.1			1 0 o234-256i	304	WP_001284199.1	2-158: TIGR03344 (VI_effect_Hcp1, type VI secretion system effector, Hcp1 family.)	Pos: LIPO(Sec/SPII) (Pr: 0.533)	0 0 o	160	43	WP_032260804.1			3 0 i12-32o52-75i96-119o	159	9	Tme	122	277	3.15e-36
741	1211	Escherichia coli 2-210-07_S3_C2	NZ_JNPX01000049.1	13288	14202	-	WP_000908058.1			1 0 o234-256i	304	WP_001284199.1	2-158: TIGR03344 (VI_effect_Hcp1, type VI secretion system effector, Hcp1 family.)	Pos: LIPO(Sec/SPII) (Pr: 0.533)	0 0 o	160	43	WP_001236650.1			3 0 i12-32o52-75i96-119o	159	9	Tme	122	277	3.22e-36
742	1212	Escherichia coli 2-222-05_S1_C1	NZ_JNQK01000012.1	150886	151800	+	WP_000908052.1			1 0 o234-256i	304	WP_001284199.1	2-158: TIGR03344 (VI_effect_Hcp1, type VI secretion system effector, Hcp1 family.)	Pos: LIPO(Sec/SPII) (Pr: 0.533)	0 0 o	160	43	WP_001236649.1			3 0 i12-32o52-75i96-119o	159	9	Tme	122	277	3.74e-36
743	1213	Escherichia coli 2-156-04_S4_C2	NZ_JNQD01000082.1	1493	2407	-	WP_000908057.1			1 0 o234-256i	304	WP_001284199.1	2-158: TIGR03344 (VI_effect_Hcp1, type VI secretion system effector, Hcp1 family.)	Pos: LIPO(Sec/SPII) (Pr: 0.533)	0 0 o	160	43	WP_001236643.1			3 0 i12-32o52-75i96-119o	159	9	Tme	122	277	3.15e-36
744	1215	Escherichia coli 2-316-03_S3_C2	NZ_JNQQ01000036.1	11444	12358	-	WP_000908058.1			1 0 o234-256i	304	WP_001284199.1	2-158: TIGR03344 (VI_effect_Hcp1, type VI secretion system effector, Hcp1 family.)	Pos: LIPO(Sec/SPII) (Pr: 0.533)	0 0 o	160	43	WP_001236649.1			3 0 i12-32o52-75i96-119o	159	9	Tme	122	277	3.22e-36
745	1217	Escherichia coli 2-222-05_S1_C2	NZ_JNQL01000045.1	6444	7358	+	WP_000908052.1			1 0 o234-256i	304	WP_001284199.1	2-158: TIGR03344 (VI_effect_Hcp1, type VI secretion system effector, Hcp1 family.)	Pos: LIPO(Sec/SPII) (Pr: 0.533)	0 0 o	160	43	WP_001236649.1			3 0 i12-32o52-75i96-119o	159	9	Tme	122	277	3.74e-36
746	1218	Escherichia coli 2-222-05_S3_C3	NZ_JNQN01000075.1	4264	5178	+	WP_000908066.1			1 0 o234-256i	304	WP_001284199.1	2-158: TIGR03344 (VI_effect_Hcp1, type VI secretion system effector, Hcp1 family.)	Pos: LIPO(Sec/SPII) (Pr: 0.533)	0 0 o	160	43	WP_001236645.1			3 0 i12-32o52-75i96-119o	159	9	Tme	122	277	2.63e-36
747	1219	Escherichia coli 2-222-05_S1_C3	NZ_JNQM01000038.1	12393	13307	+	WP_000908052.1			1 0 o234-256i	304	WP_001284199.1	2-158: TIGR03344 (VI_effect_Hcp1, type VI secretion system effector, Hcp1 family.)	Pos: LIPO(Sec/SPII) (Pr: 0.533)	0 0 o	160	43	WP_001236649.1			3 0 i12-32o52-75i96-119o	159	9	Tme	122	277	3.74e-36
748	1220	Escherichia coli 2-316-03_S4_C2	NZ_JNQT01000063.1	11327	12241	-	WP_032208617.1			1 0 o234-256i	304	WP_001284199.1	2-158: TIGR03344 (VI_effect_Hcp1, type VI secretion system effector, Hcp1 family.)	Pos: LIPO(Sec/SPII) (Pr: 0.533)	0 0 o	160	43	WP_016241900.1			3 0 i12-32o52-75i96-119o	159	9	Tme	122	277	3.43e-36
749	1221	Escherichia coli 2-427-07_S1_C2	NZ_JNQW01000045.1	5408	6322	+	WP_032206683.1			1 0 o234-256i	304	WP_001284199.1	2-158: TIGR03344 (VI_effect_Hcp1, type VI secretion system effector, Hcp1 family.)	Pos: LIPO(Sec/SPII) (Pr: 0.533)	0 0 o	160	43	WP_001236649.1			3 0 i12-32o52-75i96-119o	159	9	Tme	122	277	3.15e-36
750	1222	Escherichia coli 2-427-07_S3_C1	NZ_JNQX01000021.1	73943	74857	+	WP_032197485.1			1 0 o234-256i	304	WP_001284199.1	2-158: TIGR03344 (VI_effect_Hcp1, type VI secretion system effector, Hcp1 family.)	Pos: LIPO(Sec/SPII) (Pr: 0.533)	0 0 o	160	43	WP_001236649.1			3 0 i12-32o52-75i96-119o	159	9	Tme	122	277	2.58e-36
751	1223	Escherichia coli 2-427-07_S3_C3	NZ_JNQY01000026.1	11472	12386	-	WP_032197485.1			1 0 o234-256i	304	WP_001284199.1	2-158: TIGR03344 (VI_effect_Hcp1, type VI secretion system effector, Hcp1 family.)	Pos: LIPO(Sec/SPII) (Pr: 0.533)	0 0 o	160	43	WP_001236649.1			3 0 i12-32o52-75i96-119o	159	9	Tme	122	277	2.58e-36
752	1224	Escherichia coli 2-427-07_S4_C1	NZ_JNQZ01000024.1	52517	53431	+	WP_032202604.1			2 0 i210-230o236-256i	304	WP_001284199.1	2-158: TIGR03344 (VI_effect_Hcp1, type VI secretion system effector, Hcp1 family.)	Pos: LIPO(Sec/SPII) (Pr: 0.533)	0 0 o	160	43	WP_001236645.1			3 0 i12-32o52-75i96-119o	159	9	Tme	122	277	5.41e-36
753	1225	Escherichia coli 2-460-02_S3_C1	NZ_JNRB01000074.1	13008	13922	-	WP_000908066.1			1 0 o234-256i	304	WP_001284199.1	2-158: TIGR03344 (VI_effect_Hcp1, type VI secretion system effector, Hcp1 family.)	Pos: LIPO(Sec/SPII) (Pr: 0.533)	0 0 o	160	43	WP_001236645.1			3 0 i12-32o52-75i96-119o	159	9	Tme	122	277	2.63e-36
754	1226	Escherichia coli 2-460-02_S3_C2	NZ_JNRC01000074.1	11235	12149	-	WP_000908066.1			1 0 o234-256i	304	WP_001284199.1	2-158: TIGR03344 (VI_effect_Hcp1, type VI secretion system effector, Hcp1 family.)	Pos: LIPO(Sec/SPII) (Pr: 0.533)	0 0 o	160	43	WP_001236645.1			3 0 i12-32o52-75i96-119o	159	9	Tme	122	277	2.63e-36
755	1227	Escherichia coli 2-460-02_S3_C3	NZ_JNRD01000075.1	12046	12960	-	WP_000908066.1			1 0 o234-256i	304	WP_001284199.1	2-158: TIGR03344 (VI_effect_Hcp1, type VI secretion system effector, Hcp1 family.)	Pos: LIPO(Sec/SPII) (Pr: 0.533)	0 0 o	160	43	WP_001236645.1			3 0 i12-32o52-75i96-119o	159	9	Tme	122	277	2.63e-36
756	1228	Escherichia coli 2-460-02_S4_C2	NZ_JNRE01000002.1	11227	12141	-	WP_032182774.1			1 0 o234-256i	304	WP_001284199.1	2-158: TIGR03344 (VI_effect_Hcp1, type VI secretion system effector, Hcp1 family.)	Pos: LIPO(Sec/SPII) (Pr: 0.533)	0 0 o	160	43	WP_001236645.1			3 0 i12-32o52-75i96-119o	159	9	Tme	122	277	2.29e-36
757	1229	Escherichia coli 2-460-02_S4_C3	NZ_JNRF01000047.1	12946	13860	-	WP_032182774.1			1 0 o234-256i	304	WP_001284199.1	2-158: TIGR03344 (VI_effect_Hcp1, type VI secretion system effector, Hcp1 family.)	Pos: LIPO(Sec/SPII) (Pr: 0.533)	0 0 o	160	43	WP_001236645.1			3 0 i12-32o52-75i96-119o	159	9	Tme	122	277	2.29e-36
758	1231	Escherichia coli 2-474-04_S3_C1	NZ_JNRH01000074.1	11036	11950	-	WP_032180316.1			2 0 i210-230o236-256i	304	WP_001284199.1	2-158: TIGR03344 (VI_effect_Hcp1, type VI secretion system effector, Hcp1 family.)	Pos: LIPO(Sec/SPII) (Pr: 0.533)	0 0 o	160	43	WP_001236645.1			3 0 i12-32o52-75i96-119o	159	9	Tme	122	277	8.91e-36
759	1232	Escherichia coli 2-474-04_S3_C2	NZ_JNRI01000038.1	32771	33685	+	WP_032180316.1			2 0 i210-230o236-256i	304	WP_001284199.1	2-158: TIGR03344 (VI_effect_Hcp1, type VI secretion system effector, Hcp1 family.)	Pos: LIPO(Sec/SPII) (Pr: 0.533)	0 0 o	160	43	WP_001236645.1			3 0 i12-32o52-75i96-119o	159	9	Tme	122	277	8.91e-36
760	1234	Escherichia coli 2-474-04_S1_C2	NZ_JNRK01000036.1	11233	12147	-	WP_000908052.1			1 0 o234-256i	304	WP_001284199.1	2-158: TIGR03344 (VI_effect_Hcp1, type VI secretion system effector, Hcp1 family.)	Pos: LIPO(Sec/SPII) (Pr: 0.533)	0 0 o	160	43	WP_001236645.1			3 0 i12-32o52-75i96-119o	159	9	Tme	122	277	3.74e-36
761	1235	Escherichia coli 2-474-04_S3_C3	NZ_JNRL01000066.1	4806	5720	+	WP_032180316.1			2 0 i210-230o236-256i	304	WP_001284199.1	2-158: TIGR03344 (VI_effect_Hcp1, type VI secretion system effector, Hcp1 family.)	Pos: LIPO(Sec/SPII) (Pr: 0.533)	0 0 o	160	43	WP_001236645.1			3 0 i12-32o52-75i96-119o	159	9	Tme	122	277	8.91e-36
762	1236	Escherichia coli 2-474-04_S4_C2	NZ_JNRM01000029.1	12658	13572	-	WP_000908057.1			1 0 o234-256i	304	WP_001284199.1	2-158: TIGR03344 (VI_effect_Hcp1, type VI secretion system effector, Hcp1 family.)	Pos: LIPO(Sec/SPII) (Pr: 0.533)	0 0 o	160	43	WP_001236649.1			3 0 i12-32o52-75i96-119o	159	9	Tme	122	277	3.15e-36
763	1237	Escherichia coli 2-474-04_S4_C3	NZ_JNRN01000035.1	10678	11592	-	WP_000908057.1			1 0 o234-256i	304	WP_001284199.1	2-158: TIGR03344 (VI_effect_Hcp1, type VI secretion system effector, Hcp1 family.)	Pos: LIPO(Sec/SPII) (Pr: 0.533)	0 0 o	160	43	WP_001236649.1			3 0 i12-32o52-75i96-119o	159	9	Tme	122	277	3.15e-36
764	1238	Escherichia coli 3-020-07_S3_C1	NZ_JNRR01000044.1	10049	10963	-	WP_032182774.1			1 0 o234-256i	304	WP_001284199.1	2-158: TIGR03344 (VI_effect_Hcp1, type VI secretion system effector, Hcp1 family.)	Pos: LIPO(Sec/SPII) (Pr: 0.533)	0 0 o	160	43	WP_001236645.1			3 0 i12-32o52-75i96-119o	159	9	Tme	122	277	2.29e-36
765	1239	Escherichia coli 3-020-07_S4_C2	NZ_JNRS01000044.1	10506	11420	-	WP_032264819.1			1 0 o234-256i	304	WP_001284199.1	2-158: TIGR03344 (VI_effect_Hcp1, type VI secretion system effector, Hcp1 family.)	Pos: LIPO(Sec/SPII) (Pr: 0.533)	0 0 o	160	43	WP_001236650.1			3 0 i12-32o52-75i96-119o	159	9	Tme	122	277	2.02e-36
766	1240	Escherichia coli 3-020-07_S4_C3	NZ_JNRT01000004.1	11899	12813	-	WP_032264819.1			1 0 o234-256i	304	WP_001284199.1	2-158: TIGR03344 (VI_effect_Hcp1, type VI secretion system effector, Hcp1 family.)	Pos: LIPO(Sec/SPII) (Pr: 0.533)	0 0 o	160	43	WP_001236650.1			3 0 i12-32o52-75i96-119o	159	9	Tme	122	277	2.02e-36
767	1241	Escherichia coli 3-073-06_S1_C2	NZ_JNRV01000042.1	13010	13924	-	WP_000908066.1			1 0 o234-256i	304	WP_001284199.1	2-158: TIGR03344 (VI_effect_Hcp1, type VI secretion system effector, Hcp1 family.)	Pos: LIPO(Sec/SPII) (Pr: 0.533)	0 0 o	160	43	WP_001236645.1			3 0 i12-32o52-75i96-119o	159	9	Tme	122	277	2.63e-36
768	1242	Escherichia coli 3-073-06_S3_C1	NZ_JNRW01000038.1	12951	13865	-	WP_032180316.1			2 0 i210-230o236-256i	304	WP_001284199.1	2-158: TIGR03344 (VI_effect_Hcp1, type VI secretion system effector, Hcp1 family.)	Pos: LIPO(Sec/SPII) (Pr: 0.533)	0 0 o	160	43	WP_001236645.1			3 0 i12-32o52-75i96-119o	159	9	Tme	122	277	8.91e-36
769	1243	Escherichia coli 3-073-06_S3_C2	NZ_JNRX01000039.1	32719	33633	+	WP_032180316.1			2 0 i210-230o236-256i	304	WP_001284199.1	2-158: TIGR03344 (VI_effect_Hcp1, type VI secretion system effector, Hcp1 family.)	Pos: LIPO(Sec/SPII) (Pr: 0.533)	0 0 o	160	43	WP_001236645.1			3 0 i12-32o52-75i96-119o	159	9	Tme	122	277	8.91e-36
770	1244	Escherichia coli 2-427-07_S1_C1	NZ_JNQV01000041.1	10905	11819	-	WP_032206683.1			1 0 o234-256i	304	WP_001284199.1	2-158: TIGR03344 (VI_effect_Hcp1, type VI secretion system effector, Hcp1 family.)	Pos: LIPO(Sec/SPII) (Pr: 0.533)	0 0 o	160	43	WP_001236649.1			3 0 i12-32o52-75i96-119o	159	9	Tme	122	277	3.15e-36
771	1245	Escherichia coli 3-073-06_S4_C2	NZ_JNRY01000038.1	26022	26936	+	WP_000908057.1			1 0 o234-256i	304	WP_001284199.1	2-158: TIGR03344 (VI_effect_Hcp1, type VI secretion system effector, Hcp1 family.)	Pos: LIPO(Sec/SPII) (Pr: 0.533)	0 0 o	160	43	WP_001236649.1			3 0 i12-32o52-75i96-119o	159	9	Tme	122	277	3.15e-36
772	1246	Escherichia coli 3-073-06_S4_C3	NZ_JNRZ01000032.1	12672	13586	-	WP_032266101.1			1 0 o234-256i	304	WP_001284199.1	2-158: TIGR03344 (VI_effect_Hcp1, type VI secretion system effector, Hcp1 family.)	Pos: LIPO(Sec/SPII) (Pr: 0.533)	0 0 o	160	43	WP_001236645.1			3 0 i12-32o52-75i96-119o	159	9	Tme	122	277	3.25e-36
773	1248	Escherichia coli 2-427-07_S4_C3	NZ_JOMY01000006.1	11451	12365	-	WP_000908057.1			1 0 o234-256i	304	WP_001284199.1	2-158: TIGR03344 (VI_effect_Hcp1, type VI secretion system effector, Hcp1 family.)	Pos: LIPO(Sec/SPII) (Pr: 0.533)	0 0 o	160	43	WP_001236649.1			3 0 i12-32o52-75i96-119o	159	9	Tme	122	277	3.15e-36
774	1249	Escherichia coli 6-175-07_S1_C2	NZ_JOMS01000066.1	10279	11193	-	WP_000908071.1			1 0 o234-256i	304	WP_000002621.1	2-158: TIGR03344 (VI_effect_Hcp1, type VI secretion system effector, Hcp1 family.)	Pos: LIPO(Sec/SPII) (Pr: 0.539)	0 0 o	160	43	WP_001236629.1			3 0 i12-32o52-75i96-119o	155	9	Tme	122	277	1.3e-37
775	1250	Escherichia coli 3-020-07_S3_C2	NZ_JONB01000006.1	10456	11370	-	WP_032182774.1			1 0 o234-256i	304	WP_001284199.1	2-158: TIGR03344 (VI_effect_Hcp1, type VI secretion system effector, Hcp1 family.)	Pos: LIPO(Sec/SPII) (Pr: 0.533)	0 0 o	160	43	WP_001236645.1			3 0 i12-32o52-75i96-119o	159	9	Tme	122	277	2.29e-36
776	1251	Escherichia coli 2-460-02_S4_C1	NZ_JONA01000005.1	6894	7808	-	WP_032182774.1			1 0 o234-256i	304	WP_001284199.1	2-158: TIGR03344 (VI_effect_Hcp1, type VI secretion system effector, Hcp1 family.)	Pos: LIPO(Sec/SPII) (Pr: 0.533)	0 0 o	160	43	WP_001236645.1			3 0 i12-32o52-75i96-119o	159	9	Tme	122	277	2.29e-36
777	1252	Escherichia coli 3-267-03_S4_C1	NZ_JOND01000148.1	10625	11539	-	WP_000908057.1			1 0 o234-256i	304	WP_001284199.1	2-158: TIGR03344 (VI_effect_Hcp1, type VI secretion system effector, Hcp1 family.)	Pos: LIPO(Sec/SPII) (Pr: 0.533)	0 0 o	160	43	WP_001236649.1			3 0 i12-32o52-75i96-119o	159	9	Tme	122	277	3.15e-36
778	1254	Escherichia coli 6-319-05_S1_C3	NZ_JORE01000003.1	11446	12360	-	WP_000908053.1			1 0 o234-256i	304	WP_001284199.1	2-158: TIGR03344 (VI_effect_Hcp1, type VI secretion system effector, Hcp1 family.)	Pos: LIPO(Sec/SPII) (Pr: 0.533)	0 0 o	160	43	WP_001236649.1			3 0 i12-32o52-75i96-119o	159	9	Tme	129	277	5.14e-36
779	1255	Escherichia coli 6-319-05_S1_C2	NZ_JORD01000105.1	11436	12350	-	WP_000908053.1			1 0 o234-256i	304	WP_001284199.1	2-158: TIGR03344 (VI_effect_Hcp1, type VI secretion system effector, Hcp1 family.)	Pos: LIPO(Sec/SPII) (Pr: 0.533)	0 0 o	160	43	WP_001236649.1			3 0 i12-32o52-75i96-119o	159	9	Tme	129	277	5.14e-36
780	1256	Escherichia coli 6-319-05_S4_C2	NZ_JORH01000088.1	11043	11957	-	WP_000908066.1			1 0 o234-256i	304	WP_001284199.1	2-158: TIGR03344 (VI_effect_Hcp1, type VI secretion system effector, Hcp1 family.)	Pos: LIPO(Sec/SPII) (Pr: 0.533)	0 0 o	160	43	WP_001236645.1			3 0 i12-32o52-75i96-119o	159	9	Tme	122	277	2.63e-36
781	1257	Escherichia coli 6-537-08_S1_C1	NZ_JORI01000072.1	11861	12775	-	WP_000908057.1			1 0 o234-256i	304	WP_001284199.1	2-158: TIGR03344 (VI_effect_Hcp1, type VI secretion system effector, Hcp1 family.)	Pos: LIPO(Sec/SPII) (Pr: 0.533)	0 0 o	160	43	WP_001236643.1			3 0 i12-32o52-75i96-119o	159	9	Tme	122	277	3.15e-36
782	1258	Escherichia coli 6-319-05_S4_C3	NZ_JORJ01000003.1	10593	11507	-	WP_000908066.1			1 0 o234-256i	304	WP_001284199.1	2-158: TIGR03344 (VI_effect_Hcp1, type VI secretion system effector, Hcp1 family.)	Pos: LIPO(Sec/SPII) (Pr: 0.533)	0 0 o	160	43	WP_001236645.1			3 0 i12-32o52-75i96-119o	159	9	Tme	122	277	2.63e-36
783	1259	Escherichia coli 6-175-07_S1_C3	NZ_JORL01000004.1	10279	11193	-	WP_000908071.1			1 0 o234-256i	304	WP_000002621.1	2-158: TIGR03344 (VI_effect_Hcp1, type VI secretion system effector, Hcp1 family.)	Pos: LIPO(Sec/SPII) (Pr: 0.539)	0 0 o	160	43	WP_001236629.1			3 0 i12-32o52-75i96-119o	155	9	Tme	122	277	1.3e-37
784	1260	Escherichia coli 7-233-03_S1_C2	NZ_JORN01000005.1	1802	2716	-	WP_000908066.1			1 0 o234-256i	304	WP_001284199.1	2-158: TIGR03344 (VI_effect_Hcp1, type VI secretion system effector, Hcp1 family.)	Pos: LIPO(Sec/SPII) (Pr: 0.533)	0 0 o	160	43	WP_001236645.1			3 0 i12-32o52-75i96-119o	159	9	Tme	122	277	2.63e-36
785	1261	Escherichia coli 7-233-03_S3_C1	NZ_JORO01000059.1	10071	10985	-	WP_000908066.1			1 0 o234-256i	304	WP_001284199.1	2-158: TIGR03344 (VI_effect_Hcp1, type VI secretion system effector, Hcp1 family.)	Pos: LIPO(Sec/SPII) (Pr: 0.533)	0 0 o	160	43	WP_001236645.1			3 0 i12-32o52-75i96-119o	159	9	Tme	122	277	2.63e-36
786	1262	Escherichia coli 6-537-08_S3_C1	NZ_JORP01000003.1	12621	13535	-	WP_000908057.1			1 0 o234-256i	304	WP_001284199.1	2-158: TIGR03344 (VI_effect_Hcp1, type VI secretion system effector, Hcp1 family.)	Pos: LIPO(Sec/SPII) (Pr: 0.533)	0 0 o	160	43	WP_001236649.1			3 0 i12-32o52-75i96-119o	159	9	Tme	122	277	3.15e-36
787	1263	Escherichia coli 6-537-08_S3_C3	NZ_JORQ01000002.1	12563	13477	-	WP_000908057.1			1 0 o234-256i	304	WP_001284199.1	2-158: TIGR03344 (VI_effect_Hcp1, type VI secretion system effector, Hcp1 family.)	Pos: LIPO(Sec/SPII) (Pr: 0.533)	0 0 o	160	43	WP_001236649.1			3 0 i12-32o52-75i96-119o	159	9	Tme	122	277	3.15e-36
788	1265	Escherichia coli 7-233-03_S1_C3	NZ_JORU01000027.1	10466	11380	-	WP_000908066.1			1 0 o234-256i	304	WP_001284199.1	2-158: TIGR03344 (VI_effect_Hcp1, type VI secretion system effector, Hcp1 family.)	Pos: LIPO(Sec/SPII) (Pr: 0.533)	0 0 o	160	43	WP_001236645.1			3 0 i12-32o52-75i96-119o	159	9	Tme	122	277	2.63e-36
789	1266	Escherichia coli 7-233-03_S3_C3	NZ_JORV01000092.1	10270	11184	-	WP_000908066.1			1 0 o234-256i	304	WP_001284199.1	2-158: TIGR03344 (VI_effect_Hcp1, type VI secretion system effector, Hcp1 family.)	Pos: LIPO(Sec/SPII) (Pr: 0.533)	0 0 o	160	43	WP_001236645.1			3 0 i12-32o52-75i96-119o	159	9	Tme	122	277	2.63e-36
790	1267	Escherichia coli 7-233-03_S4_C2	NZ_JORW01000023.1	11474	12391	-	WP_032293837.1			1 0 o235-257i	305	WP_032293838.1	2-158: TIGR03344 (VI_effect_Hcp1, type VI secretion system effector, Hcp1 family.)		0 0 o	160	43	WP_001236639.1			3 0 i12-32o52-75i96-119o	159	9	Tme	123	278	1.07e-35
791	1268	Escherichia coli 6-537-08_S3_C2	NZ_JORX01000003.1	11948	12862	-	WP_000908057.1			1 0 o234-256i	304	WP_001284199.1	2-158: TIGR03344 (VI_effect_Hcp1, type VI secretion system effector, Hcp1 family.)	Pos: LIPO(Sec/SPII) (Pr: 0.533)	0 0 o	160	43	WP_001236649.1			3 0 i12-32o52-75i96-119o	159	9	Tme	122	277	3.15e-36
792	1269	Escherichia coli 8-415-05_S1_C1	NZ_JORZ01000047.1	10039	10953	-	WP_000908052.1			1 0 o234-256i	304	WP_001284199.1	2-158: TIGR03344 (VI_effect_Hcp1, type VI secretion system effector, Hcp1 family.)	Pos: LIPO(Sec/SPII) (Pr: 0.533)	0 0 o	160	43	WP_001236645.1			3 0 i12-32o52-75i96-119o	159	9	Tme	122	277	3.74e-36
793	1270	Escherichia coli 7-233-03_S3_C2	NZ_JORY01000087.1	11746	12660	-	WP_032266101.1			1 0 o234-256i	304	WP_001284199.1	2-158: TIGR03344 (VI_effect_Hcp1, type VI secretion system effector, Hcp1 family.)	Pos: LIPO(Sec/SPII) (Pr: 0.533)	0 0 o	160	43	WP_001236645.1			3 0 i12-32o52-75i96-119o	159	9	Tme	122	277	3.25e-36
794	1271	Escherichia coli 6-537-08_S1_C2	NZ_JOSC01000005.1	10183	11097	-	WP_000908057.1			1 0 o234-256i	304	WP_001284199.1	2-158: TIGR03344 (VI_effect_Hcp1, type VI secretion system effector, Hcp1 family.)	Pos: LIPO(Sec/SPII) (Pr: 0.533)	0 0 o	160	43	WP_001236643.1			3 0 i12-32o52-75i96-119o	159	9	Tme	122	277	3.15e-36
795	1274	Escherichia coli 6-537-08_S1_C3	NZ_JOSF01000102.1	13034	13948	-	WP_000908057.1			1 0 o234-256i	304	WP_001284199.1	2-158: TIGR03344 (VI_effect_Hcp1, type VI secretion system effector, Hcp1 family.)	Pos: LIPO(Sec/SPII) (Pr: 0.533)	0 0 o	160	43	WP_001236643.1			3 0 i12-32o52-75i96-119o	159	9	Tme	122	277	3.15e-36
796	1275	Escherichia coli 1-392-07_S4_C3	NZ_JOSH01000174.1	12194	13108	-	WP_000908057.1			1 0 o234-256i	304	WP_001284199.1	2-158: TIGR03344 (VI_effect_Hcp1, type VI secretion system effector, Hcp1 family.)	Pos: LIPO(Sec/SPII) (Pr: 0.533)	0 0 o	160	43	WP_001236649.1			3 0 i12-32o52-75i96-119o	159	9	Tme	122	277	3.15e-36
797	1276	Escherichia coli 2-052-05_S3_C2	NZ_JOSJ01000038.1	11979	12893	-	WP_000908057.1			1 0 o234-256i	304	WP_001284199.1	2-158: TIGR03344 (VI_effect_Hcp1, type VI secretion system effector, Hcp1 family.)	Pos: LIPO(Sec/SPII) (Pr: 0.533)	0 0 o	160	43	WP_016241900.1			3 0 i12-32o52-75i96-119o	159	9	Tme	122	277	3.15e-36
798	1277	Escherichia coli 1-392-07_S4_C1	NZ_JOSK01000006.1	10152	11066	-	WP_000908057.1			1 0 o234-256i	304	WP_001284199.1	2-158: TIGR03344 (VI_effect_Hcp1, type VI secretion system effector, Hcp1 family.)	Pos: LIPO(Sec/SPII) (Pr: 0.533)	0 0 o	160	43	WP_001236649.1			3 0 i12-32o52-75i96-119o	159	9	Tme	122	277	3.15e-36
799	1278	Escherichia coli 2-474-04_S4_C1	NZ_JOSL01000004.1	12528	13442	-	WP_000908057.1			1 0 o234-256i	304	WP_001284199.1	2-158: TIGR03344 (VI_effect_Hcp1, type VI secretion system effector, Hcp1 family.)	Pos: LIPO(Sec/SPII) (Pr: 0.533)	0 0 o	160	43	WP_001236649.1			3 0 i12-32o52-75i96-119o	159	9	Tme	122	277	3.15e-36
800	1279	Escherichia coli 2-222-05_S3_C1	NZ_JOSM01000149.1	11225	12139	-	WP_000908066.1			1 0 o234-256i	304	WP_001284199.1	2-158: TIGR03344 (VI_effect_Hcp1, type VI secretion system effector, Hcp1 family.)	Pos: LIPO(Sec/SPII) (Pr: 0.533)	0 0 o	160	43	WP_001236645.1			3 0 i12-32o52-75i96-119o	159	9	Tme	122	277	2.63e-36
801	1280	Escherichia coli 2-222-05_S3_C2	NZ_JOSN01000003.1	10186	11100	-	WP_000908066.1			1 0 o234-256i	304	WP_001284199.1	2-158: TIGR03344 (VI_effect_Hcp1, type VI secretion system effector, Hcp1 family.)	Pos: LIPO(Sec/SPII) (Pr: 0.533)	0 0 o	160	43	WP_001236645.1			3 0 i12-32o52-75i96-119o	159	9	Tme	122	277	2.63e-36
802	1281	Escherichia coli 8-415-05_S1_C2	NZ_JOSQ01000068.1	10094	11008	-	WP_000908052.1			1 0 o234-256i	304	WP_001284199.1	2-158: TIGR03344 (VI_effect_Hcp1, type VI secretion system effector, Hcp1 family.)	Pos: LIPO(Sec/SPII) (Pr: 0.533)	0 0 o	160	43	WP_001236645.1			3 0 i12-32o52-75i96-119o	159	9	Tme	122	277	3.74e-36
803	1282	Escherichia coli 2-460-02_S1_C1	NZ_JOSS01000029.1	11460	12374	-	WP_000908057.1			1 0 o234-256i	304	WP_001284199.1	2-158: TIGR03344 (VI_effect_Hcp1, type VI secretion system effector, Hcp1 family.)	Pos: LIPO(Sec/SPII) (Pr: 0.533)	0 0 o	160	43	WP_001236649.1			3 0 i12-32o52-75i96-119o	159	9	Tme	122	277	3.15e-36
804	1284	Escherichia coli 3-475-03_S3_C1	NZ_JOQD01000048.1	16862	17776	+	WP_024234221.1			1 0 o234-256i	304	WP_001284199.1	2-158: TIGR03344 (VI_effect_Hcp1, type VI secretion system effector, Hcp1 family.)	Pos: LIPO(Sec/SPII) (Pr: 0.533)	0 0 o	160	43	WP_001236649.1			3 0 i12-32o52-75i96-119o	159	9	Tme	122	277	3.43e-36
805	1285	Escherichia coli 3-475-03_S1_C2	NZ_JOQC01000040.1	10749	11663	-	WP_000908058.1			1 0 o234-256i	304	WP_001284199.1	2-158: TIGR03344 (VI_effect_Hcp1, type VI secretion system effector, Hcp1 family.)	Pos: LIPO(Sec/SPII) (Pr: 0.533)	0 0 o	160	43	WP_001236650.1			3 0 i12-32o52-75i96-119o	159	9	Tme	122	277	3.22e-36
806	1286	Escherichia coli 4-203-08_S1_C2	NZ_JOQF01000045.1	7405	8319	+	WP_000908057.1			1 0 o234-256i	304	WP_001284199.1	2-158: TIGR03344 (VI_effect_Hcp1, type VI secretion system effector, Hcp1 family.)	Pos: LIPO(Sec/SPII) (Pr: 0.533)	0 0 o	160	43	WP_016241900.1			3 0 i12-32o52-75i96-119o	159	9	Tme	122	277	3.15e-36
807	1287	Escherichia coli 4-203-08_S1_C3	NZ_JOQG01000045.1	12747	13661	-	WP_000908057.1			1 0 o234-256i	304	WP_001284199.1	2-158: TIGR03344 (VI_effect_Hcp1, type VI secretion system effector, Hcp1 family.)	Pos: LIPO(Sec/SPII) (Pr: 0.533)	0 0 o	160	43	WP_016241900.1			3 0 i12-32o52-75i96-119o	159	9	Tme	122	277	3.15e-36
808	1288	Escherichia coli 4-203-08_S4_C2	NZ_JOQI01000043.1	29252	30166	+	WP_032180316.1			2 0 i210-230o236-256i	304	WP_001284199.1	2-158: TIGR03344 (VI_effect_Hcp1, type VI secretion system effector, Hcp1 family.)	Pos: LIPO(Sec/SPII) (Pr: 0.533)	0 0 o	160	43	WP_001236645.1			3 0 i12-32o52-75i96-119o	159	9	Tme	122	277	8.91e-36
809	1289	Escherichia coli 4-203-08_S3_C1	NZ_JOQJ01000059.1	12878	13792	-	WP_032180316.1			2 0 i210-230o236-256i	304	WP_001284199.1	2-158: TIGR03344 (VI_effect_Hcp1, type VI secretion system effector, Hcp1 family.)	Pos: LIPO(Sec/SPII) (Pr: 0.533)	0 0 o	160	43	WP_001236645.1			3 0 i12-32o52-75i96-119o	159	9	Tme	122	277	8.91e-36
810	1290	Escherichia coli 3-373-03_S4_C3	NZ_JOQL01000015.1	13010	13924	-	WP_032239336.1			1 0 o234-256i	304	WP_001284199.1	2-158: TIGR03344 (VI_effect_Hcp1, type VI secretion system effector, Hcp1 family.)	Pos: LIPO(Sec/SPII) (Pr: 0.533)	0 0 o	160	43	WP_001236645.1			3 0 i12-32o52-75i96-119o	159	9	Tme	122	277	3.54e-36
811	1293	Escherichia coli 5-172-05_S3_C1	NZ_JOQQ01000046.1	29206	30120	+	WP_032180316.1			2 0 i210-230o236-256i	304	WP_001284199.1	2-158: TIGR03344 (VI_effect_Hcp1, type VI secretion system effector, Hcp1 family.)	Pos: LIPO(Sec/SPII) (Pr: 0.533)	0 0 o	160	43	WP_001236645.1			3 0 i12-32o52-75i96-119o	159	9	Tme	122	277	8.91e-36
812	1294	Escherichia coli 5-366-08_S3_C2	NZ_JOQW01000045.1	21567	22481	+	WP_000908057.1			1 0 o234-256i	304	WP_001284199.1	2-158: TIGR03344 (VI_effect_Hcp1, type VI secretion system effector, Hcp1 family.)	Pos: LIPO(Sec/SPII) (Pr: 0.533)	0 0 o	160	43	WP_001236649.1			3 0 i12-32o52-75i96-119o	159	9	Tme	122	277	3.15e-36
813	1295	Escherichia coli UCD_JA03_pb	NZ_JMIZ01000008.1	1655048	1655962	+	WP_000908057.1			1 0 o234-256i	304	WP_001284199.1	2-158: TIGR03344 (VI_effect_Hcp1, type VI secretion system effector, Hcp1 family.)	Pos: LIPO(Sec/SPII) (Pr: 0.533)	0 0 o	160	43	WP_001236652.1			3 0 i12-32o52-75i96-119o	159	9	Tme	122	277	3.15e-36
814	1296	Escherichia coli UCD_JA65_pb	NZ_JMJD01000003.1	4002317	4003231	+	WP_000908052.1			1 0 o234-256i	304	WP_001284199.1	2-158: TIGR03344 (VI_effect_Hcp1, type VI secretion system effector, Hcp1 family.)	Pos: LIPO(Sec/SPII) (Pr: 0.533)	0 0 o	160	43	WP_001236645.1			3 0 i12-32o52-75i96-119o	159	9	Tme	122	277	3.74e-36
815	1298	Escherichia coli B7A	NZ_CP005998.1	2080250	2081164	+	WP_000908057.1			1 0 o234-256i	304	WP_001284199.1	2-158: TIGR03344 (VI_effect_Hcp1, type VI secretion system effector, Hcp1 family.)	Pos: LIPO(Sec/SPII) (Pr: 0.533)	0 0 o	160	43	WP_001236649.1			3 0 i12-32o52-75i96-119o	159	9	Tme	122	277	3.15e-36
816	1302	Escherichia coli H2.185	NZ_JNNJ01000034.1	10242	11156	-	WP_000908059.1			1 0 o234-256i	304	WP_001284199.1	2-158: TIGR03344 (VI_effect_Hcp1, type VI secretion system effector, Hcp1 family.)	Pos: LIPO(Sec/SPII) (Pr: 0.533)	0 0 o	160	43	WP_001236649.1			3 0 i12-32o52-75i96-119o	159	9	Tme	122	277	3.43e-36
817	1306	Escherichia coli E. coli	NZ_CCPZ01000002.1	10512	11426	-	WP_000908052.1			1 0 o234-256i	304	WP_001284199.1	2-158: TIGR03344 (VI_effect_Hcp1, type VI secretion system effector, Hcp1 family.)	Pos: LIPO(Sec/SPII) (Pr: 0.533)	0 0 o	160	43	WP_001236643.1			3 0 i12-32o52-75i96-119o	159	9	Tme	122	277	3.74e-36
818	1307	Escherichia coli E. coli	NZ_CCQW01000228.1	129493	130407	-	WP_000908052.1			1 0 o234-256i	304	WP_001284199.1	2-158: TIGR03344 (VI_effect_Hcp1, type VI secretion system effector, Hcp1 family.)	Pos: LIPO(Sec/SPII) (Pr: 0.533)	0 0 o	160	43	WP_001236643.1			3 0 i12-32o52-75i96-119o	159	9	Tme	122	277	3.74e-36
819	1308	Escherichia coli E. coli	NZ_CCQH01000007.1	33146	34060	+	WP_000908058.1			1 0 o234-256i	304	WP_001284199.1	2-158: TIGR03344 (VI_effect_Hcp1, type VI secretion system effector, Hcp1 family.)	Pos: LIPO(Sec/SPII) (Pr: 0.533)	0 0 o	160	43	WP_001236649.1			3 0 i12-32o52-75i96-119o	159	9	Tme	122	277	3.22e-36
820	1309	Escherichia coli E. coli	NZ_CCPY01000123.1	222507	223421	-	WP_000908066.1			1 0 o234-256i	304	WP_001284199.1	2-158: TIGR03344 (VI_effect_Hcp1, type VI secretion system effector, Hcp1 family.)	Pos: LIPO(Sec/SPII) (Pr: 0.533)	0 0 o	160	43	WP_001236645.1			3 0 i12-32o52-75i96-119o	159	9	Tme	122	277	2.63e-36
821	1310	Escherichia coli E. coli	NZ_CCPT01000085.1	112511	113425	+	WP_000908052.1			1 0 o234-256i	304	WP_001284199.1	2-158: TIGR03344 (VI_effect_Hcp1, type VI secretion system effector, Hcp1 family.)	Pos: LIPO(Sec/SPII) (Pr: 0.533)	0 0 o	160	43	WP_001236643.1			3 0 i12-32o52-75i96-119o	159	9	Tme	122	277	3.74e-36
822	1311	Escherichia coli E. coli	NZ_CCRB01000284.1	10267	11181	-	WP_000908052.1			1 0 o234-256i	304	WP_001284199.1	2-158: TIGR03344 (VI_effect_Hcp1, type VI secretion system effector, Hcp1 family.)	Pos: LIPO(Sec/SPII) (Pr: 0.533)	0 0 o	160	43	WP_001236643.1			3 0 i12-32o52-75i96-119o	159	9	Tme	122	277	3.74e-36
823	1312	Escherichia coli E. coli	NZ_CCQU01000283.1	10279	11193	-	WP_000908052.1			1 0 o234-256i	304	WP_001284199.1	2-158: TIGR03344 (VI_effect_Hcp1, type VI secretion system effector, Hcp1 family.)	Pos: LIPO(Sec/SPII) (Pr: 0.533)	0 0 o	160	43	WP_001236643.1			3 0 i12-32o52-75i96-119o	159	9	Tme	122	277	3.74e-36
824	1313	Escherichia coli E. coli	NZ_CCQD01000191.1	10275	11189	-	WP_000908052.1			1 0 o234-256i	304	WP_001284199.1	2-158: TIGR03344 (VI_effect_Hcp1, type VI secretion system effector, Hcp1 family.)	Pos: LIPO(Sec/SPII) (Pr: 0.533)	0 0 o	160	43	WP_001236643.1			3 0 i12-32o52-75i96-119o	159	9	Tme	122	277	3.74e-36
825	1315	Escherichia coli E. coli	NZ_CCPO01000088.1	10043	10957	-	WP_000908052.1			1 0 o234-256i	304	WP_001284199.1	2-158: TIGR03344 (VI_effect_Hcp1, type VI secretion system effector, Hcp1 family.)	Pos: LIPO(Sec/SPII) (Pr: 0.533)	0 0 o	160	43	WP_001236643.1			3 0 i12-32o52-75i96-119o	159	9	Tme	122	277	3.74e-36
826	1316	Escherichia coli E. coli	NZ_CCVO01000019.1	24744	25658	+	WP_000908057.1			1 0 o234-256i	304	WP_001284199.1	2-158: TIGR03344 (VI_effect_Hcp1, type VI secretion system effector, Hcp1 family.)	Pos: LIPO(Sec/SPII) (Pr: 0.533)	0 0 o	160	43	WP_001236649.1			3 0 i12-32o52-75i96-119o	159	9	Tme	122	277	3.15e-36
827	1317	Escherichia coli E. coli	NZ_CCQF01000013.1	152168	153082	+	WP_000908052.1			1 0 o234-256i	304	WP_033809034.1	2-158: TIGR03344 (VI_effect_Hcp1, type VI secretion system effector, Hcp1 family.)	Pos: LIPO(Sec/SPII) (Pr: 0.525)	0 0 o	160	43	WP_001236643.1			3 0 i12-32o52-75i96-119o	159	9	Tme	122	277	3.74e-36
828	1318	Escherichia coli E. coli	NZ_CCQL01000003.1	8833	9747	+	WP_000908052.1			1 0 o234-256i	304	WP_001284199.1	2-158: TIGR03344 (VI_effect_Hcp1, type VI secretion system effector, Hcp1 family.)	Pos: LIPO(Sec/SPII) (Pr: 0.533)	0 0 o	160	43	WP_001236643.1			3 0 i12-32o52-75i96-119o	159	9	Tme	122	277	3.74e-36
829	1321	Escherichia coli E. coli	NZ_CCQV01000208.1	4187	5101	+	WP_000908060.1			1 0 o234-256i	304	WP_001284199.1	2-158: TIGR03344 (VI_effect_Hcp1, type VI secretion system effector, Hcp1 family.)	Pos: LIPO(Sec/SPII) (Pr: 0.533)	0 0 o	160	43	WP_001236649.1			3 0 i12-32o52-75i96-119o	159	9	Tme	122	277	3.22e-36
830	1322	Escherichia coli E. coli	NZ_CCQE01000006.1	10039	10953	-	WP_000908057.1			1 0 o234-256i	304	WP_001248042.1	8-148: TIGR03344 (VI_effect_Hcp1, type VI secretion system effector, Hcp1 family.)		0 0 o	150	43	WP_001236648.1			3 0 i12-32o52-75i96-119o	159	9	Tme	122	277	3.15e-36
831	1323	Escherichia coli E. coli	NZ_CCVR01000263.1	7468	8382	+	WP_000908052.1			1 0 o234-256i	304	WP_001284199.1	2-158: TIGR03344 (VI_effect_Hcp1, type VI secretion system effector, Hcp1 family.)	Pos: LIPO(Sec/SPII) (Pr: 0.533)	0 0 o	160	43	WP_001236643.1			3 0 i12-32o52-75i96-119o	159	9	Tme	122	277	3.74e-36
832	1324	Escherichia coli E. coli	NZ_CCQA01000228.1	10267	11181	-	WP_000908052.1			1 0 o234-256i	304	WP_001284199.1	2-158: TIGR03344 (VI_effect_Hcp1, type VI secretion system effector, Hcp1 family.)	Pos: LIPO(Sec/SPII) (Pr: 0.533)	0 0 o	160	43	WP_001236643.1			3 0 i12-32o52-75i96-119o	159	9	Tme	122	277	3.74e-36
833	1325	Escherichia coli E. coli	NZ_CCRE01000086.1	10291	11205	-	WP_000908060.1			1 0 o234-256i	304	WP_001284199.1	2-158: TIGR03344 (VI_effect_Hcp1, type VI secretion system effector, Hcp1 family.)	Pos: LIPO(Sec/SPII) (Pr: 0.533)	0 0 o	160	43	WP_001236649.1			3 0 i12-32o52-75i96-119o	159	9	Tme	122	277	3.22e-36
834	1326	Escherichia coli E. coli	NZ_CCQK01000043.1	10012	10926	-	WP_000908052.1			1 0 o234-256i	304	WP_001284199.1	2-158: TIGR03344 (VI_effect_Hcp1, type VI secretion system effector, Hcp1 family.)	Pos: LIPO(Sec/SPII) (Pr: 0.533)	0 0 o	160	43	WP_001236643.1			3 0 i12-32o52-75i96-119o	159	9	Tme	122	277	3.74e-36
835	1327	Escherichia coli E. coli	NZ_CCPS01000042.1	16780	17694	-	WP_000908057.1			1 0 o234-256i	304	WP_001284199.1	2-158: TIGR03344 (VI_effect_Hcp1, type VI secretion system effector, Hcp1 family.)	Pos: LIPO(Sec/SPII) (Pr: 0.533)	0 0 o	160	43	WP_001236649.1			3 0 i12-32o52-75i96-119o	159	9	Tme	122	277	3.15e-36
836	1328	Escherichia coli E. coli	NZ_CCPU01000082.1	10043	10957	-	WP_000908057.1			1 0 o234-256i	304	WP_001284199.1	2-158: TIGR03344 (VI_effect_Hcp1, type VI secretion system effector, Hcp1 family.)	Pos: LIPO(Sec/SPII) (Pr: 0.533)	0 0 o	160	43	WP_001236649.1			3 0 i12-32o52-75i96-119o	159	9	Tme	122	277	3.15e-36
837	1329	Escherichia coli E. coli	NZ_CCRA01000007.1	21639	22553	+	WP_000908057.1			1 0 o234-256i	304	WP_001284199.1	2-158: TIGR03344 (VI_effect_Hcp1, type VI secretion system effector, Hcp1 family.)	Pos: LIPO(Sec/SPII) (Pr: 0.533)	0 0 o	160	43	WP_001236649.1			3 0 i12-32o52-75i96-119o	159	9	Tme	122	277	3.15e-36
838	1330	Escherichia coli E. coli	NZ_CCPX01000037.1	8790	9704	+	WP_000908052.1			1 0 o234-256i	304	WP_033809034.1	2-158: TIGR03344 (VI_effect_Hcp1, type VI secretion system effector, Hcp1 family.)	Pos: LIPO(Sec/SPII) (Pr: 0.525)	0 0 o	160	43	WP_001236643.1			3 0 i12-32o52-75i96-119o	159	9	Tme	122	277	3.74e-36
839	1331	Escherichia coli E. coli	NZ_CCQS01000213.1	56188	57102	+	WP_000908052.1			1 0 o234-256i	304	WP_001284199.1	2-158: TIGR03344 (VI_effect_Hcp1, type VI secretion system effector, Hcp1 family.)	Pos: LIPO(Sec/SPII) (Pr: 0.533)	0 0 o	160	43	WP_001236643.1			3 0 i12-32o52-75i96-119o	159	9	Tme	122	277	3.74e-36
840	1332	Escherichia coli E. coli	NZ_CCQB01000015.1	113610	114524	+	WP_000908057.1			1 0 o234-256i	304	WP_001284199.1	2-158: TIGR03344 (VI_effect_Hcp1, type VI secretion system effector, Hcp1 family.)	Pos: LIPO(Sec/SPII) (Pr: 0.533)	0 0 o	160	43	WP_001236649.1			3 0 i12-32o52-75i96-119o	159	9	Tme	122	277	3.15e-36
841	1333	Escherichia coli E. coli	NZ_CCVS01000113.1	38295	39209	-	WP_000908066.1			1 0 o234-256i	304	WP_001284199.1	2-158: TIGR03344 (VI_effect_Hcp1, type VI secretion system effector, Hcp1 family.)	Pos: LIPO(Sec/SPII) (Pr: 0.533)	0 0 o	160	43	WP_001236645.1			3 0 i12-32o52-75i96-119o	159	9	Tme	122	277	2.63e-36
842	1334	Escherichia coli E. coli	NZ_CCQZ01000050.1	10277	11191	-	WP_000908052.1			1 0 o234-256i	304	WP_001284199.1	2-158: TIGR03344 (VI_effect_Hcp1, type VI secretion system effector, Hcp1 family.)	Pos: LIPO(Sec/SPII) (Pr: 0.533)	0 0 o	160	43	WP_001236643.1			3 0 i12-32o52-75i96-119o	159	9	Tme	122	277	3.74e-36
843	1335	Escherichia coli E. coli	NZ_CCQM01000056.1	7489	8403	+	WP_000908052.1			1 0 o234-256i	304	WP_033817284.1	2-158: TIGR03344 (VI_effect_Hcp1, type VI secretion system effector, Hcp1 family.)	Pos: LIPO(Sec/SPII) (Pr: 0.543)	0 0 o	160	43	WP_001236649.1			3 0 i12-32o52-75i96-119o	159	9	Tme	122	277	3.74e-36
844	1336	Escherichia coli E. coli	NZ_CCQN01000018.1	1465	2379	+	WP_032314855.1			1 0 o234-256i	304	WP_001284199.1	2-158: TIGR03344 (VI_effect_Hcp1, type VI secretion system effector, Hcp1 family.)	Pos: LIPO(Sec/SPII) (Pr: 0.533)	0 0 o	160	43	WP_001236649.1			3 0 i12-32o52-75i96-119o	159	9	Tme	122	277	3.02e-36
845	1337	Escherichia coli E. coli	NZ_CCQX01000046.1	10307	11221	-	WP_000908058.1			1 0 o234-256i	304	WP_001284199.1	2-158: TIGR03344 (VI_effect_Hcp1, type VI secretion system effector, Hcp1 family.)	Pos: LIPO(Sec/SPII) (Pr: 0.533)	0 0 o	160	43	WP_001236650.1			3 0 i12-32o52-75i96-119o	159	9	Tme	122	277	3.22e-36
846	1338	Escherichia coli E. coli	NZ_CCPV01000126.1	114805	115719	+	WP_000908052.1			1 0 o234-256i	304	WP_033809034.1	2-158: TIGR03344 (VI_effect_Hcp1, type VI secretion system effector, Hcp1 family.)	Pos: LIPO(Sec/SPII) (Pr: 0.525)	0 0 o	160	43	WP_001236643.1			3 0 i12-32o52-75i96-119o	159	9	Tme	122	277	3.74e-36
847	1339	Escherichia coli E. coli	NZ_CCRC01000017.1	10047	10961	-	WP_000908057.1			1 0 o234-256i	304	WP_001284199.1	2-158: TIGR03344 (VI_effect_Hcp1, type VI secretion system effector, Hcp1 family.)	Pos: LIPO(Sec/SPII) (Pr: 0.533)	0 0 o	160	43	WP_052083484.1			2 0 o37-60i81-104o	144	53	Tme	122	277	3.15e-36
848	1340	Escherichia coli E. coli	NZ_CCQJ01000022.1	25964	26878	+	WP_000908057.1			1 0 o234-256i	304	WP_001284199.1	2-158: TIGR03344 (VI_effect_Hcp1, type VI secretion system effector, Hcp1 family.)	Pos: LIPO(Sec/SPII) (Pr: 0.533)	0 0 o	160	43	WP_001236649.1			3 0 i12-32o52-75i96-119o	159	9	Tme	122	277	3.15e-36
849	1342	Escherichia coli E. coli	NZ_CCPQ01000133.1	23913	24827	+	WP_000908057.1			1 0 o234-256i	304	WP_001248042.1	8-148: TIGR03344 (VI_effect_Hcp1, type VI secretion system effector, Hcp1 family.)		0 0 o	150	43	WP_001236648.1			3 0 i12-32o52-75i96-119o	159	9	Tme	122	277	3.15e-36
850	1345	Escherichia coli VKPM B-10182	NZ_JRIA01000033.1	28781	29695	+	WP_000908052.1			1 0 o234-256i	304	WP_047599163.1	2-158: TIGR03344 (VI_effect_Hcp1, type VI secretion system effector, Hcp1 family.)	Pos: LIPO(Sec/SPII) (Pr: 0.537)	0 0 o	160	43	WP_001236649.1			3 0 i12-32o52-75i96-119o	159	9	Tme	122	277	3.74e-36
851	1346	Escherichia coli FAP1	NZ_CP009578.1	768815	769729	-	WP_000908057.1			1 0 o234-256i	304	WP_001284199.1	2-158: TIGR03344 (VI_effect_Hcp1, type VI secretion system effector, Hcp1 family.)	Pos: LIPO(Sec/SPII) (Pr: 0.533)	0 0 o	160	43	WP_001236649.1			3 0 i12-32o52-75i96-119o	159	9	Tme	122	277	3.15e-36
852	1349	Escherichia coli G1/2	NZ_JPKH01000046.1	19245	20159	+	WP_000908066.1			1 0 o234-256i	304	WP_001284199.1	2-158: TIGR03344 (VI_effect_Hcp1, type VI secretion system effector, Hcp1 family.)	Pos: LIPO(Sec/SPII) (Pr: 0.533)	0 0 o	160	43	WP_001236645.1			3 0 i12-32o52-75i96-119o	159	9	Tme	122	277	2.63e-36
853	1350	Escherichia coli G4/9	NZ_JPKJ01000056.1	3217	4131	+	WP_000908057.1			1 0 o234-256i	304	WP_001284199.1	2-158: TIGR03344 (VI_effect_Hcp1, type VI secretion system effector, Hcp1 family.)	Pos: LIPO(Sec/SPII) (Pr: 0.533)	0 0 o	160	43	WP_047644096.1			3 0 i12-32o52-75i96-119o	159	9	Tme	122	277	3.15e-36
854	1351	Escherichia coli G3/10	NZ_JPKI01000004.1	60786	61700	+	WP_000908057.1			1 0 o234-256i	304	WP_047400964.1	2-158: TIGR03344 (VI_effect_Hcp1, type VI secretion system effector, Hcp1 family.)	Pos: LIPO(Sec/SPII) (Pr: 0.533)	0 0 o	160	43	WP_001236643.1			3 0 i12-32o52-75i96-119o	159	9	Tme	122	277	3.15e-36
855	1352	Escherichia coli G6/7	NZ_JPMZ01000050.1	90984	91898	+	WP_000908066.1			1 0 o234-256i	304	WP_001284199.1	2-158: TIGR03344 (VI_effect_Hcp1, type VI secretion system effector, Hcp1 family.)	Pos: LIPO(Sec/SPII) (Pr: 0.533)	0 0 o	160	43	WP_001236645.1			3 0 i12-32o52-75i96-119o	159	9	Tme	122	277	2.63e-36
856	1353	Escherichia coli G8	NZ_JPKL01000117.1	23561	24475	+	WP_000908066.1			1 0 o234-256i	304	WP_001284199.1	2-158: TIGR03344 (VI_effect_Hcp1, type VI secretion system effector, Hcp1 family.)	Pos: LIPO(Sec/SPII) (Pr: 0.533)	0 0 o	160	43	WP_001236645.1			3 0 i12-32o52-75i96-119o	159	9	Tme	122	277	2.63e-36
857	1362	Escherichia coli upec-23	NZ_JSKJ01000036.1	11524	12438	-	WP_000908057.1			1 0 o234-256i	304	WP_001284199.1	2-158: TIGR03344 (VI_effect_Hcp1, type VI secretion system effector, Hcp1 family.)	Pos: LIPO(Sec/SPII) (Pr: 0.533)	0 0 o	160	43	WP_016241900.1			3 0 i12-32o52-75i96-119o	159	9	Tme	122	277	3.15e-36
858	1363	Escherichia coli upec-81	NZ_JSGI01000024.1	10258	11172	-	WP_000908057.1			1 0 o234-256i	304	WP_001284199.1	2-158: TIGR03344 (VI_effect_Hcp1, type VI secretion system effector, Hcp1 family.)	Pos: LIPO(Sec/SPII) (Pr: 0.533)	0 0 o	160	43	WP_001236649.1			3 0 i12-32o52-75i96-119o	159	9	Tme	122	277	3.15e-36
859	1364	Escherichia coli upec-99	NZ_JSFQ01000128.1	10946	11860	-	WP_000908066.1			1 0 o234-256i	304	WP_001284199.1	2-158: TIGR03344 (VI_effect_Hcp1, type VI secretion system effector, Hcp1 family.)	Pos: LIPO(Sec/SPII) (Pr: 0.533)	0 0 o	160	43	WP_001236653.1			3 0 i12-32o52-75i96-119o	159	9	Tme	122	277	2.63e-36
860	1365	Escherichia coli upec-83	NZ_JSGG01000030.1	9911	10825	-	WP_000908066.1			1 0 o234-256i	304	WP_045173046.1	2-158: TIGR03344 (VI_effect_Hcp1, type VI secretion system effector, Hcp1 family.)	Pos: LIPO(Sec/SPII) (Pr: 0.511)	0 0 o	160	43	WP_001236645.1			3 0 i12-32o52-75i96-119o	159	9	Tme	122	277	2.63e-36
861	1367	Escherichia coli upec-33	NZ_JSIB01000010.1	12032	12946	-	WP_000908057.1			1 0 o234-256i	304	WP_001284199.1	2-158: TIGR03344 (VI_effect_Hcp1, type VI secretion system effector, Hcp1 family.)	Pos: LIPO(Sec/SPII) (Pr: 0.533)	0 0 o	160	43	WP_001236649.1			3 0 i12-32o52-75i96-119o	159	9	Tme	122	277	3.15e-36
862	1368	Escherichia coli upec-30	NZ_JSIE01000022.1	10110	11024	-	WP_000908057.1			1 0 o234-256i	304	WP_001284199.1	2-158: TIGR03344 (VI_effect_Hcp1, type VI secretion system effector, Hcp1 family.)	Pos: LIPO(Sec/SPII) (Pr: 0.533)	0 0 o	160	43	WP_001236649.1			3 0 i12-32o52-75i96-119o	159	9	Tme	122	277	3.15e-36
863	1369	Escherichia coli upec-3	NZ_JSIF01000017.1	21486	22400	+	WP_000908057.1			1 0 o234-256i	304	WP_001284199.1	2-158: TIGR03344 (VI_effect_Hcp1, type VI secretion system effector, Hcp1 family.)	Pos: LIPO(Sec/SPII) (Pr: 0.533)	0 0 o	160	43	WP_001236649.1			3 0 i12-32o52-75i96-119o	159	9	Tme	122	277	3.15e-36
864	1370	Escherichia coli upec-284	NZ_JSIM01000449.1	7364	8278	+	WP_000908052.1			1 0 o234-256i	304	WP_001284199.1	2-158: TIGR03344 (VI_effect_Hcp1, type VI secretion system effector, Hcp1 family.)	Pos: LIPO(Sec/SPII) (Pr: 0.533)	0 0 o	160	43	WP_001236643.1			3 0 i12-32o52-75i96-119o	159	9	Tme	122	277	3.74e-36
865	1371	Escherichia coli upec-282	NZ_JSIN01000065.1	9787	10701	-	WP_000908066.1			1 0 o234-256i	304	WP_001284199.1	2-158: TIGR03344 (VI_effect_Hcp1, type VI secretion system effector, Hcp1 family.)	Pos: LIPO(Sec/SPII) (Pr: 0.533)	0 0 o	160	43	WP_001236645.1			3 0 i12-32o52-75i96-119o	159	9	Tme	122	277	2.63e-36
866	1372	Escherichia coli upec-273	NZ_JSIU01000065.1	22174	23088	+	WP_000908066.1			1 0 o234-256i	304	WP_001284199.1	2-158: TIGR03344 (VI_effect_Hcp1, type VI secretion system effector, Hcp1 family.)	Pos: LIPO(Sec/SPII) (Pr: 0.533)	0 0 o	160	43	WP_001236653.1			3 0 i12-32o52-75i96-119o	159	9	Tme	122	277	2.63e-36
867	1373	Escherichia coli upec-238	NZ_JSKB01000053.1	10324	11238	-	WP_000908052.1			1 0 o234-256i	304	WP_001284199.1	2-158: TIGR03344 (VI_effect_Hcp1, type VI secretion system effector, Hcp1 family.)	Pos: LIPO(Sec/SPII) (Pr: 0.533)	0 0 o	160	43	WP_001236649.1			3 0 i12-32o52-75i96-119o	159	9	Tme	122	277	3.74e-36
868	1374	Escherichia coli upec-211	NZ_JSLB01000069.1	21509	22423	+	WP_000908071.1			1 0 o234-256i	304	WP_000002621.1	2-158: TIGR03344 (VI_effect_Hcp1, type VI secretion system effector, Hcp1 family.)	Pos: LIPO(Sec/SPII) (Pr: 0.539)	0 0 o	160	43	WP_001521857.1			3 0 i12-32o52-75i96-119o	155	9	Tme	122	277	1.3e-37
869	1375	Escherichia coli upec-22	NZ_JSKT01000126.1	7142	8056	+	WP_000908066.1			1 0 o234-256i	304	WP_001284199.1	2-158: TIGR03344 (VI_effect_Hcp1, type VI secretion system effector, Hcp1 family.)	Pos: LIPO(Sec/SPII) (Pr: 0.533)	0 0 o	160	43	WP_001236645.1			3 0 i12-32o52-75i96-119o	159	9	Tme	122	277	2.63e-36
870	1376	Escherichia coli blood-10-1362	NZ_JSPX01000097.1	10597	11511	-	WP_000908052.1			1 0 o234-256i	304	WP_001284199.1	2-158: TIGR03344 (VI_effect_Hcp1, type VI secretion system effector, Hcp1 family.)	Pos: LIPO(Sec/SPII) (Pr: 0.533)	0 0 o	160	43	WP_001236649.1			3 0 i12-32o52-75i96-119o	159	9	Tme	122	277	3.74e-36
871	1377	Escherichia coli upec-221	NZ_JSKR01000019.1	11321	12235	-	WP_000908071.1			1 0 o234-256i	304	WP_000002621.1	2-158: TIGR03344 (VI_effect_Hcp1, type VI secretion system effector, Hcp1 family.)	Pos: LIPO(Sec/SPII) (Pr: 0.539)	0 0 o	160	43	WP_001236629.1			3 0 i12-32o52-75i96-119o	155	9	Tme	122	277	1.3e-37
872	1378	Escherichia coli blood-10-1227	NZ_JSQA01000092.1	21704	22618	+	WP_000908052.1			1 0 o234-256i	304	WP_001284199.1	2-158: TIGR03344 (VI_effect_Hcp1, type VI secretion system effector, Hcp1 family.)	Pos: LIPO(Sec/SPII) (Pr: 0.533)	0 0 o	160	43	WP_001236649.1			3 0 i12-32o52-75i96-119o	159	9	Tme	122	277	3.74e-36
873	1379	Escherichia coli blood-10-1009	NZ_JSQE01000062.1	22174	23088	+	WP_000908066.1			1 0 o234-256i	304	WP_001284199.1	2-158: TIGR03344 (VI_effect_Hcp1, type VI secretion system effector, Hcp1 family.)	Pos: LIPO(Sec/SPII) (Pr: 0.533)	0 0 o	160	43	WP_001236645.1			3 0 i12-32o52-75i96-119o	159	9	Tme	122	277	2.63e-36
874	1380	Escherichia coli blood-90544	NZ_JSPE01000151.1	22996	23910	+	WP_000908071.1			1 0 o234-256i	304	WP_000002621.1	2-158: TIGR03344 (VI_effect_Hcp1, type VI secretion system effector, Hcp1 family.)	Pos: LIPO(Sec/SPII) (Pr: 0.539)	0 0 o	160	43	WP_001521857.1			3 0 i12-32o52-75i96-119o	155	9	Tme	122	277	1.3e-37
875	1381	Escherichia coli blood-90187	NZ_JSPG01000071.1	22174	23088	+	WP_000908066.1			1 0 o234-256i	304	WP_001284199.1	2-158: TIGR03344 (VI_effect_Hcp1, type VI secretion system effector, Hcp1 family.)	Pos: LIPO(Sec/SPII) (Pr: 0.533)	0 0 o	160	43	WP_001236645.1			3 0 i12-32o52-75i96-119o	159	9	Tme	122	277	2.63e-36
876	1382	Escherichia coli blood-10-1215	NZ_JSQB01000084.1	21989	22903	+	WP_000908052.1			1 0 o234-256i	304	WP_001284199.1	2-158: TIGR03344 (VI_effect_Hcp1, type VI secretion system effector, Hcp1 family.)	Pos: LIPO(Sec/SPII) (Pr: 0.533)	0 0 o	160	43	WP_001236649.1			3 0 i12-32o52-75i96-119o	159	9	Tme	122	277	3.74e-36
877	1383	Escherichia coli blood-9-0292	NZ_JSPI01000119.1	22996	23910	+	WP_000908071.1			1 0 o234-256i	304	WP_000002621.1	2-158: TIGR03344 (VI_effect_Hcp1, type VI secretion system effector, Hcp1 family.)	Pos: LIPO(Sec/SPII) (Pr: 0.539)	0 0 o	160	43	WP_001521857.1			3 0 i12-32o52-75i96-119o	155	9	Tme	122	277	1.3e-37
878	1384	Escherichia coli blood-90543	NZ_JSPF01000139.1	22465	23379	+	WP_000908071.1			1 0 o234-256i	304	WP_000002621.1	2-158: TIGR03344 (VI_effect_Hcp1, type VI secretion system effector, Hcp1 family.)	Pos: LIPO(Sec/SPII) (Pr: 0.539)	0 0 o	160	43	WP_001521857.1			3 0 i12-32o52-75i96-119o	155	9	Tme	122	277	1.3e-37
879	1385	Escherichia coli upec-2	NZ_JSLN01000306.1	1790	2698	+	WP_022645204.1			1 0 o234-256i	302	WP_022645205.1	2-158: TIGR03344 (VI_effect_Hcp1, type VI secretion system effector, Hcp1 family.)	Pos: LIPO(Sec/SPII) (Pr: 0.543)	0 0 o	160	43	WP_022645203.1			3 0 i12-32o52-75i96-115o	155	14	Tme	122	277	4.65e-37
880	1386	Escherichia coli upec-196	NZ_JSLQ01000057.1	21788	22702	+	WP_000908057.1			1 0 o234-256i	304	WP_001284199.1	2-158: TIGR03344 (VI_effect_Hcp1, type VI secretion system effector, Hcp1 family.)	Pos: LIPO(Sec/SPII) (Pr: 0.533)	0 0 o	160	43	WP_001236649.1			3 0 i12-32o52-75i96-119o	159	9	Tme	122	277	3.15e-36
881	1387	Escherichia coli blood-2011-0240	NZ_JSPJ01000101.1	12213	13127	-	WP_000908052.1			1 0 o234-256i	304	WP_001284199.1	2-158: TIGR03344 (VI_effect_Hcp1, type VI secretion system effector, Hcp1 family.)	Pos: LIPO(Sec/SPII) (Pr: 0.533)	0 0 o	160	43	WP_001236649.1			3 0 i12-32o52-75i96-119o	159	9	Tme	122	277	3.74e-36
882	1390	Escherichia coli upec-173	NZ_JSMI01000063.1	14806	15720	-	WP_033546079.1			1 0 o234-256i	304	WP_001284199.1	2-158: TIGR03344 (VI_effect_Hcp1, type VI secretion system effector, Hcp1 family.)	Pos: LIPO(Sec/SPII) (Pr: 0.533)	0 0 o	160	43	WP_001236645.1			3 0 i12-32o52-75i96-119o	159	9	Tme	122	277	2.72e-36
883	1391	Escherichia coli blood-10-180	NZ_JSPS01000130.1	22338	23252	+	WP_000908071.1			1 0 o234-256i	304	WP_000002621.1	2-158: TIGR03344 (VI_effect_Hcp1, type VI secretion system effector, Hcp1 family.)	Pos: LIPO(Sec/SPII) (Pr: 0.539)	0 0 o	160	43	WP_001236629.1			3 0 i12-32o52-75i96-119o	155	9	Tme	122	277	1.3e-37
884	1392	Escherichia coli blood-2011-0238	NZ_JSPK01000089.1	10391	11305	-	WP_000908052.1			1 0 o234-256i	304	WP_001284199.1	2-158: TIGR03344 (VI_effect_Hcp1, type VI secretion system effector, Hcp1 family.)	Pos: LIPO(Sec/SPII) (Pr: 0.533)	0 0 o	160	43	WP_001236649.1			3 0 i12-32o52-75i96-119o	159	9	Tme	122	277	3.74e-36
885	1394	Escherichia coli upec-151	NZ_JSMY01000026.1	21345	22259	+	WP_000908057.1			1 0 o234-256i	304	WP_001284199.1	2-158: TIGR03344 (VI_effect_Hcp1, type VI secretion system effector, Hcp1 family.)	Pos: LIPO(Sec/SPII) (Pr: 0.533)	0 0 o	160	43	WP_001236649.1			3 0 i12-32o52-75i96-119o	159	9	Tme	122	277	3.15e-36
886	1395	Escherichia coli upec-147	NZ_JSND01000060.1	12663	13577	-	WP_000908057.1			1 0 o234-256i	304	WP_001284199.1	2-158: TIGR03344 (VI_effect_Hcp1, type VI secretion system effector, Hcp1 family.)	Pos: LIPO(Sec/SPII) (Pr: 0.533)	0 0 o	160	43	WP_001236652.1			3 0 i12-32o52-75i96-119o	159	9	Tme	122	277	3.15e-36
887	1396	Escherichia coli upec-146	NZ_JSNE01000023.1	21356	22270	+	WP_000908057.1			1 0 o234-256i	304	WP_001284199.1	2-158: TIGR03344 (VI_effect_Hcp1, type VI secretion system effector, Hcp1 family.)	Pos: LIPO(Sec/SPII) (Pr: 0.533)	0 0 o	160	43	WP_001236652.1			3 0 i12-32o52-75i96-119o	159	9	Tme	122	277	3.15e-36
888	1398	Escherichia coli upec-130	NZ_JSNV01000036.1	8702	9616	+	WP_000908052.1			1 0 o234-256i	304	WP_001284199.1	2-158: TIGR03344 (VI_effect_Hcp1, type VI secretion system effector, Hcp1 family.)	Pos: LIPO(Sec/SPII) (Pr: 0.533)	0 0 o	160	43	WP_001236649.1			3 0 i12-32o52-75i96-119o	159	9	Tme	122	277	3.74e-36
889	1400	Escherichia coli upec-127	NZ_JSNY01000151.1	22923	23837	+	WP_042200835.1			1 0 o234-256i	304	WP_001284199.1	2-158: TIGR03344 (VI_effect_Hcp1, type VI secretion system effector, Hcp1 family.)	Pos: LIPO(Sec/SPII) (Pr: 0.533)	0 0 o	160	43	WP_042200836.1			2 Y n4-15c23/24o33-60i81-104o	144	53	Tme	122	277	1.7e-35
890	1401	Escherichia coli upec-121	NZ_JSOE01000021.1	11985	12899	-	WP_000908057.1			1 0 o234-256i	304	WP_001284199.1	2-158: TIGR03344 (VI_effect_Hcp1, type VI secretion system effector, Hcp1 family.)	Pos: LIPO(Sec/SPII) (Pr: 0.533)	0 0 o	160	43	WP_001236649.1			3 0 i12-32o52-75i96-119o	159	9	Tme	122	277	3.15e-36
891	1402	Escherichia coli upec-118	NZ_JSOI01000021.1	10254	11168	-	WP_000908057.1			1 0 o234-256i	304	WP_001284199.1	2-158: TIGR03344 (VI_effect_Hcp1, type VI secretion system effector, Hcp1 family.)	Pos: LIPO(Sec/SPII) (Pr: 0.533)	0 0 o	160	43	WP_001236649.1			3 0 i12-32o52-75i96-119o	159	9	Tme	122	277	3.15e-36
892	1403	Escherichia coli upec-119	NZ_JSOH01000020.1	21978	22892	+	WP_000908057.1			1 0 o234-256i	304	WP_001284199.1	2-158: TIGR03344 (VI_effect_Hcp1, type VI secretion system effector, Hcp1 family.)	Pos: LIPO(Sec/SPII) (Pr: 0.533)	0 0 o	160	43	WP_001236649.1			3 0 i12-32o52-75i96-119o	159	9	Tme	122	277	3.15e-36
893	1404	Escherichia coli upec-113	NZ_JSON01000015.1	9984	10898	-	WP_000908057.1			1 0 o234-256i	304	WP_001284199.1	2-158: TIGR03344 (VI_effect_Hcp1, type VI secretion system effector, Hcp1 family.)	Pos: LIPO(Sec/SPII) (Pr: 0.533)	0 0 o	160	43	WP_001236643.1			3 0 i12-32o52-75i96-119o	159	9	Tme	122	277	3.15e-36
894	1405	Escherichia coli upec-111	NZ_JSOP01000022.1	21614	22528	+	WP_000908057.1			1 0 o234-256i	304	WP_001284199.1	2-158: TIGR03344 (VI_effect_Hcp1, type VI secretion system effector, Hcp1 family.)	Pos: LIPO(Sec/SPII) (Pr: 0.533)	0 0 o	160	43	WP_001236649.1			3 0 i12-32o52-75i96-119o	159	9	Tme	122	277	3.15e-36
895	1407	Escherichia coli blood-10-0554	NZ_JSQN01000110.1	1788	2702	-	WP_000908071.1			1 0 o234-256i	304	WP_000002621.1	2-158: TIGR03344 (VI_effect_Hcp1, type VI secretion system effector, Hcp1 family.)	Pos: LIPO(Sec/SPII) (Pr: 0.539)	0 0 o	160	43	WP_001521857.1			3 0 i12-32o52-75i96-119o	155	9	Tme	122	277	1.3e-37
896	1408	Escherichia coli blood-10-0541	NZ_JSQO01000137.1	22996	23910	+	WP_000908071.1			1 0 o234-256i	304	WP_000002621.1	2-158: TIGR03344 (VI_effect_Hcp1, type VI secretion system effector, Hcp1 family.)	Pos: LIPO(Sec/SPII) (Pr: 0.539)	0 0 o	160	43	WP_001521857.1			3 0 i12-32o52-75i96-119o	155	9	Tme	122	277	1.3e-37
897	1409	Escherichia coli blood-10-0183	NZ_JSQQ01000167.1	10198	11112	-	WP_000908071.1			1 0 o234-256i	304	WP_000002621.1	2-158: TIGR03344 (VI_effect_Hcp1, type VI secretion system effector, Hcp1 family.)	Pos: LIPO(Sec/SPII) (Pr: 0.539)	0 0 o	160	43	WP_001236629.1			3 0 i12-32o52-75i96-119o	155	9	Tme	122	277	1.3e-37
898	1410	Escherichia coli blood-09-1290	NZ_JSRA01000101.1	13023	13937	-	WP_000908066.1			1 0 o234-256i	304	WP_001284199.1	2-158: TIGR03344 (VI_effect_Hcp1, type VI secretion system effector, Hcp1 family.)	Pos: LIPO(Sec/SPII) (Pr: 0.533)	0 0 o	160	43	WP_001236645.1			3 0 i12-32o52-75i96-119o	159	9	Tme	122	277	2.63e-36
899	1411	Escherichia coli blood-09-0949	NZ_JSRC01000102.1	12931	13845	-	WP_000908066.1			1 0 o234-256i	304	WP_001284199.1	2-158: TIGR03344 (VI_effect_Hcp1, type VI secretion system effector, Hcp1 family.)	Pos: LIPO(Sec/SPII) (Pr: 0.533)	0 0 o	160	43	WP_001236653.1			3 0 i12-32o52-75i96-119o	159	9	Tme	122	277	2.63e-36
900	1412	Escherichia coli blood-09-0768	NZ_JSRF01000013.1	11114	12028	-	WP_000908057.1			1 0 o234-256i	304	WP_001284199.1	2-158: TIGR03344 (VI_effect_Hcp1, type VI secretion system effector, Hcp1 family.)	Pos: LIPO(Sec/SPII) (Pr: 0.533)	0 0 o	160	43	WP_001236649.1			3 0 i12-32o52-75i96-119o	159	9	Tme	122	277	3.15e-36
901	1413	Escherichia coli blood-09-0718	NZ_JSRI01000171.1	18888	19802	+	WP_000908052.1			1 0 o234-256i	304	WP_001284199.1	2-158: TIGR03344 (VI_effect_Hcp1, type VI secretion system effector, Hcp1 family.)	Pos: LIPO(Sec/SPII) (Pr: 0.533)	0 0 o	160	43	WP_001236645.1			3 0 i12-32o52-75i96-119o	159	9	Tme	122	277	3.74e-36
902	1414	Escherichia coli blood-09-0626	NZ_JSRK01000004.1	11116	12030	-	WP_000908066.1			1 0 o234-256i	304	WP_001284199.1	2-158: TIGR03344 (VI_effect_Hcp1, type VI secretion system effector, Hcp1 family.)	Pos: LIPO(Sec/SPII) (Pr: 0.533)	0 0 o	160	43	WP_001236653.1			3 0 i12-32o52-75i96-119o	159	9	Tme	122	277	2.63e-36
903	1415	Escherichia coli blood-09-0712	NZ_JSRJ01000162.1	13186	14100	-	WP_000908052.1			1 0 o234-256i	304	WP_001284199.1	2-158: TIGR03344 (VI_effect_Hcp1, type VI secretion system effector, Hcp1 family.)	Pos: LIPO(Sec/SPII) (Pr: 0.533)	0 0 o	160	43	WP_001236645.1			3 0 i12-32o52-75i96-119o	159	9	Tme	122	277	3.74e-36
904	1416	Escherichia coli blood-09-0464	NZ_JSRM01000116.1	12643	13557	-	WP_000908071.1			1 0 o234-256i	304	WP_000002621.1	2-158: TIGR03344 (VI_effect_Hcp1, type VI secretion system effector, Hcp1 family.)	Pos: LIPO(Sec/SPII) (Pr: 0.539)	0 0 o	160	43	WP_001521857.1			3 0 i12-32o52-75i96-119o	155	9	Tme	122	277	1.3e-37
905	1417	Escherichia coli blood-09-0249	NZ_JSRS01000065.1	11616	12530	-	WP_000908066.1			1 0 o234-256i	304	WP_001284199.1	2-158: TIGR03344 (VI_effect_Hcp1, type VI secretion system effector, Hcp1 family.)	Pos: LIPO(Sec/SPII) (Pr: 0.533)	0 0 o	160	43	WP_001236645.1			3 0 i12-32o52-75i96-119o	159	9	Tme	122	277	2.63e-36
906	1418	Escherichia coli blood-08-1420	NZ_JSSG01000039.1	13231	14145	-	WP_000908057.1			1 0 o234-256i	304	WP_001284199.1	2-158: TIGR03344 (VI_effect_Hcp1, type VI secretion system effector, Hcp1 family.)	Pos: LIPO(Sec/SPII) (Pr: 0.533)	0 0 o	160	43	WP_001236652.1			3 0 i12-32o52-75i96-119o	159	9	Tme	122	277	3.15e-36
907	1419	Escherichia coli blood-08-1414	NZ_JSSI01000043.1	13231	14145	-	WP_000908057.1			1 0 o234-256i	304	WP_001284199.1	2-158: TIGR03344 (VI_effect_Hcp1, type VI secretion system effector, Hcp1 family.)	Pos: LIPO(Sec/SPII) (Pr: 0.533)	0 0 o	160	43	WP_001236652.1			3 0 i12-32o52-75i96-119o	159	9	Tme	122	277	3.15e-36
908	1420	Escherichia coli ECONIH1	NZ_CP009859.1	246845	247753	-	WP_022645204.1			1 0 o234-256i	302	WP_022645205.1	2-158: TIGR03344 (VI_effect_Hcp1, type VI secretion system effector, Hcp1 family.)	Pos: LIPO(Sec/SPII) (Pr: 0.543)	0 0 o	160	43	WP_022645203.1			3 0 i12-32o52-75i96-115o	155	14	Tme	122	277	4.65e-37
909	1421	Escherichia coli upec-203	NZ_JSLI01000013.1	10012	10926	-	WP_000908057.1			1 0 o234-256i	304	WP_001284199.1	2-158: TIGR03344 (VI_effect_Hcp1, type VI secretion system effector, Hcp1 family.)	Pos: LIPO(Sec/SPII) (Pr: 0.533)	0 0 o	160	43	WP_001236649.1			3 0 i12-32o52-75i96-119o	159	9	Tme	122	277	3.15e-36
910	1422	Escherichia coli UMNturkey4	NZ_JRPZ01000003.1	36985	37899	+	WP_000908066.1			1 0 o234-256i	304	WP_001284199.1	2-158: TIGR03344 (VI_effect_Hcp1, type VI secretion system effector, Hcp1 family.)	Pos: LIPO(Sec/SPII) (Pr: 0.533)	0 0 o	160	43	WP_001236645.1			3 0 i12-32o52-75i96-119o	159	9	Tme	122	277	2.63e-36
911	1423	Escherichia coli UMNturkey6	NZ_JRQB01000065.1	34386	35300	-	WP_047402954.1			1 0 o234-256i	304	WP_113707884.1	13-88: cl01226 (T6SS_HCP, Type VI secretion system effector, Hcp.)		0 0 o	90	43	WP_001236652.1			3 0 i12-32o52-75i96-119o	159	9	Tme	122	277	3.4e-36
912	1424	Escherichia coli UMNturkey5	NZ_JRQA01000004.1	34457	35371	-	WP_047402954.1			1 0 o234-256i	304	WP_113707884.1	13-88: cl01226 (T6SS_HCP, Type VI secretion system effector, Hcp.)		0 0 o	90	43	WP_001236652.1			3 0 i12-32o52-75i96-119o	159	9	Tme	122	277	3.4e-36
913	1425	Escherichia coli UMNturkey3	NZ_JROQ01000010.1	231669	232583	+	WP_000908066.1			1 0 o234-256i	304	WP_001284199.1	2-158: TIGR03344 (VI_effect_Hcp1, type VI secretion system effector, Hcp1 family.)	Pos: LIPO(Sec/SPII) (Pr: 0.533)	0 0 o	160	43	WP_001236645.1			3 0 i12-32o52-75i96-119o	159	9	Tme	122	277	2.63e-36
914	1426	Escherichia coli CVM N37067PS	NZ_JUBZ01000032.1	10434	11348	-	WP_000908052.1			1 0 o234-256i	304	WP_001284199.1	2-158: TIGR03344 (VI_effect_Hcp1, type VI secretion system effector, Hcp1 family.)	Pos: LIPO(Sec/SPII) (Pr: 0.533)	0 0 o	160	43	WP_001236643.1			3 0 i12-32o52-75i96-119o	159	9	Tme	122	277	3.74e-36
915	1427	Escherichia coli CVM N37059PS	NZ_JUCA01000019.1	9981	10895	-	WP_032326932.1			1 0 o234-256i	304	WP_001284199.1	2-158: TIGR03344 (VI_effect_Hcp1, type VI secretion system effector, Hcp1 family.)	Pos: LIPO(Sec/SPII) (Pr: 0.533)	0 0 o	160	43	WP_001236649.1			3 0 i12-32o52-75i96-119o	159	9	Tme	122	277	7.18e-35
916	1429	Escherichia coli CVM N36963PS	NZ_JUCB01000012.1	21607	22521	+	WP_000908057.1			1 0 o234-256i	304	WP_001284199.1	2-158: TIGR03344 (VI_effect_Hcp1, type VI secretion system effector, Hcp1 family.)	Pos: LIPO(Sec/SPII) (Pr: 0.533)	0 0 o	160	43	WP_001236649.1			3 0 i12-32o52-75i96-119o	159	9	Tme	122	277	3.15e-36
917	1430	Escherichia coli CVM N38733PS	NZ_JUBX01000076.1	1507	2421	-	WP_000908052.1			1 0 o234-256i	304	WP_001284199.1	2-158: TIGR03344 (VI_effect_Hcp1, type VI secretion system effector, Hcp1 family.)	Pos: LIPO(Sec/SPII) (Pr: 0.533)	0 0 o	160	43	WP_001236649.1			3 0 i12-32o52-75i96-119o	159	9	Tme	122	277	3.74e-36
918	1432	Escherichia coli CVM N33552PS	NZ_JUDO01000169.1	9888	10802	-	WP_032207019.1			1 0 o234-256i	304	WP_032207018.1	2-158: TIGR03344 (VI_effect_Hcp1, type VI secretion system effector, Hcp1 family.)	Pos: LIPO(Sec/SPII) (Pr: 0.533)	0 0 o	160	43	WP_001236643.1			3 0 i12-32o52-75i96-119o	159	9	Tme	122	277	2.13e-36
919	1433	Escherichia coli CVM N33443PS	NZ_JUDP01000032.1	24327	25241	+	WP_000908057.1			1 0 o234-256i	304	WP_001284199.1	2-158: TIGR03344 (VI_effect_Hcp1, type VI secretion system effector, Hcp1 family.)	Pos: LIPO(Sec/SPII) (Pr: 0.533)	0 0 o	160	43	WP_001236649.1			3 0 i12-32o52-75i96-119o	159	9	Tme	122	277	3.15e-36
920	1434	Escherichia coli CVM N34562PS	NZ_JUCT01000096.1	427	1341	+	WP_000908066.1			1 0 o234-256i	304	WP_064754050.1	1-114: cl01226 (T6SS_HCP, Type VI secretion system effector, Hcp.)		0 0 o	116	43	WP_001236645.1			3 0 i12-32o52-75i96-119o	159	9	Tme	122	277	2.63e-36
921	1435	Escherichia coli CVM N41556PS	NZ_JUBQ01000056.1	10243	11157	-	WP_000908052.1			1 0 o234-256i	304	WP_001284198.1	2-158: TIGR03344 (VI_effect_Hcp1, type VI secretion system effector, Hcp1 family.)	Pos: LIPO(Sec/SPII) (Pr: 0.533)	0 0 o	160	43	WP_001236643.1			3 0 i12-32o52-75i96-119o	159	9	Tme	122	277	3.74e-36
922	1436	Escherichia coli CVM N33804PS	NZ_JUDE01000073.1	10283	11197	-	WP_000908057.1			1 0 o234-256i	304	WP_001284199.1	2-158: TIGR03344 (VI_effect_Hcp1, type VI secretion system effector, Hcp1 family.)	Pos: LIPO(Sec/SPII) (Pr: 0.533)	0 0 o	160	43	WP_047621342.1			3 0 i12-32o52-75i96-119o	159	9	Tme	122	277	3.15e-36
923	1437	Escherichia coli CVM N33806PS	NZ_JUDD01000013.1	9981	10895	-	WP_000908057.1			1 0 o234-256i	304	WP_001284199.1	2-158: TIGR03344 (VI_effect_Hcp1, type VI secretion system effector, Hcp1 family.)	Pos: LIPO(Sec/SPII) (Pr: 0.533)	0 0 o	160	43	WP_047621342.1			3 0 i12-32o52-75i96-119o	159	9	Tme	122	277	3.15e-36
924	1438	Escherichia coli CVM N38834PS	NZ_JUBS01000068.1	28526	29440	+	WP_000908052.1			1 0 o234-256i	304	WP_001284199.1	2-158: TIGR03344 (VI_effect_Hcp1, type VI secretion system effector, Hcp1 family.)	Pos: LIPO(Sec/SPII) (Pr: 0.533)	0 0 o	160	43	WP_001236649.1			3 0 i12-32o52-75i96-119o	159	9	Tme	122	277	3.74e-36
925	1439	Escherichia coli CVM N41498PS	NZ_JUBR01000057.1	48273	49187	+	WP_000908058.1			1 0 o234-256i	304	WP_001284199.1	2-158: TIGR03344 (VI_effect_Hcp1, type VI secretion system effector, Hcp1 family.)	Pos: LIPO(Sec/SPII) (Pr: 0.533)	0 0 o	160	43	WP_001236649.1			3 0 i12-32o52-75i96-119o	159	9	Tme	122	277	3.22e-36
926	1440	Escherichia coli CVM N36396PS	NZ_JUCM01000030.1	9981	10895	-	WP_000908058.1			1 0 o234-256i	304	WP_001284199.1	2-158: TIGR03344 (VI_effect_Hcp1, type VI secretion system effector, Hcp1 family.)	Pos: LIPO(Sec/SPII) (Pr: 0.533)	0 0 o	160	43	WP_001236649.1			3 0 i12-32o52-75i96-119o	159	9	Tme	122	277	3.22e-36
927	1441	Escherichia coli CVM N36400PS	NZ_JUCL01000027.1	9981	10895	-	WP_000908058.1			1 0 o234-256i	304	WP_001284199.1	2-158: TIGR03344 (VI_effect_Hcp1, type VI secretion system effector, Hcp1 family.)	Pos: LIPO(Sec/SPII) (Pr: 0.533)	0 0 o	160	43	WP_001236649.1			3 0 i12-32o52-75i96-119o	159	9	Tme	122	277	3.22e-36
928	1442	Escherichia coli CVM N36613PS	NZ_JUCH01000043.1	21957	22871	+	WP_000908052.1			1 0 o234-256i	304	WP_001284199.1	2-158: TIGR03344 (VI_effect_Hcp1, type VI secretion system effector, Hcp1 family.)	Pos: LIPO(Sec/SPII) (Pr: 0.533)	0 0 o	160	43	WP_001236645.1			3 0 i12-32o52-75i96-119o	159	9	Tme	122	277	3.74e-36
929	1443	Escherichia coli CVM N34351PS	NZ_JUCX01000043.1	13849	14763	+	WP_000908057.1			1 0 o234-256i	304	WP_001284199.1	2-158: TIGR03344 (VI_effect_Hcp1, type VI secretion system effector, Hcp1 family.)	Pos: LIPO(Sec/SPII) (Pr: 0.533)	0 0 o	160	43	WP_001236649.1			3 0 i12-32o52-75i96-119o	159	9	Tme	122	277	3.15e-36
930	1444	Escherichia coli CVM N33922PS	NZ_JUDB01000018.1	9981	10895	-	WP_000908058.1			1 0 o234-256i	304	WP_001284199.1	2-158: TIGR03344 (VI_effect_Hcp1, type VI secretion system effector, Hcp1 family.)	Pos: LIPO(Sec/SPII) (Pr: 0.533)	0 0 o	160	43	WP_001236649.1			3 0 i12-32o52-75i96-119o	159	9	Tme	122	277	3.22e-36
931	1445	Escherichia coli CVM N33849PS	NZ_JUDC01000019.1	10202	11116	-	WP_000908057.1			1 0 o234-256i	304	WP_001284199.1	2-158: TIGR03344 (VI_effect_Hcp1, type VI secretion system effector, Hcp1 family.)	Pos: LIPO(Sec/SPII) (Pr: 0.533)	0 0 o	160	43	WP_001236649.1			3 0 i12-32o52-75i96-119o	159	9	Tme	122	277	3.15e-36
932	1447	Escherichia coli CVM N36393PS	NZ_JUCN01000024.1	10244	11158	-	WP_032314855.1			1 0 o234-256i	304	WP_001284199.1	2-158: TIGR03344 (VI_effect_Hcp1, type VI secretion system effector, Hcp1 family.)	Pos: LIPO(Sec/SPII) (Pr: 0.533)	0 0 o	160	43	WP_001236649.1			3 0 i12-32o52-75i96-119o	159	9	Tme	122	277	3.02e-36
933	1448	Escherichia coli CVM N34054PS	NZ_JUDA01000009.1	54075	54989	+	WP_000908066.1			1 0 o234-256i	304	WP_001284199.1	2-158: TIGR03344 (VI_effect_Hcp1, type VI secretion system effector, Hcp1 family.)	Pos: LIPO(Sec/SPII) (Pr: 0.533)	0 0 o	160	43	WP_001236645.1			3 0 i12-32o52-75i96-119o	159	9	Tme	122	277	2.63e-36
934	1449	Escherichia coli CVM N34077PS	NZ_JUCZ01000040.1	9981	10895	-	WP_000908057.1			1 0 o234-256i	304	WP_001284199.1	2-158: TIGR03344 (VI_effect_Hcp1, type VI secretion system effector, Hcp1 family.)	Pos: LIPO(Sec/SPII) (Pr: 0.533)	0 0 o	160	43	WP_001236649.1			3 0 i12-32o52-75i96-119o	159	9	Tme	122	277	3.15e-36
935	1450	Escherichia coli CVM N41586PS	NZ_JUBP01000003.1	23845	24759	+	WP_000908057.1			1 0 o234-256i	304	WP_001284199.1	2-158: TIGR03344 (VI_effect_Hcp1, type VI secretion system effector, Hcp1 family.)	Pos: LIPO(Sec/SPII) (Pr: 0.533)	0 0 o	160	43	WP_001236652.1			3 0 i12-32o52-75i96-119o	159	9	Tme	122	277	3.15e-36
936	1452	Escherichia coli CVM N36620PS	NZ_JUCG01000041.1	21957	22871	+	WP_000908052.1			1 0 o234-256i	304	WP_001284199.1	2-158: TIGR03344 (VI_effect_Hcp1, type VI secretion system effector, Hcp1 family.)	Pos: LIPO(Sec/SPII) (Pr: 0.533)	0 0 o	160	43	WP_001236645.1			3 0 i12-32o52-75i96-119o	159	9	Tme	122	277	3.74e-36
937	1453	Escherichia coli CVM N36834PS	NZ_JUCF01000008.1	10210	11124	-	WP_000908057.1			1 0 o234-256i	304	WP_001284199.1	2-158: TIGR03344 (VI_effect_Hcp1, type VI secretion system effector, Hcp1 family.)	Pos: LIPO(Sec/SPII) (Pr: 0.533)	0 0 o	160	43	WP_001236649.1			3 0 i12-32o52-75i96-119o	159	9	Tme	122	277	3.15e-36
938	1454	Escherichia coli CVM N36093PS	NZ_JUCS01000038.1	49576	50490	+	WP_000908066.1			1 0 o234-256i	304	WP_001284199.1	2-158: TIGR03344 (VI_effect_Hcp1, type VI secretion system effector, Hcp1 family.)	Pos: LIPO(Sec/SPII) (Pr: 0.533)	0 0 o	160	43	WP_001236645.1			3 0 i12-32o52-75i96-119o	159	9	Tme	122	277	2.63e-36
939	1455	Escherichia coli CVM N33651PS	NZ_JUDJ01000020.1	10247	11161	-	WP_047671497.1			1 0 o234-256i	304	WP_001284199.1	2-158: TIGR03344 (VI_effect_Hcp1, type VI secretion system effector, Hcp1 family.)	Pos: LIPO(Sec/SPII) (Pr: 0.533)	0 0 o	160	43	WP_001236649.1			3 0 i12-32o52-75i96-119o	159	9	Tme	122	277	4.92e-36
940	1456	Escherichia coli CVM N33633PS	NZ_JUDL01000023.1	1560	2474	-	WP_000908052.1			1 0 o234-256i	304	WP_001284199.1	2-158: TIGR03344 (VI_effect_Hcp1, type VI secretion system effector, Hcp1 family.)	Pos: LIPO(Sec/SPII) (Pr: 0.533)	0 0 o	160	43	WP_001236649.1			3 0 i12-32o52-75i96-119o	159	9	Tme	122	277	3.74e-36
941	1457	Escherichia coli CVM N33687PS	NZ_JUDI01000060.1	24488	25402	+	WP_000908058.1			1 0 o234-256i	304	WP_001284199.1	2-158: TIGR03344 (VI_effect_Hcp1, type VI secretion system effector, Hcp1 family.)	Pos: LIPO(Sec/SPII) (Pr: 0.533)	0 0 o	160	43	WP_001236649.1			3 0 i12-32o52-75i96-119o	159	9	Tme	122	277	3.22e-36
942	1458	Escherichia coli CVM N33707PS	NZ_JUDH01000101.1	9763	10677	-	WP_042966030.1			1 0 o234-256i	304	WP_001284199.1	2-158: TIGR03344 (VI_effect_Hcp1, type VI secretion system effector, Hcp1 family.)	Pos: LIPO(Sec/SPII) (Pr: 0.533)	0 0 o	160	43	WP_042966029.1			3 0 i12-32o52-75i96-119o	159	9	Tme	122	277	2.26e-35
943	1459	Escherichia coli CVM N34543PS	NZ_JUCV01000078.1	6433	7347	+	WP_000908052.1			1 0 o234-256i	304	WP_001284199.1	2-158: TIGR03344 (VI_effect_Hcp1, type VI secretion system effector, Hcp1 family.)	Pos: LIPO(Sec/SPII) (Pr: 0.533)	0 0 o	160	43	WP_001236649.1			3 0 i12-32o52-75i96-119o	159	9	Tme	122	277	3.74e-36
944	1460	Escherichia coli CVM N33719PS	NZ_JUDG01000033.1	6425	7339	+	WP_000908057.1			1 0 o234-256i	304	WP_001284199.1	2-158: TIGR03344 (VI_effect_Hcp1, type VI secretion system effector, Hcp1 family.)	Pos: LIPO(Sec/SPII) (Pr: 0.533)	0 0 o	160	43	WP_001236649.1			3 0 i12-32o52-75i96-119o	159	9	Tme	122	277	3.15e-36
945	1462	Escherichia coli CVM N36204PS	NZ_JUCQ01000048.1	23939	24853	+	WP_000908058.1			1 0 o234-256i	304	WP_001284199.1	2-158: TIGR03344 (VI_effect_Hcp1, type VI secretion system effector, Hcp1 family.)	Pos: LIPO(Sec/SPII) (Pr: 0.533)	0 0 o	160	43	WP_001236649.1			3 0 i12-32o52-75i96-119o	159	9	Tme	122	277	3.22e-36
946	1463	Escherichia coli CVM N36918PS	NZ_JUCC01000039.1	10531	11445	-	WP_000908057.1			1 0 o234-256i	304	WP_001284199.1	2-158: TIGR03344 (VI_effect_Hcp1, type VI secretion system effector, Hcp1 family.)	Pos: LIPO(Sec/SPII) (Pr: 0.533)	0 0 o	160	43	WP_001236649.1			3 0 i12-32o52-75i96-119o	159	9	Tme	122	277	3.15e-36
947	1465	Escherichia coli CVM N36903PS	NZ_JUCD01000067.1	6981	7895	-	WP_047657262.1			1 0 o234-256i	304	WP_001284199.1	2-158: TIGR03344 (VI_effect_Hcp1, type VI secretion system effector, Hcp1 family.)	Pos: LIPO(Sec/SPII) (Pr: 0.533)	0 0 o	160	43	WP_001236649.1			3 0 i12-32o52-75i96-119o	159	9	Tme	122	277	4.07e-36
948	1466	Escherichia coli CVM N36404PS	NZ_JUCJ01000038.1	9760	10674	-	WP_000908066.1			1 0 o234-256i	304	WP_001284199.1	2-158: TIGR03344 (VI_effect_Hcp1, type VI secretion system effector, Hcp1 family.)	Pos: LIPO(Sec/SPII) (Pr: 0.533)	0 0 o	160	43	WP_001236645.1			3 0 i12-32o52-75i96-119o	159	9	Tme	122	277	2.63e-36
949	1467	Escherichia coli CVM N33601PS	NZ_JUDM01000004.1	28973	29887	+	WP_000908052.1			1 0 o234-256i	304	WP_001284199.1	2-158: TIGR03344 (VI_effect_Hcp1, type VI secretion system effector, Hcp1 family.)	Pos: LIPO(Sec/SPII) (Pr: 0.533)	0 0 o	160	43	WP_001236649.1			3 0 i12-32o52-75i96-119o	159	9	Tme	122	277	3.74e-36
950	1470	Escherichia coli 94-3024	NZ_CP009106.2	1022005	1022919	-	WP_000908057.1			1 0 o234-256i	304	WP_001284199.1	2-158: TIGR03344 (VI_effect_Hcp1, type VI secretion system effector, Hcp1 family.)	Pos: LIPO(Sec/SPII) (Pr: 0.533)	0 0 o	160	43	WP_001236649.1			3 0 i12-32o52-75i96-119o	159	9	Tme	122	277	3.15e-36
951	1473	Escherichia coli EC13	NZ_JUJZ01000111.1	7426	8340	+	WP_000908057.1			1 0 o234-256i	304	WP_001284199.1	2-158: TIGR03344 (VI_effect_Hcp1, type VI secretion system effector, Hcp1 family.)	Pos: LIPO(Sec/SPII) (Pr: 0.533)	0 0 o	160	43	WP_001236652.1			3 0 i12-32o52-75i96-119o	159	9	Tme	122	277	3.15e-36
952	1474	Escherichia coli M4163	NZ_JTCN01000010.1	9807	10721	-	WP_000908052.1			1 0 o234-256i	304	WP_001284199.1	2-158: TIGR03344 (VI_effect_Hcp1, type VI secretion system effector, Hcp1 family.)	Pos: LIPO(Sec/SPII) (Pr: 0.533)	0 0 o	160	43	WP_001236645.1			3 0 i12-32o52-75i96-119o	159	9	Tme	122	277	3.74e-36
953	1475	Escherichia coli MAMC18	NZ_JWHN01000113.1	4071	4985	+	WP_000908052.1			1 0 o234-256i	304	WP_001284199.1	2-158: TIGR03344 (VI_effect_Hcp1, type VI secretion system effector, Hcp1 family.)	Pos: LIPO(Sec/SPII) (Pr: 0.533)	0 0 o	160	43	WP_001236645.1			3 0 i12-32o52-75i96-119o	159	9	Tme	122	277	3.74e-36
954	1476	Escherichia coli 912	NZ_JWJM01000017.1	69310	70224	+	WP_000908052.1			1 0 o234-256i	304	WP_001284199.1	2-158: TIGR03344 (VI_effect_Hcp1, type VI secretion system effector, Hcp1 family.)	Pos: LIPO(Sec/SPII) (Pr: 0.533)	0 0 o	160	43	WP_001236649.1			3 0 i12-32o52-75i96-119o	159	9	Tme	122	277	3.74e-36
955	1478	Escherichia coli E2265	NZ_KN711547.1	9814	10728	-	WP_000908057.1			1 0 o234-256i	304	WP_001284199.1	2-158: TIGR03344 (VI_effect_Hcp1, type VI secretion system effector, Hcp1 family.)	Pos: LIPO(Sec/SPII) (Pr: 0.533)	0 0 o	160	43	WP_001236649.1			3 0 i12-32o52-75i96-119o	159	9	Tme	122	277	3.15e-36
956	1479	Escherichia coli E1777	NZ_JTHI01000144.1	23891	24805	+	WP_000908057.1			1 0 o234-256i	304	WP_001284199.1	2-158: TIGR03344 (VI_effect_Hcp1, type VI secretion system effector, Hcp1 family.)	Pos: LIPO(Sec/SPII) (Pr: 0.533)	0 0 o	160	43	WP_032191143.1			3 0 i12-32o52-75i96-119o	159	9	Tme	122	277	3.15e-36
957	1480	Escherichia coli CE516	NZ_JTGM01000079.1	10298	11212	-	WP_000908057.1			1 0 o234-256i	304	WP_001284199.1	2-158: TIGR03344 (VI_effect_Hcp1, type VI secretion system effector, Hcp1 family.)	Pos: LIPO(Sec/SPII) (Pr: 0.533)	0 0 o	160	43	WP_001236649.1			3 0 i12-32o52-75i96-119o	159	9	Tme	122	277	3.15e-36
958	1481	Escherichia coli JT5	NZ_JAQA01000150.1	7455	8369	+	WP_000908057.1			1 0 o234-256i	304	WP_001284199.1	2-158: TIGR03344 (VI_effect_Hcp1, type VI secretion system effector, Hcp1 family.)	Pos: LIPO(Sec/SPII) (Pr: 0.533)	0 0 o	160	43	WP_001236649.1			3 0 i12-32o52-75i96-119o	159	9	Tme	122	277	3.15e-36
959	1482	Escherichia coli EC3	NZ_JWKD01000082.1	22162	23076	+	WP_039022855.1			1 0 o234-256i	304	WP_001284199.1	2-158: TIGR03344 (VI_effect_Hcp1, type VI secretion system effector, Hcp1 family.)	Pos: LIPO(Sec/SPII) (Pr: 0.533)	0 0 o	160	43	WP_039022856.1			3 0 i12-32o52-75i96-119o	159	9	Tme	122	277	4.24e-36
960	1483	Escherichia coli EC2_7	NZ_JWPU01000001.1	9984	10898	-	WP_000908052.1			1 0 o234-256i	304	WP_001284199.1	2-158: TIGR03344 (VI_effect_Hcp1, type VI secretion system effector, Hcp1 family.)	Pos: LIPO(Sec/SPII) (Pr: 0.533)	0 0 o	160	43	WP_001236649.1			3 0 i12-32o52-75i96-119o	159	9	Tme	122	277	3.74e-36
961	1484	Escherichia coli ST167	NZ_JTKA01000078.1	9761	10675	-	WP_000908066.1			1 0 o234-256i	304	WP_001284199.1	2-158: TIGR03344 (VI_effect_Hcp1, type VI secretion system effector, Hcp1 family.)	Pos: LIPO(Sec/SPII) (Pr: 0.533)	0 0 o	160	43	WP_001236653.1			3 0 i12-32o52-75i96-119o	159	9	Tme	122	277	2.63e-36
962	1485	Escherichia coli EC2_3	NZ_JWKL01000081.1	14048	14962	+	WP_000908058.1			1 0 o234-256i	304	WP_001284199.1	2-158: TIGR03344 (VI_effect_Hcp1, type VI secretion system effector, Hcp1 family.)	Pos: LIPO(Sec/SPII) (Pr: 0.533)	0 0 o	160	43	WP_001236649.1			3 0 i12-32o52-75i96-119o	159	9	Tme	122	277	3.22e-36
963	1487	Escherichia coli EC2_6	NZ_JWKM01000035.1	21732	22646	+	WP_000908057.1			1 0 o234-256i	304	WP_001284199.1	2-158: TIGR03344 (VI_effect_Hcp1, type VI secretion system effector, Hcp1 family.)	Pos: LIPO(Sec/SPII) (Pr: 0.533)	0 0 o	160	43	WP_001236649.1			3 0 i12-32o52-75i96-119o	159	9	Tme	122	277	3.15e-36
964	1488	Escherichia coli 6409	NZ_CP010371.1	243016	243930	-	WP_000908066.1			1 0 o234-256i	304	WP_001284199.1	2-158: TIGR03344 (VI_effect_Hcp1, type VI secretion system effector, Hcp1 family.)	Pos: LIPO(Sec/SPII) (Pr: 0.533)	0 0 o	160	43	WP_001236645.1			3 0 i12-32o52-75i96-119o	159	9	Tme	122	277	2.63e-36
965	1489	Escherichia coli CR694	NZ_JTGI01000093.1	695	1603	-	WP_022645204.1			1 0 o234-256i	302	WP_022645205.1	2-158: TIGR03344 (VI_effect_Hcp1, type VI secretion system effector, Hcp1 family.)	Pos: LIPO(Sec/SPII) (Pr: 0.543)	0 0 o	160	43	WP_022645203.1			3 0 i12-32o52-75i96-115o	155	14	Tme	122	277	4.65e-37
966	1490	Escherichia coli C691-71 (14b)	NZ_JXBV01000107.1	9981	10895	-	WP_000908058.1			1 0 o234-256i	304	WP_001284199.1	2-158: TIGR03344 (VI_effect_Hcp1, type VI secretion system effector, Hcp1 family.)	Pos: LIPO(Sec/SPII) (Pr: 0.533)	0 0 o	160	43	WP_024182407.1			3 0 i12-32o52-75i96-119o	159	9	Tme	122	277	3.22e-36
967	1491	Escherichia coli CVM N33857PS	NZ_JWZK01000011.1	61112	62026	+	WP_000908057.1			1 0 o234-256i	304	WP_040073307.1	2-158: TIGR03344 (VI_effect_Hcp1, type VI secretion system effector, Hcp1 family.)	Pos: LIPO(Sec/SPII) (Pr: 0.533)	0 0 o	160	43	WP_016241900.1			3 0 i12-32o52-75i96-119o	159	9	Tme	122	277	3.15e-36
968	1492	Escherichia coli CVM N34152PS	NZ_JWZI01000038.1	10103	11017	-	WP_000908057.1			1 0 o234-256i	304	WP_001284199.1	2-158: TIGR03344 (VI_effect_Hcp1, type VI secretion system effector, Hcp1 family.)	Pos: LIPO(Sec/SPII) (Pr: 0.533)	0 0 o	160	43	WP_001236649.1			3 0 i12-32o52-75i96-119o	159	9	Tme	122	277	3.15e-36
969	1493	Escherichia coli CVM N33978PS	NZ_JWZJ01000096.1	10254	11168	-	WP_000908052.1			1 0 o234-256i	304	WP_001284199.1	2-158: TIGR03344 (VI_effect_Hcp1, type VI secretion system effector, Hcp1 family.)	Pos: LIPO(Sec/SPII) (Pr: 0.533)	0 0 o	160	43	WP_001236643.1			3 0 i12-32o52-75i96-119o	159	9	Tme	122	277	3.74e-36
970	1494	Escherichia coli CVM N33720PS	NZ_JWZM01000113.1	9884	10798	-	WP_000908066.1			1 0 o234-256i	304	WP_001284199.1	2-158: TIGR03344 (VI_effect_Hcp1, type VI secretion system effector, Hcp1 family.)	Pos: LIPO(Sec/SPII) (Pr: 0.533)	0 0 o	160	43	WP_001236645.1			3 0 i12-32o52-75i96-119o	159	9	Tme	122	277	2.63e-36
971	1495	Escherichia coli CVM N34564PS	NZ_JWZG01000082.1	10000	10914	-	WP_000908066.1			1 0 o234-256i	304	WP_064754050.1	1-114: cl01226 (T6SS_HCP, Type VI secretion system effector, Hcp.)		0 0 o	116	43	WP_001236645.1			3 0 i12-32o52-75i96-119o	159	9	Tme	122	277	2.63e-36
972	1496	Escherichia coli CVM N34577PS	NZ_JWZF01000036.1	9887	10801	-	WP_042966030.1			1 0 o234-256i	304	WP_001284199.1	2-158: TIGR03344 (VI_effect_Hcp1, type VI secretion system effector, Hcp1 family.)	Pos: LIPO(Sec/SPII) (Pr: 0.533)	0 0 o	160	43	WP_042966029.1			3 0 i12-32o52-75i96-119o	159	9	Tme	122	277	2.26e-35
973	1497	Escherichia coli CVM N36113PS	NZ_JWZC01000038.1	10103	11017	-	WP_000908057.1			1 0 o234-256i	304	WP_001284199.1	2-158: TIGR03344 (VI_effect_Hcp1, type VI secretion system effector, Hcp1 family.)	Pos: LIPO(Sec/SPII) (Pr: 0.533)	0 0 o	160	43	WP_001236649.1			3 0 i12-32o52-75i96-119o	159	9	Tme	122	277	3.15e-36
974	1498	Escherichia coli CVM N36210PS	NZ_JWZB01000058.1	7272	8186	+	WP_000908052.1			1 0 o234-256i	304	WP_001284199.1	2-158: TIGR03344 (VI_effect_Hcp1, type VI secretion system effector, Hcp1 family.)	Pos: LIPO(Sec/SPII) (Pr: 0.533)	0 0 o	160	43	WP_040091912.1			3 0 i12-32o52-75i96-119o	159	9	Tme	122	277	3.74e-36
975	1500	Escherichia coli CVM N38428PS	NZ_JWYX01000115.1	15126	16040	+	WP_040073153.1			1 0 o234-256i	304	WP_001284199.1	2-158: TIGR03344 (VI_effect_Hcp1, type VI secretion system effector, Hcp1 family.)	Pos: LIPO(Sec/SPII) (Pr: 0.533)	0 0 o	160	43	WP_001236649.1			3 0 i12-32o52-75i96-119o	159	9	Tme	122	277	2.24e-36
976	1501	Escherichia coli CVM N36099PS	NZ_JWZD01000034.1	6709	7623	+	WP_000908066.1			1 0 o234-256i	304	WP_001284199.1	2-158: TIGR03344 (VI_effect_Hcp1, type VI secretion system effector, Hcp1 family.)	Pos: LIPO(Sec/SPII) (Pr: 0.533)	0 0 o	160	43	WP_001236645.1			3 0 i12-32o52-75i96-119o	159	9	Tme	122	277	2.63e-36
977	1502	Escherichia coli CVM N38381PS	NZ_JWYY01000143.1	1598	2512	-	WP_000908066.1			1 0 o234-256i	304	WP_001284199.1	2-158: TIGR03344 (VI_effect_Hcp1, type VI secretion system effector, Hcp1 family.)	Pos: LIPO(Sec/SPII) (Pr: 0.533)	0 0 o	160	43	WP_001236645.1			3 0 i12-32o52-75i96-119o	159	9	Tme	122	277	2.63e-36
978	1503	Escherichia coli CVM N33591PS	NZ_JWZP01000071.1	14975	15889	+	WP_000908058.1			1 0 o234-256i	304	WP_001284199.1	2-158: TIGR03344 (VI_effect_Hcp1, type VI secretion system effector, Hcp1 family.)	Pos: LIPO(Sec/SPII) (Pr: 0.533)	0 0 o	160	43	WP_001236649.1			3 0 i12-32o52-75i96-119o	159	9	Tme	122	277	3.22e-36
979	1504	Escherichia coli CVM N33574PS	NZ_JWZQ01000017.1	78271	79185	+	WP_000908058.1			1 0 o234-256i	304	WP_001284199.1	2-158: TIGR03344 (VI_effect_Hcp1, type VI secretion system effector, Hcp1 family.)	Pos: LIPO(Sec/SPII) (Pr: 0.533)	0 0 o	160	43	WP_001236649.1			3 0 i12-32o52-75i96-119o	159	9	Tme	122	277	3.22e-36
980	1505	Escherichia coli CVM N33653PS	NZ_JWZN01000056.1	26456	27370	+	WP_000908057.1			1 0 o234-256i	304	WP_001284199.1	2-158: TIGR03344 (VI_effect_Hcp1, type VI secretion system effector, Hcp1 family.)	Pos: LIPO(Sec/SPII) (Pr: 0.533)	0 0 o	160	43	WP_001236649.1			3 0 i12-32o52-75i96-119o	159	9	Tme	122	277	3.15e-36
981	1507	Escherichia coli	NZ_CP010315.1	238248	239162	-	WP_000908057.1			1 0 o234-256i	304	WP_001284199.1	2-158: TIGR03344 (VI_effect_Hcp1, type VI secretion system effector, Hcp1 family.)	Pos: LIPO(Sec/SPII) (Pr: 0.533)	0 0 o	160	43	WP_001236652.1			3 0 i12-32o52-75i96-119o	159	9	Tme	122	277	3.15e-36
982	1508	Escherichia coli UMNturkey7	NZ_JRRG01000001.1	10290	11204	-	WP_000908052.1			1 0 o234-256i	304	WP_001284199.1	2-158: TIGR03344 (VI_effect_Hcp1, type VI secretion system effector, Hcp1 family.)	Pos: LIPO(Sec/SPII) (Pr: 0.533)	0 0 o	160	43	WP_001236649.1			3 0 i12-32o52-75i96-119o	159	9	Tme	122	277	3.74e-36
983	1509	Escherichia coli 1303	NZ_CP009166.1	240917	241831	-	WP_000908057.1			1 0 o234-256i	304	WP_001284199.1	2-158: TIGR03344 (VI_effect_Hcp1, type VI secretion system effector, Hcp1 family.)	Pos: LIPO(Sec/SPII) (Pr: 0.533)	0 0 o	160	43	WP_016241900.1			3 0 i12-32o52-75i96-119o	159	9	Tme	122	277	3.15e-36
984	1510	Escherichia coli CVM N34086PS	NZ_JXUL01000057.1	9981	10895	-	WP_000908058.1			1 0 o234-256i	304	WP_001284199.1	2-158: TIGR03344 (VI_effect_Hcp1, type VI secretion system effector, Hcp1 family.)	Pos: LIPO(Sec/SPII) (Pr: 0.533)	0 0 o	160	43	WP_001236649.1			3 0 i12-32o52-75i96-119o	159	9	Tme	122	277	3.22e-36
985	1511	Escherichia coli ECC-1470	NZ_CP010344.1	242146	243060	-	WP_000908057.1			1 0 o234-256i	304	WP_001284199.1	2-158: TIGR03344 (VI_effect_Hcp1, type VI secretion system effector, Hcp1 family.)	Pos: LIPO(Sec/SPII) (Pr: 0.533)	0 0 o	160	43	WP_001236649.1			3 0 i12-32o52-75i96-119o	159	9	Tme	122	277	3.15e-36
986	1513	Escherichia coli O157 SvETEC	NZ_JPPP01000045.1	10527	11441	-	WP_000908057.1			1 0 o234-256i	304	WP_042634344.1	2-158: TIGR03344 (VI_effect_Hcp1, type VI secretion system effector, Hcp1 family.)	Pos: LIPO(Sec/SPII) (Pr: 0.539)	0 0 o	160	43	WP_001236652.1			3 0 i12-32o52-75i96-119o	159	9	Tme	122	277	3.15e-36
987	1514	Escherichia coli O157:K88 734/3	NZ_JPQX01000042.1	24042	24956	+	WP_000908057.1			1 0 o234-256i	304	WP_042634344.1	2-158: TIGR03344 (VI_effect_Hcp1, type VI secretion system effector, Hcp1 family.)	Pos: LIPO(Sec/SPII) (Pr: 0.539)	0 0 o	160	43	WP_001236652.1			3 0 i12-32o52-75i96-119o	159	9	Tme	122	277	3.15e-36
988	1522	Escherichia coli F6700	NZ_JYIA01000016.1	9985	10899	-	WP_000908057.1			1 0 o234-256i	304	WP_001284199.1	2-158: TIGR03344 (VI_effect_Hcp1, type VI secretion system effector, Hcp1 family.)	Pos: LIPO(Sec/SPII) (Pr: 0.533)	0 0 o	160	43	WP_001236649.1			3 0 i12-32o52-75i96-119o	159	9	Tme	122	277	3.15e-36
989	1526	Escherichia coli	NZ_LM996570.1	345096	346010	+	WP_000908057.1			1 0 o234-256i	304	WP_001248042.1	8-148: TIGR03344 (VI_effect_Hcp1, type VI secretion system effector, Hcp1 family.)		0 0 o	150	43	WP_001236648.1			3 0 i12-32o52-75i96-119o	159	9	Tme	122	277	3.15e-36
990	1528	Escherichia coli	NZ_LM996644.1	380864	381778	+	WP_000908052.1			1 0 o234-256i	304	WP_001284199.1	2-158: TIGR03344 (VI_effect_Hcp1, type VI secretion system effector, Hcp1 family.)	Pos: LIPO(Sec/SPII) (Pr: 0.533)	0 0 o	160	43	WP_001236643.1			3 0 i12-32o52-75i96-119o	159	9	Tme	122	277	3.74e-36
991	1529	Escherichia coli	NZ_LM997380.1	12290	13204	-	WP_000908057.1			1 0 o234-256i	304	WP_001248042.1	8-148: TIGR03344 (VI_effect_Hcp1, type VI secretion system effector, Hcp1 family.)		0 0 o	150	43	WP_001236648.1			3 0 i12-32o52-75i96-119o	159	9	Tme	122	277	3.15e-36
992	1530	Escherichia coli	NZ_LM995515.1	898463	899377	+	WP_000908057.1			1 0 o234-256i	304	WP_001284200.1	2-158: TIGR03344 (VI_effect_Hcp1, type VI secretion system effector, Hcp1 family.)	Pos: LIPO(Sec/SPII) (Pr: 0.533)	0 0 o	160	43	WP_001236649.1			3 0 i12-32o52-75i96-119o	159	9	Tme	122	277	3.15e-36
993	1531	Escherichia coli	NZ_LM995475.1	376433	377347	+	WP_000908057.1			1 0 o234-256i	304	WP_001248042.1	8-148: TIGR03344 (VI_effect_Hcp1, type VI secretion system effector, Hcp1 family.)		0 0 o	150	43	WP_001236648.1			3 0 i12-32o52-75i96-119o	159	9	Tme	122	277	3.15e-36
994	1532	Escherichia coli	NZ_LM995541.1	354907	355821	+	WP_000908057.1			1 0 o234-256i	304	WP_001248042.1	8-148: TIGR03344 (VI_effect_Hcp1, type VI secretion system effector, Hcp1 family.)		0 0 o	150	43	WP_001236648.1			3 0 i12-32o52-75i96-119o	159	9	Tme	122	277	3.15e-36
995	1533	Escherichia coli	NZ_LM996526.1	28792	29706	+	WP_000908057.1			1 0 o234-256i	304	WP_001284199.1	2-158: TIGR03344 (VI_effect_Hcp1, type VI secretion system effector, Hcp1 family.)	Pos: LIPO(Sec/SPII) (Pr: 0.533)	0 0 o	160	43	WP_001236649.1			3 0 i12-32o52-75i96-119o	159	9	Tme	122	277	3.15e-36
996	1535	Escherichia coli	NZ_LM996298.1	58305	59219	+	WP_000908057.1			1 0 o234-256i	304	WP_001284199.1	2-158: TIGR03344 (VI_effect_Hcp1, type VI secretion system effector, Hcp1 family.)	Pos: LIPO(Sec/SPII) (Pr: 0.533)	0 0 o	160	43	WP_001236643.1			3 0 i12-32o52-75i96-119o	159	9	Tme	122	277	3.15e-36
997	1537	Escherichia coli	NZ_LM997078.1	345580	346494	+	WP_000908057.1			1 0 o234-256i	304	WP_001248042.1	8-148: TIGR03344 (VI_effect_Hcp1, type VI secretion system effector, Hcp1 family.)		0 0 o	150	43	WP_001236648.1			3 0 i12-32o52-75i96-119o	159	9	Tme	122	277	3.15e-36
998	1539	Escherichia coli	NZ_LM996062.1	25599	26513	+	WP_044722500.1			1 0 o234-256i	304	WP_001284199.1	2-158: TIGR03344 (VI_effect_Hcp1, type VI secretion system effector, Hcp1 family.)	Pos: LIPO(Sec/SPII) (Pr: 0.533)	0 0 o	160	43	WP_001236643.1			3 0 i12-32o52-75i96-119o	159	9	Tme	122	277	3.74e-36
999	1540	Escherichia coli	NZ_LM996696.1	12140	13054	-	WP_000908052.1			1 0 o234-256i	304	WP_033809034.1	2-158: TIGR03344 (VI_effect_Hcp1, type VI secretion system effector, Hcp1 family.)	Pos: LIPO(Sec/SPII) (Pr: 0.525)	0 0 o	160	43	WP_001236643.1			3 0 i12-32o52-75i96-119o	159	9	Tme	122	277	3.74e-36
1000	1541	Escherichia coli	NZ_LM997037.1	10198	11112	-	WP_000908052.1			1 0 o234-256i	304	WP_001284199.1	2-158: TIGR03344 (VI_effect_Hcp1, type VI secretion system effector, Hcp1 family.)	Pos: LIPO(Sec/SPII) (Pr: 0.533)	0 0 o	160	43	WP_001236649.1			3 0 i12-32o52-75i96-119o	159	9	Tme	122	277	3.74e-36
1001	1542	Escherichia coli	NZ_LM995837.1	389808	390722	+	WP_000908052.1			1 0 o234-256i	304	WP_001284199.1	2-158: TIGR03344 (VI_effect_Hcp1, type VI secretion system effector, Hcp1 family.)	Pos: LIPO(Sec/SPII) (Pr: 0.533)	0 0 o	160	43	WP_001236643.1			3 0 i12-32o52-75i96-119o	159	9	Tme	122	277	3.74e-36
1002	1543	Escherichia coli	NZ_LM995604.1	10104	11018	-	WP_000908057.1			1 0 o234-256i	304	WP_001248042.1	8-148: TIGR03344 (VI_effect_Hcp1, type VI secretion system effector, Hcp1 family.)		0 0 o	150	43	WP_001236648.1			3 0 i12-32o52-75i96-119o	159	9	Tme	122	277	3.15e-36
1003	1544	Escherichia coli	NZ_LM997141.1	10333	11247	-	WP_000908052.1			1 0 o234-256i	304	WP_001284199.1	2-158: TIGR03344 (VI_effect_Hcp1, type VI secretion system effector, Hcp1 family.)	Pos: LIPO(Sec/SPII) (Pr: 0.533)	0 0 o	160	43	WP_001236643.1			3 0 i12-32o52-75i96-119o	159	9	Tme	122	277	3.74e-36
1004	1546	Escherichia coli	NZ_LM996742.1	10323	11237	-	WP_000908052.1			1 0 o234-256i	304	WP_001284199.1	2-158: TIGR03344 (VI_effect_Hcp1, type VI secretion system effector, Hcp1 family.)	Pos: LIPO(Sec/SPII) (Pr: 0.533)	0 0 o	160	43	WP_044782119.1			3 0 i12-32o52-75i96-119o	159	9	Tme	122	277	3.74e-36
1005	1548	Escherichia coli	NZ_LM996369.1	10831	11745	-	WP_000908052.1			1 0 o234-256i	304	WP_001284199.1	2-158: TIGR03344 (VI_effect_Hcp1, type VI secretion system effector, Hcp1 family.)	Pos: LIPO(Sec/SPII) (Pr: 0.533)	0 0 o	160	43	WP_001236640.1			3 0 i12-32o52-75i96-115o	159	9	Tme	122	277	3.74e-36
1006	1549	Escherichia coli	NZ_LK999970.1	10144	11058	-	WP_000908057.1			1 0 o234-256i	304	WP_001284199.1	2-158: TIGR03344 (VI_effect_Hcp1, type VI secretion system effector, Hcp1 family.)	Pos: LIPO(Sec/SPII) (Pr: 0.533)	0 0 o	160	43	WP_001236649.1			3 0 i12-32o52-75i96-119o	159	9	Tme	122	277	3.15e-36
1007	1550	Escherichia coli	NZ_LM995855.1	183777	184691	+	WP_000908066.1			1 0 o234-256i	304	WP_001284199.1	2-158: TIGR03344 (VI_effect_Hcp1, type VI secretion system effector, Hcp1 family.)	Pos: LIPO(Sec/SPII) (Pr: 0.533)	0 0 o	160	43	WP_001236645.1			3 0 i12-32o52-75i96-119o	159	9	Tme	122	277	2.63e-36
1008	1551	Escherichia coli	NZ_LK999951.1	348209	349123	+	WP_000908057.1			1 0 o234-256i	304	WP_001284199.1	2-158: TIGR03344 (VI_effect_Hcp1, type VI secretion system effector, Hcp1 family.)	Pos: LIPO(Sec/SPII) (Pr: 0.533)	0 0 o	160	43	WP_001236649.1			3 0 i12-32o52-75i96-119o	159	9	Tme	122	277	3.15e-36
1009	1552	Escherichia coli	NZ_LM996820.1	12029	12943	-	WP_000908057.1			1 0 o234-256i	304	WP_001284199.1	2-158: TIGR03344 (VI_effect_Hcp1, type VI secretion system effector, Hcp1 family.)	Pos: LIPO(Sec/SPII) (Pr: 0.533)	0 0 o	160	43	WP_001236649.1			3 0 i12-32o52-75i96-119o	159	9	Tme	122	277	3.15e-36
1010	1553	Escherichia coli	NZ_LM995777.1	123307	124221	+	WP_044803648.1			1 0 o234-256i	304	WP_001284199.1	2-158: TIGR03344 (VI_effect_Hcp1, type VI secretion system effector, Hcp1 family.)	Pos: LIPO(Sec/SPII) (Pr: 0.533)	0 0 o	160	43	WP_024182407.1			3 0 i12-32o52-75i96-119o	159	9	Tme	122	277	2.81e-36
1011	1554	Escherichia coli	NZ_LM996943.1	29954	30868	+	WP_000908052.1			1 0 o234-256i	304	WP_001284199.1	2-158: TIGR03344 (VI_effect_Hcp1, type VI secretion system effector, Hcp1 family.)	Pos: LIPO(Sec/SPII) (Pr: 0.533)	0 0 o	160	43	WP_044804833.1			3 0 i12-32o52-75i96-119o	159	9	Tme	122	277	3.74e-36
1012	1555	Escherichia coli	NZ_LM997226.1	10186	11100	-	WP_000908052.1			1 0 o234-256i	304	WP_001284199.1	2-158: TIGR03344 (VI_effect_Hcp1, type VI secretion system effector, Hcp1 family.)	Pos: LIPO(Sec/SPII) (Pr: 0.533)	0 0 o	160	43	WP_001236643.1			3 0 i12-32o52-75i96-119o	159	9	Tme	122	277	3.74e-36
1013	1558	Escherichia coli	NZ_LM996496.1	680779	681693	-	WP_000908058.1			1 0 o234-256i	304	WP_001284199.1	2-158: TIGR03344 (VI_effect_Hcp1, type VI secretion system effector, Hcp1 family.)	Pos: LIPO(Sec/SPII) (Pr: 0.533)	0 0 o	160	43	WP_001236649.1			3 0 i12-32o52-75i96-119o	159	9	Tme	122	277	3.22e-36
1014	1560	Escherichia coli 381-4	NZ_JRLD01000078.1	10641	11555	-	WP_000908057.1			1 0 o234-256i	304	WP_001284200.1	2-158: TIGR03344 (VI_effect_Hcp1, type VI secretion system effector, Hcp1 family.)	Pos: LIPO(Sec/SPII) (Pr: 0.533)	0 0 o	160	43	WP_001236649.1			3 0 i12-32o52-75i96-119o	159	9	Tme	122	277	3.15e-36
1015	1561	Escherichia coli 338	NZ_JRJF01000026.1	10458	11372	-	WP_000908057.1			1 0 o234-256i	304	WP_001284200.1	2-158: TIGR03344 (VI_effect_Hcp1, type VI secretion system effector, Hcp1 family.)	Pos: LIPO(Sec/SPII) (Pr: 0.533)	0 0 o	160	43	WP_001236649.1			3 0 i12-32o52-75i96-119o	159	9	Tme	122	277	3.15e-36
1016	1562	Escherichia coli 7N	NZ_JRKE01000004.1	10467	11381	-	WP_000908057.1			1 0 o234-256i	304	WP_001284200.1	2-158: TIGR03344 (VI_effect_Hcp1, type VI secretion system effector, Hcp1 family.)	Pos: LIPO(Sec/SPII) (Pr: 0.533)	0 0 o	160	43	WP_001236649.1			3 0 i12-32o52-75i96-119o	159	9	Tme	122	277	3.15e-36
1017	1563	Escherichia coli 381-1	NZ_JRKD01000070.1	10469	11383	-	WP_000908057.1			1 0 o234-256i	304	WP_001284200.1	2-158: TIGR03344 (VI_effect_Hcp1, type VI secretion system effector, Hcp1 family.)	Pos: LIPO(Sec/SPII) (Pr: 0.533)	0 0 o	160	43	WP_001236649.1			3 0 i12-32o52-75i96-119o	159	9	Tme	122	277	3.15e-36
1018	1564	Escherichia coli 8G	NZ_JRLN01000072.1	10469	11383	-	WP_000908057.1			1 0 o234-256i	304	WP_001284200.1	2-158: TIGR03344 (VI_effect_Hcp1, type VI secretion system effector, Hcp1 family.)	Pos: LIPO(Sec/SPII) (Pr: 0.533)	0 0 o	160	43	WP_001236649.1			3 0 i12-32o52-75i96-119o	159	9	Tme	122	277	3.15e-36
1019	1565	Escherichia coli 381-3	NZ_JRLM01000029.1	44384	45298	+	WP_000908066.1			1 0 o234-256i	304	WP_001284199.1	2-158: TIGR03344 (VI_effect_Hcp1, type VI secretion system effector, Hcp1 family.)	Pos: LIPO(Sec/SPII) (Pr: 0.533)	0 0 o	160	43	WP_001236645.1			3 0 i12-32o52-75i96-119o	159	9	Tme	122	277	2.63e-36
1020	1566	Escherichia coli 9Z	NZ_JRKF01000083.1	29097	30011	+	WP_000908057.1			1 0 o234-256i	304	WP_001284200.1	2-158: TIGR03344 (VI_effect_Hcp1, type VI secretion system effector, Hcp1 family.)	Pos: LIPO(Sec/SPII) (Pr: 0.533)	0 0 o	160	43	WP_001236649.1			3 0 i12-32o52-75i96-119o	159	9	Tme	122	277	3.15e-36
1021	1567	Escherichia coli OLC-679	NZ_JXVU01000042.1	10210	11124	-	WP_000908052.1			1 0 o234-256i	304	WP_001284199.1	2-158: TIGR03344 (VI_effect_Hcp1, type VI secretion system effector, Hcp1 family.)	Pos: LIPO(Sec/SPII) (Pr: 0.533)	0 0 o	160	43	WP_001236644.1			3 0 i12-32o52-75i96-119o	159	9	Tme	122	277	3.74e-36
1022	1568	Escherichia coli OLC-682	NZ_JXVV01000041.1	10422	11336	-	WP_000908052.1			1 0 o234-256i	304	WP_001284199.1	2-158: TIGR03344 (VI_effect_Hcp1, type VI secretion system effector, Hcp1 family.)	Pos: LIPO(Sec/SPII) (Pr: 0.533)	0 0 o	160	43	WP_001236643.1			3 0 i12-32o52-75i96-119o	159	9	Tme	122	277	3.74e-36
1023	1570	Escherichia coli OLC-715	NZ_JXVY01000069.1	800	1714	-	WP_044861478.1			1 0 o234-256i	304	WP_001284199.1	2-158: TIGR03344 (VI_effect_Hcp1, type VI secretion system effector, Hcp1 family.)	Pos: LIPO(Sec/SPII) (Pr: 0.533)	0 0 o	160	43	WP_044861477.1			3 0 i12-32o52-75i96-115o	159	9	Tme	122	277	3.02e-36
1024	1571	Escherichia coli OLC-716	NZ_JXVZ01000048.1	10424	11338	-	WP_000908052.1			1 0 o234-256i	304	WP_001284199.1	2-158: TIGR03344 (VI_effect_Hcp1, type VI secretion system effector, Hcp1 family.)	Pos: LIPO(Sec/SPII) (Pr: 0.533)	0 0 o	160	43	WP_001236643.1			3 0 i12-32o52-75i96-119o	159	9	Tme	122	277	3.74e-36
1025	1572	Escherichia coli OLC-721	NZ_JXWA01000039.1	10423	11337	-	WP_000908057.1			1 0 o234-256i	304	WP_001284199.1	2-158: TIGR03344 (VI_effect_Hcp1, type VI secretion system effector, Hcp1 family.)	Pos: LIPO(Sec/SPII) (Pr: 0.533)	0 0 o	160	43	WP_001236649.1			3 0 i12-32o52-75i96-119o	159	9	Tme	122	277	3.15e-36
1026	1573	Escherichia coli OLC-728	NZ_JXWB01000061.1	10561	11475	-	WP_000908052.1			1 0 o234-256i	304	WP_001284199.1	2-158: TIGR03344 (VI_effect_Hcp1, type VI secretion system effector, Hcp1 family.)	Pos: LIPO(Sec/SPII) (Pr: 0.533)	0 0 o	160	43	WP_001236643.1			3 0 i12-32o52-75i96-119o	159	9	Tme	122	277	3.74e-36
1027	1574	Escherichia coli OLC-1051	NZ_JXVM01000042.1	10212	11126	-	WP_000908057.1			1 0 o234-256i	304	WP_001284199.1	2-158: TIGR03344 (VI_effect_Hcp1, type VI secretion system effector, Hcp1 family.)	Pos: LIPO(Sec/SPII) (Pr: 0.533)	0 0 o	160	43	WP_001236649.1			3 0 i12-32o52-75i96-119o	159	9	Tme	122	277	3.15e-36
1028	1575	Escherichia coli OLC-1547	NZ_JXVO01000039.1	10558	11472	-	WP_000908057.1			1 0 o234-256i	304	WP_001284199.1	2-158: TIGR03344 (VI_effect_Hcp1, type VI secretion system effector, Hcp1 family.)	Pos: LIPO(Sec/SPII) (Pr: 0.533)	0 0 o	160	43	WP_001236649.1			3 0 i12-32o52-75i96-119o	159	9	Tme	122	277	3.15e-36
1029	1576	Escherichia coli OLC-455	NZ_JXVQ01000124.1	1517	2431	-	WP_000908052.1			1 0 o234-256i	304	WP_001284199.1	2-158: TIGR03344 (VI_effect_Hcp1, type VI secretion system effector, Hcp1 family.)	Pos: LIPO(Sec/SPII) (Pr: 0.533)	0 0 o	160	43	WP_001236643.1			3 0 i12-32o52-75i96-119o	159	9	Tme	122	277	3.74e-36
1030	1577	Escherichia coli OLC-464	NZ_JXVR01000062.1	14643	15557	+	WP_000908052.1			1 0 o234-256i	304	WP_001284199.1	2-158: TIGR03344 (VI_effect_Hcp1, type VI secretion system effector, Hcp1 family.)	Pos: LIPO(Sec/SPII) (Pr: 0.533)	0 0 o	160	43	WP_001236643.1			3 0 i12-32o52-75i96-119o	159	9	Tme	122	277	3.74e-36
1031	1578	Escherichia coli OLC-731	NZ_JXWC01000069.1	1520	2434	-	WP_000908052.1			1 0 o234-256i	304	WP_001284199.1	2-158: TIGR03344 (VI_effect_Hcp1, type VI secretion system effector, Hcp1 family.)	Pos: LIPO(Sec/SPII) (Pr: 0.533)	0 0 o	160	43	WP_001236643.1			3 0 i12-32o52-75i96-119o	159	9	Tme	122	277	3.74e-36
1032	1579	Escherichia coli OLC-732	NZ_JXWD01000069.1	1635	2549	+	WP_032203689.1			1 0 o234-256i	304	WP_032203687.1	2-158: TIGR03344 (VI_effect_Hcp1, type VI secretion system effector, Hcp1 family.)	Pos: LIPO(Sec/SPII) (Pr: 0.533)	0 0 o	160	43	WP_001236643.1			3 0 i12-32o52-75i96-119o	159	9	Tme	122	277	3.47e-36
1033	1580	Escherichia coli OLC-816	NZ_JXWH01000042.1	3669	4583	+	WP_000908057.1			1 0 o234-256i	304	WP_001284199.1	2-158: TIGR03344 (VI_effect_Hcp1, type VI secretion system effector, Hcp1 family.)	Pos: LIPO(Sec/SPII) (Pr: 0.533)	0 0 o	160	43	WP_001236649.1			3 0 i12-32o52-75i96-119o	159	9	Tme	122	277	3.15e-36
1034	1581	Escherichia coli D2-2	NZ_JYEF01000211.1	1700	2614	-	WP_000908071.1			1 0 o234-256i	304	WP_000002621.1	2-158: TIGR03344 (VI_effect_Hcp1, type VI secretion system effector, Hcp1 family.)	Pos: LIPO(Sec/SPII) (Pr: 0.539)	0 0 o	160	43	WP_001236629.1			3 0 i12-32o52-75i96-119o	155	9	Tme	122	277	1.3e-37
1035	1582	Escherichia coli	NZ_LM995950.1	407645	408559	+	WP_000908052.1			1 0 o234-256i	304	WP_001284199.1	2-158: TIGR03344 (VI_effect_Hcp1, type VI secretion system effector, Hcp1 family.)	Pos: LIPO(Sec/SPII) (Pr: 0.533)	0 0 o	160	43	WP_001236643.1			3 0 i12-32o52-75i96-119o	159	9	Tme	122	277	3.74e-36
1036	1583	Escherichia coli	NZ_LM996115.1	345328	346242	+	WP_000908057.1			1 0 o234-256i	304	WP_001248042.1	8-148: TIGR03344 (VI_effect_Hcp1, type VI secretion system effector, Hcp1 family.)		0 0 o	150	43	WP_001236648.1			3 0 i12-32o52-75i96-119o	159	9	Tme	122	277	3.15e-36
1037	1584	Escherichia coli	NZ_LM995890.1	274178	275092	+	WP_000908066.1			1 0 o234-256i	304	WP_001284199.1	2-158: TIGR03344 (VI_effect_Hcp1, type VI secretion system effector, Hcp1 family.)	Pos: LIPO(Sec/SPII) (Pr: 0.533)	0 0 o	160	43	WP_001236645.1			3 0 i12-32o52-75i96-119o	159	9	Tme	122	277	2.63e-36
1038	1585	Escherichia coli	NZ_LK985412.1	10181	11095	-	WP_000908057.1			1 0 o234-256i	304	WP_001284199.1	2-158: TIGR03344 (VI_effect_Hcp1, type VI secretion system effector, Hcp1 family.)	Pos: LIPO(Sec/SPII) (Pr: 0.533)	0 0 o	160	43	WP_001236649.1			3 0 i12-32o52-75i96-119o	159	9	Tme	122	277	3.15e-36
1039	1588	Escherichia coli MPEC4969	NZ_JYHQ01000004.1	10158	11072	-	WP_000908057.1			1 0 o234-256i	304	WP_001284199.1	2-158: TIGR03344 (VI_effect_Hcp1, type VI secretion system effector, Hcp1 family.)	Pos: LIPO(Sec/SPII) (Pr: 0.533)	0 0 o	160	43	WP_001236649.1			3 0 i12-32o52-75i96-119o	159	9	Tme	122	277	3.15e-36
1040	1589	Escherichia coli MPEC4839	NZ_JYHP01000003.1	10217	11131	-	WP_000908057.1			1 0 o234-256i	304	WP_001284199.1	2-158: TIGR03344 (VI_effect_Hcp1, type VI secretion system effector, Hcp1 family.)	Pos: LIPO(Sec/SPII) (Pr: 0.533)	0 0 o	160	43	WP_016241900.1			3 0 i12-32o52-75i96-119o	159	9	Tme	122	277	3.15e-36
1041	1590	Escherichia coli St. Olav39	NZ_JZDU01000020.1	93108	94022	+	WP_000908052.1			1 0 o234-256i	304	WP_001284199.1	2-158: TIGR03344 (VI_effect_Hcp1, type VI secretion system effector, Hcp1 family.)	Pos: LIPO(Sec/SPII) (Pr: 0.533)	0 0 o	160	43	WP_001236643.1			3 0 i12-32o52-75i96-119o	159	9	Tme	122	277	3.74e-36
1042	1591	Escherichia coli St. Olav178	NZ_JZEC01000107.1	10133	11047	-	WP_000908057.1			1 0 o234-256i	304	WP_001284199.1	2-158: TIGR03344 (VI_effect_Hcp1, type VI secretion system effector, Hcp1 family.)	Pos: LIPO(Sec/SPII) (Pr: 0.533)	0 0 o	160	43	WP_001236643.1			3 0 i12-32o52-75i96-119o	159	9	Tme	122	277	3.15e-36
1043	1592	Escherichia coli St. Olav40	NZ_JZDV01000061.1	10217	11131	-	WP_000908052.1			1 0 o234-256i	304	WP_001284199.1	2-158: TIGR03344 (VI_effect_Hcp1, type VI secretion system effector, Hcp1 family.)	Pos: LIPO(Sec/SPII) (Pr: 0.533)	0 0 o	160	43	WP_001236643.1			3 0 i12-32o52-75i96-119o	159	9	Tme	122	277	3.74e-36
1044	1593	Escherichia coli St. Olav63	NZ_JZDW01000084.1	10561	11475	-	WP_044722500.1			1 0 o234-256i	304	WP_001284199.1	2-158: TIGR03344 (VI_effect_Hcp1, type VI secretion system effector, Hcp1 family.)	Pos: LIPO(Sec/SPII) (Pr: 0.533)	0 0 o	160	43	WP_001236643.1			3 0 i12-32o52-75i96-119o	159	9	Tme	122	277	3.74e-36
1045	1594	Escherichia coli St. Olav157	NZ_JZDX01000107.1	21626	22540	+	WP_044722500.1			1 0 o234-256i	304	WP_001284199.1	2-158: TIGR03344 (VI_effect_Hcp1, type VI secretion system effector, Hcp1 family.)	Pos: LIPO(Sec/SPII) (Pr: 0.533)	0 0 o	160	43	WP_001236643.1			3 0 i12-32o52-75i96-119o	159	9	Tme	122	277	3.74e-36
1046	1595	Escherichia coli St. Olav174	NZ_JZEA01000195.1	80710	81624	+	WP_000908052.1			1 0 o234-256i	304	WP_033809034.1	2-158: TIGR03344 (VI_effect_Hcp1, type VI secretion system effector, Hcp1 family.)	Pos: LIPO(Sec/SPII) (Pr: 0.525)	0 0 o	160	43	WP_001236643.1			3 0 i12-32o52-75i96-119o	159	9	Tme	122	277	3.74e-36
1047	1596	Escherichia coli St. Olav179	NZ_JZED01000055.1	81984	82898	+	WP_000908052.1			1 0 o234-256i	304	WP_033809034.1	2-158: TIGR03344 (VI_effect_Hcp1, type VI secretion system effector, Hcp1 family.)	Pos: LIPO(Sec/SPII) (Pr: 0.525)	0 0 o	160	43	WP_001236643.1			3 0 i12-32o52-75i96-119o	159	9	Tme	122	277	3.74e-36
1048	1597	Escherichia coli St. Olav176	NZ_JZEB01000118.1	10133	11047	-	WP_000908057.1			1 0 o234-256i	304	WP_001284199.1	2-158: TIGR03344 (VI_effect_Hcp1, type VI secretion system effector, Hcp1 family.)	Pos: LIPO(Sec/SPII) (Pr: 0.533)	0 0 o	160	43	WP_001236643.1			3 0 i12-32o52-75i96-119o	159	9	Tme	122	277	3.15e-36
1049	1598	Escherichia coli St. Olav17	NZ_JYKT01000041.1	21779	22693	+	WP_044722500.1			1 0 o234-256i	304	WP_001284199.1	2-158: TIGR03344 (VI_effect_Hcp1, type VI secretion system effector, Hcp1 family.)	Pos: LIPO(Sec/SPII) (Pr: 0.533)	0 0 o	160	43	WP_001236643.1			3 0 i12-32o52-75i96-119o	159	9	Tme	122	277	3.74e-36
1050	1599	Escherichia coli HUSEC2011	NZ_HF572917.1	239600	240514	-	WP_000908057.1			1 0 o234-256i	304	WP_001284200.1	2-158: TIGR03344 (VI_effect_Hcp1, type VI secretion system effector, Hcp1 family.)	Pos: LIPO(Sec/SPII) (Pr: 0.533)	0 0 o	160	43	WP_001236649.1			3 0 i12-32o52-75i96-119o	159	9	Tme	122	277	3.15e-36
1051	1600	Escherichia coli VR50	NZ_CP011134.1	245750	246664	-	WP_000908066.1			1 0 o234-256i	304	WP_001284199.1	2-158: TIGR03344 (VI_effect_Hcp1, type VI secretion system effector, Hcp1 family.)	Pos: LIPO(Sec/SPII) (Pr: 0.533)	0 0 o	160	43	WP_001236645.1			3 0 i12-32o52-75i96-119o	159	9	Tme	122	277	2.63e-36
1052	1601	Escherichia coli TW18710	NZ_LARS01000016.1	7325	8239	+	WP_046122649.1			1 0 o234-256i	304	WP_001284199.1	2-158: TIGR03344 (VI_effect_Hcp1, type VI secretion system effector, Hcp1 family.)	Pos: LIPO(Sec/SPII) (Pr: 0.533)	0 0 o	160	43	WP_001236649.1			3 0 i12-32o52-75i96-119o	159	9	Tme	122	277	3.47e-36
1053	1602	Escherichia coli TW18703	NZ_LARR01000209.1	7331	8245	+	WP_046122649.1			1 0 o234-256i	304	WP_001284199.1	2-158: TIGR03344 (VI_effect_Hcp1, type VI secretion system effector, Hcp1 family.)	Pos: LIPO(Sec/SPII) (Pr: 0.533)	0 0 o	160	43	WP_077787372.1			0 Y n10-21c25/26o	54	9	Tme	122	277	3.47e-36
1054	1611	Escherichia coli ST-44	NZ_LAXC01000008.1	9956	10870	-	WP_046464087.1			1 0 o234-256i	304	WP_001284199.1	2-158: TIGR03344 (VI_effect_Hcp1, type VI secretion system effector, Hcp1 family.)	Pos: LIPO(Sec/SPII) (Pr: 0.533)	0 0 o	160	43	WP_001236645.1			3 0 i12-32o52-75i96-119o	159	9	Tme	122	277	5.19e-36
1055	1615	Escherichia coli O104:H4 str. C227-11 368 shch	NZ_CP011331.1	3517292	3518206	+	WP_000908057.1			1 0 o234-256i	304	WP_001284200.1	2-158: TIGR03344 (VI_effect_Hcp1, type VI secretion system effector, Hcp1 family.)	Pos: LIPO(Sec/SPII) (Pr: 0.533)	0 0 o	160	43	WP_001236649.1			3 0 i12-32o52-75i96-119o	159	9	Tme	122	277	3.15e-36
1056	1616	Escherichia coli BE127	NZ_LBBB01000091.1	5870	6784	+	WP_000908057.1			1 0 o234-256i	304	WP_001284199.1	2-158: TIGR03344 (VI_effect_Hcp1, type VI secretion system effector, Hcp1 family.)	Pos: LIPO(Sec/SPII) (Pr: 0.533)	0 0 o	160	43	WP_001236652.1			3 0 i12-32o52-75i96-119o	159	9	Tme	122	277	3.15e-36
1057	1617	Escherichia coli Pa1s	NZ_LBBD01000070.1	7427	8341	+	WP_000908057.1			1 0 o234-256i	304	WP_001284199.1	2-158: TIGR03344 (VI_effect_Hcp1, type VI secretion system effector, Hcp1 family.)	Pos: LIPO(Sec/SPII) (Pr: 0.533)	0 0 o	160	43	WP_001236652.1			3 0 i12-32o52-75i96-119o	159	9	Tme	122	277	3.15e-36
1058	1618	Escherichia coli avian5	NZ_LBBE01000096.1	9960	10874	-	WP_000908057.1			1 0 o234-256i	304	WP_001284199.1	2-158: TIGR03344 (VI_effect_Hcp1, type VI secretion system effector, Hcp1 family.)	Pos: LIPO(Sec/SPII) (Pr: 0.533)	0 0 o	160	43	WP_001236652.1			3 0 i12-32o52-75i96-119o	159	9	Tme	122	277	3.15e-36
1059	1619	Escherichia coli 46zs	NZ_LBBC01000132.1	7241	8155	-	WP_000908057.1			1 0 o234-256i	304	WP_001284199.1	2-158: TIGR03344 (VI_effect_Hcp1, type VI secretion system effector, Hcp1 family.)	Pos: LIPO(Sec/SPII) (Pr: 0.533)	0 0 o	160	43	WP_001236652.1			3 0 i12-32o52-75i96-119o	159	9	Tme	122	277	3.15e-36
1060	1623	Escherichia coli K88	NZ_LBBN01000055.1	9741	10655	-	WP_046788902.1			1 0 o234-256i	304	WP_001284199.1	2-158: TIGR03344 (VI_effect_Hcp1, type VI secretion system effector, Hcp1 family.)	Pos: LIPO(Sec/SPII) (Pr: 0.533)	0 0 o	160	43	WP_001236645.1			3 0 i12-32o52-75i96-119o	159	9	Tme	122	277	9.5e-37
1061	1624	Escherichia coli BM	NZ_LBDC01000005.1	208826	209740	-	WP_000908066.1			1 0 o234-256i	304	WP_001284199.1	2-158: TIGR03344 (VI_effect_Hcp1, type VI secretion system effector, Hcp1 family.)	Pos: LIPO(Sec/SPII) (Pr: 0.533)	0 0 o	160	43	WP_001236645.1			3 0 i12-32o52-75i96-119o	159	9	Tme	122	277	2.63e-36
1062	1625	Escherichia coli CFSAN026838	NZ_LDDN01000041.1	10200	11114	-	WP_000908052.1			1 0 o234-256i	304	WP_001284199.1	2-158: TIGR03344 (VI_effect_Hcp1, type VI secretion system effector, Hcp1 family.)	Pos: LIPO(Sec/SPII) (Pr: 0.533)	0 0 o	160	43	WP_047090499.1			3 0 i12-32o52-75i96-115o	152	9	Tme	122	277	3.74e-36
1063	1626	Escherichia coli CFSAN026773	NZ_LDDW01000019.1	10450	11364	-	WP_000908057.1			1 0 o234-256i	304	WP_001284199.1	2-158: TIGR03344 (VI_effect_Hcp1, type VI secretion system effector, Hcp1 family.)	Pos: LIPO(Sec/SPII) (Pr: 0.533)	0 0 o	160	43	WP_001236649.1			3 0 i12-32o52-75i96-119o	159	9	Tme	122	277	3.15e-36
1064	1628	Escherichia coli CFSAN026796	NZ_LDDL01000122.1	732	1646	-	WP_000908066.1			1 0 o234-256i	304	WP_001284199.1	2-158: TIGR03344 (VI_effect_Hcp1, type VI secretion system effector, Hcp1 family.)	Pos: LIPO(Sec/SPII) (Pr: 0.533)	0 0 o	160	43	WP_001236645.1			3 0 i12-32o52-75i96-119o	159	9	Tme	122	277	2.63e-36
1065	1629	Escherichia coli CFSAN026834	NZ_LDCQ01000027.1	9981	10895	-	WP_000908057.1			1 0 o234-256i	304	WP_001284199.1	2-158: TIGR03344 (VI_effect_Hcp1, type VI secretion system effector, Hcp1 family.)	Pos: LIPO(Sec/SPII) (Pr: 0.533)	0 0 o	160	43	WP_001236649.1			3 0 i12-32o52-75i96-119o	159	9	Tme	122	277	3.15e-36
1066	1631	Escherichia coli CFSAN026778	NZ_LDDV01000041.1	10251	11165	-	WP_000908057.1			1 0 o234-256i	304	WP_001284199.1	2-158: TIGR03344 (VI_effect_Hcp1, type VI secretion system effector, Hcp1 family.)	Pos: LIPO(Sec/SPII) (Pr: 0.533)	0 0 o	160	43	WP_001236649.1			3 0 i12-32o52-75i96-119o	159	9	Tme	122	277	3.15e-36
1067	1632	Escherichia coli CFSAN026779	NZ_LDDU01000057.1	26636	27550	+	WP_000908057.1			1 0 o234-256i	304	WP_001284199.1	2-158: TIGR03344 (VI_effect_Hcp1, type VI secretion system effector, Hcp1 family.)	Pos: LIPO(Sec/SPII) (Pr: 0.533)	0 0 o	160	43	WP_001236649.1			3 0 i12-32o52-75i96-119o	159	9	Tme	122	277	3.15e-36
1068	1633	Escherichia coli CFSAN026785	NZ_LDDT01000023.1	9981	10895	-	WP_000908057.1			1 0 o234-256i	304	WP_001284199.1	2-158: TIGR03344 (VI_effect_Hcp1, type VI secretion system effector, Hcp1 family.)	Pos: LIPO(Sec/SPII) (Pr: 0.533)	0 0 o	160	43	WP_001236649.1			3 0 i12-32o52-75i96-119o	159	9	Tme	122	277	3.15e-36
1069	1634	Escherichia coli CFSAN026787	NZ_LDDS01000042.1	24769	25683	+	WP_000908057.1			1 0 o234-256i	304	WP_001284199.1	2-158: TIGR03344 (VI_effect_Hcp1, type VI secretion system effector, Hcp1 family.)	Pos: LIPO(Sec/SPII) (Pr: 0.533)	0 0 o	160	43	WP_001236649.1			3 0 i12-32o52-75i96-119o	159	9	Tme	122	277	3.15e-36
1070	1635	Escherichia coli CFSAN026788	NZ_LDDR01000053.1	26163	27077	+	WP_000908052.1			1 0 o234-256i	304	WP_001284199.1	2-158: TIGR03344 (VI_effect_Hcp1, type VI secretion system effector, Hcp1 family.)	Pos: LIPO(Sec/SPII) (Pr: 0.533)	0 0 o	160	43	WP_001236640.1			3 0 i12-32o52-75i96-115o	159	9	Tme	122	277	3.74e-36
1071	1636	Escherichia coli CFSAN026789	NZ_LDDQ01000052.1	10199	11113	-	WP_000908052.1			1 0 o234-256i	304	WP_001284199.1	2-158: TIGR03344 (VI_effect_Hcp1, type VI secretion system effector, Hcp1 family.)	Pos: LIPO(Sec/SPII) (Pr: 0.533)	0 0 o	160	43	WP_001236640.1			3 0 i12-32o52-75i96-115o	159	9	Tme	122	277	3.74e-36
1072	1637	Escherichia coli CFSAN026790	NZ_LDDP01000053.1	26162	27076	+	WP_000908052.1			1 0 o234-256i	304	WP_001284199.1	2-158: TIGR03344 (VI_effect_Hcp1, type VI secretion system effector, Hcp1 family.)	Pos: LIPO(Sec/SPII) (Pr: 0.533)	0 0 o	160	43	WP_001236640.1			3 0 i12-32o52-75i96-115o	159	9	Tme	122	277	3.74e-36
1073	1638	Escherichia coli CFSAN026839	NZ_LDDM01000116.1	557	1471	+	WP_000908052.1			1 0 o234-256i	304	WP_047086185.1	22-161: TIGR03344 (VI_effect_Hcp1, type VI secretion system effector, Hcp1 family.)		0 0 o	163	43	WP_001236640.1			3 0 i12-32o52-75i96-115o	159	9	Tme	122	277	3.74e-36
1074	1639	Escherichia coli CFSAN026791	NZ_LDDO01000059.1	10199	11113	-	WP_000908052.1			1 0 o234-256i	304	WP_001284199.1	2-158: TIGR03344 (VI_effect_Hcp1, type VI secretion system effector, Hcp1 family.)	Pos: LIPO(Sec/SPII) (Pr: 0.533)	0 0 o	160	43	WP_001236640.1			3 0 i12-32o52-75i96-115o	159	9	Tme	122	277	3.74e-36
1075	1640	Escherichia coli CFSAN026801	NZ_LDDJ01000049.1	10099	11013	-	WP_000908057.1			1 0 o234-256i	304	WP_001284199.1	2-158: TIGR03344 (VI_effect_Hcp1, type VI secretion system effector, Hcp1 family.)	Pos: LIPO(Sec/SPII) (Pr: 0.533)	0 0 o	160	43	WP_001236649.1			3 0 i12-32o52-75i96-119o	159	9	Tme	122	277	3.15e-36
1076	1641	Escherichia coli CFSAN026802	NZ_LDDI01000013.1	232070	232984	+	WP_000908052.1			1 0 o234-256i	304	WP_001284199.1	2-158: TIGR03344 (VI_effect_Hcp1, type VI secretion system effector, Hcp1 family.)	Pos: LIPO(Sec/SPII) (Pr: 0.533)	0 0 o	160	43	WP_001236643.1			3 0 i12-32o52-75i96-119o	159	9	Tme	122	277	3.74e-36
1077	1642	Escherichia coli CFSAN026809	NZ_LDDH01000034.1	23841	24755	+	WP_000908057.1			1 0 o234-256i	304	WP_047081866.1	2-141: TIGR03344 (VI_effect_Hcp1, type VI secretion system effector, Hcp1 family.)	Pos: LIPO(Sec/SPII) (Pr: 0.533)	0 0 o	141	100	WP_001236649.1			3 0 i12-32o52-75i96-119o	159	9	Tme	122	277	3.15e-36
1078	1643	Escherichia coli CFSAN026812	NZ_LDDF01000009.1	36735	37649	+	WP_000908057.1			1 0 o234-256i	304	WP_001284199.1	2-158: TIGR03344 (VI_effect_Hcp1, type VI secretion system effector, Hcp1 family.)	Pos: LIPO(Sec/SPII) (Pr: 0.533)	0 0 o	160	43	WP_001236649.1			3 0 i12-32o52-75i96-119o	159	9	Tme	122	277	3.15e-36
1079	1644	Escherichia coli CFSAN026813	NZ_LDDE01000121.1	9884	10798	-	WP_000908057.1			1 0 o234-256i	304	WP_032207018.1	2-158: TIGR03344 (VI_effect_Hcp1, type VI secretion system effector, Hcp1 family.)	Pos: LIPO(Sec/SPII) (Pr: 0.533)	0 0 o	160	43	WP_001236643.1			3 0 i12-32o52-75i96-119o	159	9	Tme	122	277	3.15e-36
1080	1645	Escherichia coli CFSAN026815	NZ_LDDD01000103.1	10278	11192	-	WP_000908052.1			1 0 o234-256i	304	WP_001284199.1	2-158: TIGR03344 (VI_effect_Hcp1, type VI secretion system effector, Hcp1 family.)	Pos: LIPO(Sec/SPII) (Pr: 0.533)	0 0 o	160	43	WP_001236643.1			3 0 i12-32o52-75i96-119o	159	9	Tme	122	277	3.74e-36
1081	1646	Escherichia coli CFSAN026828	NZ_LDDB01000070.1	25639	26553	+	WP_000908052.1			1 0 o234-256i	304	WP_001284199.1	2-158: TIGR03344 (VI_effect_Hcp1, type VI secretion system effector, Hcp1 family.)	Pos: LIPO(Sec/SPII) (Pr: 0.533)	0 0 o	160	43	WP_001236643.1			3 0 i12-32o52-75i96-119o	159	9	Tme	122	277	3.74e-36
1082	1647	Escherichia coli CFSAN026826	NZ_LDDC01000050.1	10225	11139	-	WP_000908052.1			1 0 o234-256i	304	WP_001284199.1	2-158: TIGR03344 (VI_effect_Hcp1, type VI secretion system effector, Hcp1 family.)	Pos: LIPO(Sec/SPII) (Pr: 0.533)	0 0 o	160	43	WP_001236644.1			3 0 i12-32o52-75i96-119o	159	9	Tme	122	277	3.74e-36
1083	1648	Escherichia coli CFSAN026830	NZ_LDDA01000031.1	52118	53032	+	WP_000908058.1			1 0 o234-256i	304	WP_001284199.1	2-158: TIGR03344 (VI_effect_Hcp1, type VI secretion system effector, Hcp1 family.)	Pos: LIPO(Sec/SPII) (Pr: 0.533)	0 0 o	160	43	WP_001236649.1			3 0 i12-32o52-75i96-119o	159	9	Tme	122	277	3.22e-36
1084	1649	Escherichia coli CFSAN026835	NZ_LDCZ01000018.1	9981	10895	-	WP_000908057.1			1 0 o234-256i	304	WP_001284199.1	2-158: TIGR03344 (VI_effect_Hcp1, type VI secretion system effector, Hcp1 family.)	Pos: LIPO(Sec/SPII) (Pr: 0.533)	0 0 o	160	43	WP_001236652.1			3 0 i12-32o52-75i96-119o	159	9	Tme	122	277	3.15e-36
1085	1651	Escherichia coli CFSAN026845	NZ_LDCV01000016.1	53322	54236	+	WP_000908052.1			1 0 o234-256i	304	WP_001284199.1	2-158: TIGR03344 (VI_effect_Hcp1, type VI secretion system effector, Hcp1 family.)	Pos: LIPO(Sec/SPII) (Pr: 0.533)	0 0 o	160	43	WP_001236643.1			3 0 i12-32o52-75i96-119o	159	9	Tme	122	277	3.74e-36
1086	1652	Escherichia coli CFSAN026774	NZ_LDCT01000133.1	256	1170	-	WP_000908057.1			1 0 o234-256i	304	WP_001284199.1	2-158: TIGR03344 (VI_effect_Hcp1, type VI secretion system effector, Hcp1 family.)	Pos: LIPO(Sec/SPII) (Pr: 0.533)	0 0 o	160	43	WP_047088785.1			2 0 i12-32o52-75i	82	9	Tme	122	277	3.15e-36
1087	1653	Escherichia coli CFSAN026816	NZ_LDCS01000049.1	23847	24761	+	WP_000908057.1			1 0 o234-256i	304	WP_001284199.1	2-158: TIGR03344 (VI_effect_Hcp1, type VI secretion system effector, Hcp1 family.)	Pos: LIPO(Sec/SPII) (Pr: 0.533)	0 0 o	160	43	WP_001236652.1			3 0 i12-32o52-75i96-119o	159	9	Tme	122	277	3.15e-36
1088	1654	Escherichia coli CFSAN026818	NZ_LDCR01000074.1	25674	26588	+	WP_000908052.1			1 0 o234-256i	304	WP_001284199.1	2-158: TIGR03344 (VI_effect_Hcp1, type VI secretion system effector, Hcp1 family.)	Pos: LIPO(Sec/SPII) (Pr: 0.533)	0 0 o	160	43	WP_001236643.1			3 0 i12-32o52-75i96-119o	159	9	Tme	122	277	3.74e-36
1089	1655	Escherichia coli WCHEC005008	NZ_LCWG02000048.1	9741	10655	-	WP_000908066.1			1 0 o234-256i	304	WP_001284199.1	2-158: TIGR03344 (VI_effect_Hcp1, type VI secretion system effector, Hcp1 family.)	Pos: LIPO(Sec/SPII) (Pr: 0.533)	0 0 o	160	43	WP_001236653.1			3 0 i12-32o52-75i96-119o	159	9	Tme	122	277	2.63e-36
1090	1658	Escherichia coli BWH49	NZ_KQ087601.1	14703	15617	-	WP_046464087.1			1 0 o234-256i	304	WP_001284199.1	2-158: TIGR03344 (VI_effect_Hcp1, type VI secretion system effector, Hcp1 family.)	Pos: LIPO(Sec/SPII) (Pr: 0.533)	0 0 o	160	43	WP_048206619.1			3 0 i12-32o52-75i96-119o	159	9	Tme	122	277	5.19e-36
1091	1659	Escherichia coli BWH50	NZ_KQ087667.1	14703	15617	-	WP_046464087.1			1 0 o234-256i	304	WP_001284199.1	2-158: TIGR03344 (VI_effect_Hcp1, type VI secretion system effector, Hcp1 family.)	Pos: LIPO(Sec/SPII) (Pr: 0.533)	0 0 o	160	43	WP_048206619.1			3 0 i12-32o52-75i96-119o	159	9	Tme	122	277	5.19e-36
1092	1661	Escherichia coli BIDMC98	NZ_KQ087890.1	244691	245605	-	WP_000908066.1			1 0 o234-256i	304	WP_001284199.1	2-158: TIGR03344 (VI_effect_Hcp1, type VI secretion system effector, Hcp1 family.)	Pos: LIPO(Sec/SPII) (Pr: 0.533)	0 0 o	160	43	WP_001236653.1			3 0 i12-32o52-75i96-119o	159	9	Tme	122	277	2.63e-36
1093	1662	Escherichia coli BIDMC102	NZ_KQ087906.1	241716	242630	-	WP_000908071.1			1 0 o234-256i	304	WP_000002621.1	2-158: TIGR03344 (VI_effect_Hcp1, type VI secretion system effector, Hcp1 family.)	Pos: LIPO(Sec/SPII) (Pr: 0.539)	0 0 o	160	43	WP_001521857.1			3 0 i12-32o52-75i96-119o	155	9	Tme	122	277	1.3e-37
1094	1664	Escherichia coli BIDMC104	NZ_KQ087915.1	15071	15985	-	WP_000908077.1			1 0 o234-256i	304	WP_001284199.1	2-158: TIGR03344 (VI_effect_Hcp1, type VI secretion system effector, Hcp1 family.)	Pos: LIPO(Sec/SPII) (Pr: 0.533)	0 0 o	160	43	WP_001236649.1			3 0 i12-32o52-75i96-119o	159	9	Tme	122	277	4.72e-36
1095	1665	Escherichia coli BIDMC106	NZ_KQ087953.1	241523	242437	-	WP_000908071.1			1 0 o234-256i	304	WP_000002621.1	2-158: TIGR03344 (VI_effect_Hcp1, type VI secretion system effector, Hcp1 family.)	Pos: LIPO(Sec/SPII) (Pr: 0.539)	0 0 o	160	43	WP_001521857.1			3 0 i12-32o52-75i96-119o	155	9	Tme	122	277	1.3e-37
1096	1666	Escherichia coli BIDMC112	NZ_KQ087962.1	245898	246812	-	WP_000908066.1			1 0 o234-256i	304	WP_001284199.1	2-158: TIGR03344 (VI_effect_Hcp1, type VI secretion system effector, Hcp1 family.)	Pos: LIPO(Sec/SPII) (Pr: 0.533)	0 0 o	160	43	WP_001236645.1			3 0 i12-32o52-75i96-119o	159	9	Tme	122	277	2.63e-36
1097	1667	Escherichia coli CHS199	NZ_KQ088929.1	986997	987911	-	WP_000908071.1			1 0 o234-256i	304	WP_000002621.1	2-158: TIGR03344 (VI_effect_Hcp1, type VI secretion system effector, Hcp1 family.)	Pos: LIPO(Sec/SPII) (Pr: 0.539)	0 0 o	160	43	WP_001521857.1			3 0 i12-32o52-75i96-119o	155	9	Tme	122	277	1.3e-37
1098	1668	Escherichia coli 36084	NZ_LDXI02000001.1	1049067	1049981	+	WP_044376853.1			1 0 o234-256i	304	WP_001284199.1	2-158: TIGR03344 (VI_effect_Hcp1, type VI secretion system effector, Hcp1 family.)	Pos: LIPO(Sec/SPII) (Pr: 0.533)	0 0 o	160	43	WP_001236643.1			3 0 i12-32o52-75i96-119o	159	9	Tme	122	277	7.29e-36
1099	1669	Escherichia coli 36079	NZ_LDXH02000008.1	61073	61987	-	WP_044376853.1			1 0 o234-256i	304	WP_001284199.1	2-158: TIGR03344 (VI_effect_Hcp1, type VI secretion system effector, Hcp1 family.)	Pos: LIPO(Sec/SPII) (Pr: 0.533)	0 0 o	160	43	WP_001236643.1			3 0 i12-32o52-75i96-119o	159	9	Tme	122	277	7.29e-36
1100	1670	Escherichia coli 36708	NZ_LDXG02000001.1	975999	976913	+	WP_000908052.1			1 0 o234-256i	304	WP_033809034.1	2-158: TIGR03344 (VI_effect_Hcp1, type VI secretion system effector, Hcp1 family.)	Pos: LIPO(Sec/SPII) (Pr: 0.525)	0 0 o	160	43	WP_001236643.1			3 0 i12-32o52-75i96-119o	159	9	Tme	122	277	3.74e-36
1101	1671	Escherichia coli 34870	NZ_LDXE02000001.1	744623	745537	-	WP_000908052.1			1 0 o234-256i	304	WP_001284199.1	2-158: TIGR03344 (VI_effect_Hcp1, type VI secretion system effector, Hcp1 family.)	Pos: LIPO(Sec/SPII) (Pr: 0.533)	0 0 o	160	43	WP_001236643.1			3 0 i12-32o52-75i96-119o	159	9	Tme	122	277	3.74e-36
1102	1672	Escherichia coli 34827	NZ_LDXF02000003.1	350382	351296	-	WP_000908052.1			1 0 o234-256i	304	WP_001284199.1	2-158: TIGR03344 (VI_effect_Hcp1, type VI secretion system effector, Hcp1 family.)	Pos: LIPO(Sec/SPII) (Pr: 0.533)	0 0 o	160	43	WP_001236643.1			3 0 i12-32o52-75i96-119o	159	9	Tme	122	277	3.74e-36
1103	1673	Escherichia coli 36293	NZ_LDXC02000001.1	348125	349039	-	WP_000908052.1			1 0 o234-256i	304	WP_001284199.1	2-158: TIGR03344 (VI_effect_Hcp1, type VI secretion system effector, Hcp1 family.)	Pos: LIPO(Sec/SPII) (Pr: 0.533)	0 0 o	160	43	WP_001236643.1			3 0 i12-32o52-75i96-119o	159	9	Tme	122	277	3.74e-36
1104	1674	Escherichia coli 36348	NZ_LDXD02000002.1	372997	373911	+	WP_000908052.1			1 0 o234-256i	304	WP_001284199.1	2-158: TIGR03344 (VI_effect_Hcp1, type VI secretion system effector, Hcp1 family.)	Pos: LIPO(Sec/SPII) (Pr: 0.533)	0 0 o	160	43	WP_001236643.1			3 0 i12-32o52-75i96-119o	159	9	Tme	122	277	3.74e-36
1105	1675	Escherichia coli 36493	NZ_LDXB02000009.1	198994	199908	+	WP_000908052.1			1 0 o234-256i	304	WP_001284199.1	2-158: TIGR03344 (VI_effect_Hcp1, type VI secretion system effector, Hcp1 family.)	Pos: LIPO(Sec/SPII) (Pr: 0.533)	0 0 o	160	43	WP_001236643.1			3 0 i12-32o52-75i96-119o	159	9	Tme	122	277	3.74e-36
1106	1677	Escherichia coli ACN001	NZ_CP007442.1	238219	239133	-	WP_000908057.1			1 0 o234-256i	304	WP_001284199.1	2-158: TIGR03344 (VI_effect_Hcp1, type VI secretion system effector, Hcp1 family.)	Pos: LIPO(Sec/SPII) (Pr: 0.533)	0 0 o	160	43	WP_001236652.1			3 0 i12-32o52-75i96-119o	159	9	Tme	122	277	3.15e-36
1107	1678	Escherichia coli 1196_ECOL	NZ_JVZI01000220.1	26531	27445	+	WP_000908066.1			1 0 o234-256i	304	WP_001284199.1	2-158: TIGR03344 (VI_effect_Hcp1, type VI secretion system effector, Hcp1 family.)	Pos: LIPO(Sec/SPII) (Pr: 0.533)	0 0 o	160	43	WP_001236653.1			3 0 i12-32o52-75i96-119o	159	9	Tme	122	277	2.63e-36
1108	1681	Escherichia coli 1280_ECOL	NZ_JVVR01000353.1	21426	22340	+	WP_000908066.1			1 0 o234-256i	304	WP_001284199.1	2-158: TIGR03344 (VI_effect_Hcp1, type VI secretion system effector, Hcp1 family.)	Pos: LIPO(Sec/SPII) (Pr: 0.533)	0 0 o	160	43	WP_001236645.1			3 0 i12-32o52-75i96-119o	159	9	Tme	122	277	2.63e-36
1109	1682	Escherichia coli 1244_ECOL	NZ_JVXG01000177.1	1782	2696	-	WP_000908057.1			1 0 o234-256i	304	WP_001284199.1	2-158: TIGR03344 (VI_effect_Hcp1, type VI secretion system effector, Hcp1 family.)	Pos: LIPO(Sec/SPII) (Pr: 0.533)	0 0 o	160	43	WP_001236649.1			3 0 i12-32o52-75i96-119o	159	9	Tme	122	277	3.15e-36
1110	1683	Escherichia coli 444_ECOL	NZ_JVGW01000059.1	21535	22449	+	WP_000908057.1			1 0 o234-256i	304	WP_001284199.1	2-158: TIGR03344 (VI_effect_Hcp1, type VI secretion system effector, Hcp1 family.)	Pos: LIPO(Sec/SPII) (Pr: 0.533)	0 0 o	160	43	WP_001236649.1			3 0 i12-32o52-75i96-119o	159	9	Tme	122	277	3.15e-36
1111	1684	Escherichia coli 580_ECOL	NZ_JVBH01000043.1	21616	22530	+	WP_044722500.1			1 0 o234-256i	304	WP_001284199.1	2-158: TIGR03344 (VI_effect_Hcp1, type VI secretion system effector, Hcp1 family.)	Pos: LIPO(Sec/SPII) (Pr: 0.533)	0 0 o	160	43	WP_049032301.1			3 0 i12-32o52-75i96-119o	159	9	Tme	122	277	3.74e-36
1112	1688	Escherichia coli 7_ECOL	NZ_JUWP01000059.1	21804	22718	+	WP_000908058.1			1 0 o234-256i	304	WP_001284199.1	2-158: TIGR03344 (VI_effect_Hcp1, type VI secretion system effector, Hcp1 family.)	Pos: LIPO(Sec/SPII) (Pr: 0.533)	0 0 o	160	43	WP_001236649.1			3 0 i12-32o52-75i96-119o	159	9	Tme	122	277	3.22e-36
1113	1690	Escherichia coli 982_ECOL	NZ_JULB01000275.1	8849	9763	+	WP_000908071.1			1 0 o234-256i	304	WP_000002621.1	2-158: TIGR03344 (VI_effect_Hcp1, type VI secretion system effector, Hcp1 family.)	Pos: LIPO(Sec/SPII) (Pr: 0.539)	0 0 o	160	43	WP_001521857.1			3 0 i12-32o52-75i96-119o	155	9	Tme	122	277	1.3e-37
1114	1691	Escherichia coli 992_ECOL	NZ_JUKQ01000299.1	8850	9764	+	WP_000908071.1			1 0 o234-256i	304	WP_000002621.1	2-158: TIGR03344 (VI_effect_Hcp1, type VI secretion system effector, Hcp1 family.)	Pos: LIPO(Sec/SPII) (Pr: 0.539)	0 0 o	160	43	WP_001236629.1			3 0 i12-32o52-75i96-119o	155	9	Tme	122	277	1.3e-37
1115	1693	Escherichia coli KIC-2	NZ_LFJZ01000004.1	10160	11074	-	WP_000908058.1			1 0 o234-256i	304	WP_001284199.1	2-158: TIGR03344 (VI_effect_Hcp1, type VI secretion system effector, Hcp1 family.)	Pos: LIPO(Sec/SPII) (Pr: 0.533)	0 0 o	160	43	WP_001236649.1			3 0 i12-32o52-75i96-119o	159	9	Tme	122	277	3.22e-36
1116	1698	Escherichia coli FDAARGOS_56	NZ_JWSO02000021.1	582293	583207	+	WP_000908066.1			1 0 o234-256i	304	WP_001284199.1	2-158: TIGR03344 (VI_effect_Hcp1, type VI secretion system effector, Hcp1 family.)	Pos: LIPO(Sec/SPII) (Pr: 0.533)	0 0 o	160	43	WP_001236645.1			3 0 i12-32o52-75i96-119o	159	9	Tme	122	277	2.63e-36
1117	1699	Escherichia coli CFSAN026792	NZ_LGZM01000085.1	27218	28132	+	WP_000908052.1			1 0 o234-256i	304	WP_001284199.1	2-158: TIGR03344 (VI_effect_Hcp1, type VI secretion system effector, Hcp1 family.)	Pos: LIPO(Sec/SPII) (Pr: 0.533)	0 0 o	160	43	WP_001236640.1			3 0 i12-32o52-75i96-115o	159	9	Tme	122	277	3.74e-36
1118	1700	Escherichia coli CFSAN026821	NZ_LGZR01000006.1	10277	11191	-	WP_000908052.1			1 0 o234-256i	304	WP_001284199.1	2-158: TIGR03344 (VI_effect_Hcp1, type VI secretion system effector, Hcp1 family.)	Pos: LIPO(Sec/SPII) (Pr: 0.533)	0 0 o	160	43	WP_001236643.1			3 0 i12-32o52-75i96-119o	159	9	Tme	122	277	3.74e-36
1119	1702	Escherichia coli CFSAN026776	NZ_LGZO01000114.1	9985	10899	-	WP_050876269.1			1 0 o234-256i	304	WP_001284199.1	2-158: TIGR03344 (VI_effect_Hcp1, type VI secretion system effector, Hcp1 family.)	Pos: LIPO(Sec/SPII) (Pr: 0.533)	0 0 o	160	43	WP_001236649.1			3 0 i12-32o52-75i96-119o	159	9	Tme	122	277	2.13e-36
1120	1703	Escherichia coli CFSAN026819	NZ_LGZQ01000078.1	10316	11230	-	WP_000908052.1			1 0 o234-256i	304	WP_001284199.1	2-158: TIGR03344 (VI_effect_Hcp1, type VI secretion system effector, Hcp1 family.)	Pos: LIPO(Sec/SPII) (Pr: 0.533)	0 0 o	160	43	WP_001236643.1			3 0 i12-32o52-75i96-119o	159	9	Tme	122	277	3.74e-36
1121	1704	Escherichia coli CFSAN026783	NZ_LGZC01000087.1	10103	11017	-	WP_000908052.1			1 0 o234-256i	304	WP_001284199.1	2-158: TIGR03344 (VI_effect_Hcp1, type VI secretion system effector, Hcp1 family.)	Pos: LIPO(Sec/SPII) (Pr: 0.533)	0 0 o	160	43	WP_001236643.1			3 0 i12-32o52-75i96-119o	159	9	Tme	122	277	3.74e-36
1122	1705	Escherichia coli CFSAN026793	NZ_LGZF01000025.1	29057	29971	+	WP_000908057.1			1 0 o234-256i	304	WP_001284199.1	2-158: TIGR03344 (VI_effect_Hcp1, type VI secretion system effector, Hcp1 family.)	Pos: LIPO(Sec/SPII) (Pr: 0.533)	0 0 o	160	43	WP_001236649.1			3 0 i12-32o52-75i96-119o	159	9	Tme	122	277	3.15e-36
1123	1706	Escherichia coli CFSAN026794	NZ_LGZH01000029.1	10232	11146	-	WP_000908057.1			1 0 o234-256i	304	WP_001284199.1	2-158: TIGR03344 (VI_effect_Hcp1, type VI secretion system effector, Hcp1 family.)	Pos: LIPO(Sec/SPII) (Pr: 0.533)	0 0 o	160	43	WP_001236649.1			3 0 i12-32o52-75i96-119o	159	9	Tme	122	277	3.15e-36
1124	1708	Escherichia coli CFSAN026840	NZ_LGZG01000020.1	27200	28114	+	WP_000908052.1			1 0 o234-256i	304	WP_001284199.1	2-158: TIGR03344 (VI_effect_Hcp1, type VI secretion system effector, Hcp1 family.)	Pos: LIPO(Sec/SPII) (Pr: 0.533)	0 0 o	160	43	WP_001236640.1			3 0 i12-32o52-75i96-115o	159	9	Tme	122	277	3.74e-36
1125	1709	Escherichia coli CFSAN026786	NZ_LGZJ01000044.1	10134	11048	-	WP_000908057.1			1 0 o234-256i	304	WP_001284199.1	2-158: TIGR03344 (VI_effect_Hcp1, type VI secretion system effector, Hcp1 family.)	Pos: LIPO(Sec/SPII) (Pr: 0.533)	0 0 o	160	43	WP_001236649.1			3 0 i12-32o52-75i96-119o	159	9	Tme	122	277	3.15e-36
1126	1710	Escherichia coli CFSAN026833	NZ_LGZV01000093.1	3561	4475	+	WP_000908058.1			1 0 o234-256i	304	WP_001284199.1	2-158: TIGR03344 (VI_effect_Hcp1, type VI secretion system effector, Hcp1 family.)	Pos: LIPO(Sec/SPII) (Pr: 0.533)	0 0 o	160	43	WP_001236649.1			3 0 i12-32o52-75i96-119o	159	9	Tme	122	277	3.22e-36
1127	1711	Escherichia coli CFSAN026781	NZ_LGZW01000035.1	10247	11161	-	WP_000908052.1			1 0 o234-256i	304	WP_001284199.1	2-158: TIGR03344 (VI_effect_Hcp1, type VI secretion system effector, Hcp1 family.)	Pos: LIPO(Sec/SPII) (Pr: 0.533)	0 0 o	160	43	WP_001236649.1			3 0 i12-32o52-75i96-119o	159	9	Tme	122	277	3.74e-36
1128	1712	Escherichia coli CFSAN026795	NZ_LGZX01000072.1	9985	10899	-	WP_000908057.1			1 0 o234-256i	304	WP_001284199.1	2-158: TIGR03344 (VI_effect_Hcp1, type VI secretion system effector, Hcp1 family.)	Pos: LIPO(Sec/SPII) (Pr: 0.533)	0 0 o	160	43	WP_001236649.1			3 0 i12-32o52-75i96-119o	159	9	Tme	122	277	3.15e-36
1129	1713	Escherichia coli CFSAN026832	NZ_LGZY01000045.1	21740	22654	+	WP_000908057.1			1 0 o234-256i	304	WP_001284199.1	2-158: TIGR03344 (VI_effect_Hcp1, type VI secretion system effector, Hcp1 family.)	Pos: LIPO(Sec/SPII) (Pr: 0.533)	0 0 o	160	43	WP_001236649.1			3 0 i12-32o52-75i96-119o	159	9	Tme	122	277	3.15e-36
1130	1714	Escherichia coli CFSAN026777	NZ_LGZZ01000031.1	10247	11161	-	WP_000908052.1			1 0 o234-256i	304	WP_001284199.1	2-158: TIGR03344 (VI_effect_Hcp1, type VI secretion system effector, Hcp1 family.)	Pos: LIPO(Sec/SPII) (Pr: 0.533)	0 0 o	160	43	WP_001236649.1			3 0 i12-32o52-75i96-119o	159	9	Tme	122	277	3.74e-36
1131	1715	Escherichia coli CFSAN026824	NZ_LGZL01000090.1	6986	7900	-	WP_000908052.1			1 0 o234-256i	304	WP_001284199.1	2-158: TIGR03344 (VI_effect_Hcp1, type VI secretion system effector, Hcp1 family.)	Pos: LIPO(Sec/SPII) (Pr: 0.533)	0 0 o	160	43	WP_001236643.1			3 0 i12-32o52-75i96-119o	159	9	Tme	122	277	3.74e-36
1132	1717	Escherichia coli CFSAN026820	NZ_LGZU01000151.1	10247	11161	-	WP_000908052.1			1 0 o234-256i	304	WP_001284199.1	2-158: TIGR03344 (VI_effect_Hcp1, type VI secretion system effector, Hcp1 family.)	Pos: LIPO(Sec/SPII) (Pr: 0.533)	0 0 o	160	43	WP_001236643.1			3 0 i12-32o52-75i96-119o	159	9	Tme	122	277	3.74e-36
1133	1718	Escherichia coli CFSAN026831	NZ_LHAA01000059.1	10099	11013	-	WP_000908058.1			1 0 o234-256i	304	WP_001284199.1	2-158: TIGR03344 (VI_effect_Hcp1, type VI secretion system effector, Hcp1 family.)	Pos: LIPO(Sec/SPII) (Pr: 0.533)	0 0 o	160	43	WP_001236649.1			3 0 i12-32o52-75i96-119o	159	9	Tme	122	277	3.22e-36
1134	1719	Escherichia coli CFSAN026825	NZ_LGZS01000063.1	20756	21670	+	WP_000908052.1			1 0 o234-256i	304	WP_001284199.1	2-158: TIGR03344 (VI_effect_Hcp1, type VI secretion system effector, Hcp1 family.)	Pos: LIPO(Sec/SPII) (Pr: 0.533)	0 0 o	160	43	WP_001236643.1			3 0 i12-32o52-75i96-119o	159	9	Tme	122	277	3.74e-36
1135	1721	Escherichia coli AD30 chicken	NZ_CWHW01000030.1	27930	28844	+	WP_000908052.1			1 0 o234-256i	304	WP_001284199.1	2-158: TIGR03344 (VI_effect_Hcp1, type VI secretion system effector, Hcp1 family.)	Pos: LIPO(Sec/SPII) (Pr: 0.533)	0 0 o	160	43	WP_001236645.1			3 0 i12-32o52-75i96-119o	159	9	Tme	122	277	3.74e-36
1136	1722	Escherichia coli CFSAN026775	NZ_LHCX01000072.1	10104	11018	-	WP_000908057.1			1 0 o234-256i	304	WP_001284199.1	2-158: TIGR03344 (VI_effect_Hcp1, type VI secretion system effector, Hcp1 family.)	Pos: LIPO(Sec/SPII) (Pr: 0.533)	0 0 o	160	43	WP_001236649.1			3 0 i12-32o52-75i96-119o	159	9	Tme	122	277	3.15e-36
1137	1723	Escherichia coli CFSAN026784	NZ_LHCZ01000021.1	10247	11161	-	WP_000908052.1			1 0 o234-256i	304	WP_001284199.1	2-158: TIGR03344 (VI_effect_Hcp1, type VI secretion system effector, Hcp1 family.)	Pos: LIPO(Sec/SPII) (Pr: 0.533)	0 0 o	160	43	WP_001236649.1			3 0 i12-32o52-75i96-119o	159	9	Tme	122	277	3.74e-36
1138	1724	Escherichia coli CFSAN026780	NZ_LHCM01000043.1	9985	10899	-	WP_000908057.1			1 0 o234-256i	304	WP_001284199.1	2-158: TIGR03344 (VI_effect_Hcp1, type VI secretion system effector, Hcp1 family.)	Pos: LIPO(Sec/SPII) (Pr: 0.533)	0 0 o	160	43	WP_001236649.1			3 0 i12-32o52-75i96-119o	159	9	Tme	122	277	3.15e-36
1139	1725	Escherichia coli CFSAN026782	NZ_LHCN01000048.1	10311	11225	-	WP_000908057.1			1 0 o234-256i	304	WP_001284199.1	2-158: TIGR03344 (VI_effect_Hcp1, type VI secretion system effector, Hcp1 family.)	Pos: LIPO(Sec/SPII) (Pr: 0.533)	0 0 o	160	43	WP_001236649.1			3 0 i12-32o52-75i96-119o	159	9	Tme	122	277	3.15e-36
1140	1726	Escherichia coli CFSAN026797	NZ_LHCO01000016.1	9981	10895	-	WP_000908057.1			1 0 o234-256i	304	WP_001284199.1	2-158: TIGR03344 (VI_effect_Hcp1, type VI secretion system effector, Hcp1 family.)	Pos: LIPO(Sec/SPII) (Pr: 0.533)	0 0 o	160	43	WP_001236649.1			3 0 i12-32o52-75i96-119o	159	9	Tme	122	277	3.15e-36
1141	1727	Escherichia coli CFSAN026807	NZ_LHCR01000028.1	9985	10899	-	WP_000908057.1			1 0 o234-256i	304	WP_001284199.1	2-158: TIGR03344 (VI_effect_Hcp1, type VI secretion system effector, Hcp1 family.)	Pos: LIPO(Sec/SPII) (Pr: 0.533)	0 0 o	160	43	WP_001236649.1			3 0 i12-32o52-75i96-119o	159	9	Tme	122	277	3.15e-36
1142	1728	Escherichia coli CFSAN026808	NZ_LHCS01000046.1	24327	25241	+	WP_000908057.1			1 0 o234-256i	304	WP_001284199.1	2-158: TIGR03344 (VI_effect_Hcp1, type VI secretion system effector, Hcp1 family.)	Pos: LIPO(Sec/SPII) (Pr: 0.533)	0 0 o	160	43	WP_001236649.1			3 0 i12-32o52-75i96-119o	159	9	Tme	122	277	3.15e-36
1143	1729	Escherichia coli CFSAN026814	NZ_LHCY01000072.1	10022	10936	-	WP_000908052.1			1 0 o234-256i	304	WP_001284199.1	2-158: TIGR03344 (VI_effect_Hcp1, type VI secretion system effector, Hcp1 family.)	Pos: LIPO(Sec/SPII) (Pr: 0.533)	0 0 o	160	43	WP_001236645.1			3 0 i12-32o52-75i96-119o	159	9	Tme	122	277	3.74e-36
1144	1730	Escherichia coli CFSAN026811	NZ_LHCT01000074.1	3086	4000	-	WP_000908052.1			1 0 o234-256i	304	WP_001284199.1	2-158: TIGR03344 (VI_effect_Hcp1, type VI secretion system effector, Hcp1 family.)	Pos: LIPO(Sec/SPII) (Pr: 0.533)	0 0 o	160	43	WP_001236643.1			3 0 i12-32o52-75i96-119o	159	9	Tme	122	277	3.74e-36
1145	1731	Escherichia coli CFSAN026822	NZ_LHCU01000146.1	15653	16567	+	WP_000908052.1			1 0 o234-256i	304	WP_001284199.1	2-158: TIGR03344 (VI_effect_Hcp1, type VI secretion system effector, Hcp1 family.)	Pos: LIPO(Sec/SPII) (Pr: 0.533)	0 0 o	160	43	WP_001236643.1			3 0 i12-32o52-75i96-119o	159	9	Tme	122	277	3.74e-36
1146	1732	Escherichia coli CFSAN026823	NZ_LHDA01000031.1	10381	11295	-	WP_000908052.1			1 0 o234-256i	304	WP_001284199.1	2-158: TIGR03344 (VI_effect_Hcp1, type VI secretion system effector, Hcp1 family.)	Pos: LIPO(Sec/SPII) (Pr: 0.533)	0 0 o	160	43	WP_001236644.1			3 0 i12-32o52-75i96-119o	159	9	Tme	122	277	3.74e-36
1147	1733	Escherichia coli CFSAN026841	NZ_LHCV01000102.1	10452	11366	-	WP_000908052.1			1 0 o234-256i	304	WP_001284199.1	2-158: TIGR03344 (VI_effect_Hcp1, type VI secretion system effector, Hcp1 family.)	Pos: LIPO(Sec/SPII) (Pr: 0.533)	0 0 o	160	43	WP_001236643.1			3 0 i12-32o52-75i96-119o	159	9	Tme	122	277	3.74e-36
1148	1734	Escherichia coli CFSAN026849	NZ_LHCW01000052.1	9985	10899	-	WP_000908052.1			1 0 o234-256i	304	WP_001284199.1	2-158: TIGR03344 (VI_effect_Hcp1, type VI secretion system effector, Hcp1 family.)	Pos: LIPO(Sec/SPII) (Pr: 0.533)	0 0 o	160	43	WP_001236643.1			3 0 i12-32o52-75i96-119o	159	9	Tme	122	277	3.74e-36
1149	1735	Escherichia coli IH53473	NZ_LFZH01000010.1	403847	404761	-	WP_000908066.1			1 0 o234-256i	304	WP_001284199.1	2-158: TIGR03344 (VI_effect_Hcp1, type VI secretion system effector, Hcp1 family.)	Pos: LIPO(Sec/SPII) (Pr: 0.533)	0 0 o	160	43	WP_001236645.1			3 0 i12-32o52-75i96-119o	159	9	Tme	122	277	2.63e-36
1150	1736	Escherichia coli 100343	NZ_JHQW01000044.1	15826	16740	+	WP_024234221.1			1 0 o234-256i	304	WP_001284199.1	2-158: TIGR03344 (VI_effect_Hcp1, type VI secretion system effector, Hcp1 family.)	Pos: LIPO(Sec/SPII) (Pr: 0.533)	0 0 o	160	43	WP_001236649.1			3 0 i12-32o52-75i96-119o	159	9	Tme	122	277	3.43e-36
1151	1737	Escherichia coli 102550	NZ_JHQY01000044.1	22038	22952	+	WP_000908057.1			1 0 o234-256i	304	WP_001284199.1	2-158: TIGR03344 (VI_effect_Hcp1, type VI secretion system effector, Hcp1 family.)	Pos: LIPO(Sec/SPII) (Pr: 0.533)	0 0 o	160	43	WP_001236649.1			3 0 i12-32o52-75i96-119o	159	9	Tme	122	277	3.15e-36
1152	1738	Escherichia coli 103573	NZ_JHRA01000040.1	15826	16740	+	WP_024234221.1			1 0 o234-256i	304	WP_001284199.1	2-158: TIGR03344 (VI_effect_Hcp1, type VI secretion system effector, Hcp1 family.)	Pos: LIPO(Sec/SPII) (Pr: 0.533)	0 0 o	160	43	WP_001236649.1			3 0 i12-32o52-75i96-119o	159	9	Tme	122	277	3.43e-36
1153	1739	Escherichia coli 400791	NZ_JHRK01000042.1	10057	10971	-	WP_024234221.1			1 0 o234-256i	304	WP_001284199.1	2-158: TIGR03344 (VI_effect_Hcp1, type VI secretion system effector, Hcp1 family.)	Pos: LIPO(Sec/SPII) (Pr: 0.533)	0 0 o	160	43	WP_001236649.1			3 0 i12-32o52-75i96-119o	159	9	Tme	122	277	3.43e-36
1154	1740	Escherichia coli 302662	NZ_JHRI01000069.1	3538	4452	+	WP_024234221.1			1 0 o234-256i	304	WP_001284199.1	2-158: TIGR03344 (VI_effect_Hcp1, type VI secretion system effector, Hcp1 family.)	Pos: LIPO(Sec/SPII) (Pr: 0.533)	0 0 o	160	43	WP_001236649.1			3 0 i12-32o52-75i96-119o	159	9	Tme	122	277	3.43e-36
1155	1741	Escherichia coli 401150	NZ_JHRN01000036.1	15826	16740	+	WP_024234221.1			1 0 o234-256i	304	WP_001284199.1	2-158: TIGR03344 (VI_effect_Hcp1, type VI secretion system effector, Hcp1 family.)	Pos: LIPO(Sec/SPII) (Pr: 0.533)	0 0 o	160	43	WP_001236649.1			3 0 i12-32o52-75i96-119o	159	9	Tme	122	277	3.43e-36
1156	1743	Escherichia coli 402290	NZ_JHRQ01000036.1	15824	16738	+	WP_024234221.1			1 0 o234-256i	304	WP_001284199.1	2-158: TIGR03344 (VI_effect_Hcp1, type VI secretion system effector, Hcp1 family.)	Pos: LIPO(Sec/SPII) (Pr: 0.533)	0 0 o	160	43	WP_001236649.1			3 0 i12-32o52-75i96-119o	159	9	Tme	122	277	3.43e-36
1157	1744	Escherichia coli 100854	NZ_JHRU01000014.1	10171	11085	-	WP_000908066.1			1 0 o234-256i	304	WP_001284199.1	2-158: TIGR03344 (VI_effect_Hcp1, type VI secretion system effector, Hcp1 family.)	Pos: LIPO(Sec/SPII) (Pr: 0.533)	0 0 o	160	43	WP_001236645.1			3 0 i12-32o52-75i96-119o	159	9	Tme	122	277	2.63e-36
1158	1745	Escherichia coli 102929	NZ_JHRX01000033.1	29491	30405	+	WP_000908052.1			1 0 o234-256i	304	WP_001284199.1	2-158: TIGR03344 (VI_effect_Hcp1, type VI secretion system effector, Hcp1 family.)	Pos: LIPO(Sec/SPII) (Pr: 0.533)	0 0 o	160	43	WP_001236641.1			3 0 i12-32o52-75i96-119o	159	9	Tme	122	277	3.74e-36
1159	1747	Escherichia coli 200146	NZ_JHRZ01000040.1	15824	16738	+	WP_024234221.1			1 0 o234-256i	304	WP_001284199.1	2-158: TIGR03344 (VI_effect_Hcp1, type VI secretion system effector, Hcp1 family.)	Pos: LIPO(Sec/SPII) (Pr: 0.533)	0 0 o	160	43	WP_001236649.1			3 0 i12-32o52-75i96-119o	159	9	Tme	122	277	3.43e-36
1160	1748	Escherichia coli 402804	NZ_JHSN01000036.1	27273	28187	+	WP_000908052.1			1 0 o234-256i	304	WP_001284199.1	2-158: TIGR03344 (VI_effect_Hcp1, type VI secretion system effector, Hcp1 family.)	Pos: LIPO(Sec/SPII) (Pr: 0.533)	0 0 o	160	43	WP_001236643.1			3 0 i12-32o52-75i96-119o	159	9	Tme	122	277	3.74e-36
1161	1749	Escherichia coli 702423	NZ_JHSO01000048.1	10094	11008	-	WP_000908052.1			1 0 o234-256i	304	WP_001284199.1	2-158: TIGR03344 (VI_effect_Hcp1, type VI secretion system effector, Hcp1 family.)	Pos: LIPO(Sec/SPII) (Pr: 0.533)	0 0 o	160	43	WP_001236643.1			3 0 i12-32o52-75i96-119o	159	9	Tme	122	277	3.74e-36
1162	1750	Escherichia coli 702626	NZ_JHSP01000044.1	26380	27294	+	WP_000908052.1			1 0 o234-256i	304	WP_052894949.1	2-158: TIGR03344 (VI_effect_Hcp1, type VI secretion system effector, Hcp1 family.)	Pos: LIPO(Sec/SPII) (Pr: 0.533)	0 0 o	160	43	WP_001236643.1			3 0 i12-32o52-75i96-119o	159	9	Tme	122	277	3.74e-36
1163	1751	Escherichia coli 100175	NZ_JHSR01000023.1	26821	27735	+	WP_000908057.1			1 0 o234-256i	304	WP_001284199.1	2-158: TIGR03344 (VI_effect_Hcp1, type VI secretion system effector, Hcp1 family.)	Pos: LIPO(Sec/SPII) (Pr: 0.533)	0 0 o	160	43	WP_001236649.1			3 0 i12-32o52-75i96-119o	159	9	Tme	122	277	3.15e-36
1164	1753	Escherichia coli 103447	NZ_JHSV01000042.1	10491	11405	-	WP_000908057.1			1 0 o234-256i	304	WP_001284199.1	2-158: TIGR03344 (VI_effect_Hcp1, type VI secretion system effector, Hcp1 family.)	Pos: LIPO(Sec/SPII) (Pr: 0.533)	0 0 o	160	43	WP_001236649.1			3 0 i12-32o52-75i96-119o	159	9	Tme	122	277	3.15e-36
1165	1754	Escherichia coli 303139	NZ_JHTB01000046.1	10323	11237	-	WP_000908057.1			1 0 o234-256i	304	WP_001284199.1	2-158: TIGR03344 (VI_effect_Hcp1, type VI secretion system effector, Hcp1 family.)	Pos: LIPO(Sec/SPII) (Pr: 0.533)	0 0 o	160	43	WP_001236649.1			3 0 i12-32o52-75i96-119o	159	9	Tme	122	277	3.15e-36
1166	1755	Escherichia coli 303341	NZ_JHTD01000038.1	15825	16739	+	WP_024234221.1			1 0 o234-256i	304	WP_001284199.1	2-158: TIGR03344 (VI_effect_Hcp1, type VI secretion system effector, Hcp1 family.)	Pos: LIPO(Sec/SPII) (Pr: 0.533)	0 0 o	160	43	WP_001236649.1			3 0 i12-32o52-75i96-119o	159	9	Tme	122	277	3.43e-36
1167	1756	Escherichia coli 403341	NZ_JHTK01000044.1	15822	16736	+	WP_024234221.1			1 0 o234-256i	304	WP_001284199.1	2-158: TIGR03344 (VI_effect_Hcp1, type VI secretion system effector, Hcp1 family.)	Pos: LIPO(Sec/SPII) (Pr: 0.533)	0 0 o	160	43	WP_001236649.1			3 0 i12-32o52-75i96-119o	159	9	Tme	122	277	3.43e-36
1168	1757	Escherichia coli 401091	NZ_JHSI01000030.1	15827	16741	+	WP_024234221.1			1 0 o234-256i	304	WP_001284199.1	2-158: TIGR03344 (VI_effect_Hcp1, type VI secretion system effector, Hcp1 family.)	Pos: LIPO(Sec/SPII) (Pr: 0.533)	0 0 o	160	43	WP_001236649.1			3 0 i12-32o52-75i96-119o	159	9	Tme	122	277	3.43e-36
1169	1758	Escherichia coli chicken fecal	NZ_CXXR01000058.1	21746	22660	+	WP_053285826.1			1 0 o234-256i	304	WP_001284199.1	2-158: TIGR03344 (VI_effect_Hcp1, type VI secretion system effector, Hcp1 family.)	Pos: LIPO(Sec/SPII) (Pr: 0.533)	0 0 o	160	43	WP_001236649.1			3 0 i12-32o52-75i96-119o	159	9	Tme	122	277	1.67e-35
1170	1759	Escherichia coli chicken fecal	NZ_CXWU01000010.1	489080	489994	+	WP_000908057.1			1 0 o234-256i	304	WP_001284199.1	2-158: TIGR03344 (VI_effect_Hcp1, type VI secretion system effector, Hcp1 family.)	Pos: LIPO(Sec/SPII) (Pr: 0.533)	0 0 o	160	43	WP_001236649.1			3 0 i12-32o52-75i96-119o	159	9	Tme	122	277	3.15e-36
1171	1760	Escherichia coli cow fecal	NZ_CXXJ01000100.1	10116	11030	-	WP_000908057.1			1 0 o234-256i	304	WP_001284199.1	2-158: TIGR03344 (VI_effect_Hcp1, type VI secretion system effector, Hcp1 family.)	Pos: LIPO(Sec/SPII) (Pr: 0.533)	0 0 o	160	43	WP_001236649.1			3 0 i12-32o52-75i96-119o	159	9	Tme	122	277	3.15e-36
1172	1761	Escherichia coli YS river water	NZ_CXYH01000028.1	21894	22808	+	WP_053285973.1			1 0 o234-256i	304	WP_001284199.1	2-158: TIGR03344 (VI_effect_Hcp1, type VI secretion system effector, Hcp1 family.)	Pos: LIPO(Sec/SPII) (Pr: 0.533)	0 0 o	160	43	WP_001236649.1			3 0 i12-32o52-75i96-119o	159	9	Tme	122	277	4.92e-36
1173	1762	Escherichia coli YS river water	NZ_CXYL01000024.1	25075	25989	+	WP_000908057.1			1 0 o234-256i	304	WP_001284199.1	2-158: TIGR03344 (VI_effect_Hcp1, type VI secretion system effector, Hcp1 family.)	Pos: LIPO(Sec/SPII) (Pr: 0.533)	0 0 o	160	43	WP_001236649.1			3 0 i12-32o52-75i96-119o	159	9	Tme	122	277	3.15e-36
1174	1764	Escherichia coli swine fecal	NZ_CXXX01000003.1	13102	14016	-	WP_000908057.1			1 0 o234-256i	304	WP_001284199.1	2-158: TIGR03344 (VI_effect_Hcp1, type VI secretion system effector, Hcp1 family.)	Pos: LIPO(Sec/SPII) (Pr: 0.533)	0 0 o	160	43	WP_053285998.1			3 0 i12-32o52-75i96-119o	159	9	Tme	122	277	3.15e-36
1175	1765	Escherichia coli chicken fecal	NZ_CXXA01000005.1	10105	11019	-	WP_053265856.1			1 0 o234-256i	304	WP_001284199.1	2-158: TIGR03344 (VI_effect_Hcp1, type VI secretion system effector, Hcp1 family.)	Pos: LIPO(Sec/SPII) (Pr: 0.533)	0 0 o	160	43	WP_001236649.1			3 0 i12-32o52-75i96-119o	159	9	Tme	122	277	4.72e-36
1176	1766	Escherichia coli pigeon fecal	NZ_CXXT01000009.1	10296	11210	-	WP_000908058.1			1 0 o234-256i	304	WP_001284199.1	2-158: TIGR03344 (VI_effect_Hcp1, type VI secretion system effector, Hcp1 family.)	Pos: LIPO(Sec/SPII) (Pr: 0.533)	0 0 o	160	43	WP_001236650.1			3 0 i12-32o52-75i96-119o	159	9	Tme	122	277	3.22e-36
1177	1767	Escherichia coli YS river water	NZ_CXYM01000033.1	22168	23082	+	WP_000908057.1			1 0 o234-256i	304	WP_001284199.1	2-158: TIGR03344 (VI_effect_Hcp1, type VI secretion system effector, Hcp1 family.)	Pos: LIPO(Sec/SPII) (Pr: 0.533)	0 0 o	160	43	WP_053295074.1			3 0 i12-32o52-75i96-115o	159	9	Tme	122	277	3.15e-36
1178	1768	Escherichia coli YS river water	NZ_CXWW01000036.1	4303	5217	+	WP_000908052.1			1 0 o234-256i	304	WP_052935630.1	2-153: TIGR03344 (VI_effect_Hcp1, type VI secretion system effector, Hcp1 family.)	Pos: LIPO(Sec/SPII) (Pr: 0.533)	0 0 o	154	61	WP_001236645.1			3 0 i12-32o52-75i96-119o	159	9	Tme	122	277	3.74e-36
1179	1769	Escherichia coli Milk cow fecal	NZ_CXWZ01000016.1	23803	24717	-	WP_000908057.1			1 0 o234-256i	304	WP_040073307.1	2-158: TIGR03344 (VI_effect_Hcp1, type VI secretion system effector, Hcp1 family.)	Pos: LIPO(Sec/SPII) (Pr: 0.533)	0 0 o	160	43	WP_016241900.1			3 0 i12-32o52-75i96-119o	159	9	Tme	122	277	3.15e-36
1180	1770	Escherichia coli YS river water	NZ_CXWX01000033.1	13950	14864	+	WP_000908052.1			1 0 o234-256i	304	WP_001284199.1	2-158: TIGR03344 (VI_effect_Hcp1, type VI secretion system effector, Hcp1 family.)	Pos: LIPO(Sec/SPII) (Pr: 0.533)	0 0 o	160	43	WP_001236649.1			3 0 i12-32o52-75i96-119o	159	9	Tme	122	277	3.74e-36
1181	1771	Escherichia coli YS river water	NZ_CXWR01000031.1	24737	25651	+	WP_000908058.1			1 0 o234-256i	304	WP_001284199.1	2-158: TIGR03344 (VI_effect_Hcp1, type VI secretion system effector, Hcp1 family.)	Pos: LIPO(Sec/SPII) (Pr: 0.533)	0 0 o	160	43	WP_001236649.1			3 0 i12-32o52-75i96-119o	159	9	Tme	122	277	3.22e-36
1182	1772	Escherichia coli YS river water	NZ_CXYP01000028.1	30016	30930	+	WP_053265856.1			1 0 o234-256i	304	WP_001284199.1	2-158: TIGR03344 (VI_effect_Hcp1, type VI secretion system effector, Hcp1 family.)	Pos: LIPO(Sec/SPII) (Pr: 0.533)	0 0 o	160	43	WP_001236649.1			3 0 i12-32o52-75i96-119o	159	9	Tme	122	277	4.72e-36
1183	1773	Escherichia coli YS river water	NZ_CXYJ01000036.1	4303	5217	+	WP_000908052.1			1 0 o234-256i	304	WP_052935630.1	2-153: TIGR03344 (VI_effect_Hcp1, type VI secretion system effector, Hcp1 family.)	Pos: LIPO(Sec/SPII) (Pr: 0.533)	0 0 o	154	61	WP_001236645.1			3 0 i12-32o52-75i96-119o	159	9	Tme	122	277	3.74e-36
1184	1774	Escherichia coli YS river water	NZ_CXXZ01000041.1	9159	10073	+	WP_000908052.1			1 0 o234-256i	304	WP_001284199.1	2-158: TIGR03344 (VI_effect_Hcp1, type VI secretion system effector, Hcp1 family.)	Pos: LIPO(Sec/SPII) (Pr: 0.533)	0 0 o	160	43	WP_001236649.1			3 0 i12-32o52-75i96-119o	159	9	Tme	122	277	3.74e-36
1185	1775	Escherichia coli YS river water	NZ_CXYF01000022.1	42005	42919	-	WP_000908069.1			1 0 o234-256i	304	WP_001284199.1	2-158: TIGR03344 (VI_effect_Hcp1, type VI secretion system effector, Hcp1 family.)	Pos: LIPO(Sec/SPII) (Pr: 0.533)	0 0 o	160	43	WP_001236645.1			3 0 i12-32o52-75i96-119o	159	9	Tme	122	277	2.29e-36
1186	1776	Escherichia coli YS river water	NZ_CXYO01000021.1	30666	31580	+	WP_000908052.1			1 0 o234-256i	304	WP_001284202.1	2-158: TIGR03344 (VI_effect_Hcp1, type VI secretion system effector, Hcp1 family.)	Pos: LIPO(Sec/SPII) (Pr: 0.547)	0 0 o	160	43	WP_001236649.1			3 0 i12-32o52-75i96-119o	159	9	Tme	122	277	3.74e-36
1187	1777	Escherichia coli YS river water	NZ_CXXM01000025.1	10163	11077	-	WP_000908066.1			1 0 o234-256i	304	WP_001284199.1	2-158: TIGR03344 (VI_effect_Hcp1, type VI secretion system effector, Hcp1 family.)	Pos: LIPO(Sec/SPII) (Pr: 0.533)	0 0 o	160	43	WP_001236645.1			3 0 i12-32o52-75i96-119o	159	9	Tme	122	277	2.63e-36
1188	1778	Escherichia coli swine fecal	NZ_CXXC01000041.1	9982	10896	-	WP_000908057.1			1 0 o234-256i	304	WP_001284199.1	2-158: TIGR03344 (VI_effect_Hcp1, type VI secretion system effector, Hcp1 family.)	Pos: LIPO(Sec/SPII) (Pr: 0.533)	0 0 o	160	43	WP_001236649.1			3 0 i12-32o52-75i96-119o	159	9	Tme	122	277	3.15e-36
1189	1779	Escherichia coli chicken fecal	NZ_CXXE01000067.1	41275	42189	+	WP_000908052.1			1 0 o234-256i	304	WP_001284199.1	2-158: TIGR03344 (VI_effect_Hcp1, type VI secretion system effector, Hcp1 family.)	Pos: LIPO(Sec/SPII) (Pr: 0.533)	0 0 o	160	43	WP_001236649.1			3 0 i12-32o52-75i96-119o	159	9	Tme	122	277	3.74e-36
1190	1780	Escherichia coli YS river water	NZ_CXWT01000050.1	10526	11440	-	WP_000908057.1			1 0 o234-256i	304	WP_001284199.1	2-158: TIGR03344 (VI_effect_Hcp1, type VI secretion system effector, Hcp1 family.)	Pos: LIPO(Sec/SPII) (Pr: 0.533)	0 0 o	160	43	WP_001236649.1			3 0 i12-32o52-75i96-119o	159	9	Tme	122	277	3.15e-36
1191	1781	Escherichia coli YS river water	NZ_CXYK01000012.1	38948	39862	-	WP_000908057.1			1 0 o234-256i	304	WP_053275259.1	2-158: TIGR03344 (VI_effect_Hcp1, type VI secretion system effector, Hcp1 family.)	Pos: LIPO(Sec/SPII) (Pr: 0.533)	0 0 o	160	43	WP_001236643.1			3 0 i12-32o52-75i96-119o	159	9	Tme	122	277	3.15e-36
1192	1782	Escherichia coli chicken fecal	NZ_CXYD01000055.1	9987	10901	-	WP_000908052.1			1 0 o234-256i	304	WP_001284199.1	2-158: TIGR03344 (VI_effect_Hcp1, type VI secretion system effector, Hcp1 family.)	Pos: LIPO(Sec/SPII) (Pr: 0.533)	0 0 o	160	43	WP_001236649.1			3 0 i12-32o52-75i96-119o	159	9	Tme	122	277	3.74e-36
1193	1783	Escherichia coli YS river water	NZ_CXXD01000026.1	24441	25355	+	WP_000908058.1			1 0 o234-256i	304	WP_001284199.1	2-158: TIGR03344 (VI_effect_Hcp1, type VI secretion system effector, Hcp1 family.)	Pos: LIPO(Sec/SPII) (Pr: 0.533)	0 0 o	160	43	WP_001236649.1			3 0 i12-32o52-75i96-119o	159	9	Tme	122	277	3.22e-36
1194	1784	Escherichia coli Milk cow fecal	NZ_CXYE01000003.1	10313	11227	-	WP_000908057.1			1 0 o234-256i	304	WP_001284199.1	2-158: TIGR03344 (VI_effect_Hcp1, type VI secretion system effector, Hcp1 family.)	Pos: LIPO(Sec/SPII) (Pr: 0.533)	0 0 o	160	43	WP_001236649.1			3 0 i12-32o52-75i96-119o	159	9	Tme	122	277	3.15e-36
1195	1786	Escherichia coli chicken fecal	NZ_CXYC01000028.1	24777	25691	+	WP_053265856.1			1 0 o234-256i	304	WP_001284199.1	2-158: TIGR03344 (VI_effect_Hcp1, type VI secretion system effector, Hcp1 family.)	Pos: LIPO(Sec/SPII) (Pr: 0.533)	0 0 o	160	43	WP_001236649.1			3 0 i12-32o52-75i96-119o	159	9	Tme	122	277	4.72e-36
1196	1787	Escherichia coli YS river water	NZ_CXWQ01000028.1	10708	11622	-	WP_000908057.1			1 0 o234-256i	304	WP_001284199.1	2-158: TIGR03344 (VI_effect_Hcp1, type VI secretion system effector, Hcp1 family.)	Pos: LIPO(Sec/SPII) (Pr: 0.533)	0 0 o	160	43	WP_001236649.1			3 0 i12-32o52-75i96-119o	159	9	Tme	122	277	3.15e-36
1197	1788	Escherichia coli YS river water	NZ_CXXU01000021.1	24461	25375	+	WP_000908057.1			1 0 o234-256i	304	WP_001284199.1	2-158: TIGR03344 (VI_effect_Hcp1, type VI secretion system effector, Hcp1 family.)	Pos: LIPO(Sec/SPII) (Pr: 0.533)	0 0 o	160	43	WP_001236649.1			3 0 i12-32o52-75i96-119o	159	9	Tme	122	277	3.15e-36
1198	1789	Escherichia coli Beef cow fecal	NZ_CXXO01000027.1	10302	11216	-	WP_000908052.1			1 0 o234-256i	304	WP_001284199.1	2-158: TIGR03344 (VI_effect_Hcp1, type VI secretion system effector, Hcp1 family.)	Pos: LIPO(Sec/SPII) (Pr: 0.533)	0 0 o	160	43	WP_001236649.1			3 0 i12-32o52-75i96-119o	159	9	Tme	122	277	3.74e-36
1199	1790	Escherichia coli YS river water	NZ_CXXQ01000022.1	29573	30487	+	WP_000908057.1			1 0 o234-256i	304	WP_001284199.1	2-158: TIGR03344 (VI_effect_Hcp1, type VI secretion system effector, Hcp1 family.)	Pos: LIPO(Sec/SPII) (Pr: 0.533)	0 0 o	160	43	WP_001236649.1			3 0 i12-32o52-75i96-119o	159	9	Tme	122	277	3.15e-36
1200	1791	Escherichia coli cow fecal	NZ_CXXP01000046.1	10070	10984	+	WP_000908066.1			1 0 o234-256i	304	WP_001284199.1	2-158: TIGR03344 (VI_effect_Hcp1, type VI secretion system effector, Hcp1 family.)	Pos: LIPO(Sec/SPII) (Pr: 0.533)	0 0 o	160	43	WP_001236645.1			3 0 i12-32o52-75i96-119o	159	9	Tme	122	277	2.63e-36
1201	1792	Escherichia coli cow fecal	NZ_CXWY01000002.1	9982	10896	-	WP_053265067.1			1 0 o234-256i	304	WP_001284199.1	2-158: TIGR03344 (VI_effect_Hcp1, type VI secretion system effector, Hcp1 family.)	Pos: LIPO(Sec/SPII) (Pr: 0.533)	0 0 o	160	43	WP_001236649.1			3 0 i12-32o52-75i96-119o	159	9	Tme	122	277	7.52e-36
1202	1793	Escherichia coli YS river water	NZ_CXYG01000030.1	24141	25055	+	WP_000908057.1			1 0 o234-256i	304	WP_001284199.1	2-158: TIGR03344 (VI_effect_Hcp1, type VI secretion system effector, Hcp1 family.)	Pos: LIPO(Sec/SPII) (Pr: 0.533)	0 0 o	160	43	WP_001236649.1			3 0 i12-32o52-75i96-119o	159	9	Tme	122	277	3.15e-36
1203	1794	Escherichia coli C8	NZ_LDVY01000085.1	20132	21046	+	WP_000908057.1			1 0 o234-256i	304	WP_001284199.1	2-158: TIGR03344 (VI_effect_Hcp1, type VI secretion system effector, Hcp1 family.)	Pos: LIPO(Sec/SPII) (Pr: 0.533)	0 0 o	160	43	WP_001236652.1			3 0 i12-32o52-75i96-119o	159	9	Tme	122	277	3.15e-36
1204	1796	Escherichia coli 402058_aEPEC	NZ_CYCY01000037.1	23746	24660	+	WP_000908057.1			1 0 o234-256i	304	WP_001284199.1	2-158: TIGR03344 (VI_effect_Hcp1, type VI secretion system effector, Hcp1 family.)	Pos: LIPO(Sec/SPII) (Pr: 0.533)	0 0 o	160	43	WP_001236649.1			3 0 i12-32o52-75i96-119o	159	9	Tme	122	277	3.15e-36
1205	1797	Escherichia coli 602370_aEPEC	NZ_CXZE01000004.1	271400	272314	+	WP_000908066.1			1 0 o234-256i	304	WP_001284199.1	2-158: TIGR03344 (VI_effect_Hcp1, type VI secretion system effector, Hcp1 family.)	Pos: LIPO(Sec/SPII) (Pr: 0.533)	0 0 o	160	43	WP_001236645.1			3 0 i12-32o52-75i96-119o	159	9	Tme	122	277	2.63e-36
1206	1798	Escherichia coli 505393_aEPEC	NZ_CXZD01000025.1	48568	49482	+	WP_000908066.1			1 0 o234-256i	304	WP_001284199.1	2-158: TIGR03344 (VI_effect_Hcp1, type VI secretion system effector, Hcp1 family.)	Pos: LIPO(Sec/SPII) (Pr: 0.533)	0 0 o	160	43	WP_001236645.1			3 0 i12-32o52-75i96-119o	159	9	Tme	122	277	2.63e-36
1207	1799	Escherichia coli 401117_aEPEC	NZ_CYCW01000032.1	23746	24660	+	WP_000908057.1			1 0 o234-256i	304	WP_001284199.1	2-158: TIGR03344 (VI_effect_Hcp1, type VI secretion system effector, Hcp1 family.)	Pos: LIPO(Sec/SPII) (Pr: 0.533)	0 0 o	160	43	WP_001236649.1			3 0 i12-32o52-75i96-119o	159	9	Tme	122	277	3.15e-36
1208	1800	Escherichia coli 200456_aEPEC	NZ_CYCF01000036.1	28723	29637	+	WP_000908058.1			1 0 o234-256i	304	WP_001284199.1	2-158: TIGR03344 (VI_effect_Hcp1, type VI secretion system effector, Hcp1 family.)	Pos: LIPO(Sec/SPII) (Pr: 0.533)	0 0 o	160	43	WP_001236650.1			3 0 i12-32o52-75i96-119o	159	9	Tme	122	277	3.22e-36
1209	1801	Escherichia coli 401886_aEPEC	NZ_CYBR01000035.1	10043	10957	-	WP_000908057.1			1 0 o234-256i	304	WP_001284199.1	2-158: TIGR03344 (VI_effect_Hcp1, type VI secretion system effector, Hcp1 family.)	Pos: LIPO(Sec/SPII) (Pr: 0.533)	0 0 o	160	43	WP_001236649.1			3 0 i12-32o52-75i96-119o	159	9	Tme	122	277	3.15e-36
1210	1802	Escherichia coli 504647_aEPEC	NZ_CXZT01000043.1	10046	10960	-	WP_000908057.1			1 0 o234-256i	304	WP_001284199.1	2-158: TIGR03344 (VI_effect_Hcp1, type VI secretion system effector, Hcp1 family.)	Pos: LIPO(Sec/SPII) (Pr: 0.533)	0 0 o	160	43	WP_001236649.1			3 0 i12-32o52-75i96-119o	159	9	Tme	122	277	3.15e-36
1211	1803	Escherichia coli 503311	NZ_CYAG01000040.1	26384	27298	+	WP_053886425.1			1 0 o234-256i	304	WP_001284199.1	2-158: TIGR03344 (VI_effect_Hcp1, type VI secretion system effector, Hcp1 family.)	Pos: LIPO(Sec/SPII) (Pr: 0.533)	0 0 o	160	43	WP_053886424.1			3 0 i12-32o52-75i96-119o	159	9	Tme	122	277	6.02e-36
1212	1804	Escherichia coli 300795_aEPEC	NZ_CXZK01000047.1	5685	6599	+	WP_000908057.1			1 0 o234-256i	304	WP_001284199.1	2-158: TIGR03344 (VI_effect_Hcp1, type VI secretion system effector, Hcp1 family.)	Pos: LIPO(Sec/SPII) (Pr: 0.533)	0 0 o	160	43	WP_001236649.1			3 0 i12-32o52-75i96-119o	159	9	Tme	122	277	3.15e-36
1213	1805	Escherichia coli 504005_aEPEC	NZ_CYBZ01000035.1	23728	24642	+	WP_000908057.1			1 0 o234-256i	304	WP_001284199.1	2-158: TIGR03344 (VI_effect_Hcp1, type VI secretion system effector, Hcp1 family.)	Pos: LIPO(Sec/SPII) (Pr: 0.533)	0 0 o	160	43	WP_001236649.1			3 0 i12-32o52-75i96-119o	159	9	Tme	122	277	3.15e-36
1214	1806	Escherichia coli 503537_aEPEC	NZ_CYAI01000039.1	27925	28839	+	WP_000908052.1			1 0 o234-256i	304	WP_001284199.1	2-158: TIGR03344 (VI_effect_Hcp1, type VI secretion system effector, Hcp1 family.)	Pos: LIPO(Sec/SPII) (Pr: 0.533)	0 0 o	160	43	WP_001236645.1			3 0 i12-32o52-75i96-119o	159	9	Tme	122	277	3.74e-36
1215	1807	Escherichia coli 100269_aEPEC	NZ_CXZX01000039.1	25943	26857	+	WP_000908052.1			1 0 o234-256i	304	WP_001284199.1	2-158: TIGR03344 (VI_effect_Hcp1, type VI secretion system effector, Hcp1 family.)	Pos: LIPO(Sec/SPII) (Pr: 0.533)	0 0 o	160	43	WP_001236643.1			3 0 i12-32o52-75i96-119o	159	9	Tme	122	277	3.74e-36
1216	1808	Escherichia coli 202973_aEPEC	NZ_CXZH01000003.1	269469	270383	+	WP_000908066.1			1 0 o234-256i	304	WP_001284199.1	2-158: TIGR03344 (VI_effect_Hcp1, type VI secretion system effector, Hcp1 family.)	Pos: LIPO(Sec/SPII) (Pr: 0.533)	0 0 o	160	43	WP_001236645.1			3 0 i12-32o52-75i96-119o	159	9	Tme	122	277	2.63e-36
1217	1809	Escherichia coli 401174_aEPEC	NZ_CYCG01000006.1	258600	259514	+	WP_000908066.1			1 0 o234-256i	304	WP_001284199.1	2-158: TIGR03344 (VI_effect_Hcp1, type VI secretion system effector, Hcp1 family.)	Pos: LIPO(Sec/SPII) (Pr: 0.533)	0 0 o	160	43	WP_001236645.1			3 0 i12-32o52-75i96-119o	159	9	Tme	122	277	2.63e-36
1218	1810	Escherichia coli IMT31351	NZ_LJGE01000089.1	1569	2483	-	WP_000908057.1			1 0 o234-256i	304	WP_001284199.1	2-158: TIGR03344 (VI_effect_Hcp1, type VI secretion system effector, Hcp1 family.)	Pos: LIPO(Sec/SPII) (Pr: 0.533)	0 0 o	160	43	WP_001236652.1			3 0 i12-32o52-75i96-119o	159	9	Tme	122	277	3.15e-36
1219	1811	Escherichia coli IMT31359	NZ_LJGG01000052.1	7537	8451	+	WP_000908057.1			1 0 o234-256i	304	WP_001284199.1	2-158: TIGR03344 (VI_effect_Hcp1, type VI secretion system effector, Hcp1 family.)	Pos: LIPO(Sec/SPII) (Pr: 0.533)	0 0 o	160	43	WP_001236652.1			3 0 i12-32o52-75i96-119o	159	9	Tme	122	277	3.15e-36
1220	1812	Escherichia coli IMT28764	NZ_LJGC01000100.1	1358	2272	+	WP_000908057.1			1 0 o234-256i	304	WP_001284199.1	2-158: TIGR03344 (VI_effect_Hcp1, type VI secretion system effector, Hcp1 family.)	Pos: LIPO(Sec/SPII) (Pr: 0.533)	0 0 o	160	43	WP_001236652.1			3 0 i12-32o52-75i96-119o	159	9	Tme	122	277	3.15e-36
1221	1813	Escherichia coli IMT28707	NZ_LJGB01000090.1	7549	8463	+	WP_000908057.1			1 0 o234-256i	304	WP_001284199.1	2-158: TIGR03344 (VI_effect_Hcp1, type VI secretion system effector, Hcp1 family.)	Pos: LIPO(Sec/SPII) (Pr: 0.533)	0 0 o	160	43	WP_001236652.1			3 0 i12-32o52-75i96-119o	159	9	Tme	122	277	3.15e-36
1222	1814	Escherichia coli IMT31352	NZ_LJGF01000053.1	7547	8461	+	WP_000908057.1			1 0 o234-256i	304	WP_001284199.1	2-158: TIGR03344 (VI_effect_Hcp1, type VI secretion system effector, Hcp1 family.)	Pos: LIPO(Sec/SPII) (Pr: 0.533)	0 0 o	160	43	WP_001236652.1			3 0 i12-32o52-75i96-119o	159	9	Tme	122	277	3.15e-36
1223	1815	Escherichia coli IMT30467	NZ_LJGD01000074.1	1808	2722	-	WP_000908057.1			1 0 o234-256i	304	WP_001284199.1	2-158: TIGR03344 (VI_effect_Hcp1, type VI secretion system effector, Hcp1 family.)	Pos: LIPO(Sec/SPII) (Pr: 0.533)	0 0 o	160	43	WP_001236652.1			3 0 i12-32o52-75i96-119o	159	9	Tme	122	277	3.15e-36
1224	1816	Escherichia coli IMT33204	NZ_LJGK01000074.1	7531	8445	+	WP_000908057.1			1 0 o234-256i	304	WP_001284199.1	2-158: TIGR03344 (VI_effect_Hcp1, type VI secretion system effector, Hcp1 family.)	Pos: LIPO(Sec/SPII) (Pr: 0.533)	0 0 o	160	43	WP_001236652.1			3 0 i12-32o52-75i96-119o	159	9	Tme	122	277	3.15e-36
1225	1817	Escherichia coli IMT33181	NZ_LJGJ01000070.1	10082	10996	-	WP_000908057.1			1 0 o234-256i	304	WP_001284199.1	2-158: TIGR03344 (VI_effect_Hcp1, type VI secretion system effector, Hcp1 family.)	Pos: LIPO(Sec/SPII) (Pr: 0.533)	0 0 o	160	43	WP_001236652.1			3 0 i12-32o52-75i96-119o	159	9	Tme	122	277	3.15e-36
1226	1818	Escherichia coli IMT31487	NZ_LJGH01000060.1	10098	11012	-	WP_000908057.1			1 0 o234-256i	304	WP_001284199.1	2-158: TIGR03344 (VI_effect_Hcp1, type VI secretion system effector, Hcp1 family.)	Pos: LIPO(Sec/SPII) (Pr: 0.533)	0 0 o	160	43	WP_001236652.1			3 0 i12-32o52-75i96-119o	159	9	Tme	122	277	3.15e-36
1227	1819	Escherichia coli IMT33180	NZ_LJGI01000084.1	10056	10970	-	WP_000908057.1			1 0 o234-256i	304	WP_001284199.1	2-158: TIGR03344 (VI_effect_Hcp1, type VI secretion system effector, Hcp1 family.)	Pos: LIPO(Sec/SPII) (Pr: 0.533)	0 0 o	160	43	WP_001236652.1			3 0 i12-32o52-75i96-119o	159	9	Tme	122	277	3.15e-36
1228	1820	Escherichia coli 202453_aEPEC	NZ_CYAB01000034.1	10054	10968	-	WP_000908057.1			1 0 o234-256i	304	WP_001284199.1	2-158: TIGR03344 (VI_effect_Hcp1, type VI secretion system effector, Hcp1 family.)	Pos: LIPO(Sec/SPII) (Pr: 0.533)	0 0 o	160	43	WP_001236649.1			3 0 i12-32o52-75i96-119o	159	9	Tme	122	277	3.15e-36
1229	1821	Escherichia coli 200781_aEPEC	NZ_CXZG01000013.1	9840	10754	-	WP_000908066.1			1 0 o234-256i	304	WP_001284199.1	2-158: TIGR03344 (VI_effect_Hcp1, type VI secretion system effector, Hcp1 family.)	Pos: LIPO(Sec/SPII) (Pr: 0.533)	0 0 o	160	43	WP_001236645.1			3 0 i12-32o52-75i96-119o	159	9	Tme	122	277	2.63e-36
1230	1822	Escherichia coli G100788-1A	NZ_CYGC01000044.1	26730	27644	+	WP_000908052.1			1 0 o234-256i	304	WP_001284199.1	2-158: TIGR03344 (VI_effect_Hcp1, type VI secretion system effector, Hcp1 family.)	Pos: LIPO(Sec/SPII) (Pr: 0.533)	0 0 o	160	43	WP_053904602.1			3 0 i12-32o52-75i96-119o	159	9	Tme	122	277	3.74e-36
1231	1823	Escherichia coli 402898	NZ_CYEF01000054.1	15443	16357	+	WP_000908052.1			1 0 o234-256i	304	WP_001284199.1	2-158: TIGR03344 (VI_effect_Hcp1, type VI secretion system effector, Hcp1 family.)	Pos: LIPO(Sec/SPII) (Pr: 0.533)	0 0 o	160	43	WP_001236643.1			3 0 i12-32o52-75i96-119o	159	9	Tme	122	277	3.74e-36
1232	1824	Escherichia coli 300073	NZ_CYEJ01000043.1	15792	16706	+	WP_024234221.1			1 0 o234-256i	304	WP_001284199.1	2-158: TIGR03344 (VI_effect_Hcp1, type VI secretion system effector, Hcp1 family.)	Pos: LIPO(Sec/SPII) (Pr: 0.533)	0 0 o	160	43	WP_001236649.1			3 0 i12-32o52-75i96-119o	159	9	Tme	122	277	3.43e-36
1233	1825	Escherichia coli 703258_aEPEC	NZ_CYBB01000040.1	15826	16740	+	WP_024234221.1			1 0 o234-256i	304	WP_001284199.1	2-158: TIGR03344 (VI_effect_Hcp1, type VI secretion system effector, Hcp1 family.)	Pos: LIPO(Sec/SPII) (Pr: 0.533)	0 0 o	160	43	WP_001236649.1			3 0 i12-32o52-75i96-119o	159	9	Tme	122	277	3.43e-36
1234	1826	Escherichia coli 302082	NZ_CYEQ01000045.1	18424	19338	+	WP_024234221.1			1 0 o234-256i	304	WP_001284199.1	2-158: TIGR03344 (VI_effect_Hcp1, type VI secretion system effector, Hcp1 family.)	Pos: LIPO(Sec/SPII) (Pr: 0.533)	0 0 o	160	43	WP_001236649.1			3 0 i12-32o52-75i96-119o	159	9	Tme	122	277	3.43e-36
1235	1827	Escherichia coli R503696	NZ_CYFZ01000057.1	9819	10733	-	WP_000908066.1			1 0 o234-256i	304	WP_001284199.1	2-158: TIGR03344 (VI_effect_Hcp1, type VI secretion system effector, Hcp1 family.)	Pos: LIPO(Sec/SPII) (Pr: 0.533)	0 0 o	160	43	WP_032253642.1			3 0 i12-32o52-75i96-119o	159	9	Tme	122	277	2.63e-36
1236	1828	Escherichia coli 503130_aEPEC	NZ_CYCS01000044.1	10042	10956	-	WP_024234221.1			1 0 o234-256i	304	WP_001284199.1	2-158: TIGR03344 (VI_effect_Hcp1, type VI secretion system effector, Hcp1 family.)	Pos: LIPO(Sec/SPII) (Pr: 0.533)	0 0 o	160	43	WP_001236649.1			3 0 i12-32o52-75i96-119o	159	9	Tme	122	277	3.43e-36
1237	1829	Escherichia coli 500864_aEPEC	NZ_CYAO01000039.1	25818	26732	+	WP_000908057.1			1 0 o234-256i	304	WP_001284199.1	2-158: TIGR03344 (VI_effect_Hcp1, type VI secretion system effector, Hcp1 family.)	Pos: LIPO(Sec/SPII) (Pr: 0.533)	0 0 o	160	43	WP_001236649.1			3 0 i12-32o52-75i96-119o	159	9	Tme	122	277	3.15e-36
1238	1830	Escherichia coli 402977	NZ_CYCB01000044.1	26382	27296	+	WP_000908052.1			1 0 o234-256i	304	WP_001284199.1	2-158: TIGR03344 (VI_effect_Hcp1, type VI secretion system effector, Hcp1 family.)	Pos: LIPO(Sec/SPII) (Pr: 0.533)	0 0 o	160	43	WP_001236643.1			3 0 i12-32o52-75i96-119o	159	9	Tme	122	277	3.74e-36
1239	1831	Escherichia coli 500197_aEPEC	NZ_CYDB01000034.1	23732	24646	+	WP_000908057.1			1 0 o234-256i	304	WP_001284199.1	2-158: TIGR03344 (VI_effect_Hcp1, type VI secretion system effector, Hcp1 family.)	Pos: LIPO(Sec/SPII) (Pr: 0.533)	0 0 o	160	43	WP_001236649.1			3 0 i12-32o52-75i96-119o	159	9	Tme	122	277	3.15e-36
1240	1832	Escherichia coli 700149	NZ_CYFN01000060.1	16291	17205	+	WP_000908052.1			1 0 o234-256i	304	WP_001284199.1	2-158: TIGR03344 (VI_effect_Hcp1, type VI secretion system effector, Hcp1 family.)	Pos: LIPO(Sec/SPII) (Pr: 0.533)	0 0 o	160	43	WP_001236643.1			3 0 i12-32o52-75i96-119o	159	9	Tme	122	277	3.74e-36
1241	1833	Escherichia coli G401436	NZ_CYFW01000034.1	10327	11241	-	WP_000908058.1			1 0 o234-256i	304	WP_001284199.1	2-158: TIGR03344 (VI_effect_Hcp1, type VI secretion system effector, Hcp1 family.)	Pos: LIPO(Sec/SPII) (Pr: 0.533)	0 0 o	160	43	WP_001236650.1			3 0 i12-32o52-75i96-119o	159	9	Tme	122	277	3.22e-36
1242	1834	Escherichia coli 505545	NZ_CYDP01000041.1	10029	10943	-	WP_024234221.1			1 0 o234-256i	304	WP_001284199.1	2-158: TIGR03344 (VI_effect_Hcp1, type VI secretion system effector, Hcp1 family.)	Pos: LIPO(Sec/SPII) (Pr: 0.533)	0 0 o	160	43	WP_053920468.1			3 0 i12-32o52-75i96-119o	159	9	Tme	122	277	3.43e-36
1243	1835	Escherichia coli 204263_aEPEC	NZ_CXZY01000044.1	10198	11112	-	WP_024234221.1			1 0 o234-256i	304	WP_053878233.1	2-158: TIGR03344 (VI_effect_Hcp1, type VI secretion system effector, Hcp1 family.)	Pos: LIPO(Sec/SPII) (Pr: 0.533)	0 0 o	160	43	WP_001236649.1			3 0 i12-32o52-75i96-119o	159	9	Tme	122	277	3.43e-36
1244	1836	Escherichia coli 700851	NZ_CYDS01000052.1	21631	22545	+	WP_000908066.1			1 0 o234-256i	304	WP_001284199.1	2-158: TIGR03344 (VI_effect_Hcp1, type VI secretion system effector, Hcp1 family.)	Pos: LIPO(Sec/SPII) (Pr: 0.533)	0 0 o	160	43	WP_032253642.1			3 0 i12-32o52-75i96-119o	159	9	Tme	122	277	2.63e-36
1245	1837	Escherichia coli G503854	NZ_CYFM01000029.1	24508	25422	+	WP_000908057.1			1 0 o234-256i	304	WP_001284199.1	2-158: TIGR03344 (VI_effect_Hcp1, type VI secretion system effector, Hcp1 family.)	Pos: LIPO(Sec/SPII) (Pr: 0.533)	0 0 o	160	43	WP_001236649.1			3 0 i12-32o52-75i96-119o	159	9	Tme	122	277	3.15e-36
1246	1838	Escherichia coli 602206	NZ_CYDQ01000034.1	10039	10953	-	WP_000908057.1			1 0 o234-256i	304	WP_001284199.1	2-158: TIGR03344 (VI_effect_Hcp1, type VI secretion system effector, Hcp1 family.)	Pos: LIPO(Sec/SPII) (Pr: 0.533)	0 0 o	160	43	WP_001236649.1			3 0 i12-32o52-75i96-119o	159	9	Tme	122	277	3.15e-36
1247	1839	Escherichia coli 401686	NZ_CYEL01000031.1	41687	42601	+	WP_000908066.1			1 0 o234-256i	304	WP_001284199.1	2-158: TIGR03344 (VI_effect_Hcp1, type VI secretion system effector, Hcp1 family.)	Pos: LIPO(Sec/SPII) (Pr: 0.533)	0 0 o	160	43	WP_001236645.1			3 0 i12-32o52-75i96-119o	159	9	Tme	122	277	2.63e-36
1248	1840	Escherichia coli 201534_aEPEC	NZ_CYAS01000042.1	25970	26884	+	WP_000908052.1			1 0 o234-256i	304	WP_024237345.1	2-158: TIGR03344 (VI_effect_Hcp1, type VI secretion system effector, Hcp1 family.)	Pos: LIPO(Sec/SPII) (Pr: 0.519)	0 0 o	160	43	WP_001236643.1			3 0 i12-32o52-75i96-119o	159	9	Tme	122	277	3.74e-36
1249	1841	Escherichia coli 102010_aEPEC	NZ_CYBX01000002.1	270712	271626	+	WP_000908066.1			1 0 o234-256i	304	WP_001284199.1	2-158: TIGR03344 (VI_effect_Hcp1, type VI secretion system effector, Hcp1 family.)	Pos: LIPO(Sec/SPII) (Pr: 0.533)	0 0 o	160	43	WP_001236645.1			3 0 i12-32o52-75i96-119o	159	9	Tme	122	277	2.63e-36
1250	1842	Escherichia coli 402074_aEPEC	NZ_CYBS01000034.1	10341	11255	-	WP_000908058.1			1 0 o234-256i	304	WP_001284199.1	2-158: TIGR03344 (VI_effect_Hcp1, type VI secretion system effector, Hcp1 family.)	Pos: LIPO(Sec/SPII) (Pr: 0.533)	0 0 o	160	43	WP_001236650.1			3 0 i12-32o52-75i96-119o	159	9	Tme	122	277	3.22e-36
1251	1843	Escherichia coli 204302_aEPEC	NZ_CYAD01000036.1	40647	41561	+	WP_000908066.1			1 0 o234-256i	304	WP_001284199.1	2-158: TIGR03344 (VI_effect_Hcp1, type VI secretion system effector, Hcp1 family.)	Pos: LIPO(Sec/SPII) (Pr: 0.533)	0 0 o	160	43	WP_001236645.1			3 0 i12-32o52-75i96-119o	159	9	Tme	122	277	2.63e-36
1252	1844	Escherichia coli 201214_aEPEC	NZ_CYBI01000039.1	26340	27254	+	WP_000908052.1			1 0 o234-256i	304	WP_001284199.1	2-158: TIGR03344 (VI_effect_Hcp1, type VI secretion system effector, Hcp1 family.)	Pos: LIPO(Sec/SPII) (Pr: 0.533)	0 0 o	160	43	WP_001236643.1			3 0 i12-32o52-75i96-119o	159	9	Tme	122	277	3.74e-36
1253	1845	Escherichia coli G500007	NZ_CYFO01000039.1	15802	16716	+	WP_024234221.1			1 0 o234-256i	304	WP_001284199.1	2-158: TIGR03344 (VI_effect_Hcp1, type VI secretion system effector, Hcp1 family.)	Pos: LIPO(Sec/SPII) (Pr: 0.533)	0 0 o	160	43	WP_001236649.1			3 0 i12-32o52-75i96-119o	159	9	Tme	122	277	3.43e-36
1254	1846	Escherichia coli 200959_aEPEC	NZ_CYCZ01000058.1	16305	17219	+	WP_000908052.1			1 0 o234-256i	304	WP_001284199.1	2-158: TIGR03344 (VI_effect_Hcp1, type VI secretion system effector, Hcp1 family.)	Pos: LIPO(Sec/SPII) (Pr: 0.533)	0 0 o	160	43	WP_001236643.1			3 0 i12-32o52-75i96-119o	159	9	Tme	122	277	3.74e-36
[truncated: 11,952 more rows]

## Sheet: Description
Column	Description
SN	Serial number
Genome ID	Genome ID
Genome Name	Genome name
Genomic Accession	Genomic accession
Start	Starting position
End	Ending position
Strand	Strand
Protein Accession	Protein accession
CD	Protein conserved domains
SignalP	Protein signal peptide
[truncated: 18 more rows]
