# Supplementary material for: A comparative genomics methodology reveals a widespread family of membrane-disrupting T6SS effectors
Source: Nat Commun. 2020 Feb 27;11:1085. doi: 10.1038/s41467-020-14951-4 (PMC7046647; doi:10.1038/s41467-020-14951-4)
Supplement: Supplementary file 9 — Supplementary Data 6 [file 41467_2020_14951_MOESM9_ESM.xlsx]

## Sheet: T6SS
0.768736	With at least 9 Core proteins
0.997071	With either Hcp or vgrG (or both)
		11 Core Proteins
		COG3516	COG3517	COG3157	COG3521	COG3522	COG3455	COG3523	COG3518	COG3519	COG3520	COG3515			COG3501
ID	Genome Name	TssB	TssC	TssD/Hcp	TssJ	TssK	TssL	IcmF/TssM	TssE	TssF	TssG	TssA/ImpA	Count >0	Sum	TssI/VgrG	Hcp/VgrG	Tme
1	Pseudoalteromonas carrageenovora KCTC 22325	1	2	1	1	1	1	1	1	1	1	1	11	12	1	2	1
2	Pseudoalteromonas carrageenovora NBRC 12985	1	2	1	1	1	1	1	1	1	1	1	11	12	1	2	1
3	Pseudoalteromonas carrageenovora IAM 12662 ATCC 43555	1	2	1	1	1	1	1	1	1	1	1	11	12	1	2	1
4	Pseudomonas aeruginosa 147	2	2	5	2	2	2	4	3	2	2	1	11	27	3	8	1
6	Pseudomonas putida W619	2	2	3	2	2	2	3	2	2	2	3	11	25	3	6	1
7	Pseudomonas putida LF54	1	1	4	1	1	2	3	1	1	1	1	11	17	3	7	1
8	Pseudomonas putida S13.1.2	2	1	2	3	4	4	4	2	3	3	1	11	29	4	6	1
9	Pseudomonas putida SQ1	2	1	4	2	2	2	3	2	2	2	3	11	25	3	7	1
10	Pseudomonas putida ATH-43	1	1	4	2	1	1	2	2	2	2	2	11	20	1	5	1
11	Pseudomonas putida IOFA1	3	3	5	3	3	2	4	3	3	3	3	11	35	2	7	1
12	Pseudomonas putida IAC-RBcr5	1	1	4	1	1	1	2	1	1	1	1	11	15	1	5	1
13	Pseudomonas putida DZ-F23	3	3	5	3	3	2	4	3	3	3	3	11	35	4	9	1
14	Pseudomonas putida DZ-C18	1	1	3	1	2	1	3	1	1	1	1	11	16	3	6	1
15	Pseudomonas putida IEC33019	2	2	2	2	3	2	4	1	2	2	2	11	24	4	6	1
16	Pseudomonas putida KT-90	3	3	6	3	3	3	4	3	3	3	3	11	37	2	8	1
17	Pseudomonas putida KH-20-11	3	3	5	3	3	2	4	3	3	3	3	11	35	2	7	1
18	Pseudomonas putida KH-18-2	3	3	6	3	3	2	4	3	3	3	3	11	36	4	10	1
19	Pseudomonas putida KB3	1	1	6	1	1	2	4	2	1	1	2	11	22	3	9	1
20	Pseudomonas putida NRRL B-252	1	1	3	1	2	2	2	1	1	1	1	11	16	2	5	1
21	Pseudomonas putida NRRL B-251	1	1	3	1	2	2	2	1	1	1	1	11	16	2	5	1
22	Pseudomonas syringae pv. aceris str. M302273	2	2	5	2	2	2	3	2	2	2	2	11	26	7	12	1
23	Pseudomonas syringae pv. pisi str. PP1	1	1	8	1	1	1	2	1	1	1	1	11	19	6	14	1
24	Pseudomonas syringae USA011	2	3	4	2	2	2	3	2	2	2	2	11	26	6	10	1
25	Pseudomonas syringae USA007	3	3	9	2	3	3	5	3	3	3	3	11	40	9	18	1
26	Pseudomonas syringae CC457	2	2	5	2	2	2	4	2	2	2	2	11	27	6	11	1
27	Pseudomonas syringae pv. aceris A10853	2	2	7	2	2	2	3	2	2	2	1	11	27	6	13	1
28	Pseudomonas syringae pv. aceris ICMP2802	2	2	7	2	2	1	2	2	2	2	2	11	26	6	13	1
29	Pseudomonas syringae pv. syringae PD2774	2	2	6	2	2	2	3	2	2	2	2	11	27	6	12	1
30	Pseudomonas syringae ICMP 19498	2	2	7	2	2	2	3	2	2	2	2	11	28	5	12	1
31	Pseudomonas syringae pv. syringae 2340	2	2	6	2	2	2	4	2	2	2	2	11	28	6	12	1
32	Pseudomonas syringae pv. syringae 2339	2	2	4	2	2	2	2	2	2	2	2	11	24	6	10	1
33	Pseudomonas syringae pv. syringae HRI-W 7924	2	2	6	2	2	2	2	2	2	2	2	11	26	6	12	1
34	Pseudomonas syringae NP29.1a	1	1	3	1	1	1	2	1	1	1	1	11	14	6	9	1
35	Pseudomonas syringae R10.79	2	2	7	2	2	2	4	2	2	2	2	11	29	7	14	1
36	Pseudomonas syringae 7969	2	2	8	2	2	2	3	2	2	2	2	11	29	8	16	1
37	Pseudomonas syringae 7928C	2	2	6	2	2	2	3	2	1	2	2	11	26	6	12	1
38	Pseudomonas syringae pv. pisi 203	2	2	10	2	2	2	3	2	2	2	1	11	30	6	16	1
39	Pseudomonas syringae pv. pisi 1456A	2	2	8	2	2	2	3	2	2	2	1	11	28	6	14	1
40	Pseudomonas syringae pv. pisi 202	2	2	10	2	2	2	3	2	2	1	1	11	29	5	15	1
41	Pseudomonas syringae pv. syringae 555	2	2	11	2	2	2	2	2	2	2	1	11	30	5	16	1
42	Pseudomonas syringae pv. syringae 537	2	2	3	2	1	2	3	2	2	2	2	11	23	7	10	1
43	Pseudomonas syringae pv. syringae 536	2	2	3	2	2	2	3	2	2	2	2	11	24	7	10	1
44	Pseudomonas syringae pv. pisi R6a	2	2	11	2	2	2	3	2	2	2	1	11	31	6	17	1
45	Pseudomonas syringae pv. pisi H6E5	2	2	10	2	2	2	3	2	2	2	1	11	30	6	16	1
46	Pseudomonas syringae pv. pisi H5E3	1	1	9	1	1	1	2	1	1	1	1	11	20	6	15	1
47	Pseudomonas syringae pv. pisi 895A	2	2	11	2	2	2	3	2	2	2	1	11	31	5	16	1
48	Pseudomonas syringae pv. pisi ICMP 2788	2	2	10	2	2	2	3	2	2	1	1	11	29	6	16	1
49	Pseudomonas syringae pv. actinidiae ICMP 19589	2	2	7	2	2	2	3	3	2	2	2	11	29	6	13	1
50	Pseudomonas syringae pv. pisi ICMP 4433	2	2	10	2	2	2	2	2	2	2	1	11	29	4	14	1
51	Pseudomonas syringae PS711	2	2	5	2	2	2	4	2	2	2	2	11	27	7	12	1
52	Pseudomonas syringae 13-140A	2	2	5	2	2	2	4	2	2	2	2	11	27	7	12	1
53	Pseudomonas syringae 14-32	2	2	5	2	2	2	4	2	2	2	2	11	27	7	12	1
54	Pseudomonas syringae 13-C2	2	2	5	2	2	2	4	2	2	2	2	11	27	6	11	1
55	Pseudomonas syringae 13-509A	2	2	5	2	2	2	4	2	2	2	2	11	27	7	12	1
56	Pseudomonas syringae 14-410	2	2	5	2	2	2	4	2	2	2	2	11	27	6	11	1
57	Pseudomonas syringae 02-B4	2	2	6	2	2	2	4	2	2	2	2	11	28	7	13	1
58	Pseudomonas syringae 14-Gil	2	2	5	2	2	2	4	2	2	2	1	11	26	8	13	1
59	Pseudomonas syringae 13-630A	2	2	5	2	2	1	4	2	2	2	1	11	25	8	13	1
60	Pseudomonas syringae ZUM3584	1	1	2	1	1	1	3	1	1	1	1	11	14	5	7	1
61	Pseudomonas syringae BS0292	2	2	8	2	2	2	3	2	2	2	2	11	29	5	13	1
62	Pseudomonas syringae BS3825	2	2	8	2	2	2	3	2	2	2	2	11	29	5	13	1
65	Acetobacter aceti TMW2.1153	1	2	1	0	1	1	2	1	1	1	1	10	12	1	2	1
66	Acidomonas methanolica NBRC 104435 MB58	1	2	1	0	1	1	1	1	1	1	1	10	11	1	2	1
67	Acidomonas methanolica DSM 5432	1	2	1	0	1	1	1	1	1	1	1	10	11	1	2	1
69	Citrobacter koseri FDAARGOS_86	1	1	8	1	1	0	1	1	1	1	2	10	18	1	9	2
70	Citrobacter koseri 661_CKOS	2	2	8	2	2	2	2	2	1	2	4	11	29	2	10	1
71	Citrobacter koseri FDAARGOS_164	1	1	7	1	1	1	1	1	1	1	2	11	18	2	9	2
72	Citrobacter koseri GED7778C	1	1	7	1	1	1	1	1	1	1	2	11	18	2	9	2
73	Citrobacter koseri PSS_7778B	1	1	7	1	1	1	1	1	1	1	2	11	18	2	9	1
74	Citrobacter koseri DNF00568	1	1	7	1	1	1	1	1	1	1	2	11	18	2	9	2
75	Citrobacter koseri FDAARGOS_287	1	1	7	1	1	1	1	1	1	1	2	11	18	2	9	2
76	Citrobacter koseri FDAARGOS_393	1	1	7	1	1	1	1	1	1	1	2	11	18	2	9	2
77	Citrobacter koseri YDC582	0	0	4	0	0	0	0	0	0	0	0	1	4	0	4	2
78	Citrobacter koseri AR_0024	1	1	7	1	1	1	1	1	1	1	2	11	18	2	9	2
79	Citrobacter koseri FDAARGOS_526	1	1	7	1	1	1	1	1	1	1	2	11	18	2	9	2
80	Citrobacter koseri ICR003207	1	1	7	1	1	1	1	1	1	1	2	11	18	2	9	2
81	Citrobacter koseri ICR003204	2	2	8	2	2	2	2	2	2	2	4	11	30	4	12	1
82	Citrobacter koseri BL23	1	1	7	1	1	1	1	1	1	1	2	11	18	2	9	2
83	Citrobacter koseri NCTC11074	1	0	6	0	0	0	0	0	0	0	0	2	7	0	6	1
84	Citrobacter koseri NCTC11077	1	1	6	1	1	1	1	1	1	1	1	11	16	1	7	1
85	Citrobacter koseri NCTC10849	1	1	6	1	1	0	1	1	0	1	2	9	15	1	7	1
86	Citrobacter freundii ATCC 8090 = MTCC 1658	0	0	2	0	0	0	0	0	0	0	0	1	2	1	3	1
87	Citrobacter freundii GTC 09479	1	2	4	0	0	0	1	1	0	0	1	6	10	1	5	1
88	Citrobacter freundii RLS1	0	0	2	0	0	0	0	0	0	0	0	1	2	1	3	1
89	Citrobacter freundii ATCC 8090 = MTCC 1658	0	0	2	0	0	0	0	0	0	0	0	1	2	1	3	1
90	Citrobacter freundii NBRC 12681	0	0	2	0	0	0	0	0	0	0	0	1	2	1	3	1
91	Citrobacter freundii MRSN 11938	0	0	2	0	0	0	0	0	0	0	0	1	2	0	2	1
92	Citrobacter freundii MRSN 12115	1	1	5	1	1	1	1	1	1	1	2	11	16	6	11	1
93	Citrobacter freundii SA79	0	0	2	0	0	0	0	0	0	0	0	1	2	0	2	1
94	Citrobacter freundii CAV1321	0	0	2	0	0	0	0	0	0	0	0	1	2	0	2	1
95	Citrobacter freundii CAV1741	0	0	2	0	0	0	0	0	0	0	0	1	2	0	2	1
96	Citrobacter freundii 537_CKOS	0	0	3	0	0	0	0	0	0	0	0	1	3	0	3	1
97	Citrobacter freundii 538_CKOS	0	0	3	0	0	0	0	0	0	0	0	1	3	0	3	1
98	Citrobacter freundii 554_CKOS	0	0	3	0	0	0	0	0	0	0	0	1	3	0	3	1
99	Citrobacter freundii 804_CKOS	1	2	5	1	1	1	1	1	1	1	2	11	17	1	6	1
100	Citrobacter freundii 874_CKOS	1	1	5	1	1	0	1	1	1	1	2	10	15	1	6	1
101	Citrobacter freundii 873_CKOS	1	1	5	1	1	0	1	1	1	1	2	10	15	1	6	1
102	Citrobacter freundii ST1	1	2	5	1	1	1	1	1	1	1	2	11	17	1	6	1
103	Citrobacter freundii ST2	1	2	5	1	1	1	1	1	1	1	2	11	17	1	6	1
104	Citrobacter freundii RU2	1	1	5	0	0	0	0	1	1	0	1	6	10	1	6	1
105	Citrobacter freundii RU2 LB26	1	1	5	0	0	0	0	1	1	0	1	6	10	1	6	1
106	Citrobacter freundii RU2 LB29	1	1	5	0	0	0	0	1	0	0	1	5	9	1	6	1
107	Citrobacter freundii RU2 LB36	1	1	5	0	0	0	0	1	1	0	1	6	10	1	6	1
108	Citrobacter freundii RU2 BHI14	1	1	5	0	0	0	0	1	1	0	1	6	10	3	8	1
109	Citrobacter freundii RU2 BHI16	1	1	5	0	0	0	0	1	1	0	1	6	10	1	6	1
110	Citrobacter freundii RU2 BHI20	1	1	5	0	0	0	0	1	1	0	1	6	10	1	6	1
111	Citrobacter freundii RU2 BHI23	1	1	5	0	0	0	0	1	1	0	1	6	10	1	6	1
112	Citrobacter freundii RU2 BHI24	1	1	5	0	0	0	0	1	1	0	1	6	10	1	6	1
113	Citrobacter freundii RU2 LB25	1	1	5	0	0	0	0	1	1	0	1	6	10	1	6	1
114	Citrobacter freundii RU2 LB27	1	1	5	0	0	0	0	1	1	0	1	6	10	1	6	1
115	Citrobacter freundii RU2 LB28	1	1	5	0	0	0	0	1	1	0	1	6	10	2	7	1
116	Citrobacter freundii RU2 LB30	1	1	5	0	0	0	0	1	1	0	1	6	10	1	6	1
117	Citrobacter freundii RU2 LB32	1	1	5	0	0	0	0	1	1	0	1	6	10	2	7	1
118	Citrobacter freundii RU2 LB31	1	1	5	0	0	0	0	1	1	0	1	6	10	1	6	1
119	Citrobacter freundii RU2 LB33	1	1	5	0	0	0	0	1	1	0	1	6	10	1	6	1
120	Citrobacter freundii RU2 LB34	1	1	5	0	0	0	0	1	1	0	1	6	10	1	6	1
121	Citrobacter freundii RU2 LB35	1	1	5	0	0	0	0	1	1	0	1	6	10	2	7	1
122	Citrobacter freundii RU2 BHI13	1	1	5	0	0	0	0	1	1	0	1	6	10	1	6	1
123	Citrobacter freundii RU2 BHI15	1	1	5	0	0	0	0	1	1	0	1	6	10	1	6	1
124	Citrobacter freundii RU2 BHI17	1	1	5	0	0	0	0	1	1	0	1	6	10	1	6	1
125	Citrobacter freundii RU2 BHI18	1	1	5	0	0	0	0	1	1	0	1	6	10	1	6	1
126	Citrobacter freundii RU2 BHI19	1	1	5	0	0	0	0	1	1	0	1	6	10	1	6	1
127	Citrobacter freundii RU2 BHI21	1	1	5	0	0	0	0	1	1	0	1	6	10	1	6	1
128	Citrobacter freundii RU2 BHI22	1	1	5	0	0	0	0	1	1	0	1	6	10	1	6	1
129	Citrobacter freundii AMA 754	1	1	5	1	1	1	1	1	1	1	2	11	16	1	6	1
130	Citrobacter freundii AMA 948	0	0	2	0	0	0	0	0	0	0	0	1	2	0	2	1
131	Citrobacter freundii GED7749C	0	0	3	0	0	0	0	0	0	0	0	1	3	0	3	1
132	Citrobacter freundii B38	1	1	4	1	1	1	1	1	1	1	2	11	15	3	7	1
133	Citrobacter freundii SL151	0	0	2	0	0	0	0	0	0	0	0	1	2	0	2	1
134	Citrobacter freundii CF6_ST18	1	1	5	1	1	1	1	1	1	1	2	11	16	1	6	1
135	Citrobacter freundii CF8_ST22	0	0	2	0	0	0	0	0	0	0	0	1	2	0	2	1
136	Citrobacter freundii CF_15_ST_94	1	1	4	2	1	1	1	1	1	1	2	11	16	1	5	1
137	Citrobacter freundii CF_14_ST_18	1	1	5	1	1	1	1	1	1	1	2	11	16	1	6	1
138	Citrobacter freundii MGH142	0	0	3	0	0	0	0	0	0	0	0	1	3	0	3	1
139	Citrobacter freundii MGH141	1	0	2	0	0	0	0	0	0	0	0	2	3	1	3	1
140	Citrobacter freundii DPB_2	1	0	2	0	0	0	0	0	0	0	0	2	3	0	2	1
141	Citrobacter freundii 18-1	0	0	2	0	0	0	0	0	0	0	0	1	2	3	5	1
142	Citrobacter freundii C191	1	1	4	1	1	1	1	1	1	1	2	11	15	3	7	1
143	Citrobacter freundii 181	0	0	2	0	0	0	0	0	0	0	0	1	2	1	3	1
144	Citrobacter freundii c196	1	1	4	1	1	1	1	1	1	1	2	11	15	2	6	1
145	Citrobacter freundii CF004	0	0	3	0	0	0	0	0	0	0	0	1	3	0	3	2
146	Citrobacter freundii UMB1094	1	1	5	1	1	1	1	1	1	1	2	11	16	1	6	1
147	Citrobacter freundii 236-17-2	1	2	4	1	1	1	1	1	1	1	2	11	16	2	6	1
148	Citrobacter freundii TUM1507	1	1	4	2	1	1	1	1	1	1	2	11	16	1	5	1
149	Citrobacter freundii CRE20	0	0	3	0	0	0	0	0	0	0	0	1	3	1	4	1
150	Citrobacter freundii AR_0116	1	0	3	0	0	0	0	0	0	0	0	2	4	0	3	1
151	Citrobacter freundii UMH15	1	1	6	1	1	1	1	1	1	1	2	11	17	4	10	2
152	Citrobacter freundii UMH14	1	0	5	0	0	0	0	0	0	0	0	2	6	6	11	1
153	Citrobacter freundii HM38	0	0	3	0	0	0	0	0	0	0	0	1	3	0	3	1
154	Citrobacter freundii UMH16	0	0	2	0	0	0	0	0	0	0	0	1	2	2	4	1
155	Citrobacter freundii 1019002	0	0	2	0	0	0	0	0	0	0	0	1	2	0	2	1
156	Citrobacter freundii FDAARGOS_550	1	1	6	1	1	1	1	1	1	1	2	11	17	4	10	2
157	Citrobacter freundii FDAARGOS_549	1	1	6	1	1	1	1	1	1	1	2	11	17	7	13	1
158	Citrobacter freundii CF_324	1	1	6	1	1	1	1	1	1	1	2	11	17	0	6	1
159	Citrobacter freundii 064C1	0	0	2	0	0	0	0	0	0	0	0	1	2	0	2	1
160	Citrobacter freundii 064B9	0	0	2	0	0	0	0	0	0	0	0	1	2	0	2	1
161	Citrobacter freundii 064B7	0	0	2	0	0	0	0	0	0	0	0	1	2	0	2	1
162	Citrobacter freundii 116E5	0	0	2	0	0	0	0	0	0	0	0	1	2	1	3	1
163	Citrobacter freundii 106F1	0	0	2	0	0	0	0	0	0	0	0	1	2	0	2	1
164	Citrobacter freundii 064B8	0	0	2	0	0	0	0	0	0	0	0	1	2	0	2	1
165	Citrobacter freundii 109A5	0	0	2	1	0	0	0	1	0	0	0	3	4	0	2	1
166	Citrobacter freundii 106F2	0	0	2	0	0	0	0	0	0	0	0	1	2	0	2	1
167	Citrobacter freundii 122E5	0	0	2	0	0	0	0	0	0	0	0	1	2	0	2	1
168	Citrobacter freundii GEO_48_Eff_C	0	0	3	0	0	0	0	0	0	0	0	1	3	0	3	1
169	Citrobacter freundii R17	0	0	1	0	0	0	0	0	0	0	0	1	1	2	3	1
170	Citrobacter freundii ICR003215	0	0	2	0	0	0	0	0	0	0	0	1	2	0	2	1
171	Citrobacter freundii 116E2	0	0	2	0	0	0	0	0	0	0	0	1	2	0	2	1
172	Citrobacter freundii 109A10	0	0	2	0	0	0	0	0	0	0	0	1	2	0	2	1
173	Citrobacter freundii ICR003203	0	0	2	0	0	0	0	0	0	0	0	1	2	0	2	1
174	Citrobacter freundii IFO 13545	0	0	3	0	0	0	0	0	0	0	0	1	3	2	5	1
175	Citrobacter freundii ACFMW	1	0	2	0	0	0	0	0	0	0	0	2	3	0	2	1
176	Citrobacter freundii CAV1857	0	0	2	0	0	0	0	0	0	0	0	1	2	0	2	1
177	Citrobacter freundii Upstream_1	2	2	5	2	2	2	2	2	2	2	4	11	27	5	10	1
178	Citrobacter freundii MGF016	0	0	2	0	0	0	0	0	0	0	0	1	2	0	2	1
179	Citrobacter freundii P079F I	1	3	4	1	0	1	1	1	1	1	2	10	16	1	5	1
180	Citrobacter freundii P106E PI	1	1	5	1	1	1	1	0	1	1	2	10	15	4	9	1
181	Citrobacter freundii EELTKB284	1	0	3	1	0	0	0	0	0	0	0	3	5	0	3	1
182	Citrobacter freundii NCTC8165	0	0	3	0	0	0	0	0	0	0	0	1	3	4	7	1
183	Citrobacter freundii Citrobacter freundii str. E2614	0	0	2	0	0	0	0	0	0	0	0	1	2	0	2	1
184	Citrobacter freundii Citrobacter freundii str. U2785	1	0	4	1	0	0	0	0	0	0	0	3	6	0	4	1
185	Citrobacter freundii NCTC9750	0	0	2	0	0	0	0	0	0	0	0	1	2	1	3	1
186	Citrobacter freundii 4928STDY7071459	1	1	5	1	1	1	1	0	1	1	2	10	15	6	11	1
187	Citrobacter freundii 4928STDY7071646	1	1	7	1	1	1	1	1	1	1	2	11	18	5	12	2
188	Enterobacter cloacae 6kgm	3	1	11	3	3	3	3	3	3	3	4	11	40	2	13	1
189	Enterobacter cloacae KCJK1735	2	2	10	2	2	2	2	2	2	2	3	11	31	3	13	1
190	Enterobacter cloacae KCJK1725	2	2	10	2	2	2	2	2	2	2	3	11	31	3	13	1
191	Enterobacter cloacae ND22	2	1	9	1	1	1	1	1	1	1	1	11	20	2	11	1
192	Enterobacter cloacae subsp. cloacae HB_Z_2347	2	2	12	2	2	2	2	2	2	2	3	11	33	3	15	1
193	Enterobacter cloacae DS31253	2	2	9	2	2	2	2	2	2	2	3	11	30	2	11	1
194	Enterobacter cloacae DS25697	2	2	9	2	2	2	2	2	2	2	3	11	30	1	10	1
195	Enterobacter cloacae DU20756	2	2	9	2	2	2	2	2	2	2	3	11	30	2	11	2
196	Enterobacter cloacae GEO_49_Up_B	2	2	5	2	2	2	2	2	2	2	3	11	26	3	8	1
197	Enterobacter cloacae HN77	2	2	5	2	2	2	2	2	2	2	3	11	26	2	7	1
198	Enterobacter cloacae GEN000188	2	2	6	2	2	2	2	2	2	2	3	11	27	4	10	1
199	Enterobacter cloacae e1109	2	2	5	2	2	2	2	2	2	2	3	11	26	3	8	1
200	Enterobacter cloacae e1150	2	2	7	2	2	2	2	2	2	2	3	11	28	2	9	1
201	Enterobacter cloacae e1101	2	2	5	2	2	2	2	2	2	2	3	11	26	3	8	1
202	Enterobacter cloacae e1252	2	2	7	2	2	2	2	2	2	2	3	11	28	4	11	1
203	Enterobacter cloacae e1351	2	2	5	2	2	2	2	2	2	2	3	11	26	3	8	1
204	Enterobacter cloacae e1454	2	1	4	1	1	1	1	1	1	1	1	11	15	1	5	1
205	Enterobacter cloacae e1487	2	2	5	2	2	2	2	2	2	2	3	11	26	4	9	1
206	Enterobacter cloacae e1521	2	2	5	2	2	2	2	2	2	2	3	11	26	4	9	1
207	Enterobacter cloacae e1690	3	3	7	3	3	3	3	3	3	3	5	11	39	3	10	1
208	Enterobacter cloacae e2005	2	2	8	2	2	2	2	2	2	2	2	11	28	2	10	1
209	Enterobacter cloacae e2048	2	2	8	2	2	2	2	2	2	2	2	11	28	2	10	1
210	Enterobacter cloacae e2049	2	2	8	2	2	2	2	2	2	2	2	11	28	2	10	1
211	Enterobacter cloacae e2127	2	2	8	2	2	2	2	2	2	2	3	11	29	2	10	1
212	Enterobacter cloacae e2487	2	2	5	2	2	2	2	2	2	2	3	11	26	4	9	1
213	Enterobacter cloacae e2761	2	1	4	1	1	1	0	1	1	1	1	10	14	1	5	1
214	Enterobacter cloacae e2770	2	1	4	1	1	1	1	1	1	1	1	11	15	1	5	1
215	Enterobacter cloacae e282	2	2	5	2	2	2	2	2	2	2	3	11	26	4	9	1
216	Enterobacter cloacae e287	2	2	5	2	2	2	2	2	2	2	3	11	26	4	9	1
217	Enterobacter cloacae e288	2	2	5	2	2	2	2	2	2	2	3	11	26	4	9	1
218	Enterobacter cloacae e294	2	2	8	2	2	2	2	2	2	2	3	11	29	2	10	1
219	Enterobacter cloacae e302	2	2	5	2	2	2	2	2	2	2	3	11	26	3	8	1
220	Enterobacter cloacae e351	2	2	5	2	2	2	2	2	2	2	3	11	26	4	9	1
221	Enterobacter cloacae e352	2	2	5	2	2	2	2	2	2	2	3	11	26	3	8	1
222	Enterobacter cloacae e473	2	1	4	1	1	1	1	1	1	1	1	11	15	1	5	1
223	Enterobacter cloacae e532	2	2	5	2	2	2	2	2	2	2	3	11	26	4	9	1
224	Enterobacter cloacae e534	2	2	5	2	2	2	2	2	2	2	3	11	26	3	8	1
225	Enterobacter cloacae e751	2	2	5	2	2	2	2	2	2	2	3	11	26	4	9	1
226	Enterobacter cloacae e773	2	2	7	2	2	2	2	2	2	2	3	11	28	3	10	1
227	Enterobacter cloacae e806	2	2	6	2	2	2	2	2	2	2	3	11	27	2	8	1
228	Enterobacter cloacae e856	2	2	5	2	2	2	2	2	2	2	3	11	26	4	9	1
229	Enterobacter cloacae e912	2	2	7	3	1	2	2	3	2	2	3	11	29	4	11	1
230	Pantoea ananatis LMG 20103	2	2	4	2	2	4	4	2	2	2	3	11	29	2	6	1
231	Pantoea ananatis AJ13355	2	2	4	2	2	3	2	2	2	2	3	11	26	1	5	2
232	Pantoea ananatis PA4	2	2	4	2	2	3	3	2	2	2	3	11	27	2	6	1
233	Pantoea ananatis PNA 15-1	2	1	3	2	1	2	3	2	2	2	3	11	23	1	4	1
234	Pantoea ananatis ARC272	2	2	4	2	2	3	4	2	2	2	3	11	28	3	7	1
235	Pantoea ananatis DZ-12	2	2	4	2	2	3	4	2	2	2	3	11	28	3	7	1
236	Pantoea ananatis NN08200	2	2	4	1	2	3	3	2	2	2	3	11	26	1	5	2
237	Pectobacterium carotovorum subsp. carotovorum PC1	1	1	7	1	1	1	1	1	1	1	2	11	18	4	11	1
238	Pectobacterium carotovorum subsp. brasiliensis PBR1692	1	1	4	1	1	1	1	1	1	1	1	11	14	3	7	1
239	Pectobacterium carotovorum subsp. carotovorum PCC21	1	1	7	1	1	1	1	1	1	1	2	11	18	3	10	1
240	Pectobacterium carotovorum subsp. brasiliense CFIA1009	1	1	12	1	1	1	1	1	1	1	2	11	23	1	13	1
241	Pectobacterium carotovorum subsp. brasiliense CFIA1001	1	1	10	1	1	1	1	1	1	1	2	11	21	3	13	1
242	Pectobacterium carotovorum subsp. brasiliense CFIA1033	1	1	8	1	1	1	1	1	1	1	2	11	19	3	11	1
243	Pectobacterium carotovorum subsp. carotovorum NCPPB 312	1	1	9	1	1	1	1	1	1	1	2	11	20	4	13	1
244	Pectobacterium carotovorum subsp. brasiliense LMG 21371	1	1	5	1	1	1	1	1	1	1	2	11	16	3	8	1
245	Pectobacterium carotovorum subsp. brasiliense LMG 21372	1	1	8	1	1	1	1	1	1	1	2	11	19	3	11	1
246	Pectobacterium carotovorum subsp. odoriferum NCPPB3841	2	2	12	2	3	3	2	2	2	2	4	11	36	7	19	1
247	Pectobacterium carotovorum subsp. brasiliense Y49	1	1	10	1	1	1	1	1	1	1	2	11	21	5	15	1
248	Pectobacterium carotovorum subsp. brasiliense Y62	1	1	10	1	1	1	1	1	1	1	2	11	21	5	15	1
249	Pectobacterium carotovorum subsp. brasiliense Y64	1	1	9	1	1	1	1	1	1	1	2	11	20	4	13	1
250	Pectobacterium carotovorum subsp. carotovorum Y57	1	1	13	1	1	1	1	1	1	1	2	11	24	9	22	1
251	Pectobacterium carotovorum subsp. brasiliense Y21	1	1	11	1	1	1	1	1	1	1	2	11	22	6	17	1
252	Pectobacterium carotovorum subsp. brasiliense Y29	1	1	12	1	1	1	1	1	1	1	2	11	23	6	18	1
253	Pectobacterium carotovorum subsp. brasiliense YC Y46	1	1	9	1	1	1	1	1	1	1	2	11	20	6	15	1
254	Pectobacterium carotovorum subsp. brasiliense Y31	1	1	11	1	1	1	1	1	1	1	2	11	22	5	16	1
255	Pectobacterium carotovorum subsp. brasiliense Y3	1	1	10	1	1	1	1	1	1	1	2	11	21	5	15	1
256	Pectobacterium carotovorum subsp. brasiliense Y65	1	1	11	1	1	1	1	1	1	1	2	11	22	5	16	1
257	Pectobacterium carotovorum subsp. brasiliense B6	1	1	14	1	1	1	1	1	1	1	2	11	25	5	19	1
258	Pectobacterium carotovorum subsp. brasiliense S2	1	1	11	1	1	1	1	1	1	1	2	11	22	5	16	1
259	Pectobacterium carotovorum subsp. brasiliense Y52	1	1	10	1	1	1	1	1	1	1	2	11	21	3	13	1
260	Pectobacterium carotovorum subsp. carotovorum Y16	1	1	9	1	1	1	1	1	1	1	2	11	20	6	15	1
261	Pectobacterium carotovorum subsp. brasiliense Y60	1	1	11	1	1	1	1	1	1	1	2	11	22	4	15	1
262	Pectobacterium carotovorum subsp. carotovorum Y39	1	1	10	1	1	1	1	1	1	1	2	11	21	5	15	1
263	Pectobacterium carotovorum subsp. carotovorum B2	1	1	7	1	1	1	1	1	1	1	2	11	18	4	11	1
264	Pectobacterium carotovorum subsp. carotovorum B5	1	1	7	1	1	1	1	1	1	1	2	11	18	5	12	1
265	Pectobacterium carotovorum subsp. brasiliensis ICMP 19477	1	1	10	1	1	1	1	1	1	1	2	11	21	6	16	1
266	Pectobacterium carotovorum subsp. carotovorum ICMP 5702	1	1	9	1	1	1	1	1	1	1	2	11	20	3	12	1
267	Pectobacterium carotovorum subsp. brasiliense PcbHPI01	1	1	4	1	1	1	1	1	1	1	2	11	15	3	7	1
268	Pectobacterium carotovorum subsp. brasiliense BC1	1	1	12	1	1	1	1	1	1	1	2	11	23	6	18	1
269	Pectobacterium carotovorum subsp. actinidiae ICMP 19972	1	1	5	1	1	1	1	1	1	1	2	11	16	1	6	1
270	Pectobacterium carotovorum subsp. actinidiae ICMP 19971	1	1	7	1	0	1	1	1	1	1	2	10	17	2	9	1
271	Pectobacterium carotovorum subsp. brasiliense SX309	1	1	13	1	1	1	1	1	1	1	2	11	24	5	18	1
272	Pectobacterium carotovorum BF45	1	1	11	1	1	1	1	1	1	1	2	11	22	2	13	1
273	Pectobacterium carotovorum subsp. odoriferum Q3	3	2	9	2	2	2	1	2	2	2	4	11	31	7	16	2
274	Pectobacterium carotovorum subsp. odoriferum Q40	3	2	13	2	2	2	1	2	2	2	4	11	35	8	21	1
275	Pectobacterium carotovorum subsp. odoriferum Q32	1	2	8	2	2	2	1	2	2	2	4	11	28	5	13	1
276	Pectobacterium carotovorum subsp. odoriferum Q47	3	2	10	2	2	2	2	2	2	2	3	11	32	7	17	2
277	Pectobacterium carotovorum subsp. odoriferum Q106	1	2	11	2	2	2	1	2	2	2	4	11	31	3	14	2
278	Pectobacterium carotovorum subsp. odoriferum Q115	3	2	13	2	2	2	1	2	2	2	4	11	35	7	20	1
279	Pectobacterium carotovorum subsp. odoriferum S6-2	3	2	8	2	2	2	3	2	2	2	4	11	32	4	12	1
280	Pectobacterium carotovorum subsp. odoriferum T4	3	2	11	2	2	2	1	2	2	2	4	11	33	8	19	2
281	Pectobacterium carotovorum subsp. odoriferum Q142	3	2	12	2	1	2	1	2	2	2	4	11	33	6	18	1
282	Pectobacterium carotovorum subsp. odoriferum Q166	3	2	12	2	2	2	1	2	2	2	4	11	34	6	18	1
283	Pectobacterium carotovorum subsp. odoriferum S6	3	2	8	2	2	2	3	2	2	2	4	11	32	5	13	1
284	Pectobacterium carotovorum subsp. odoriferum T5	3	2	13	2	2	2	1	2	2	2	4	11	35	5	18	1
285	Pectobacterium carotovorum subsp. brasiliense F157	1	1	8	1	1	1	1	1	1	1	2	11	19	2	10	1
286	Pectobacterium carotovorum subsp. brasiliense F152	1	1	9	1	1	1	1	1	1	1	2	11	20	4	13	1
287	Pectobacterium carotovorum Ecc71	1	1	7	1	1	1	1	1	1	1	2	11	18	5	12	1
288	Pectobacterium carotovorum 3-2	1	1	8	1	1	1	1	1	1	1	2	11	19	4	12	1
289	Pectobacterium carotovorum WS2152	1	1	9	1	1	1	1	1	1	1	2	11	20	4	13	1
290	Pectobacterium carotovorum SS96	1	1	6	1	1	1	1	1	1	1	2	11	17	3	9	1
291	Pectobacterium carotovorum subsp. carotovorum ATCC 39048	1	1	13	1	1	1	1	1	1	1	2	11	24	6	19	1
292	Pectobacterium carotovorum subsp. carotovorum RMIT1	1	1	7	1	1	1	1	1	1	1	2	11	18	4	11	1
293	Pectobacterium carotovorum SCC1	1	1	10	1	1	1	1	1	1	1	2	11	21	5	15	1
294	Pectobacterium carotovorum S4.16.03.3F	1	1	7	1	1	1	1	1	1	1	2	11	18	4	11	1
295	Pectobacterium carotovorum S4.16.03.3I	1	1	8	1	1	1	1	1	1	1	2	11	19	4	12	1
296	Pectobacterium carotovorum S1-A16	1	1	10	1	1	1	1	1	1	1	2	11	21	5	15	1
297	Pectobacterium carotovorum S4.16.03.3K	1	1	8	1	1	1	1	1	1	1	2	11	19	5	13	1
298	Pectobacterium carotovorum 14A	1	1	11	1	1	1	1	1	1	1	2	11	22	7	18	1
299	Pectobacterium carotovorum F16	1	1	8	1	1	1	1	1	1	1	2	11	19	6	14	1
300	Pectobacterium carotovorum subsp. carotovorum LMG 2410	1	1	9	1	1	1	1	1	1	1	2	11	20	3	12	1
301	Pectobacterium carotovorum DSM 30168	1	1	9	1	1	1	1	1	1	1	2	11	20	4	13	1
303	Escherichia coli SE11	1	2	3	1	1	1	1	2	1	1	2	11	16	4	7	1
304	Escherichia coli O103:H2 str. 12009	2	3	4	2	2	2	2	3	2	2	4	11	28	5	9	1
305	Escherichia coli O111:H- str. 11128	1	2	3	1	1	1	0	2	1	0	2	9	14	4	7	1
306	Escherichia coli O139:H28 str. E24377A	2	3	4	1	2	2	1	3	1	1	3	11	23	4	8	1
307	Escherichia coli HS	1	2	3	1	1	1	1	2	1	1	2	11	16	2	5	1
311	Escherichia coli 55989	3	4	4	3	3	3	2	4	3	3	5	11	37	6	10	1
312	Escherichia coli IAI1	1	2	3	1	1	1	1	2	1	1	2	11	16	2	5	1
313	Escherichia coli O26:H11 str. 11368	0	0	2	1	2	1	1	1	0	0	1	7	9	4	6	1
315	Escherichia coli W	2	3	4	2	2	2	2	3	2	2	5	11	29	3	7	1
316	Escherichia coli KO11FL	2	3	4	2	2	2	2	3	2	2	5	11	29	5	9	1
317	Escherichia coli D9	1	0	2	0	0	0	1	1	1	0	3	6	9	5	7	1
318	Escherichia coli B088	2	3	3	2	2	2	2	2	2	2	3	11	25	7	10	1
319	Escherichia coli MS 84-1	1	2	2	1	1	1	2	2	1	1	2	11	16	1	3	1
320	Escherichia coli MS 182-1	2	3	3	0	0	0	0	2	0	0	2	5	12	5	8	1
321	Escherichia coli MS 146-1	0	0	2	0	0	0	1	1	0	0	2	4	6	1	3	1
322	Escherichia coli MS 69-1	1	2	4	1	1	1	1	2	1	1	2	11	17	3	7	1
323	Escherichia coli MS 117-3	1	2	3	1	1	1	1	2	1	1	2	11	16	3	6	1
324	Escherichia coli MS 78-1	1	2	2	0	0	0	0	2	0	0	2	5	9	3	5	1
325	Escherichia coli MS 116-1	1	2	3	1	1	1	1	2	1	1	2	11	16	0	3	1
326	Escherichia coli MS 175-1	1	2	3	1	1	1	1	2	1	1	2	11	16	1	4	1
327	Escherichia coli 1827-70	1	2	2	1	1	0	1	2	0	1	2	9	13	3	5	1
328	Escherichia coli TW10598	0	0	2	0	0	0	0	1	0	0	1	3	4	1	3	1
329	Escherichia coli TW10722	1	2	3	1	1	1	1	2	1	1	3	11	17	4	7	1
330	Escherichia coli TW10828	2	3	3	2	2	2	1	3	2	2	3	11	25	5	8	1
331	Escherichia coli TW11681	1	2	3	1	0	0	0	2	1	1	0	7	11	1	4	1
332	Escherichia coli TW14425	0	0	1	0	0	0	0	1	0	0	1	3	3	2	3	1
333	Escherichia coli B7A	2	3	4	1	2	2	1	2	1	1	3	11	22	4	8	1
334	Escherichia coli E22	2	3	4	2	2	2	2	3	2	2	4	11	28	5	9	1
335	Escherichia coli E110019	1	1	2	1	1	1	0	2	1	1	2	10	13	4	6	1
336	Escherichia coli B171	2	2	3	2	2	2	2	3	2	2	4	11	26	6	9	1
337	Escherichia coli 53638	1	2	3	1	0	1	0	2	1	1	2	9	14	4	7	1
338	Escherichia coli 101-1	1	1	2	0	1	1	1	1	1	1	2	10	12	2	4	1
339	Escherichia coli H736	0	0	2	0	0	0	1	1	0	0	2	4	6	1	3	1
340	Escherichia coli TA271	1	2	3	1	1	1	1	2	1	1	2	11	16	4	7	1
341	Escherichia coli H591	1	2	3	1	1	1	0	2	1	1	0	9	13	3	6	1
342	Escherichia coli MS 85-1	1	2	2	1	1	1	0	2	1	1	2	10	14	4	6	1
343	Escherichia coli MS 79-10	1	2	4	0	0	0	0	1	0	0	0	4	8	1	5	1
344	Escherichia coli MS 145-7	2	3	4	2	2	1	1	3	2	2	3	11	25	5	9	1
345	Escherichia coli MS 124-1	1	2	2	1	1	1	0	2	1	1	2	10	14	3	5	1
346	Escherichia coli MS 119-7	1	2	3	1	1	1	1	2	1	1	2	11	16	2	5	1
347	Escherichia coli MS 107-1	1	2	4	0	0	0	0	1	0	0	0	4	8	1	5	1
348	Escherichia coli O83:H1 str. NRG 857C	2	2	6	2	2	2	2	2	2	2	4	11	28	4	10	1
349	Escherichia coli W	2	3	4	2	2	2	2	3	2	2	4	11	28	4	8	1
350	Escherichia coli 3431	0	0	2	0	0	0	1	1	0	0	1	4	5	0	2	1
351	Escherichia coli EPECa14	0	0	2	1	0	1	1	1	0	0	1	6	7	2	4	1
352	Escherichia coli E128010	2	2	4	2	2	2	1	3	2	2	3	11	25	4	8	1
353	Escherichia coli OK1180	1	2	3	1	1	1	0	2	1	0	2	9	14	3	6	1
354	Escherichia coli OK1357	1	2	3	1	1	1	1	2	1	1	2	11	16	4	7	1
355	Escherichia coli E1167	1	2	3	1	1	1	1	2	1	1	2	11	16	6	9	1
356	Escherichia coli E482	1	2	3	1	1	1	0	2	0	1	2	9	14	2	5	1
357	Escherichia coli H120	2	3	3	2	2	2	1	3	2	2	3	11	25	6	9	1
358	Escherichia coli TA007	0	0	2	0	0	0	0	1	0	0	1	3	4	0	2	1
359	Escherichia coli H489	0	0	1	0	0	0	0	1	0	0	0	2	2	1	2	1
360	Escherichia coli EC4100B	1	2	3	1	1	1	0	2	1	1	1	10	14	2	5	1
361	Escherichia coli 97.0246	1	2	2	0	0	0	1	2	0	0	0	5	8	2	4	1
362	Escherichia coli 97.0259	1	2	3	1	1	1	1	2	1	1	2	11	16	1	4	1
363	Escherichia coli 95.0941	1	2	3	1	1	0	1	2	1	1	2	10	15	2	5	1
364	Escherichia coli 97.0264	1	2	3	1	1	1	1	2	1	1	2	11	16	2	5	1
365	Escherichia coli 4.0522	1	2	3	1	1	1	0	2	1	0	2	9	14	4	7	1
366	Escherichia coli JB1-95	1	2	3	1	1	1	0	2	1	0	2	9	14	3	6	1
368	Escherichia coli 99.0741	1	2	3	1	1	1	1	2	1	1	2	11	16	3	6	1
369	Escherichia coli 4.0967	2	2	4	2	2	2	2	3	2	2	5	11	28	5	9	1
370	Escherichia coli 2.3916	0	0	2	0	0	0	1	3	0	0	2	4	8	2	4	1
371	Escherichia coli 2.4168	0	0	2	0	0	0	0	1	0	0	0	2	3	1	3	1
372	Escherichia coli 3.2303	0	0	2	0	0	0	0	1	0	0	2	3	5	1	3	1
373	Escherichia coli B41	1	2	3	1	1	1	1	1	1	1	2	11	15	2	5	1
374	Escherichia coli 900105 (10e)	0	0	2	1	2	1	1	1	0	0	1	7	9	3	5	1
375	Escherichia coli UMNK88	1	2	3	1	1	1	0	2	1	1	2	10	15	2	5	1
376	Escherichia coli 5.0588	1	2	3	1	1	1	1	2	1	1	1	11	15	2	5	1
377	Escherichia coli 96.0497	1	2	3	1	1	1	1	2	1	1	2	11	16	3	6	1
378	Escherichia coli 3.2608	2	3	4	2	2	2	2	3	2	2	4	11	28	5	9	1
379	Escherichia coli 93.0624	2	3	4	2	2	2	2	3	2	2	4	11	28	5	9	1
380	Escherichia coli 96.154	1	2	3	1	1	1	1	2	1	1	2	11	16	2	5	1
381	Escherichia coli 9.0111	2	3	4	1	2	1	2	3	2	2	4	11	26	5	9	1
382	Escherichia coli 3.3884	1	2	3	1	1	1	1	2	1	1	2	11	16	2	5	1
383	Escherichia coli O104:H4 str. TY-2482	3	4	3	2	2	2	1	3	2	2	3	11	27	5	8	1
384	Escherichia coli O104:H4 str. H112180280	4	4	3	2	2	2	1	3	2	2	3	11	28	5	8	1
385	Escherichia coli PCN033	1	2	3	1	1	1	1	2	1	2	2	11	17	1	4	1
386	Escherichia coli UMNF18	0	0	2	0	0	0	1	2	0	0	2	4	7	1	3	1
387	Escherichia coli O104:H4 str. TY-2482	4	4	3	2	2	2	1	3	2	2	3	11	28	8	11	1
388	Escherichia coli O104:H4 str. H112180282	4	4	3	2	2	2	1	3	2	2	3	11	28	5	8	1
389	Escherichia coli O104:H4 str. GOS1	4	4	3	2	2	0	1	3	2	2	1	10	24	6	9	1
390	Escherichia coli O104:H4 str. GOS2	4	4	3	2	2	2	1	3	2	2	2	11	27	5	8	1
391	Escherichia coli STEC_B2F1	1	2	3	1	1	1	1	2	1	1	2	11	16	3	6	1
392	Escherichia coli 2534-86	1	2	3	1	1	1	0	2	1	0	2	9	14	4	7	1
393	Escherichia coli 3030-1	2	3	3	2	2	2	2	3	2	2	5	11	28	3	6	1
394	Escherichia coli STEC_94C	1	2	3	1	1	0	1	2	1	1	2	10	15	2	5	1
395	Escherichia coli STEC_DG131-3	3	3	4	2	2	1	1	4	1	2	5	11	28	4	8	1
396	Escherichia coli STEC_EH250	0	0	2	0	0	0	1	1	0	0	2	4	6	1	3	1
397	Escherichia coli G58-1	1	2	3	1	1	1	1	2	1	1	2	11	16	2	5	1
398	Escherichia coli STEC_H.I.8	2	3	4	2	1	2	2	3	2	2	4	11	27	5	9	1
399	Escherichia coli TX1999	1	2	2	1	1	1	1	2	1	1	2	11	15	4	6	1
400	Escherichia coli O113:H21 str. CL-3	1	2	3	1	1	1	1	2	1	1	1	11	15	5	8	1
401	Escherichia coli O91:H21 str. B2F1	1	2	3	1	1	1	1	2	1	1	2	11	16	5	8	1
403	Escherichia coli O45:H2 str. 03-EN-705	2	3	4	2	2	2	2	3	2	2	4	11	28	8	12	1
404	Escherichia coli O103:H25 str. NIPH-11060424	0	2	3	1	1	1	0	2	1	1	1	9	13	3	6	1
405	Escherichia coli O104:H4 str. 11-4632 C5	4	4	3	2	2	2	1	3	2	2	3	11	28	5	8	1
406	Escherichia coli O104:H4 str. 11-4632 C4	4	4	3	2	2	2	1	3	2	2	3	11	28	4	7	1
407	Escherichia coli O104:H4 str. 11-4632 C3	4	4	3	2	2	2	1	3	2	2	3	11	28	5	8	1
408	Escherichia coli O104:H4 str. 11-4632 C2	4	4	3	2	2	2	1	3	2	2	3	11	28	5	8	1
409	Escherichia coli O104:H4 str. 11-4632 C1	4	4	3	2	2	2	1	3	2	2	3	11	28	5	8	1
410	Escherichia coli O104:H4 str. 11-4623	4	4	3	2	2	2	1	3	2	2	3	11	28	5	8	1
411	Escherichia coli O104:H4 str. 11-4522	4	4	3	2	2	2	1	3	2	2	3	11	28	4	7	1
412	Escherichia coli O104:H4 str. 11-4404	4	4	3	2	2	2	1	3	2	2	3	11	28	5	8	1
413	Escherichia coli O104:H4 str. 11-3677	4	4	3	2	2	2	1	3	2	2	3	11	28	5	8	1
414	Escherichia coli O104:H4 str. 09-7901	3	4	3	2	2	2	1	3	2	2	3	11	27	5	8	1
415	Escherichia coli O104:H4 str. 04-8351	3	4	3	2	2	2	1	3	2	2	3	11	27	5	8	1
416	Escherichia coli O104:H4 str. C236-11	4	4	3	2	2	2	1	3	2	2	3	11	28	5	8	1
417	Escherichia coli O104:H4 str. C227-11	4	4	3	2	2	2	1	3	2	2	3	11	28	5	8	1
418	Escherichia coli H494	2	3	3	0	0	0	0	2	1	1	2	7	14	6	9	1
419	Escherichia coli TA124	1	2	3	1	1	1	1	2	1	1	2	11	16	1	4	1
420	Escherichia coli O157:H43 str. T22	1	2	3	1	1	1	1	2	1	1	2	11	16	2	5	1
421	Escherichia coli DEC6A	3	2	3	2	2	2	1	4	2	2	4	11	27	3	6	1
422	Escherichia coli DEC6B	4	1	3	2	3	3	0	4	3	3	5	10	31	2	5	1
423	Escherichia coli DEC6D	2	1	3	2	2	2	1	2	2	2	4	11	23	2	5	1
424	Escherichia coli DEC7A	1	2	2	1	1	1	1	2	1	1	2	11	15	3	5	1
425	Escherichia coli DEC7B	0	0	2	0	0	0	0	1	0	0	0	2	3	2	4	1
426	Escherichia coli DEC7C	1	2	2	1	1	1	1	2	1	1	2	11	15	2	4	1
427	Escherichia coli DEC7D	1	2	2	1	1	1	1	2	1	1	2	11	15	3	5	1
428	Escherichia coli DEC7E	1	2	2	1	1	1	1	2	1	1	2	11	15	4	6	1
430	Escherichia coli DEC8B	1	2	4	1	1	1	0	2	1	0	2	9	15	5	9	1
431	Escherichia coli DEC8C	0	0	2	1	1	1	1	1	0	0	1	7	8	3	5	1
432	Escherichia coli DEC8D	0	0	2	1	2	1	1	1	0	0	1	7	9	3	5	1
433	Escherichia coli DEC8E	1	2	3	1	1	1	0	2	1	1	2	10	15	3	6	1
434	Escherichia coli DEC9B	1	1	3	1	2	1	1	2	1	1	2	11	16	5	8	1
435	Escherichia coli DEC9C	1	1	3	1	0	1	1	2	1	1	2	10	14	4	7	1
436	Escherichia coli DEC9D	1	2	3	1	2	1	1	2	1	1	2	11	17	4	7	1
437	Escherichia coli DEC9E	1	2	3	1	0	1	1	2	1	1	2	10	15	3	6	1
438	Escherichia coli DEC10B	0	0	2	1	0	1	2	1	0	0	1	6	8	2	4	1
439	Escherichia coli DEC10C	0	0	2	1	0	1	1	1	0	0	1	6	7	3	5	1
440	Escherichia coli DEC10D	0	0	2	1	0	1	1	1	0	0	1	6	7	3	5	1
441	Escherichia coli DEC10E	1	2	3	1	1	1	1	2	1	1	2	11	16	4	7	1
442	Escherichia coli DEC10F	1	2	3	1	0	1	1	2	1	1	2	10	15	3	6	1
443	Escherichia coli DEC11A	3	4	3	2	2	2	2	4	2	3	6	11	33	6	9	1
444	Escherichia coli DEC11B	2	3	3	2	2	2	2	3	2	2	4	11	27	5	8	1
445	Escherichia coli DEC11C	2	3	4	2	2	2	2	3	2	2	4	11	28	6	10	1
446	Escherichia coli DEC11D	1	3	4	2	2	2	2	3	2	2	3	11	26	6	10	1
447	Escherichia coli DEC11E	2	3	4	2	2	2	2	3	2	2	3	11	27	5	9	1
448	Escherichia coli DEC12A	2	2	4	2	2	2	1	3	2	2	4	11	26	5	9	1
449	Escherichia coli DEC12B	2	2	4	2	2	2	2	3	2	2	4	11	27	6	10	1
450	Escherichia coli DEC12C	2	2	4	2	2	2	1	3	2	2	4	11	26	7	11	1
451	Escherichia coli DEC12D	2	2	4	2	2	2	2	3	2	2	4	11	27	4	8	1
452	Escherichia coli DEC12E	2	2	4	2	2	2	3	3	2	2	4	11	28	6	10	1
453	Escherichia coli DEC13A	1	2	2	1	1	1	1	2	1	1	2	11	15	4	6	1
454	Escherichia coli DEC13B	1	2	2	1	1	1	1	2	1	1	2	11	15	4	6	1
455	Escherichia coli DEC13C	1	2	2	1	1	1	1	2	1	1	2	11	15	4	6	1
456	Escherichia coli DEC13D	1	2	2	1	1	1	1	2	1	1	2	11	15	3	5	1
457	Escherichia coli DEC13E	1	2	2	1	1	1	1	2	1	1	2	11	15	4	6	1
458	Escherichia coli DEC14A	1	2	3	1	1	1	1	2	1	1	2	11	16	2	5	1
459	Escherichia coli DEC14B	1	2	3	1	1	1	1	2	1	1	2	11	16	5	8	1
460	Escherichia coli DEC14C	2	2	3	1	1	1	1	2	1	1	2	11	17	5	8	1
461	Escherichia coli DEC15A	3	3	3	2	2	2	1	3	2	2	4	11	27	6	9	1
462	Escherichia coli DEC15B	3	3	3	2	2	1	1	3	2	2	4	11	26	7	10	1
463	Escherichia coli DEC15C	3	3	3	2	2	1	1	3	2	2	4	11	26	6	9	1
464	Escherichia coli DEC15D	3	3	3	2	2	1	1	3	2	2	3	11	25	6	9	1
465	Escherichia coli DEC15E	4	3	3	2	2	2	1	3	1	2	3	11	26	7	10	1
466	Escherichia coli P12b	0	0	1	0	0	0	0	1	0	0	0	2	2	1	2	1
467	Escherichia coli KO11FL	2	3	4	2	2	2	2	3	2	2	5	11	29	4	8	1
468	Escherichia coli W	2	3	4	2	2	2	2	3	2	2	5	11	29	5	9	1
469	Escherichia coli O104:H4 str. ON2011	4	4	3	2	2	2	1	3	2	2	3	11	28	4	7	1
470	Escherichia coli O104:H4 str. ON2010	4	4	4	3	3	3	2	4	3	3	5	11	38	7	11	1
471	Escherichia coli NCCP15657	1	2	3	1	1	1	1	2	1	1	2	11	16	3	6	1
472	Escherichia coli AI27	1	2	3	1	1	1	1	2	1	1	2	11	16	2	5	1
473	Escherichia coli NCCP15647	2	3	4	2	2	2	2	3	2	2	4	11	28	4	8	1
474	Escherichia coli O32:H37 str. P4	0	0	2	0	0	1	0	1	0	0	1	4	5	1	3	1
475	Escherichia coli M919	0	0	2	0	0	0	0	1	0	0	1	3	4	0	2	1
476	Escherichia coli B799	2	3	4	3	2	2	3	6	3	3	5	11	36	6	10	1
477	Escherichia coli H730	0	0	4	1	1	1	1	1	0	1	2	8	12	2	6	1
478	Escherichia coli O103:H25 str. CVM9340	1	2	3	1	1	1	0	2	1	1	1	10	14	3	6	1
479	Escherichia coli O103:H2 str. CVM9450	2	3	4	2	2	2	2	3	2	2	4	11	28	7	11	1
480	Escherichia coli O111:H11 str. CVM9534	0	0	2	1	0	1	1	1	0	0	1	6	7	1	3	1
481	Escherichia coli O111:H11 str. CVM9545	0	0	2	1	0	1	1	1	0	0	1	6	7	1	3	1
482	Escherichia coli O111:H8 str. CVM9570	1	2	3	1	1	1	1	2	1	0	2	10	15	3	6	1
483	Escherichia coli O111:H8 str. CVM9574	1	2	3	1	1	1	0	2	1	0	2	9	14	5	8	1
484	Escherichia coli O26:H11 str. CVM9942	0	0	2	1	0	1	2	2	0	0	2	6	10	3	5	1
485	Escherichia coli O26:H11 str. CVM10026	0	0	2	1	0	1	2	2	0	0	2	6	10	3	5	1
486	Escherichia coli 541-15	0	0	2	0	0	0	0	1	0	0	0	2	3	0	2	1
487	Escherichia coli 75	1	2	3	1	1	1	1	2	1	1	2	11	16	2	5	1
488	Escherichia coli KD2	1	2	3	1	1	1	1	2	1	1	2	11	16	3	6	1
489	Escherichia coli 541-1	1	1	3	0	0	0	0	1	0	0	0	4	6	3	6	1
490	Escherichia coli CUMT8	1	2	3	1	1	1	1	2	1	1	2	11	16	2	5	1
491	Escherichia coli EPECa12	1	2	2	1	1	1	1	2	0	1	1	10	13	1	3	1
492	Escherichia coli EPEC C342-62	2	2	4	2	1	2	2	3	2	2	4	11	26	3	7	1
495	Escherichia coli O111:H8 str. CVM9602	1	2	3	1	1	1	0	2	1	0	2	9	14	4	7	1
496	Escherichia coli O111:H8 str. CVM9634	1	2	3	1	1	1	0	2	1	0	2	9	14	4	7	1
497	Escherichia coli O26:H11 str. CVM10224	0	0	2	1	0	1	1	1	0	0	1	6	7	4	6	1
498	Escherichia coli O26:H11 str. CVM10030	0	0	2	1	0	1	1	1	0	0	1	6	7	4	6	1
499	Escherichia coli O111:H11 str. CVM9455	0	0	2	1	0	1	1	1	0	0	1	6	7	2	4	1
500	Escherichia coli O26:H11 str. CVM9952	0	0	2	1	0	1	1	1	0	0	1	6	7	4	6	1
501	Escherichia coli O111:H11 str. CVM9553	0	0	2	1	0	1	1	1	0	0	1	6	7	2	4	1
502	Escherichia coli O26:H11 str. CVM10021	0	0	2	1	0	1	1	1	0	0	1	6	7	3	5	1
503	Escherichia coli STEC_O31	2	3	4	2	2	2	2	3	2	2	4	11	28	3	7	1
504	Escherichia coli LF82	2	2	7	2	2	2	2	2	2	2	4	11	29	5	12	1
505	Escherichia coli EC302/04	1	2	3	1	1	1	0	2	1	1	2	10	15	1	4	1
506	Escherichia coli O104:H4 str. 2009EL-2050	4	4	3	2	2	2	1	3	2	2	3	11	28	5	8	1
507	Escherichia coli O104:H4 str. 2011C-3493	3	4	3	2	2	2	1	3	2	2	3	11	27	5	8	1
508	Escherichia coli O104:H4 str. 2009EL-2071	4	4	3	2	2	2	1	3	2	2	3	11	28	5	8	1
509	Escherichia coli 0.1288	3	4	4	2	2	2	2	3	2	2	4	11	30	5	9	1
510	Escherichia coli EC1865	0	0	2	1	2	1	1	1	0	0	1	7	9	3	5	1
511	Escherichia coli TW15901	0	0	2	0	0	0	0	1	0	0	2	3	5	1	3	1
512	Escherichia coli TW00353	0	0	2	0	0	0	0	1	0	0	2	3	5	1	3	1
513	Escherichia coli 3006	2	3	4	2	2	2	0	3	2	2	4	10	26	3	7	1
514	Escherichia coli AD30	2	3	4	2	2	2	2	3	2	2	4	11	28	3	7	1
515	Escherichia coli 8.0566	0	0	2	0	0	0	0	1	0	0	0	2	3	1	3	1
516	Escherichia coli 8.0569	0	0	2	0	0	0	0	1	0	0	0	2	3	1	3	1
517	Escherichia coli chi7122	0	0	1	0	0	0	0	1	0	0	0	2	2	2	3	1
518	Escherichia coli IMT2125	0	0	1	0	0	0	0	1	0	0	0	2	2	3	4	1
519	Escherichia coli O26:H11 str. CFSAN001629	0	0	2	1	0	1	1	1	0	0	1	6	7	3	5	1
520	Escherichia coli O111:H11 str. CFSAN001630	0	0	2	1	0	1	1	1	0	0	1	6	7	1	3	1
521	Escherichia coli O111:H8 str. CFSAN001632	1	1	3	1	1	1	0	2	1	0	2	9	13	4	7	1
522	Escherichia coli O104:H4 str. 11-02318	4	4	3	2	2	2	1	3	2	2	3	11	28	5	8	1
523	Escherichia coli O104:H4 str. Ec11-9450 Ec 11-9450	4	4	3	2	2	2	1	3	2	2	3	11	28	5	8	1
524	Escherichia coli O104:H4 str. Ec11-9990	3	4	3	2	2	2	1	3	2	2	3	11	27	5	8	1
525	Escherichia coli O104:H4 str. Ec11-4984	4	4	3	2	2	2	1	3	2	2	3	11	28	5	8	1
526	Escherichia coli O104:H4 str. Ec11-5604	4	4	3	2	2	2	1	3	2	2	3	11	28	5	8	1
527	Escherichia coli O104:H4 str. Ec11-4986	4	4	3	2	2	2	1	3	2	2	3	11	28	5	8	1
528	Escherichia coli O104:H4 str. Ec11-4987	4	4	3	2	2	2	1	3	2	2	3	11	28	5	8	1
529	Escherichia coli O104:H4 str. 11-02030	4	4	3	2	2	2	1	3	2	2	3	11	28	5	8	1
530	Escherichia coli O104:H4 str. 11-02033-1	4	4	3	2	2	2	1	3	2	2	3	11	28	5	8	1
531	Escherichia coli O104:H4 str. 11-02092	4	4	3	2	2	2	1	3	2	2	3	11	28	5	8	1
532	Escherichia coli O104:H4 str. Ec11-9941 Ec 11-9941	4	4	3	2	2	2	1	3	2	2	3	11	28	5	8	1
533	Escherichia coli O104:H4 str. 11-02093	4	4	3	2	2	2	1	3	2	2	3	11	28	5	8	1
534	Escherichia coli O104:H4 str. 11-02281	4	4	3	2	2	2	1	3	2	2	3	11	28	5	8	1
535	Escherichia coli O104:H4 str. 11-02913	4	4	3	2	2	2	1	3	2	2	3	11	28	5	8	1
536	Escherichia coli O104:H4 str. 11-03439	4	4	3	2	2	2	1	3	2	2	3	11	28	5	8	1
537	Escherichia coli O104:H4 str. 11-03943	4	4	3	2	2	2	1	3	2	2	3	11	28	5	8	1
538	Escherichia coli O104:H4 str. 11-04080	4	4	3	2	2	2	1	3	2	2	3	11	28	5	8	1
539	Escherichia coli O104:H4 str. Ec11-4988	4	4	3	2	2	2	1	3	2	2	3	11	28	5	8	1
540	Escherichia coli O104:H4 str. Ec11-5603	4	4	3	2	2	2	1	3	2	2	3	11	28	5	8	1
541	Escherichia coli O104:H4 str. Ec11-6006	4	4	3	2	2	2	1	3	2	2	3	11	28	5	8	1
542	Escherichia coli O104:H4 str. Ec12-0465	4	4	3	2	2	2	1	3	2	2	3	11	28	6	9	1
543	Escherichia coli O104:H4 str. Ec12-0466	3	4	3	2	2	2	1	3	2	2	3	11	27	5	8	1
544	Escherichia coli KTE163	1	2	1	1	1	1	1	2	1	1	2	11	14	4	5	1
545	Escherichia coli KTE90	1	2	4	0	0	0	0	2	1	0	0	5	10	2	6	1
546	Escherichia coli KTE138	1	2	3	1	1	1	1	2	1	1	2	11	16	4	7	1
547	Escherichia coli KTE166	1	2	2	1	1	1	1	2	1	1	2	11	15	3	5	1
548	Escherichia coli KTE232	1	2	3	1	1	1	1	2	0	1	2	10	15	3	6	1
549	Escherichia coli KTE120	1	2	4	1	1	1	1	3	1	1	2	11	18	4	8	1
550	Escherichia coli APEC O78	0	0	1	0	0	0	0	1	0	0	0	2	2	2	3	1
551	Escherichia coli O10:K5(L):H4 str. ATCC 23506	1	2	3	1	1	1	1	2	2	0	2	10	16	3	6	1
552	Escherichia coli O5:K4(L):H4 str. ATCC 23502	0	0	2	0	0	0	1	1	0	0	1	4	5	1	3	1
553	Escherichia coli O08	2	3	3	0	0	0	0	2	0	0	2	5	12	4	7	1
554	Escherichia coli O104:H4 str. E112/10	3	4	3	2	2	2	1	3	2	2	3	11	27	6	9	1
555	Escherichia coli ONT:H33 str. C48/93	2	2	3	2	2	2	2	3	2	2	5	11	27	3	6	1
556	Escherichia coli O127:H27 str. C43/90	2	1	2	1	1	1	0	2	1	1	3	10	15	2	4	1
558	Escherichia coli KTE12	1	2	3	1	1	1	1	2	1	1	2	11	16	2	5	1
559	Escherichia coli KTE21	1	2	4	1	1	1	1	3	1	1	1	11	17	3	7	1
560	Escherichia coli KTE212	1	2	3	1	1	1	1	2	0	1	2	10	15	3	6	1
561	Escherichia coli KTE236	1	1	4	1	1	1	1	1	1	1	2	11	15	2	6	1
562	Escherichia coli KTE237	1	1	4	1	1	1	1	1	1	1	2	11	15	2	6	1
563	Escherichia coli KTE51	1	2	3	1	1	1	1	2	1	1	2	11	16	2	5	1
564	Escherichia coli KTE76	1	2	4	1	1	1	1	1	1	1	3	11	17	2	6	1
565	Escherichia coli KTE77	1	2	3	1	1	1	1	2	1	1	2	11	16	2	5	1
566	Escherichia coli KTE81	0	0	2	0	0	0	1	1	0	0	2	4	6	1	3	1
567	Escherichia coli KTE111	0	0	2	0	0	0	0	1	0	0	1	3	4	1	3	1
568	Escherichia coli KTE142	1	2	3	1	1	1	1	2	1	1	2	11	16	2	5	1
569	Escherichia coli KTE156	0	0	2	0	0	0	0	1	0	0	2	3	5	0	2	1
570	Escherichia coli KTE161	1	1	2	1	1	1	0	2	1	1	2	10	13	2	4	1
571	Escherichia coli KTE171	0	0	2	0	0	0	1	1	0	0	2	4	6	1	3	1
572	Escherichia coli KTE9	1	2	4	1	1	1	1	2	1	1	1	11	16	2	6	1
573	Escherichia coli KTE42	1	2	3	1	1	1	1	2	1	1	2	11	16	2	5	1
574	Escherichia coli KTE29	2	3	4	2	2	2	2	3	2	2	4	11	28	5	9	1
575	Escherichia coli KTE48	1	2	3	1	1	1	1	2	1	1	2	11	16	3	6	1
576	Escherichia coli KTE78	0	0	3	1	1	1	1	1	1	1	2	9	12	1	4	1
577	Escherichia coli KTE79	0	0	3	1	1	1	1	1	1	1	2	9	12	1	4	1
578	Escherichia coli KTE91	1	2	4	0	0	0	0	2	0	0	1	5	10	3	7	1
579	Escherichia coli KTE101	0	0	2	0	0	0	0	1	0	0	1	3	4	3	5	1
580	Escherichia coli KTE115	1	2	4	1	1	1	1	2	1	1	2	11	17	3	7	1
581	Escherichia coli KTE135	1	2	3	1	1	1	1	2	1	1	2	11	16	3	6	1
582	Escherichia coli KTE144	1	2	3	1	1	1	1	2	1	1	2	11	16	1	4	1
583	Escherichia coli KTE154	1	2	3	1	1	1	1	2	1	1	2	11	16	3	6	1
584	Escherichia coli KTE165	1	1	4	0	1	1	0	0	0	0	1	6	9	1	5	1
585	Escherichia coli KTE184	1	2	4	0	0	0	0	2	0	0	1	5	10	3	7	1
586	Escherichia coli KTE203	0	0	2	0	0	0	0	1	0	0	1	3	4	0	2	1
587	Escherichia coli O104:H4 str. E92/11	4	4	3	2	2	2	1	3	2	2	3	11	28	6	9	1
588	Escherichia coli 2875000	2	3	3	2	2	2	1	3	2	2	3	11	25	6	9	1
589	Escherichia coli BCE002_MS12	1	2	3	1	1	1	1	2	1	1	2	11	16	4	7	1
590	Escherichia coli BCE019_MS-13	0	0	2	0	0	0	0	1	0	0	1	3	4	2	4	1
591	Escherichia coli BCE034_MS-14	3	3	3	2	1	1	1	3	2	2	3	11	24	5	8	1
592	Escherichia coli C-34666	1	1	2	1	1	1	2	2	1	1	2	11	15	4	6	1
593	Escherichia coli MP021017.10	1	0	3	0	0	0	1	1	0	0	1	5	7	4	7	1
594	Escherichia coli MP021017.11	1	0	3	0	0	0	1	1	0	0	1	5	7	4	7	1
595	Escherichia coli MP021017.2	1	0	2	0	0	0	1	1	0	0	1	5	6	4	6	1
596	Escherichia coli 2872800	2	3	3	2	2	2	1	3	2	1	3	11	24	4	7	1
597	Escherichia coli MP021017.3	1	0	3	0	0	0	1	1	0	0	1	5	7	5	8	1
598	Escherichia coli MP021017.4	1	0	3	0	0	0	1	1	0	0	1	5	7	4	7	1
599	Escherichia coli MP021017.5	1	0	3	0	0	0	1	1	0	0	1	5	7	4	7	1
600	Escherichia coli MP021017.6	1	0	3	0	0	0	1	1	0	0	1	5	7	4	7	1
601	Escherichia coli MP021017.9	1	0	3	0	0	0	1	1	0	0	1	5	7	5	8	1
602	Escherichia coli MP021552.11	1	1	1	1	1	1	2	2	1	1	2	11	14	3	4	1
603	Escherichia coli MP021552.12	1	1	2	1	1	1	2	2	1	1	2	11	15	4	6	1
604	Escherichia coli MP021552.7	1	1	2	1	1	1	2	2	1	1	2	11	15	5	7	1
605	Escherichia coli MP021552.8	1	1	2	1	1	1	2	2	1	1	2	11	15	4	6	1
606	Escherichia coli 2866750	2	3	3	2	2	2	1	3	3	2	3	11	26	5	8	1
607	Escherichia coli 2747800	1	2	3	1	1	1	1	2	1	1	2	11	16	5	8	1
608	Escherichia coli MP021561.2	2	3	3	1	1	1	1	3	2	2	2	11	21	2	5	1
609	Escherichia coli 2867750	2	3	3	2	2	2	1	3	2	2	3	11	25	4	7	1
610	Escherichia coli 180600	1	0	1	0	0	0	0	1	0	0	0	3	3	3	4	1
611	Escherichia coli 2749250	1	2	3	1	1	1	1	2	1	1	2	11	16	5	8	1
612	Escherichia coli 174750	1	2	4	0	0	0	0	2	2	0	0	5	11	4	8	1
613	Escherichia coli 2866450	2	3	3	2	2	2	1	3	2	2	3	11	25	4	7	1
614	Escherichia coli 2866550	2	3	3	2	2	2	1	3	2	2	3	11	25	4	7	1
615	Escherichia coli 2865200	2	3	3	2	2	1	2	3	2	2	3	11	25	5	8	1
616	Escherichia coli 2860050	1	2	3	1	1	1	1	2	1	1	2	11	16	3	6	1
617	Escherichia coli 2851500	2	3	3	2	2	2	1	3	2	2	3	11	25	4	7	1
618	Escherichia coli 2861200	1	0	2	0	0	0	0	1	0	0	1	4	5	3	5	1
619	Escherichia coli 2850400	2	3	3	2	2	2	1	3	2	2	3	11	25	5	8	1
620	Escherichia coli P0302308.1	1	2	3	1	1	1	1	2	1	1	2	11	16	3	6	1
621	Escherichia coli P0304777.1	1	0	1	0	0	0	0	1	0	0	0	3	3	5	6	1
622	Escherichia coli ThroopD	1	2	2	1	1	1	1	2	1	1	2	11	15	3	5	1
623	Escherichia coli 2719100	2	3	4	2	1	1	1	3	2	2	2	11	23	3	7	1
624	Escherichia coli 2720900	2	2	3	2	1	1	1	3	2	2	3	11	22	3	6	1
625	Escherichia coli Envira 10/1	1	2	3	1	1	1	1	2	1	1	2	11	16	4	7	1
626	Escherichia coli Envira 8/11	1	2	3	1	1	1	1	2	1	1	2	11	16	4	7	1
627	Escherichia coli Jurua 18/11	1	0	1	0	0	0	0	1	0	0	0	3	3	3	4	1
628	Escherichia coli Jurua 20/10	2	3	3	2	2	2	1	3	2	2	3	11	25	4	7	1
629	Escherichia coli MP020940.1	2	3	3	2	2	2	2	3	2	2	3	11	26	4	7	1
630	Escherichia coli P0301867.1	3	3	4	2	1	1	1	3	2	2	2	11	24	2	6	1
631	Escherichia coli 2850750	2	3	3	2	2	2	1	3	2	2	3	11	25	7	10	1
632	Escherichia coli 2853500	2	3	3	2	2	2	1	3	2	2	3	11	25	5	8	1
633	Escherichia coli 2848050	2	3	4	1	2	2	1	2	1	1	3	11	22	6	10	1
634	Escherichia coli 2756500	2	3	3	2	2	2	1	3	2	2	3	11	25	4	7	1
635	Escherichia coli 2845350	1	2	3	1	1	1	1	2	1	1	2	11	16	4	7	1
636	Escherichia coli 2871950	0	0	2	0	0	0	0	2	0	0	1	3	5	1	3	1
637	Escherichia coli 2872000	0	0	2	0	0	0	0	2	0	0	1	3	5	1	3	1
638	Escherichia coli BCE001_MS16	1	2	3	1	1	1	1	2	1	1	2	11	16	3	6	1
639	Escherichia coli MP021017.1	1	0	3	0	0	0	1	1	0	0	1	5	7	4	7	1
640	Escherichia coli 2785200	1	1	2	1	1	1	2	2	1	1	2	11	15	3	5	1
641	Escherichia coli 2788150	2	3	3	2	2	2	2	3	2	2	3	11	26	5	8	1
642	Escherichia coli 2770900	1	2	3	1	1	1	1	2	1	1	2	11	16	4	7	1
643	Escherichia coli P0301867.4	2	3	4	2	1	1	1	3	2	2	2	11	23	2	6	1
644	Escherichia coli P0301867.2	1	3	4	2	1	1	1	3	2	2	2	11	22	3	7	1
645	Escherichia coli 2729250	1	2	3	1	1	1	1	2	1	1	2	11	16	4	7	1
646	Escherichia coli 2735000	2	3	3	2	2	2	1	3	2	2	3	11	25	5	8	1
647	Escherichia coli 174900	1	2	3	1	1	1	1	2	1	1	2	11	16	4	7	1
648	Escherichia coli 199900.1	1	0	1	0	0	0	0	1	0	0	0	3	3	3	4	1
649	Escherichia coli 2726950	1	0	3	0	0	0	0	1	0	0	2	4	7	2	5	1
650	Escherichia coli P0298942.1	1	2	3	1	1	1	1	2	1	1	2	11	16	3	6	1
651	Escherichia coli 2730450	0	0	2	0	0	0	0	1	0	0	1	3	4	1	3	1
652	Escherichia coli 2741950	0	0	2	0	0	0	0	1	0	0	1	3	4	0	2	1
653	Escherichia coli 2875150	1	2	3	1	1	1	1	2	1	1	3	11	17	5	8	1
656	Escherichia coli 2730350	0	0	1	0	0	1	1	1	1	0	1	6	6	2	3	1
659	Escherichia coli BCE030_MS-09	0	0	2	0	0	0	0	1	0	0	1	3	4	2	4	1
660	Escherichia coli BCE032_MS-12	0	0	2	0	0	0	0	1	0	0	1	3	4	1	3	1
661	Escherichia coli MP021561.3	2	3	3	2	2	2	2	3	2	2	3	11	26	4	7	1
662	Escherichia coli 2860650	1	2	3	1	1	1	1	2	1	1	2	11	16	5	8	1
663	Escherichia coli 2862600	1	2	3	1	1	1	1	2	1	1	2	11	16	2	5	1
664	Escherichia coli 2866350	1	2	3	1	1	1	1	2	1	1	2	11	16	3	6	1
665	Escherichia coli P0298942.10	1	2	3	1	1	1	1	2	1	1	2	11	16	1	4	1
666	Escherichia coli P0302293.2	1	2	3	1	1	1	1	2	1	1	2	11	16	3	6	1
667	Escherichia coli P0304816.1	2	3	3	2	2	2	2	3	2	2	3	11	26	4	7	1
668	Escherichia coli P0305260.1	1	2	3	0	1	1	1	2	1	1	2	10	15	5	8	1
669	Escherichia coli p0305293.1	1	2	3	1	1	1	1	2	1	1	2	11	16	3	6	1
670	Escherichia coli 2726800	1	2	3	1	1	1	1	2	1	1	2	11	16	6	9	1
671	Escherichia coli P0299438.2	1	2	3	0	1	1	1	2	1	1	2	10	15	5	8	1
672	Escherichia coli P0299917.1	2	3	3	2	2	2	2	3	2	2	3	11	26	5	8	1
673	Escherichia coli 2846750	0	0	2	0	0	0	0	2	0	0	1	3	5	1	3	1
674	Escherichia coli BCE007_MS-11	0	0	2	0	0	0	0	1	0	0	1	3	4	2	4	1
675	Escherichia coli BCE008_MS-13	1	0	3	0	0	0	1	1	0	0	1	5	7	4	7	1
677	Escherichia coli P0302293.4	1	2	3	1	1	1	1	2	1	1	2	11	16	5	8	1
678	Escherichia coli P0302293.3	1	2	3	1	1	1	1	2	1	1	2	11	16	5	8	1
679	Escherichia coli P0305260.9	1	2	3	0	1	1	1	2	1	1	2	10	15	3	6	1
680	Escherichia coli 2854350	1	2	3	1	1	1	1	2	1	1	2	11	16	7	10	1
681	Escherichia coli BCE006_MS-23	0	0	2	0	0	0	0	1	0	0	1	3	4	2	4	1
682	Escherichia coli 179100	1	1	3	1	1	1	0	2	2	1	2	10	15	5	8	1
683	Escherichia coli 2733950	1	2	3	1	1	1	1	2	1	1	2	11	16	4	7	1
684	Escherichia coli P0302293.6	1	2	3	1	1	1	1	2	1	1	2	11	16	5	8	1
685	Escherichia coli P0302293.8	1	2	3	1	1	1	1	2	1	1	2	11	16	5	8	1
686	Escherichia coli P0299438.11	2	3	4	2	2	2	2	3	2	2	4	11	28	6	10	1
687	Escherichia coli P0299438.3	2	3	4	2	2	2	2	3	2	2	4	11	28	5	9	1
688	Escherichia coli P0299438.5	2	3	4	2	2	2	2	3	2	2	4	11	28	6	10	1
689	Escherichia coli P0298942.4	1	2	3	1	1	1	1	2	1	1	2	11	16	5	8	1
690	Escherichia coli P0299483.2	1	2	3	1	1	1	1	2	1	1	2	11	16	5	8	1
691	Escherichia coli P0299483.3	1	2	3	1	1	1	1	2	1	1	2	11	16	3	6	1
692	Escherichia coli P02997067.6	2	3	3	2	2	2	2	3	2	2	3	11	26	6	9	1
693	Escherichia coli P0299917.10	2	3	3	2	2	2	2	3	2	2	3	11	26	4	7	1
694	Escherichia coli P0299917.2	2	3	3	2	2	2	2	3	2	2	3	11	26	5	8	1
695	Escherichia coli P0299438.6	2	3	4	2	2	2	2	3	2	2	4	11	28	6	10	1
696	Escherichia coli P0299438.7	2	3	4	2	2	2	2	3	2	2	4	11	28	6	10	1
697	Escherichia coli P0299438.8	2	3	4	2	2	2	2	3	2	2	4	11	28	6	10	1
698	Escherichia coli P0299438.9	1	2	3	0	1	1	1	2	1	1	2	10	15	6	9	1
699	Escherichia coli P0299917.4	2	3	3	2	2	2	2	3	2	2	3	11	26	5	8	1
700	Escherichia coli P0299917.5	2	3	3	2	2	2	2	3	2	2	3	11	26	4	7	1
701	Escherichia coli P0299917.6	2	3	3	2	2	2	2	3	2	2	3	11	26	6	9	1
702	Escherichia coli P0299917.7	2	3	3	2	2	2	2	3	2	2	3	11	26	4	7	1
703	Escherichia coli P0298942.15	1	2	3	1	1	1	1	2	1	1	2	11	16	4	7	1
705	Escherichia coli P0298942.6	1	2	3	1	1	1	1	2	1	1	2	11	16	3	6	1
706	Escherichia coli P0298942.3	1	2	3	1	1	1	1	2	1	1	2	11	16	3	6	1
707	Escherichia coli P0299483.1	1	2	3	1	1	1	1	2	1	1	2	11	16	5	8	1
708	Escherichia coli p0305293.14	1	2	3	1	1	1	1	2	1	1	2	11	16	5	8	1
709	Escherichia coli P0299917.9	2	3	3	2	2	2	2	3	2	2	3	11	26	5	8	1
710	Escherichia coli P0301867.11	1	3	4	2	1	1	1	3	2	2	2	11	22	4	8	1
711	Escherichia coli P0298942.7	1	2	3	1	1	1	1	2	1	1	2	11	16	5	8	1
712	Escherichia coli P0302308.11	1	2	3	1	1	1	1	2	1	1	2	11	16	5	8	1
713	Escherichia coli P0301867.13	1	3	4	2	1	1	1	3	2	2	2	11	22	3	7	1
714	Escherichia coli P0301904.3	0	0	2	0	0	0	0	1	0	0	1	3	4	1	3	1
715	Escherichia coli P0302293.7	1	2	3	1	1	1	1	2	1	1	2	11	16	4	7	1
717	Escherichia coli P0305260.2	1	2	3	0	1	1	1	2	0	1	2	9	14	6	9	1
718	Escherichia coli P0298942.11	1	2	3	1	1	1	1	2	1	1	2	11	16	3	6	1
719	Escherichia coli P0302308.2	1	2	3	1	1	1	1	2	1	1	2	11	16	4	7	1
720	Escherichia coli P0302308.3	1	2	3	1	1	1	1	2	1	1	2	11	16	4	7	1
722	Escherichia coli P0302308.5	1	2	3	1	1	1	1	2	1	1	2	11	16	4	7	1
723	Escherichia coli P0304816.6	2	3	3	2	2	2	2	3	2	2	3	11	26	4	7	1
724	Escherichia coli P0304816.7	2	3	3	2	2	2	2	3	2	2	3	11	26	4	7	1
725	Escherichia coli P0304816.8	2	3	3	2	2	2	2	3	2	2	3	11	26	5	8	1
726	Escherichia coli P0304816.9	2	3	3	2	2	2	2	3	2	2	3	11	26	4	7	1
727	Escherichia coli P0305260.10	1	2	3	1	1	1	1	2	1	1	2	11	16	5	8	1
728	Escherichia coli P0305260.11	1	2	3	0	1	1	1	2	1	1	2	10	15	5	8	1
729	Escherichia coli P0305260.12	1	2	3	0	1	1	1	2	1	1	2	10	15	5	8	1
730	Escherichia coli P0305260.13	1	2	3	0	1	1	1	2	1	1	2	10	15	6	9	1
731	Escherichia coli P0305260.15	1	2	3	0	1	1	0	2	1	1	2	9	14	6	9	1
732	Escherichia coli P0305260.3	1	2	3	0	1	1	1	2	1	1	2	10	15	6	9	1
733	Escherichia coli P0305260.4	1	2	3	0	1	1	1	2	1	1	2	10	15	6	9	1
734	Escherichia coli P0305260.5	1	2	3	0	1	1	1	2	1	1	2	10	15	7	10	1
735	Escherichia coli P0305260.6	1	2	3	0	1	1	1	2	1	1	2	10	15	6	9	1
736	Escherichia coli P0305260.7	1	2	3	0	1	1	1	2	1	1	2	10	15	6	9	1
737	Escherichia coli P0305260.8	1	2	3	0	1	1	1	2	1	1	2	10	15	6	9	1
738	Escherichia coli P0302293.9	1	2	3	1	1	1	1	2	1	1	1	11	15	5	8	1
739	Escherichia coli P0304777.10	1	0	1	0	0	0	0	1	0	0	0	3	3	3	4	1
740	Escherichia coli P0304777.11	1	0	1	0	0	0	0	1	0	0	0	3	3	2	3	1
741	Escherichia coli P0304777.12	1	0	1	0	0	0	0	1	0	0	0	3	3	2	3	1
742	Escherichia coli P0304777.13	1	0	1	0	0	0	0	1	0	0	0	3	3	4	5	1
743	Escherichia coli P0304777.14	1	0	1	0	0	0	0	1	0	0	0	3	3	4	5	1
744	Escherichia coli P0304777.15	1	0	1	0	0	0	0	1	0	0	0	3	3	3	4	1
745	Escherichia coli P0304777.3	1	0	1	0	0	0	0	1	0	0	0	3	3	2	3	1
746	Escherichia coli P0304777.4	1	0	1	0	0	0	0	1	0	0	0	3	3	3	4	1
747	Escherichia coli P0304777.7	1	0	1	0	0	0	0	1	0	0	0	3	3	3	4	1
748	Escherichia coli P0304777.8	1	0	1	0	0	0	0	1	0	0	0	3	3	4	5	1
749	Escherichia coli P0304777.9	1	0	1	0	0	0	0	1	0	0	0	3	3	4	5	1
750	Escherichia coli P0304816.10	2	3	3	2	2	2	2	3	2	2	3	11	26	4	7	1
751	Escherichia coli P0304816.11	2	3	3	2	2	2	2	3	2	2	3	11	26	5	8	1
752	Escherichia coli P0304816.13	2	3	3	2	2	2	2	3	2	2	3	11	26	3	6	1
753	Escherichia coli P0304816.12	2	3	3	2	2	2	2	3	2	2	3	11	26	5	8	1
754	Escherichia coli P0304816.15	2	3	3	2	2	2	2	3	2	2	3	11	26	6	9	1
755	Escherichia coli P0304816.2	2	3	3	2	2	2	2	3	2	2	3	11	26	6	9	1
756	Escherichia coli p0305293.10	1	2	3	1	1	1	1	2	1	1	2	11	16	4	7	1
757	Escherichia coli p0305293.11	1	2	3	1	1	1	1	2	1	1	2	11	16	5	8	1
758	Escherichia coli p0305293.12	1	2	3	1	1	1	1	2	1	1	2	11	16	5	8	1
759	Escherichia coli p0305293.15	1	2	3	1	1	1	1	2	1	1	2	11	16	4	7	1
760	Escherichia coli p0305293.2	1	2	3	1	1	1	1	2	1	1	2	11	16	5	8	1
761	Escherichia coli p0305293.3	1	2	3	1	1	1	1	2	1	1	2	11	16	4	7	1
762	Escherichia coli p0305293.4	1	2	3	1	1	1	1	2	1	1	2	11	16	5	8	1
763	Escherichia coli p0305293.8	1	2	3	1	1	1	1	2	1	1	2	11	16	5	8	1
764	Escherichia coli p0305293.9	1	2	2	1	1	1	1	2	1	1	2	11	15	3	5	1
765	Escherichia coli P0302308.12	1	2	3	1	1	1	1	2	1	1	2	11	16	4	7	1
767	Escherichia coli P0301867.7	3	3	4	2	1	1	1	3	2	2	2	11	24	2	6	1
768	Escherichia coli P0299917.8	2	3	3	2	2	2	2	3	2	2	3	11	26	4	7	1
769	Escherichia coli P0298942.14	1	2	3	1	1	1	1	2	1	1	2	11	16	4	7	1
770	Escherichia coli P0301867.3	3	3	4	2	1	1	1	3	2	2	2	11	24	2	6	1
771	Escherichia coli P0301867.5	2	3	4	2	1	1	1	3	2	2	2	11	23	2	6	1
772	Escherichia coli P0302308.10	1	2	3	1	1	1	1	2	1	1	2	11	16	5	8	1
773	Escherichia coli P0298942.12	1	2	3	1	1	1	1	2	1	1	2	11	16	3	6	1
774	Escherichia coli P0302308.14	1	2	3	1	1	1	1	2	1	1	2	11	16	4	7	1
775	Escherichia coli P0304816.5	2	3	3	2	2	2	2	3	2	2	3	11	26	4	7	1
777	Escherichia coli P0304816.14	2	3	3	2	2	2	1	3	2	2	3	11	25	4	7	1
778	Escherichia coli P0304816.3	2	3	3	2	2	2	2	3	2	2	3	11	26	4	7	1
779	Escherichia coli P0304816.4	2	3	3	2	2	2	2	3	2	2	3	11	26	5	8	1
780	Escherichia coli p0305293.5	1	2	3	1	1	1	1	2	2	1	2	11	17	4	7	1
782	Escherichia coli p0305293.7	1	2	3	1	1	1	1	2	1	1	2	11	16	5	8	1
784	Escherichia coli HM26	1	2	4	1	1	1	1	2	1	1	2	11	17	4	8	1
785	Escherichia coli O157 str. NCCP15738	1	2	3	1	1	1	1	2	1	1	2	11	16	3	6	1
786	Escherichia coli TOP2386	0	0	2	0	0	0	1	1	0	0	1	4	5	1	3	1
787	Escherichia coli TOP2396-1	0	0	2	0	0	0	1	1	0	0	1	4	5	0	2	1
788	Escherichia coli TOP2522-1	0	0	1	0	0	0	1	1	0	0	1	4	4	2	3	1
789	Escherichia coli TOP2386	0	0	2	0	0	0	1	1	0	0	1	4	5	2	4	1
790	Escherichia coli KTE33	2	2	4	2	2	2	2	3	2	2	4	11	27	3	7	1
791	Escherichia coli P0304777.2	1	0	1	0	0	0	0	1	0	0	0	3	3	2	3	1
792	Escherichia coli O91	2	3	4	2	2	2	2	3	2	2	4	11	28	3	7	1
793	Escherichia coli O91	2	3	4	2	2	2	2	3	2	2	4	11	28	2	6	1
794	Escherichia coli KTE13	1	2	3	1	1	1	1	2	1	1	2	11	16	2	5	1
795	Escherichia coli KTE14	1	2	3	1	1	1	1	2	1	1	1	11	15	2	5	1
796	Escherichia coli KTE20	1	2	4	1	1	1	1	3	1	1	1	11	17	3	7	1
797	Escherichia coli KTE41	0	0	1	0	0	0	0	1	0	0	0	2	2	1	2	1
798	Escherichia coli KTE198	1	2	5	1	1	1	1	3	1	1	2	11	19	3	8	1
799	Escherichia coli KTE199	1	1	4	1	1	1	1	1	1	1	2	11	15	2	6	1
800	Escherichia coli KTE221	1	2	2	1	1	1	1	2	1	1	2	11	15	3	5	1
801	Escherichia coli KTE222	1	2	2	1	1	1	1	2	1	1	2	11	15	3	5	1
802	Escherichia coli KTE61	0	0	2	0	0	0	0	1	0	0	2	3	5	1	3	1
803	Escherichia coli KTE71	0	0	2	0	0	0	1	1	0	0	2	4	6	1	3	1
804	Escherichia coli KTE108	0	0	3	0	0	0	1	1	0	0	1	4	6	1	4	1
805	Escherichia coli KTE121	1	1	4	1	1	1	1	1	1	1	2	11	15	2	6	1
806	Escherichia coli KTE155	0	0	2	0	0	0	0	1	0	0	2	3	5	1	3	1
807	Escherichia coli IMT8073	1	2	3	1	1	1	1	2	0	1	3	10	16	3	6	1
808	Escherichia coli E2265	1	2	3	1	1	1	1	2	1	1	2	11	16	5	8	1
809	Escherichia coli MC6003	1	2	3	1	1	1	1	2	1	1	2	11	16	2	5	1
810	Escherichia coli AB42602061-isolate1	1	2	3	1	1	1	1	2	1	1	2	11	16	2	5	1
811	Escherichia coli C1214_90	1	2	3	1	2	1	1	2	1	1	1	11	16	4	7	1
812	Escherichia coli C155_11	0	0	2	1	2	1	1	1	0	0	1	7	9	3	5	1
813	Escherichia coli C213_10	0	0	2	0	0	0	0	1	0	0	1	3	4	0	2	1
814	Escherichia coli OK1114	1	2	3	1	1	1	0	2	1	0	2	9	14	3	6	1
815	Escherichia coli C166_11 C1214_90	1	3	3	1	2	1	1	2	1	1	2	11	18	4	7	1
816	Escherichia coli C238_91	1	2	3	1	1	1	1	2	1	1	1	11	15	4	7	1
817	Escherichia coli C260_92	0	0	2	0	0	0	0	1	0	0	1	3	4	1	3	1
818	Escherichia coli C283_09	1	2	2	0	0	0	1	2	1	1	2	8	12	1	3	1
819	Escherichia coli C341_10	2	3	2	2	2	2	2	3	2	2	4	11	26	6	8	1
820	Escherichia coli C343_08	2	3	4	2	2	2	2	3	2	2	3	11	27	5	9	1
821	Escherichia coli C347_93	1	2	2	1	1	1	0	2	1	1	2	10	14	3	5	1
822	Escherichia coli C40_11	1	2	2	0	0	0	1	2	1	0	1	7	10	2	4	1
823	Escherichia coli C458_10	1	2	2	1	1	1	1	2	1	1	2	11	15	6	8	1
824	Escherichia coli C496_10	0	0	2	0	0	0	0	1	1	1	1	5	6	0	2	1
825	Escherichia coli C497_10	2	3	4	2	2	2	2	3	2	2	4	11	28	5	9	1
826	Escherichia coli C527_94	1	1	3	1	1	1	1	2	2	1	2	11	16	5	8	1
827	Escherichia coli C652_10	1	2	3	1	1	1	1	2	1	1	2	11	16	4	7	1
828	Escherichia coli C654_09	1	1	2	1	2	1	1	2	1	1	2	11	15	3	5	1
829	Escherichia coli C717_10	1	2	3	1	1	1	0	2	1	1	2	10	15	4	7	1
830	Escherichia coli C725_88	1	2	3	1	1	1	1	2	1	1	1	11	15	4	7	1
831	Escherichia coli C743_03	1	2	2	1	1	1	1	2	1	1	2	11	15	4	6	1
832	Escherichia coli C792_92	1	2	3	1	2	1	1	2	1	1	1	11	16	4	7	1
833	Escherichia coli C799_92	1	1	3	1	0	1	1	2	1	1	2	10	14	6	9	1
834	Escherichia coli C80_08	1	2	3	1	1	1	1	2	1	1	1	11	15	5	8	1
835	Escherichia coli C807_09	1	2	3	1	0	1	1	2	2	1	2	10	16	6	9	1
836	Escherichia coli C82_11	3	4	3	2	2	2	2	4	3	3	4	11	32	7	10	1
837	Escherichia coli C824_10	1	2	3	0	1	1	1	2	1	1	2	10	15	3	6	1
838	Escherichia coli C87_11	1	2	3	1	1	1	0	2	1	1	2	10	15	6	9	1
839	Escherichia coli C900_01	2	3	4	2	2	2	2	3	2	2	4	11	28	7	11	1
840	Escherichia coli C170_11	3	4	3	2	2	2	2	4	2	3	4	11	31	7	10	1
841	Escherichia coli HVH 18 (4-8589585)	1	2	2	1	1	1	1	2	1	1	2	11	15	3	5	1
842	Escherichia coli HVH 25 (4-5851939)	1	2	4	1	1	1	1	2	1	1	2	11	17	3	7	1
843	Escherichia coli HVH 33 (4-2174936)	1	2	2	1	1	1	0	2	1	1	2	10	14	3	5	1
844	Escherichia coli HVH 41 (4-2677849)	1	2	4	1	1	1	1	1	1	1	2	11	16	2	6	1
845	Escherichia coli HVH 46 (4-2758776)	2	2	6	2	2	2	2	2	2	2	4	11	28	3	9	1
846	Escherichia coli HVH 65 (4-2262045)	1	2	4	1	1	1	1	2	1	1	2	11	17	3	7	1
847	Escherichia coli HVH 70 (4-2963531)	2	2	5	2	2	2	2	4	2	2	4	11	29	4	9	1
848	Escherichia coli HVH 82 (4-2209276)	1	2	2	1	1	1	1	2	1	1	2	11	15	3	5	1
849	Escherichia coli HVH 91 (4-4638751)	1	2	4	1	1	1	1	2	1	1	2	11	17	3	7	1
850	Escherichia coli HVH 115 (4-4465997)	2	3	3	0	0	0	0	2	0	0	2	5	12	6	9	1
851	Escherichia coli HVH 115 (4-4465989)	2	3	3	0	0	0	0	2	0	0	2	5	12	5	8	1
852	Escherichia coli HVH 121 (4-6877826)	1	2	2	1	1	1	1	2	1	0	2	10	14	4	6	1
853	Escherichia coli HVH 139 (4-3192644)	1	2	3	1	1	1	1	2	1	1	2	11	16	5	8	1
854	Escherichia coli HVH 147 (4-5893887)	2	3	4	2	2	2	2	3	2	2	4	11	28	5	9	1
855	Escherichia coli HVH 153 (3-9344314)	2	2	6	2	2	2	2	2	2	2	4	11	28	2	8	1
856	Escherichia coli HVH 158 (4-3224287)	2	2	6	2	2	2	2	2	2	2	4	11	28	3	9	1
857	Escherichia coli HVH 164 (4-5953081)	0	0	2	0	0	0	0	1	0	0	0	2	3	0	2	1
858	Escherichia coli HVH 175 (4-3405184)	2	2	5	2	2	2	2	3	2	2	4	11	28	3	8	1
859	Escherichia coli HVH 184 (4-3343286)	2	2	5	2	2	2	2	3	2	2	4	11	28	3	8	1
860	Escherichia coli HVH 194 (4-2356805)	2	2	6	2	2	2	2	2	2	2	4	11	28	2	8	1
861	Escherichia coli HVH 195 (3-7155360)	2	3	4	2	2	2	2	3	2	2	5	11	29	5	9	1
862	Escherichia coli HVH 200 (4-4449924)	1	2	2	1	1	1	0	2	1	1	2	10	14	3	5	1
863	Escherichia coli HVH 209 (4-3062651)	0	0	2	0	0	0	0	1	0	0	1	3	4	1	3	1
864	Escherichia coli KOEGE 7 (16a)	0	0	2	0	0	0	1	1	0	0	1	4	5	1	3	1
865	Escherichia coli KOEGE 10 (25a)	2	2	6	2	2	2	2	3	2	2	4	11	29	2	8	1
866	Escherichia coli KOEGE 33 (68a)	1	2	3	1	1	1	1	2	1	1	2	11	16	2	5	1
867	Escherichia coli KOEGE 40 (102a)	0	0	2	0	0	0	0	1	0	0	1	3	4	1	3	1
868	Escherichia coli KOEGE 77 (202a)	1	2	4	1	1	1	1	2	1	1	2	11	17	3	7	1
869	Escherichia coli KOEGE 118 (317a)	2	3	5	2	2	2	2	3	2	2	4	11	29	3	8	1
870	Escherichia coli KOEGE 131 (358a)	1	2	2	1	1	1	1	2	1	1	2	11	15	3	5	1
871	Escherichia coli UMEA 3033-1	1	2	4	1	1	1	1	1	1	1	3	11	17	2	6	1
872	Escherichia coli UMEA 3065-1	5	4	4	3	3	3	2	4	3	3	5	11	39	5	9	1
873	Escherichia coli UMEA 3139-1	1	2	3	1	1	1	1	2	2	1	2	11	17	2	5	1
874	Escherichia coli UMEA 3150-1	1	0	3	0	0	0	0	1	0	0	1	4	6	1	4	1
875	Escherichia coli UMEA 3155-1	2	2	6	2	2	2	2	2	2	2	4	11	28	1	7	1
876	Escherichia coli UMEA 3160-1	2	2	6	2	2	2	2	2	2	2	4	11	28	2	8	1
877	Escherichia coli UMEA 3163-1	1	2	4	1	1	1	1	2	1	1	2	11	17	2	6	1
878	Escherichia coli UMEA 3174-1	1	2	5	1	1	1	1	2	1	1	2	11	18	1	6	1
879	Escherichia coli UMEA 3176-1	1	2	3	1	1	1	1	2	1	1	2	11	16	3	6	1
880	Escherichia coli UMEA 3180-1	2	2	3	2	2	2	1	3	2	2	4	11	25	3	6	1
881	Escherichia coli UMEA 3199-1	1	2	3	1	1	1	1	2	1	1	2	11	16	3	6	1
882	Escherichia coli UMEA 3201-1	1	2	2	1	1	1	1	2	1	1	2	11	15	3	5	1
883	Escherichia coli UMEA 3240-1	0	0	2	0	0	0	1	1	0	0	1	4	5	3	5	1
884	Escherichia coli UMEA 3314-1	1	2	3	1	1	1	1	2	1	1	2	11	16	3	6	1
885	Escherichia coli UMEA 3317-1	0	0	2	0	0	0	0	1	0	0	1	3	4	1	3	1
886	Escherichia coli UMEA 3318-1	0	0	2	0	0	0	0	1	0	0	1	3	4	2	4	1
887	Escherichia coli UMEA 3329-1	1	1	3	0	0	0	1	1	0	0	1	6	8	2	5	1
888	Escherichia coli UMEA 3355-1	1	2	2	1	0	1	1	2	1	1	2	10	14	3	5	1
889	Escherichia coli UMEA 3592-1	1	2	3	1	1	1	1	2	1	1	2	11	16	2	5	1
890	Escherichia coli UMEA 3609-1	1	2	3	1	1	1	1	2	1	1	2	11	16	2	5	1
891	Escherichia coli UMEA 3682-1	1	2	2	1	1	0	0	2	1	1	1	9	12	1	3	1
892	Escherichia coli UMEA 3805-1	2	3	4	2	2	2	2	3	2	2	4	11	28	5	9	1
893	Escherichia coli UMEA 3889-1	0	0	2	0	0	0	1	1	0	0	1	4	5	1	3	1
894	Escherichia coli TW07509	2	3	3	2	2	2	1	3	2	2	3	11	25	6	9	1
895	Escherichia coli O104:H21 str. CFSAN002236	1	1	3	0	1	1	0	2	0	0	3	7	12	5	8	1
896	Escherichia coli HVH 190 (4-3255514)	2	2	7	2	2	2	2	2	2	2	4	11	29	2	9	1
897	Escherichia coli 95NR1	1	2	3	1	1	1	0	2	1	0	2	9	14	7	10	1
898	Escherichia coli LY180	2	3	4	2	2	2	2	3	2	2	5	11	29	5	9	1
899	Escherichia coli BIDMC 19C	1	2	2	1	1	1	1	2	1	1	2	11	15	2	4	1
900	Escherichia coli 95JB1	1	2	3	1	1	1	0	2	1	0	2	9	14	6	9	1
901	Escherichia coli SCD1	0	0	3	1	1	0	1	1	1	1	3	8	12	0	3	1
903	Escherichia coli 110957	1	2	4	1	1	1	1	2	1	1	2	11	17	3	7	1
904	Escherichia coli 907357	2	3	4	2	2	2	2	3	2	2	4	11	28	4	8	1
905	Escherichia coli HVH 98 (4-5799287)	0	0	3	0	0	0	0	1	0	0	1	3	5	2	5	1
906	Escherichia coli UMEA 3336-1	1	2	3	1	1	1	1	2	1	1	2	11	16	2	5	1
907	Escherichia coli UMEA 3323-1	1	2	4	1	1	1	1	2	1	1	2	11	17	3	7	1
908	Escherichia coli 113302	1	2	3	1	1	1	1	2	1	1	2	11	16	2	5	1
909	Escherichia coli 907710	1	2	3	1	1	0	1	2	1	1	2	10	15	3	6	1
910	Escherichia coli 907889	1	2	4	1	1	1	1	2	1	1	2	11	17	4	8	1
911	Escherichia coli 908541	1	2	3	1	1	1	1	2	1	1	1	11	15	4	7	1
912	Escherichia coli 908555	0	0	1	0	0	0	0	1	0	0	1	3	3	2	3	1
913	Escherichia coli 908573	1	2	4	1	1	1	1	2	1	1	2	11	17	2	6	1
914	Escherichia coli 908658	1	2	3	1	1	1	1	2	1	1	2	11	16	2	5	1
915	Escherichia coli HVH 36 (4-5675286)	1	2	3	1	1	1	1	2	1	1	3	11	17	4	7	1
916	Escherichia coli UMEA 3148-1	1	2	3	1	1	1	1	2	1	1	2	11	16	3	6	1
917	Escherichia coli ATCC BAA-2193	0	0	2	1	2	1	1	1	0	0	1	7	9	2	4	1
918	Escherichia coli CE418	2	3	4	1	2	1	1	2	1	1	3	11	21	3	7	1
919	Escherichia coli CE516	2	3	4	2	2	2	3	3	2	2	3	11	28	4	8	1
920	Escherichia coli CE549	0	0	2	0	0	0	0	1	0	0	1	3	4	1	3	1
921	Escherichia coli ECC-Z	1	2	3	1	1	1	0	2	1	1	2	10	15	1	4	1
922	Escherichia coli P4-96	1	2	3	1	1	1	1	2	1	1	2	11	16	3	6	1
923	Escherichia coli P4-NR	1	2	3	1	1	1	1	2	1	1	2	11	16	2	5	1
924	Escherichia coli LAU-EC4	1	2	4	1	1	1	1	2	1	1	3	11	18	3	7	1
925	Escherichia coli LAU-EC5	1	2	4	1	1	1	1	2	1	1	3	11	18	5	9	1
927	Escherichia coli 1365	1	2	3	1	1	1	0	2	1	1	2	10	15	3	6	1
928	Escherichia coli 38.16	1	2	3	1	1	1	1	2	1	1	2	11	16	3	6	1
929	Escherichia coli 320	1	2	3	1	1	1	1	2	1	1	2	11	16	4	7	1
930	Escherichia coli 681	1	2	3	1	1	1	1	2	1	1	2	11	16	4	7	1
932	Escherichia coli 38.34	0	0	2	0	0	0	0	1	1	1	1	5	6	0	2	1
934	Escherichia coli 85B	0	0	2	0	0	0	0	1	1	1	1	5	6	0	2	1
935	Escherichia coli 435	1	2	4	1	1	1	1	2	1	0	2	10	16	1	5	1
936	Escherichia coli 606	1	2	3	0	0	0	0	2	1	0	0	5	9	2	5	1
937	Escherichia coli 668	1	2	2	1	1	1	1	2	1	1	2	11	15	2	4	1
938	Escherichia coli 1A	0	0	1	0	0	0	0	1	0	0	0	2	2	3	4	1
939	Escherichia coli 9B	1	2	2	1	1	0	0	2	1	1	1	9	12	1	3	1
940	Escherichia coli 27A	0	0	1	0	0	0	0	1	1	1	0	4	4	4	5	1
941	Escherichia coli FBH1	1	2	3	1	0	1	0	2	1	1	2	9	14	3	6	1
942	Escherichia coli 1240	1	2	3	1	1	1	1	2	2	1	2	11	17	4	7	1
943	Escherichia coli 1350	1	2	3	1	1	1	1	2	2	2	2	11	18	3	6	1
944	Escherichia coli LAU-EC9	1	2	2	1	1	1	1	3	1	1	2	11	16	2	4	1
945	Escherichia coli LAU-EC10	1	2	4	1	1	1	1	1	1	1	2	11	16	2	6	1
946	Escherichia coli LAU-EC8	1	2	2	1	1	1	1	3	1	1	2	11	16	2	4	1
947	Escherichia coli ATCC BAA-2209	2	2	3	1	1	1	0	3	1	0	2	9	16	4	7	1
948	Escherichia coli ATCC BAA-2215	2	3	4	2	2	2	2	3	2	2	4	11	28	6	10	1
949	Escherichia coli ATCC BAA-2196	0	0	2	1	0	0	1	1	0	0	1	5	6	4	6	1
951	Escherichia coli 148	1	2	3	1	1	1	1	2	1	1	2	11	16	1	4	1
952	Escherichia coli FAH2	2	3	3	0	0	0	0	2	0	0	2	5	12	5	8	1
953	Escherichia coli FAH1	2	3	3	0	0	0	0	2	0	0	2	5	12	5	8	1
954	Escherichia coli FAP1	2	3	3	0	0	0	0	3	0	0	2	5	13	4	7	1
955	Escherichia coli FAP2	2	3	3	0	0	0	0	2	0	0	2	5	12	3	6	1
956	Escherichia coli FBP1	2	2	3	1	1	1	1	2	1	1	2	11	17	4	7	1
957	Escherichia coli FCH1	3	4	4	2	3	3	3	3	3	3	5	11	36	6	10	1
958	Escherichia coli FCP1	1	3	2	1	1	0	0	1	0	0	0	6	9	1	3	1
959	Escherichia coli E1777	1	2	3	1	1	1	1	2	1	1	2	11	16	4	7	1
960	Escherichia coli IS5	1	2	2	1	1	1	1	1	1	1	3	11	15	4	6	1
961	Escherichia coli IS1	1	2	4	1	1	1	0	1	1	1	2	10	15	4	8	1
963	Escherichia coli O6:H16:CFA/II str. B2C	0	0	2	0	0	0	0	1	0	0	1	3	4	1	3	1
964	Escherichia coli BIDMC 43b	1	2	2	1	1	1	1	2	1	1	2	11	15	2	4	1
965	Escherichia coli BIDMC 43a	1	2	2	1	1	1	1	2	1	1	2	11	15	2	4	1
966	Escherichia coli BIDMC 19B	1	2	2	1	1	1	1	2	1	1	2	11	15	2	4	1
967	Escherichia coli BIDMC 19A	1	2	2	1	1	1	1	2	1	1	2	11	15	2	4	1
968	Escherichia coli BIDMC 17B	1	2	2	1	1	1	1	2	1	1	2	11	15	2	4	1
969	Escherichia coli BIDMC 17A	1	2	2	1	1	1	1	2	1	1	2	11	15	2	4	1
970	Escherichia coli BIDMC 15	1	2	2	1	1	1	1	2	1	1	2	11	15	2	4	1
971	Escherichia coli BIDMC 9	1	2	2	1	1	1	1	2	1	1	2	11	15	2	4	1
972	Escherichia coli BIDMC 3	1	2	2	1	1	1	1	2	1	1	2	11	15	2	4	1
973	Escherichia coli BIDMC 2B	1	2	2	1	1	1	1	2	1	1	2	11	15	2	4	1
974	Escherichia coli BWH 40	1	2	4	1	1	1	1	2	1	1	2	11	17	3	7	1
975	Escherichia coli BIDMC 6	1	2	2	1	1	1	1	2	1	1	2	11	15	2	4	1
976	Escherichia coli IS25	1	2	3	1	1	1	1	2	1	1	3	11	17	2	5	1
977	Escherichia coli EC096/10	1	2	4	1	1	1	1	2	1	1	2	11	17	1	5	1
978	Escherichia coli LR09	1	2	2	1	1	1	1	2	1	1	2	11	15	3	5	1
979	Escherichia coli ST540	0	0	2	0	0	0	0	1	0	0	1	3	4	2	4	1
980	Escherichia coli ST540	0	0	2	0	0	0	0	1	0	0	1	3	4	2	4	1
981	Escherichia coli ST2747	1	2	3	1	1	0	2	2	1	1	2	10	16	2	5	1
982	Escherichia coli ST2747	1	2	3	1	1	0	1	2	1	1	2	10	15	2	5	1
983	Escherichia coli ST2747	1	2	3	1	1	0	0	2	1	0	2	8	13	2	5	1
984	Escherichia coli UCD_JA03	1	2	2	1	1	1	1	2	1	1	2	11	15	3	5	1
985	Escherichia coli UCD_JA65	1	2	3	1	1	1	1	2	1	1	2	11	16	3	6	1
986	Escherichia coli 1-176-05_S3_C1	7	4	4	3	3	3	1	4	3	3	5	11	40	5	9	1
987	Escherichia coli 1-110-08_S3_C1	2	3	3	2	2	2	1	3	1	2	4	11	25	4	7	1
988	Escherichia coli 1-110-08_S3_C2	2	3	3	2	2	2	1	3	1	2	4	11	25	4	7	1
989	Escherichia coli 1-176-05_S1_C1	0	0	1	0	0	0	0	1	0	0	1	3	3	4	5	1
990	Escherichia coli 1-110-08_S1_C2	2	3	3	1	2	2	2	2	2	2	3	11	24	6	9	1
991	Escherichia coli 1-110-08_S1_C3	1	2	3	0	0	0	0	2	1	0	0	5	9	0	3	1
992	Escherichia coli 1-110-08_S1_C1	1	2	3	0	0	0	0	2	1	1	0	6	10	0	3	1
993	Escherichia coli 1-110-08_S3_C3	2	3	3	2	2	2	1	3	1	2	4	11	25	4	7	1
994	Escherichia coli 1-110-08_S4_C1	1	2	4	1	1	1	1	1	1	1	2	11	16	2	6	1
995	Escherichia coli O111:NM str. 2011C-3170	1	2	3	1	1	1	0	2	1	0	2	9	14	4	7	1
997	Escherichia coli O6:H16 str. 99-3165	0	0	2	0	0	0	0	1	0	0	1	3	4	1	3	1
999	Escherichia coli O153:H2 str. 2010C-5034	2	3	4	2	2	2	2	3	2	2	4	11	28	6	10	1
1003	Escherichia coli O26:NM str. 2010C-4347	0	0	2	1	2	1	1	1	0	0	1	7	9	0	2	1
1005	Escherichia coli O103:H11 str. 2010C-3214	0	0	2	1	2	1	1	1	0	0	1	7	9	3	5	1
1008	Escherichia coli O45:H2 str. 2010C-3876	2	3	4	2	2	2	2	3	2	2	4	11	28	5	9	1
1009	Escherichia coli O111:NM str. 2010C-3977	1	2	3	1	1	1	0	2	1	0	2	9	14	4	7	1
1010	Escherichia coli O111:NM str. 2010C-4086	1	2	3	1	1	1	0	2	1	0	2	9	14	4	7	1
1011	Escherichia coli O111:NM str. 2010C-4221	1	2	3	1	1	1	0	2	1	0	2	9	14	6	9	1
1013	Escherichia coli O111:NM str. 2011C-3362	1	2	3	1	1	1	0	2	1	0	2	9	14	4	7	1
1016	Escherichia coli O111:NM str. 2011C-3573	1	2	2	1	1	1	0	2	1	0	0	8	11	4	6	1
1017	Escherichia coli O156:H25 str. 2011C-3602	1	2	3	1	1	1	1	2	1	1	2	11	16	1	4	1
1018	Escherichia coli O111:NM str. 2011C-3632	1	2	3	1	1	1	0	2	1	0	2	9	14	4	7	1
1019	Escherichia coli O111:NM str. 2011C-3679	1	2	3	1	1	1	0	2	1	0	2	9	14	4	7	1
1020	Escherichia coli O103:H2 str. 2011C-3750	2	3	4	2	2	2	2	3	2	2	4	11	28	6	10	1
1021	Escherichia coli O104:H4 str. 2011EL-1675A	4	4	3	2	2	2	1	3	2	2	3	11	28	5	8	1
1022	Escherichia coli O69:H11 str. 07-4281	0	0	1	1	2	1	1	1	0	0	1	7	8	3	4	1
1023	Escherichia coli O118:H16 str. 08-3651	0	0	2	1	2	1	1	1	0	0	1	7	9	3	5	1
1024	Escherichia coli O111:NM str. 08-4487	1	2	3	1	1	1	0	2	1	0	2	9	14	4	7	1
1027	Escherichia coli O111:NM str. 2010C-4715	1	2	3	1	1	1	0	2	1	0	1	9	13	3	6	1
1028	Escherichia coli O26:H11 str. 05-3646	1	0	2	1	2	1	2	2	0	0	2	8	13	3	5	1
1029	Escherichia coli O174:H8 str. 04-3038	2	2	3	3	1	1	4	4	3	4	7	11	34	6	9	1
1030	Escherichia coli O45:H2 str. 01-3147	2	3	4	2	2	2	2	3	2	2	4	11	28	6	10	1
1033	Escherichia coli O174:H21 str. 03-3269	2	3	3	1	1	1	2	2	1	1	2	11	19	2	5	1
1034	Escherichia coli O111:NM str. 03-3484	1	2	3	1	1	1	0	2	1	0	2	9	14	4	7	1
1035	Escherichia coli O111:NM str. 04-3211	1	2	3	1	1	1	0	2	1	0	2	9	14	5	8	1
1037	Escherichia coli O118:H16 str. 06-3256	0	0	2	1	2	1	1	1	0	0	1	7	9	1	3	1
1038	Escherichia coli O69:H11 str. 06-3325	0	0	2	1	0	1	1	1	0	0	1	6	7	3	5	1
1039	Escherichia coli O79:H7 str. 06-3501	2	3	4	2	2	2	3	3	2	2	4	11	29	7	11	1
1040	Escherichia coli O118:H16 str. 06-3612	0	0	2	1	2	1	1	1	0	0	1	7	9	3	5	1
1041	Escherichia coli O91:H14 str. 06-3691	1	2	3	1	1	1	1	2	1	1	2	11	16	2	5	1
1042	Escherichia coli O111:NM str. 2010C-4735	1	2	3	1	1	1	0	2	1	0	2	9	14	5	8	1
1043	Escherichia coli O111:NM str. 2010C-4746	1	2	3	1	1	1	0	2	1	0	2	9	14	4	7	1
1044	Escherichia coli O26:NM str. 2010C-4788	0	0	2	1	2	1	1	1	0	0	1	7	9	3	5	1
1045	Escherichia coli O111:NM str. 2010C-4799	1	2	3	1	1	1	0	2	1	0	2	9	14	4	7	1
1046	Escherichia coli O111:NM str. 2010C-4818	1	2	3	1	1	1	0	2	1	0	2	9	14	6	9	1
1048	Escherichia coli O165:H25 str. 2010C-4874	0	0	3	0	0	0	0	1	0	0	0	2	4	3	6	1
1050	Escherichia coli O111:NM str. 2010C-4622	1	3	3	1	1	1	0	2	1	0	2	9	15	4	7	1
1052	Escherichia coli O103:H2 str. 2010C-4433	2	3	4	2	2	2	2	3	2	2	4	11	28	7	11	1
1053	Escherichia coli O103:H25 str. 2010C-4529	1	2	3	1	1	1	1	2	1	1	1	11	15	2	5	1
1054	Escherichia coli O177:NM str. 2010C-4558	1	2	2	0	0	0	1	2	1	1	2	8	12	2	4	1
1055	Escherichia coli O111:NM str. 2010C-4592	1	1	3	1	1	1	0	2	1	0	2	9	13	5	8	1
1056	Escherichia coli O157:H16 str. 98-3133	0	0	2	0	0	0	0	1	0	0	2	3	5	1	3	1
1057	Escherichia coli O6:H16 str. F5656C1	1	1	2	0	0	0	0	1	0	0	1	5	6	2	4	1
1058	Escherichia coli O111:H8 str. F6627	1	2	3	1	1	1	0	2	1	0	2	9	14	4	7	1
1062	Escherichia coli O39:NM str. F8704-2	1	1	3	1	1	1	1	2	1	1	2	11	15	2	5	1
1063	Escherichia coli O104:H21 str. 94-3025	1	1	3	0	1	1	0	2	0	0	3	7	12	5	8	1
1064	Escherichia coli O111:NM str. 2009C-4052	1	2	3	1	1	1	0	2	1	0	2	9	14	4	7	1
1065	Escherichia coli O118:H16 str. 2009C-4446	0	0	2	1	2	1	1	1	0	0	1	7	9	3	5	1
1066	Escherichia coli O91:H21 str. 2009C-4646	1	2	3	1	1	1	0	2	1	1	2	10	15	4	7	1
1068	Escherichia coli O45:H2 str. 2009C-4780	2	3	4	2	2	2	2	3	2	2	4	11	28	6	10	1
1071	Escherichia coli O111:NM str. 2009C-4006	1	2	3	1	1	1	0	2	1	0	2	9	14	4	7	1
1072	Escherichia coli O45:H2 str. 2009C-3686	2	3	4	2	2	2	2	3	2	2	4	11	28	6	10	1
1073	Escherichia coli O69:H11 str. 2009C-3601	0	0	2	1	2	1	1	1	0	0	1	7	9	3	5	1
1074	Escherichia coli O91:NM str. 2009C-3745	1	2	3	1	1	1	1	2	1	1	2	11	16	3	6	1
1075	Escherichia coli O123:H11 str. 2009C-3307	0	0	2	1	0	1	1	1	0	0	1	6	7	5	7	1
1076	Escherichia coli O145:H28 str. 2009C-3292	1	2	2	0	0	0	1	2	1	1	1	8	11	4	6	1
1077	Escherichia coli O111:NM str. K6722	1	2	3	1	1	1	0	3	1	0	2	9	15	3	6	1
1078	Escherichia coli O111:NM str. K6723	1	2	3	1	1	1	0	2	1	0	2	9	14	4	7	1
1079	Escherichia coli O111:NM str. K6728	1	2	3	1	1	1	0	2	1	0	2	9	14	4	7	1
1080	Escherichia coli O111:NM str. K6890	1	2	3	1	1	1	0	2	1	0	2	9	14	6	9	1
1081	Escherichia coli O111:NM str. K6895	1	2	3	1	1	1	0	2	1	0	2	9	14	5	8	1
1082	Escherichia coli O111:NM str. K6897	1	2	3	1	1	1	0	2	1	0	2	9	14	3	6	1
1083	Escherichia coli O111:NM str. K6898	1	2	3	1	1	1	0	2	1	0	2	9	14	4	7	1
1084	Escherichia coli O111:NM str. K6908	1	2	3	1	1	1	0	2	1	0	2	9	14	5	8	1
1085	Escherichia coli O111:NM str. K6904	1	2	3	1	1	1	0	2	1	0	2	9	14	5	8	1
1086	Escherichia coli O111:NM str. K6915	1	2	3	1	1	1	0	2	1	0	2	9	14	4	7	1
1087	Escherichia coli O69:H11 str. 08-4661	0	0	2	1	0	1	1	1	0	0	1	6	7	3	5	1
1088	Escherichia coli O91:H14 str. 2009C-3227	1	2	3	1	1	1	1	2	1	1	2	11	16	3	6	1
1090	Escherichia coli O103:H2 str. 2009C-3279	2	3	4	2	2	2	2	3	2	2	4	11	28	6	10	1
1091	Escherichia coli E1728	3	4	4	3	3	3	2	4	3	3	4	11	36	3	7	1
1092	Escherichia coli E1140	3	3	4	3	2	3	0	4	3	2	6	10	33	6	10	1
1093	Escherichia coli O26:H11 str. 03-3500	0	0	2	1	2	1	1	1	0	0	1	7	9	1	3	1
1094	Escherichia coli O26:H11 str. 06-3464	0	0	2	1	2	1	1	1	0	0	1	7	9	3	5	1
1095	Escherichia coli O26:H11 str. 2010C-4819	0	0	2	1	2	1	1	1	0	0	1	7	9	3	5	1
1096	Escherichia coli O26:H11 str. 2010C-4430	0	0	2	1	2	1	1	1	0	0	1	7	9	2	4	1
1097	Escherichia coli O26:H11 str. 2010C-5028	0	0	2	1	2	1	1	1	0	0	1	7	9	2	4	1
1098	Escherichia coli O26:H11 str. 2010EL-1699	0	0	2	1	2	1	1	1	0	0	1	7	9	2	4	1
1099	Escherichia coli O26:H11 str. 2010C-4244	0	0	2	1	2	1	1	1	0	0	1	7	9	2	4	1
1100	Escherichia coli O26:H11 str. 2009C-3996	0	0	2	1	2	1	1	1	0	0	1	7	9	3	5	1
1101	Escherichia coli O26:H11 str. 2009C-4760	0	0	2	1	2	1	1	1	0	0	1	7	9	4	6	1
1102	Escherichia coli O26:H11 str. 2009C-4826	0	0	2	1	2	1	1	1	0	0	1	7	9	1	3	1
1103	Escherichia coli O26:H11 str. 2010C-4834	0	0	2	1	2	1	1	1	0	0	1	7	9	5	7	1
1104	Escherichia coli O26:H11 str. 2010C-3051	0	0	2	1	2	1	1	1	0	0	1	7	9	4	6	1
1105	Escherichia coli O26:H11 str. 2010C-3472	0	0	2	1	2	1	1	1	0	0	1	7	9	2	4	1
1106	Escherichia coli O26:H11 str. 2010C-3871	0	0	2	1	2	1	1	1	0	0	1	7	9	4	6	1
1107	Escherichia coli O26:H11 str. 2010C-3902	0	0	2	1	2	1	1	1	0	0	1	7	9	4	6	1
1108	Escherichia coli O26:H11 str. 2009C-3689	1	2	3	1	2	1	1	2	1	1	1	11	16	3	6	1
1109	Escherichia coli O26:H11 str. 2011C-3270	0	0	2	1	2	1	1	1	0	0	1	7	9	2	4	1
1110	Escherichia coli O26:H11 str. 2011C-3282	0	0	2	1	2	1	1	1	0	0	1	7	9	3	5	1
1111	Escherichia coli O26:H11 str. 2011C-3387	0	0	2	1	2	1	1	1	0	0	1	7	9	3	5	1
1112	Escherichia coli O26:H11 str. 2011C-3506	0	0	2	1	2	1	1	1	0	0	1	7	9	3	5	1
1113	Escherichia coli O26:H11 str. 2011C-3655	0	0	2	1	2	1	1	1	0	0	1	7	9	3	5	1
1114	Escherichia coli O26:H11 str. 2009C-3612	1	2	3	1	2	1	1	2	1	1	1	11	16	4	7	1
1115	Escherichia coli 1-182-04_S1_C3	0	0	1	0	0	0	0	1	0	0	0	2	2	2	3	1
1116	Escherichia coli 2-005-03_S1_C1	0	0	1	0	0	1	1	1	0	0	1	5	5	2	3	1
1117	Escherichia coli 1-182-04_S1_C1	0	0	1	0	0	0	0	1	0	0	0	2	2	2	3	1
1118	Escherichia coli 1-176-05_S1_C2	0	0	1	0	0	0	0	1	0	0	1	3	3	2	3	1
1119	Escherichia coli 2-005-03_S1_C3	0	0	1	0	0	1	1	1	0	0	1	5	5	2	3	1
1120	Escherichia coli 1-176-05_S1_C3	0	0	1	0	0	0	0	1	0	0	2	3	4	3	4	1
1121	Escherichia coli 2-005-03_S1_C2	0	0	1	0	0	1	1	1	0	0	1	5	5	2	3	1
1122	Escherichia coli O26:H1 str. 2009C-4747	0	0	2	1	2	1	1	1	0	0	1	7	9	3	5	1
1123	Escherichia coli O111:H8 str. 2009EL-2169	1	2	3	1	1	1	0	2	1	0	2	9	14	3	6	1
1125	Escherichia coli O111:H8 str. 2009C-4126	1	2	3	1	1	1	0	2	1	0	2	9	14	3	6	1
1126	Escherichia coli O111:H8 str. 2011C-3453	1	2	3	1	1	1	0	2	1	0	2	9	14	4	7	1
1127	Escherichia coli BIDMC 82	1	2	2	1	1	1	1	2	1	1	2	11	15	2	4	1
1128	Escherichia coli STEC O174:H2 str. 02-04446	1	2	3	1	1	0	1	2	1	1	2	10	15	4	7	1
1129	Escherichia coli STEC O174:H8 str. 02-07607	2	3	4	3	3	3	2	4	4	2	5	11	35	9	13	1
1130	Escherichia coli O174:H21 220/00	1	2	3	1	1	1	0	2	1	1	2	10	15	5	8	1
1131	Escherichia coli E455	1	2	3	0	0	0	1	2	1	1	2	8	13	2	5	1
1132	Escherichia coli E455L	1	2	3	0	0	0	1	2	1	1	2	8	13	2	5	1
1133	Escherichia coli 2-011-08_S3_C2	1	1	2	1	1	1	0	2	1	1	2	10	13	2	4	1
1134	Escherichia coli 1-182-04_S1_C2	0	0	1	0	0	0	0	1	0	0	0	2	2	2	3	1
1135	Escherichia coli 2-011-08_S3_C3	1	1	2	1	1	1	0	1	1	1	2	10	12	3	5	1
1136	Escherichia coli 2-052-05_S1_C1	0	0	1	0	0	1	1	1	0	0	1	5	5	2	3	1
1137	Escherichia coli IS9	2	3	4	2	1	2	0	3	1	1	4	10	23	4	8	1
1138	Escherichia coli S7005	2	2	4	2	2	2	2	3	2	2	4	11	27	5	9	1
1139	Escherichia coli S5274	2	2	4	2	2	2	3	3	2	2	4	11	28	5	9	1
1140	Escherichia coli S6662	2	2	4	2	2	2	3	3	2	2	4	11	28	6	10	1
1141	Escherichia coli S7380	2	2	4	2	2	2	3	3	2	2	4	11	28	5	9	1
1142	Escherichia coli S6685	2	2	4	2	2	2	2	4	2	2	3	11	27	6	10	1
1143	Escherichia coli BIDMC 71	1	2	2	1	1	1	1	2	1	1	2	11	15	2	4	1
1144	Escherichia coli BIDMC 77	1	2	4	1	1	1	1	2	1	1	2	11	17	3	7	1
1145	Escherichia coli MGH 57	1	2	3	1	1	1	1	2	1	1	2	11	16	4	7	1
1146	Escherichia coli UCI 53	0	0	2	0	0	0	1	1	0	1	1	5	6	2	4	1
1147	Escherichia coli UCI 65	1	2	4	1	1	1	1	2	1	1	3	11	18	2	6	1
1148	Escherichia coli UCI 66	1	2	2	1	1	1	0	2	1	1	2	10	14	3	5	1
1149	Escherichia coli 97-3250	0	0	2	1	0	1	1	1	0	0	1	6	7	3	5	1
1150	Escherichia coli PMK-5	2	3	4	2	2	2	2	3	2	2	4	11	28	5	9	1
1151	Escherichia coli W25K	1	2	3	1	1	1	1	2	1	1	2	11	16	4	7	1
1152	Escherichia coli 3-267-03_S1_C3	1	2	3	1	1	1	1	2	2	1	2	11	17	4	7	1
1153	Escherichia coli 2-011-08_S1_C3	0	0	2	0	0	0	0	1	0	0	0	2	3	3	5	1
1154	Escherichia coli 3-105-05_S3_C1	0	0	2	0	0	0	0	1	0	0	2	3	5	1	3	1
1155	Escherichia coli 3-105-05_S3_C2	0	0	2	0	0	0	0	1	0	0	2	3	5	1	3	1
1156	Escherichia coli 3-373-03_S3_C1	1	2	3	1	1	1	1	1	1	1	2	11	15	2	5	1
1157	Escherichia coli 3-373-03_S3_C3	0	0	2	0	0	0	0	1	0	0	2	3	5	0	2	1
1158	Escherichia coli 3-373-03_S1_C2	1	2	2	1	1	1	1	2	1	1	2	11	15	3	5	1
1159	Escherichia coli 3-475-03_S4_C1	0	0	2	0	0	0	0	1	0	0	1	3	4	0	2	1
1160	Escherichia coli 3-105-05_S4_C1	0	0	2	0	0	0	1	1	0	0	2	4	6	1	3	1
1161	Escherichia coli 3-267-03_S3_C2	1	2	2	0	0	0	0	2	1	0	1	6	9	1	3	1
1162	Escherichia coli 3-267-03_S1_C2	1	2	5	1	1	1	1	2	0	1	2	10	17	3	8	1
1163	Escherichia coli 3-105-05_S3_C3	0	0	2	0	0	0	0	1	0	0	0	2	3	1	3	1
1164	Escherichia coli 3-267-03_S1_C1	1	2	3	1	1	1	1	2	2	1	2	11	17	3	6	1
1165	Escherichia coli 3-373-03_S3_C2	0	0	2	0	0	0	0	1	0	0	2	3	5	0	2	1
1166	Escherichia coli 3-267-03_S4_C2	4	5	5	3	4	4	4	4	4	4	6	11	47	6	11	1
1167	Escherichia coli 3-373-03_S4_C2	2	1	3	0	1	1	1	2	1	1	2	10	15	1	4	1
1168	Escherichia coli 3-073-06_S4_C1	2	1	2	1	1	1	0	2	1	1	2	10	14	4	6	1
1169	Escherichia coli 2-011-08_S3_C1	1	1	2	1	1	1	0	1	1	1	2	10	12	2	4	1
1170	Escherichia coli 2-011-08_S4_C3	1	2	3	1	1	1	0	2	1	1	2	10	15	2	5	1
1171	Escherichia coli 2-052-05_S1_C3	0	0	1	0	0	1	1	1	0	0	1	5	5	2	3	1
1172	Escherichia coli 2-011-08_S4_C1	1	2	3	1	1	1	0	2	1	1	2	10	15	2	5	1
1173	Escherichia coli 2-052-05_S3_C1	1	2	4	2	2	2	2	4	2	2	4	11	27	5	9	1
1174	Escherichia coli 3-373-03_S1_C3	1	2	2	1	1	1	1	2	1	1	2	11	15	5	7	1
1175	Escherichia coli 3-373-03_S1_C1	1	2	2	1	1	1	1	2	1	1	2	11	15	4	6	1
1176	Escherichia coli 3-373-03_S4_C1	2	1	3	0	1	1	1	2	1	0	2	9	14	1	4	1
1177	Escherichia coli 4-203-08_S1_C1	0	0	2	0	0	0	0	1	0	0	2	3	5	3	5	1
1178	Escherichia coli 4-203-08_S4_C3	0	0	2	0	0	0	0	1	0	0	1	3	4	1	3	1
1179	Escherichia coli O78:H12 str. 00-3279	2	3	3	2	1	1	1	3	2	2	3	11	23	4	7	1
1180	Escherichia coli O111:NM str. 01-3076	1	2	3	1	1	1	0	2	1	0	2	9	14	5	8	1
1181	Escherichia coli MS499	2	3	3	0	0	0	0	2	0	0	2	5	12	5	8	1
1182	Escherichia coli O69:H11 str. 07-3763	0	0	2	1	2	1	1	1	0	0	1	7	9	3	5	1
1183	Escherichia coli O145:H25 str. 07-3858	1	2	2	0	0	0	1	2	1	1	3	8	13	2	4	1
1184	Escherichia coli O118:H16 str. 07-4255	0	0	2	1	2	0	1	1	0	0	1	6	8	3	5	1
1185	Escherichia coli O91:H21 str. 2009C-3740	1	2	3	1	1	1	1	2	1	1	2	11	16	3	6	1
1186	Escherichia coli O146:H21 str. 2010C-3325	2	3	4	2	2	2	2	3	2	2	4	11	28	2	6	1
1187	Escherichia coli O45:H2 str. 2010C-4211	2	3	4	2	2	2	2	3	2	2	4	11	28	5	9	1
1188	Escherichia coli O26:H11 str. 2011C-3274	0	0	2	1	0	1	1	1	0	0	1	6	7	3	5	1
1189	Escherichia coli O128:H2 str. 2011C-3317	2	3	4	2	2	2	2	3	2	2	4	11	28	4	8	1
1191	Escherichia coli 2-177-06_S1_C1	0	0	1	0	0	1	1	1	0	0	1	5	5	2	3	1
1192	Escherichia coli 2-156-04_S1_C3	1	2	2	1	1	1	1	2	1	1	2	11	15	1	3	1
1193	Escherichia coli 2-156-04_S3_C1	3	3	2	2	2	2	1	3	2	2	3	11	25	4	6	1
1194	Escherichia coli 2-177-06_S4_C3	3	4	3	2	2	2	1	3	2	2	3	11	27	6	9	1
1195	Escherichia coli 2-210-07_S3_C3	0	0	2	0	0	0	1	1	0	0	1	4	5	1	3	1
1196	Escherichia coli 2-052-05_S3_C3	2	2	4	2	2	2	2	4	2	2	3	11	27	5	9	1
1197	Escherichia coli 2-177-06_S4_C2	2	3	4	2	2	2	2	3	2	2	4	11	28	5	9	1
1198	Escherichia coli 2-177-06_S3_C1	1	0	2	0	0	0	0	1	0	0	0	3	4	2	4	1
1199	Escherichia coli 2-177-06_S1_C3	0	0	1	0	0	1	1	1	0	0	1	5	5	2	3	1
1200	Escherichia coli 2-177-06_S1_C2	0	0	1	0	0	1	1	1	0	0	1	5	5	2	3	1
1201	Escherichia coli 2-156-04_S3_C2	0	0	1	0	0	0	1	1	0	0	1	4	4	1	2	1
1202	Escherichia coli 2-156-04_S3_C3	2	3	3	2	2	2	1	4	2	2	4	11	27	4	7	1
1203	Escherichia coli 2-210-07_S1_C3	0	0	1	0	0	0	0	1	0	0	0	2	2	1	2	1
1204	Escherichia coli 2-005-03_S3_C1	3	4	4	3	3	3	2	3	3	3	5	11	36	7	11	1
1205	Escherichia coli 2-005-03_S3_C3	3	4	4	3	3	3	2	4	3	3	5	11	37	6	10	1
1206	Escherichia coli 2-005-03_S4_C1	1	1	2	1	1	1	0	2	1	1	2	10	13	2	4	1
1207	Escherichia coli 1-392-07_S1_C1	1	2	4	1	1	1	1	1	1	1	2	11	16	2	6	1
1208	Escherichia coli 1-392-07_S1_C2	1	2	4	1	1	1	1	1	1	1	2	11	16	2	6	1
1209	Escherichia coli 2-210-07_S1_C2	0	0	1	0	0	0	0	1	0	0	0	2	2	1	2	1
1210	Escherichia coli 2-210-07_S4_C1	1	1	1	0	1	1	1	1	1	1	1	10	10	6	7	1
1211	Escherichia coli 2-210-07_S3_C2	2	3	3	2	2	2	1	3	1	2	4	11	25	5	8	1
1212	Escherichia coli 2-222-05_S1_C1	1	2	3	0	0	0	0	2	0	0	0	4	8	0	3	1
1213	Escherichia coli 2-156-04_S4_C2	0	0	2	1	1	0	0	1	1	1	1	7	8	0	2	1
1214	Escherichia coli 2-316-03_S3_C1	1	2	3	1	1	1	1	2	1	1	2	11	16	5	8	1
1215	Escherichia coli 2-316-03_S3_C2	1	2	3	1	1	1	0	2	1	1	2	10	15	4	7	1
1216	Escherichia coli 2-316-03_S3_C3	1	2	3	1	1	1	0	2	1	1	2	10	15	4	7	1
1217	Escherichia coli 2-222-05_S1_C2	1	2	3	0	0	0	0	2	0	0	0	4	8	0	3	1
1218	Escherichia coli 2-222-05_S3_C3	1	2	3	1	1	1	1	2	1	1	1	11	15	2	5	1
1219	Escherichia coli 2-222-05_S1_C3	1	2	3	0	0	0	0	2	0	0	0	4	8	0	3	1
1220	Escherichia coli 2-316-03_S4_C2	1	1	2	1	1	1	0	2	1	1	2	10	13	2	4	1
1221	Escherichia coli 2-427-07_S1_C2	0	0	2	0	0	0	0	1	0	0	0	2	3	1	3	1
1222	Escherichia coli 2-427-07_S3_C1	2	3	4	2	2	2	2	3	2	2	4	11	28	6	10	1
1223	Escherichia coli 2-427-07_S3_C3	2	3	4	2	2	2	2	3	2	2	4	11	28	5	9	1
1224	Escherichia coli 2-427-07_S4_C1	1	2	3	1	1	1	0	2	1	1	2	10	15	2	5	1
1225	Escherichia coli 2-460-02_S3_C1	1	1	2	1	1	1	0	2	1	1	3	10	14	2	4	1
1226	Escherichia coli 2-460-02_S3_C2	1	1	2	1	1	1	0	2	1	1	3	10	14	1	3	1
1227	Escherichia coli 2-460-02_S3_C3	0	0	2	0	0	0	0	1	0	0	2	3	5	1	3	1
1228	Escherichia coli 2-460-02_S4_C2	3	2	3	2	2	2	0	3	1	2	4	10	24	2	5	1
1229	Escherichia coli 2-460-02_S4_C3	3	2	3	2	2	2	0	3	1	2	4	10	24	1	4	1
1230	Escherichia coli 2-474-04_S1_C1	0	0	1	0	0	0	0	1	0	0	0	2	2	1	2	1
1231	Escherichia coli 2-474-04_S3_C1	1	1	2	1	1	1	0	2	1	1	2	10	13	1	3	1
1232	Escherichia coli 2-474-04_S3_C2	1	1	2	1	1	1	0	2	1	1	2	10	13	1	3	1
1233	Escherichia coli 2-427-07_S1_C3	1	2	3	1	1	1	1	2	1	1	2	11	16	5	8	1
1234	Escherichia coli 2-474-04_S1_C2	0	0	2	0	0	0	1	1	0	0	1	4	5	1	3	1
1235	Escherichia coli 2-474-04_S3_C3	1	1	2	1	1	1	0	2	1	1	2	10	13	2	4	1
1236	Escherichia coli 2-474-04_S4_C2	1	2	3	1	1	1	1	2	1	1	2	11	16	5	8	1
1237	Escherichia coli 2-474-04_S4_C3	1	2	3	1	1	1	1	2	1	1	2	11	16	4	7	1
1238	Escherichia coli 3-020-07_S3_C1	3	2	3	2	2	2	1	3	2	2	5	11	27	3	6	1
1239	Escherichia coli 3-020-07_S4_C2	3	1	2	1	1	1	0	2	1	1	1	10	14	5	7	1
1240	Escherichia coli 3-020-07_S4_C3	3	1	2	1	1	1	0	2	1	1	1	10	14	5	7	1
1241	Escherichia coli 3-073-06_S1_C2	1	2	2	1	1	1	1	2	1	1	2	11	15	3	5	1
1242	Escherichia coli 3-073-06_S3_C1	0	0	2	0	0	0	0	1	0	0	1	3	4	0	2	1
1243	Escherichia coli 3-073-06_S3_C2	1	1	2	1	1	1	0	2	1	1	2	10	13	2	4	1
1244	Escherichia coli 2-427-07_S1_C1	0	0	2	0	0	0	0	1	0	0	0	2	3	1	3	1
1245	Escherichia coli 3-073-06_S4_C2	2	2	3	2	1	1	1	3	2	2	3	11	22	4	7	1
1246	Escherichia coli 3-073-06_S4_C3	2	1	2	1	1	1	0	2	1	1	2	10	14	4	6	1
1247	Escherichia coli 3-105-05_S1_C2	1	2	3	1	1	1	1	2	1	1	2	11	16	2	5	1
1248	Escherichia coli 2-427-07_S4_C3	1	2	3	1	1	1	1	2	1	1	3	11	17	4	7	1
1249	Escherichia coli 6-175-07_S1_C2	2	2	4	1	1	1	1	1	1	1	2	11	17	2	6	1
1250	Escherichia coli 3-020-07_S3_C2	3	2	3	2	2	3	1	3	2	2	4	11	27	3	6	1
1251	Escherichia coli 2-460-02_S4_C1	3	2	3	2	2	2	0	3	1	2	4	10	24	2	5	1
1252	Escherichia coli 3-267-03_S4_C1	1	2	3	1	1	1	1	2	1	1	3	11	17	5	8	1
1253	Escherichia coli 5-366-08_S1_C3	2	3	4	1	2	2	2	2	2	2	3	11	25	4	8	1
1254	Escherichia coli 6-319-05_S1_C3	1	2	3	1	1	1	1	2	1	1	3	11	17	7	10	1
1255	Escherichia coli 6-319-05_S1_C2	1	2	3	1	1	1	1	2	1	1	3	11	17	7	10	1
1256	Escherichia coli 6-319-05_S4_C2	1	2	3	1	1	1	1	2	1	1	1	11	15	3	6	1
1257	Escherichia coli 6-537-08_S1_C1	2	3	5	2	1	1	1	3	2	2	2	11	24	4	9	1
1258	Escherichia coli 6-319-05_S4_C3	1	2	3	1	1	2	1	2	1	1	1	11	16	3	6	1
1259	Escherichia coli 6-175-07_S1_C3	2	2	4	1	1	1	1	1	1	1	2	11	17	2	6	1
1260	Escherichia coli 7-233-03_S1_C2	0	0	2	0	0	0	0	1	0	0	1	3	4	0	2	1
1261	Escherichia coli 7-233-03_S3_C1	0	0	2	0	0	1	0	1	0	0	2	4	6	2	4	1
1262	Escherichia coli 6-537-08_S3_C1	1	2	3	2	1	1	1	3	2	2	3	11	21	5	8	1
1263	Escherichia coli 6-537-08_S3_C3	2	3	3	3	2	2	2	4	3	3	4	11	31	5	8	1
1264	Escherichia coli 6-319-05_S1_C1	1	2	3	1	1	1	1	2	1	1	3	11	17	5	8	1
1265	Escherichia coli 7-233-03_S1_C3	0	0	2	0	0	0	0	1	0	0	1	3	4	0	2	1
1266	Escherichia coli 7-233-03_S3_C3	0	0	2	0	0	0	0	1	0	0	2	3	5	2	4	1
1267	Escherichia coli 7-233-03_S4_C2	1	2	3	0	0	1	0	2	0	0	0	5	9	1	4	1
1268	Escherichia coli 6-537-08_S3_C2	2	3	3	3	2	2	2	4	3	3	4	11	31	7	10	1
1269	Escherichia coli 8-415-05_S1_C1	1	1	2	1	1	1	0	2	1	1	2	10	13	2	4	1
1270	Escherichia coli 7-233-03_S3_C2	2	1	2	1	1	1	0	2	1	1	2	10	14	4	6	1
1271	Escherichia coli 6-537-08_S1_C2	2	3	4	2	1	1	1	3	2	2	2	11	23	4	8	1
1272	Escherichia coli 7-233-03_S4_C1	1	2	3	1	1	0	1	2	0	1	1	9	13	3	6	1
1273	Escherichia coli 7-233-03_S4_C3	1	2	3	1	1	0	1	2	0	1	1	9	13	5	8	1
1274	Escherichia coli 6-537-08_S1_C3	2	3	5	2	1	1	1	3	2	2	2	11	24	4	9	1
1275	Escherichia coli 1-392-07_S4_C3	1	2	3	1	1	1	1	2	1	1	3	11	17	4	7	1
1276	Escherichia coli 2-052-05_S3_C2	2	3	4	2	2	2	2	4	2	2	4	11	29	6	10	1
1277	Escherichia coli 1-392-07_S4_C1	1	2	3	1	1	1	1	2	1	1	2	11	16	5	8	1
1278	Escherichia coli 2-474-04_S4_C1	1	2	3	1	1	1	1	2	1	1	2	11	16	5	8	1
1279	Escherichia coli 2-222-05_S3_C1	1	2	3	1	1	1	1	2	1	1	1	11	15	2	5	1
1280	Escherichia coli 2-222-05_S3_C2	1	2	3	1	1	1	1	2	1	1	1	11	15	2	5	1
1281	Escherichia coli 8-415-05_S1_C2	1	1	2	1	1	1	1	2	1	1	2	11	14	2	4	1
1282	Escherichia coli 2-460-02_S1_C1	1	2	3	1	1	1	1	2	1	1	3	11	17	3	6	1
1283	Escherichia coli 5-366-08_S4_C1	3	3	3	1	2	2	1	3	1	2	3	11	24	3	6	1
1284	Escherichia coli 3-475-03_S3_C1	1	1	3	1	1	1	1	2	1	1	2	11	15	5	8	1
1285	Escherichia coli 3-475-03_S1_C2	4	4	4	3	3	3	2	4	3	3	5	11	38	5	9	1
1286	Escherichia coli 4-203-08_S1_C2	0	0	2	0	0	0	0	1	0	0	1	3	4	3	5	1
1287	Escherichia coli 4-203-08_S1_C3	0	0	2	0	0	0	0	1	0	0	1	3	4	3	5	1
1288	Escherichia coli 4-203-08_S4_C2	0	0	2	0	0	0	0	1	0	0	1	3	4	1	3	1
1289	Escherichia coli 4-203-08_S3_C1	0	0	2	0	0	0	0	1	0	0	1	3	4	1	3	1
1290	Escherichia coli 3-373-03_S4_C3	2	1	3	0	1	1	1	2	1	1	2	10	15	1	4	1
1291	Escherichia coli 5-366-08_S4_C2	0	0	2	0	0	0	0	1	0	0	1	3	4	2	4	1
1292	Escherichia coli 5-172-05_S3_C3	3	4	3	2	2	2	0	3	2	2	3	10	26	4	7	1
1293	Escherichia coli 5-172-05_S3_C1	0	0	2	0	0	0	0	1	0	0	1	3	4	1	3	1
1294	Escherichia coli 5-366-08_S3_C2	4	5	5	3	4	4	4	5	4	4	5	11	47	7	12	1
1295	Escherichia coli UCD_JA03_pb	1	2	2	1	1	1	1	2	1	1	2	11	15	3	5	1
1296	Escherichia coli UCD_JA65_pb	1	2	3	1	1	1	1	2	1	1	2	11	16	3	6	1
1297	Escherichia coli D6-117.29	0	0	2	0	0	0	0	1	0	0	1	3	4	2	4	1
1298	Escherichia coli B7A	2	3	3	1	2	2	1	2	1	1	3	11	21	4	7	1
1300	Escherichia coli S.93	1	2	2	1	1	0	1	2	1	1	1	10	13	3	5	1
1301	Escherichia coli P.231	1	2	2	1	1	1	1	2	1	1	1	11	14	4	6	1
1302	Escherichia coli H2.185	1	2	3	1	1	1	0	2	1	1	1	10	14	3	6	1
1306	Escherichia coli E. coli	0	0	2	1	2	1	1	1	0	0	1	7	9	2	4	1
1307	Escherichia coli E. coli	1	3	4	2	2	2	2	3	2	2	4	11	27	5	9	1
1308	Escherichia coli E. coli	2	3	3	2	2	2	2	3	2	2	3	11	26	2	5	1
1309	Escherichia coli E. coli	0	0	2	0	0	0	0	1	0	0	1	3	4	1	3	1
1310	Escherichia coli E. coli	0	0	2	1	0	1	1	1	0	0	1	6	7	2	4	1
1311	Escherichia coli E. coli	0	0	2	1	2	1	1	1	0	0	1	7	9	1	3	1
1312	Escherichia coli E. coli	0	0	2	1	0	1	1	1	0	0	1	6	7	2	4	1
1313	Escherichia coli E. coli	0	0	2	1	2	1	1	1	0	0	1	7	9	0	2	1
1314	Escherichia coli E. coli	2	2	4	2	2	2	2	2	2	2	4	11	26	2	6	1
1315	Escherichia coli E. coli	0	0	2	1	2	1	1	1	0	0	1	7	9	2	4	1
1316	Escherichia coli E. coli	2	3	4	2	2	2	2	3	2	2	4	11	28	1	5	1
1317	Escherichia coli E. coli	1	2	3	1	2	1	1	2	1	1	1	11	16	2	5	1
1318	Escherichia coli E. coli	0	0	2	1	2	1	1	1	0	0	1	7	9	4	6	1
1319	Escherichia coli E. coli	1	2	3	1	1	1	0	2	1	1	2	10	15	3	6	1
1320	Escherichia coli E. coli	2	2	3	2	2	2	2	2	2	2	4	11	25	2	5	1
1321	Escherichia coli E. coli	1	2	3	1	1	1	1	2	1	1	2	11	16	5	8	1
1322	Escherichia coli E. coli	0	2	3	1	1	1	1	2	1	1	1	10	14	2	5	1
1323	Escherichia coli E. coli	2	2	4	2	2	2	2	3	2	2	4	11	27	2	6	1
1324	Escherichia coli E. coli	0	0	2	1	2	1	1	1	0	0	1	7	9	1	3	1
1325	Escherichia coli E. coli	1	2	3	1	1	1	1	2	1	1	2	11	16	2	5	1
1326	Escherichia coli E. coli	2	2	4	2	2	2	2	3	2	2	4	11	27	3	7	1
1327	Escherichia coli E. coli	2	3	4	2	2	2	2	3	2	2	4	11	28	6	10	1
1328	Escherichia coli E. coli	2	3	4	2	2	2	2	5	1	2	4	11	29	0	4	1
1329	Escherichia coli E. coli	1	2	3	1	1	1	1	2	1	1	2	11	16	1	4	1
1330	Escherichia coli E. coli	1	2	3	1	2	1	2	2	1	1	1	11	17	3	6	1
1331	Escherichia coli E. coli	0	0	2	1	2	1	1	1	0	0	1	7	9	1	3	1
1332	Escherichia coli E. coli	2	3	4	2	2	2	2	3	2	2	4	11	28	2	6	1
1333	Escherichia coli E. coli	0	0	2	0	0	0	1	1	0	0	1	4	5	1	3	1
1334	Escherichia coli E. coli	2	2	4	2	2	2	2	3	2	2	4	11	27	2	6	1
1335	Escherichia coli E. coli	1	2	3	1	1	1	1	2	1	1	2	11	16	2	5	1
1336	Escherichia coli E. coli	1	2	3	1	1	1	1	2	1	1	3	11	17	3	6	1
1337	Escherichia coli E. coli	3	2	3	2	2	2	1	4	2	2	4	11	27	5	8	1
1338	Escherichia coli E. coli	1	2	3	1	2	1	2	2	1	1	1	11	17	2	5	1
1339	Escherichia coli E. coli	0	0	1	0	0	0	1	1	0	0	2	4	5	1	2	1
1340	Escherichia coli E. coli	1	2	3	1	1	1	1	2	1	1	2	11	16	1	4	1
1341	Escherichia coli E. coli	2	2	4	2	2	2	1	2	2	2	4	11	25	1	5	1
1342	Escherichia coli E. coli	0	2	3	1	1	1	1	2	1	1	1	10	14	3	6	1
1343	Escherichia coli 77302533	0	0	2	0	0	0	1	1	0	0	2	4	6	1	3	1
1345	Escherichia coli VKPM B-10182	2	3	4	2	2	2	2	3	2	2	4	11	28	3	7	1
1346	Escherichia coli FAP1	2	3	3	0	0	0	0	3	0	0	2	5	13	4	7	1
1348	Escherichia coli 77.3025.33	0	0	2	0	0	0	1	1	0	0	2	4	6	1	3	1
1349	Escherichia coli G1/2	0	1	2	1	1	1	1	2	1	2	2	10	14	1	3	1
1350	Escherichia coli G4/9	0	0	2	0	0	0	1	1	0	0	1	4	5	0	2	1
1351	Escherichia coli G3/10	0	0	4	0	0	0	0	1	0	0	2	3	7	1	5	1
1352	Escherichia coli G6/7	1	2	3	1	1	1	1	2	1	2	2	11	17	1	4	1
1353	Escherichia coli G8	1	2	3	1	1	1	1	2	1	2	2	11	17	1	4	1
1354	Escherichia coli 2011EL-1370-2	0	0	2	0	0	0	0	1	0	0	1	3	4	1	3	1
1355	Escherichia coli 2011EL-1369-1	0	0	2	0	0	0	0	1	0	0	1	3	4	1	3	1
1356	Escherichia coli 2011EL-1497-2	0	0	2	0	0	0	0	1	0	0	1	3	4	2	4	1
1357	Escherichia coli F5995	0	0	2	0	0	0	0	1	0	0	1	3	4	1	3	1
1358	Escherichia coli M9803	0	0	2	0	0	0	0	2	0	0	1	3	5	1	3	1
1359	Escherichia coli F6097	0	0	2	0	0	0	0	1	0	0	1	3	4	1	3	1
1360	Escherichia coli 2011EL-1640-5	0	0	2	0	0	0	0	1	0	0	1	3	4	2	4	1
1361	Escherichia coli 2011EL-1251-4	0	0	2	0	0	0	0	1	0	0	1	3	4	2	4	1
1362	Escherichia coli upec-23	0	0	2	0	0	0	0	1	0	0	0	2	3	2	4	1
1363	Escherichia coli upec-81	2	3	3	0	0	0	0	2	0	0	2	5	12	4	7	1
1364	Escherichia coli upec-99	1	2	3	1	1	1	1	2	1	1	2	11	16	2	5	1
1365	Escherichia coli upec-83	1	1	2	1	1	1	0	2	1	1	2	10	13	2	4	1
1366	Escherichia coli upec-41	1	2	3	1	1	1	1	2	1	1	1	11	15	1	4	1
1367	Escherichia coli upec-33	1	2	3	1	1	1	1	2	1	1	2	11	16	5	8	1
1368	Escherichia coli upec-30	1	2	3	1	1	1	1	2	1	1	2	11	16	1	4	1
1369	Escherichia coli upec-3	1	2	3	1	1	0	1	2	1	1	2	10	15	2	5	1
1370	Escherichia coli upec-284	1	1	3	2	1	0	1	2	1	1	1	10	14	1	4	1
1371	Escherichia coli upec-282	0	0	2	0	0	0	1	2	0	0	0	3	5	1	3	1
1372	Escherichia coli upec-273	1	2	3	1	1	1	1	2	1	1	2	11	16	3	6	1
1373	Escherichia coli upec-238	2	3	4	1	2	2	2	3	1	1	4	11	25	2	6	1
1374	Escherichia coli upec-211	1	2	4	1	1	1	1	2	1	1	2	11	17	3	7	1
1375	Escherichia coli upec-22	1	2	2	0	1	1	1	2	1	1	1	10	13	2	4	1
1376	Escherichia coli blood-10-1362	2	3	4	1	2	2	2	3	1	1	4	11	25	5	9	1
1377	Escherichia coli upec-221	1	2	4	1	1	1	1	2	1	1	2	11	17	4	8	1
1378	Escherichia coli blood-10-1227	2	3	4	1	2	2	2	3	1	1	4	11	25	5	9	1
1379	Escherichia coli blood-10-1009	1	2	3	1	1	1	1	2	1	1	2	11	16	2	5	1
1380	Escherichia coli blood-90544	1	2	4	1	1	1	1	3	1	1	3	11	19	5	9	1
1381	Escherichia coli blood-90187	1	2	3	1	1	1	0	2	1	1	2	10	15	3	6	1
1382	Escherichia coli blood-10-1215	2	3	4	1	2	2	2	3	1	1	4	11	25	7	11	1
1383	Escherichia coli blood-9-0292	1	2	4	1	1	1	1	3	1	1	3	11	19	6	10	1
1384	Escherichia coli blood-90543	1	2	4	1	1	1	1	3	1	1	3	11	19	8	12	1
1385	Escherichia coli upec-2	1	3	2	1	1	1	1	2	2	1	2	11	17	2	4	1
1386	Escherichia coli upec-196	1	2	3	1	1	1	1	2	1	1	2	11	16	4	7	1
1387	Escherichia coli blood-2011-0240	1	2	4	0	0	0	0	1	0	0	0	4	8	1	5	1
1388	Escherichia coli upec-184	2	2	6	2	2	2	2	2	2	2	4	11	28	4	10	1
1389	Escherichia coli upec-179	2	2	6	2	2	2	2	2	2	2	4	11	28	1	7	1
1390	Escherichia coli upec-173	1	2	3	1	1	1	1	2	1	1	2	11	16	1	4	1
1391	Escherichia coli blood-10-180	1	2	4	1	1	1	1	1	1	1	2	11	16	2	6	1
1392	Escherichia coli blood-2011-0238	1	2	4	0	0	0	0	1	0	0	0	4	8	1	5	1
1393	Escherichia coli upec-154	1	2	3	1	1	1	1	2	1	1	2	11	16	2	5	1
1394	Escherichia coli upec-151	1	2	3	1	1	1	1	2	1	1	1	11	15	1	4	1
1395	Escherichia coli upec-147	1	2	2	1	1	1	0	2	1	1	2	10	14	3	5	1
1396	Escherichia coli upec-146	1	2	2	1	1	1	2	2	1	1	2	11	16	1	3	1
1397	Escherichia coli upec-133	1	2	4	1	1	1	0	2	1	1	3	10	17	6	10	1
1398	Escherichia coli upec-130	0	0	3	1	1	1	1	1	0	0	1	7	9	3	6	1
1399	Escherichia coli upec-128	2	2	7	2	2	2	1	2	2	2	4	11	28	3	10	1
1400	Escherichia coli upec-127	1	2	3	1	1	1	1	2	1	2	2	11	17	2	5	1
1401	Escherichia coli upec-121	1	2	3	1	1	1	1	2	1	1	2	11	16	2	5	1
1402	Escherichia coli upec-118	2	3	4	2	2	2	2	3	2	2	4	11	28	7	11	1
1403	Escherichia coli upec-119	2	3	4	2	2	2	2	3	2	2	4	11	28	5	9	1
1404	Escherichia coli upec-113	1	1	4	0	0	1	1	2	0	0	2	7	12	0	4	1
1405	Escherichia coli upec-111	1	2	3	1	1	1	1	2	1	1	2	11	16	3	6	1
1406	Escherichia coli upec-112	2	2	7	2	2	2	2	2	2	2	3	11	28	2	9	1
1407	Escherichia coli blood-10-0554	1	2	4	1	1	1	1	2	1	1	3	11	18	4	8	1
1408	Escherichia coli blood-10-0541	1	2	4	1	1	1	1	2	1	1	3	11	18	4	8	1
1409	Escherichia coli blood-10-0183	1	2	4	1	1	1	1	1	1	1	2	11	16	4	8	1
1410	Escherichia coli blood-09-1290	1	2	3	1	1	1	1	2	1	1	2	11	16	4	7	1
1411	Escherichia coli blood-09-0949	1	2	3	1	1	1	1	2	1	1	2	11	16	3	6	1
1412	Escherichia coli blood-09-0768	2	3	4	2	2	2	2	3	2	2	4	11	28	5	9	1
1413	Escherichia coli blood-09-0718	0	0	2	0	0	0	0	1	0	0	0	2	3	1	3	1
1414	Escherichia coli blood-09-0626	1	2	3	1	1	1	1	2	1	1	2	11	16	3	6	1
1415	Escherichia coli blood-09-0712	0	0	2	0	0	0	0	1	0	0	0	2	3	1	3	1
1416	Escherichia coli blood-09-0464	1	2	4	1	1	1	1	3	1	1	3	11	19	5	9	1
1417	Escherichia coli blood-09-0249	1	2	3	1	1	1	0	2	1	1	2	10	15	3	6	1
1418	Escherichia coli blood-08-1420	1	2	2	1	1	1	1	2	1	1	2	11	15	3	5	1
1419	Escherichia coli blood-08-1414	1	2	2	1	1	1	1	2	1	1	2	11	15	6	8	1
1420	Escherichia coli ECONIH1	1	2	2	1	1	1	1	3	1	1	3	11	17	2	4	1
1421	Escherichia coli upec-203	1	2	3	1	1	1	1	2	1	1	2	11	16	6	9	1
1422	Escherichia coli UMNturkey4	0	0	2	0	0	0	0	1	0	0	2	3	5	0	2	1
1423	Escherichia coli UMNturkey6	0	0	2	0	0	0	0	1	0	0	0	2	3	2	4	1
1424	Escherichia coli UMNturkey5	0	0	2	0	0	0	0	1	0	0	0	2	3	3	5	1
1425	Escherichia coli UMNturkey3	0	0	2	0	0	0	0	1	0	0	2	3	5	0	2	1
1426	Escherichia coli CVM N37067PS	1	1	2	0	0	0	1	1	0	0	1	6	7	0	2	1
1427	Escherichia coli CVM N37059PS	1	2	3	1	1	1	1	2	1	1	2	11	16	4	7	1
1428	Escherichia coli CVM N36225PS	1	1	2	1	1	1	1	2	1	1	2	11	14	2	4	1
1429	Escherichia coli CVM N36963PS	1	2	3	1	1	1	1	2	1	1	2	11	16	3	6	1
1430	Escherichia coli CVM N38733PS	1	2	3	1	1	1	1	2	1	1	3	11	17	5	8	1
1432	Escherichia coli CVM N33552PS	0	0	3	0	0	0	0	1	0	0	1	3	5	3	6	1
1433	Escherichia coli CVM N33443PS	1	2	3	1	1	1	1	2	1	1	2	11	16	3	6	1
1434	Escherichia coli CVM N34562PS	1	2	3	1	1	1	1	2	1	1	2	11	16	2	5	1
1435	Escherichia coli CVM N41556PS	2	3	4	2	2	2	2	3	2	2	4	11	28	4	8	1
1436	Escherichia coli CVM N33804PS	1	2	3	1	1	1	1	2	1	1	2	11	16	4	7	1
1437	Escherichia coli CVM N33806PS	1	2	3	1	1	1	1	2	1	1	2	11	16	2	5	1
1438	Escherichia coli CVM N38834PS	2	3	4	2	2	2	2	3	2	2	4	11	28	7	11	1
1439	Escherichia coli CVM N41498PS	1	2	3	1	1	1	1	2	1	1	2	11	16	4	7	1
1440	Escherichia coli CVM N36396PS	0	1	2	1	1	1	1	2	1	1	1	10	12	4	6	1
1441	Escherichia coli CVM N36400PS	0	1	2	1	1	1	1	2	1	1	2	10	13	4	6	1
1442	Escherichia coli CVM N36613PS	1	2	3	1	1	1	1	2	1	1	2	11	16	4	7	1
1443	Escherichia coli CVM N34351PS	1	2	3	1	1	1	1	3	1	1	2	11	17	3	6	1
1444	Escherichia coli CVM N33922PS	1	2	3	1	1	1	1	2	1	1	2	11	16	5	8	1
1445	Escherichia coli CVM N33849PS	1	2	3	1	1	1	1	2	1	1	2	11	16	2	5	1
1447	Escherichia coli CVM N36393PS	1	2	3	1	1	1	1	2	1	1	1	11	15	3	6	1
1448	Escherichia coli CVM N34054PS	1	2	3	1	1	1	1	2	1	1	2	11	16	2	5	1
1449	Escherichia coli CVM N34077PS	1	2	3	1	1	1	1	2	1	1	2	11	16	3	6	1
1450	Escherichia coli CVM N41586PS	1	2	2	1	1	1	1	2	1	1	2	11	15	3	5	1
1452	Escherichia coli CVM N36620PS	1	2	3	1	1	1	1	2	1	1	2	11	16	3	6	1
1453	Escherichia coli CVM N36834PS	2	3	4	2	2	2	2	3	2	2	5	11	29	6	10	1
1454	Escherichia coli CVM N36093PS	1	2	2	1	0	0	1	2	1	1	1	9	12	2	4	1
1455	Escherichia coli CVM N33651PS	2	3	4	1	1	1	0	3	2	2	3	10	22	3	7	1
1456	Escherichia coli CVM N33633PS	1	2	3	1	1	1	1	2	1	1	3	11	17	5	8	1
1457	Escherichia coli CVM N33687PS	1	2	3	1	1	1	1	2	1	1	1	11	15	4	7	1
1458	Escherichia coli CVM N33707PS	2	3	3	2	2	2	0	2	2	2	4	10	24	4	7	1
1459	Escherichia coli CVM N34543PS	1	2	3	0	0	0	0	2	1	0	0	5	9	3	6	1
1460	Escherichia coli CVM N33719PS	0	0	2	0	0	0	0	2	0	0	1	3	5	0	2	1
1462	Escherichia coli CVM N36204PS	1	2	3	1	1	1	1	2	1	1	2	11	16	6	9	1
1463	Escherichia coli CVM N36918PS	1	2	2	1	1	1	1	2	1	1	2	11	15	5	7	1
1464	Escherichia coli CVM N33561PS	1	2	3	1	1	1	1	2	1	1	3	11	17	4	7	1
1465	Escherichia coli CVM N36903PS	1	2	3	1	1	1	1	2	1	1	2	11	16	6	9	1
1466	Escherichia coli CVM N36404PS	1	2	3	1	1	1	1	2	1	1	2	11	16	2	5	1
1467	Escherichia coli CVM N33601PS	1	2	3	1	1	1	1	2	1	1	2	11	16	4	7	1
1470	Escherichia coli 94-3024	1	1	3	0	1	1	0	2	0	0	3	7	12	5	8	1
1472	Escherichia coli EC12	1	2	2	1	1	0	0	2	1	1	1	9	12	1	3	1
1473	Escherichia coli EC13	0	0	2	0	0	0	1	1	0	0	1	4	5	2	4	1
1474	Escherichia coli M4163	1	2	3	1	1	1	0	2	1	1	2	10	15	4	7	1
1475	Escherichia coli MAMC18	1	1	2	1	1	1	1	2	1	1	2	11	14	2	4	1
1476	Escherichia coli 912	0	0	3	0	0	0	0	1	0	0	1	3	5	1	4	1
1477	Escherichia coli CE549	0	0	2	0	0	0	0	1	0	0	1	3	4	1	3	1
1478	Escherichia coli E2265	1	2	3	1	1	1	1	2	1	1	2	11	16	5	8	1
1479	Escherichia coli E1777	1	2	3	1	1	1	1	2	1	1	2	11	16	4	7	1
1480	Escherichia coli CE516	2	3	4	2	2	2	2	3	2	2	5	11	29	3	7	1
1481	Escherichia coli JT5	2	3	4	2	2	2	2	3	2	2	4	11	28	5	9	1
1482	Escherichia coli EC3	1	2	3	1	1	1	1	2	1	1	2	11	16	3	6	1
1483	Escherichia coli EC2_7	1	2	3	1	1	1	1	2	0	1	2	10	15	2	5	1
1484	Escherichia coli ST167	1	2	3	1	1	1	1	2	1	1	3	11	17	3	6	1
1485	Escherichia coli EC2_3	1	2	3	1	1	1	1	2	1	1	2	11	16	5	8	1
1486	Escherichia coli EC11	1	2	2	1	1	0	0	2	1	1	1	9	12	1	3	1
1487	Escherichia coli EC2_6	2	3	4	2	2	2	2	3	2	2	3	11	27	7	11	1
1488	Escherichia coli 6409	1	2	3	1	1	1	0	2	1	1	2	10	15	2	5	1
1489	Escherichia coli CR694	1	2	2	1	1	1	1	3	1	1	3	11	17	2	4	1
1490	Escherichia coli C691-71 (14b)	1	2	3	1	1	1	1	2	1	1	2	11	16	5	8	1
1491	Escherichia coli CVM N33857PS	0	0	2	0	0	0	0	1	0	0	0	2	3	0	2	1
1492	Escherichia coli CVM N34152PS	1	2	3	1	1	1	1	2	1	1	2	11	16	2	5	1
1493	Escherichia coli CVM N33978PS	2	3	3	1	1	1	1	3	2	2	2	11	21	7	10	1
1494	Escherichia coli CVM N33720PS	1	1	2	1	1	1	0	2	1	1	3	10	14	1	3	1
1495	Escherichia coli CVM N34564PS	1	2	3	1	1	1	1	2	1	1	2	11	16	2	5	1
1496	Escherichia coli CVM N34577PS	2	3	3	2	2	2	0	2	2	2	4	10	24	4	7	1
1497	Escherichia coli CVM N36113PS	1	2	3	1	1	1	1	2	1	1	3	11	17	5	8	1
1498	Escherichia coli CVM N36210PS	0	0	2	1	1	1	1	2	1	1	2	9	12	3	5	1
1499	Escherichia coli CVM N37069PS	1	1	2	0	0	0	1	1	0	0	1	6	7	0	2	1
1500	Escherichia coli CVM N38428PS	2	3	3	0	0	0	0	2	0	0	2	5	12	4	7	1
1501	Escherichia coli CVM N36099PS	0	0	3	0	0	0	0	1	0	0	1	3	5	1	4	1
1502	Escherichia coli CVM N38381PS	0	0	2	0	0	0	0	1	0	0	1	3	4	0	2	1
1503	Escherichia coli CVM N33591PS	1	2	3	1	1	1	1	2	1	1	2	11	16	7	10	1
1504	Escherichia coli CVM N33574PS	1	2	3	1	1	1	1	2	1	1	2	11	16	5	8	1
1505	Escherichia coli CVM N33653PS	2	3	3	2	2	2	1	3	1	2	4	11	25	2	5	1
1507	Escherichia coli	1	2	2	1	1	1	1	2	1	1	2	11	15	2	4	1
1508	Escherichia coli UMNturkey7	1	2	2	0	0	0	0	3	1	0	0	5	9	2	4	1
1509	Escherichia coli 1303	0	0	2	0	0	0	0	1	0	0	1	3	4	3	5	1
1510	Escherichia coli CVM N34086PS	0	1	2	1	1	1	1	2	1	1	1	10	12	4	6	1
1511	Escherichia coli ECC-1470	2	3	4	2	2	2	2	3	2	2	4	11	28	4	8	1
1513	Escherichia coli O157 SvETEC	1	2	2	0	1	1	1	2	1	1	2	10	14	4	6	1
1514	Escherichia coli O157:K88 734/3	1	2	2	0	1	1	1	2	1	1	2	10	14	3	5	1
1516	Escherichia coli K1506-c2	0	0	2	0	0	0	0	1	0	0	1	3	4	1	3	1
1517	Escherichia coli F526	0	0	2	0	0	0	0	1	0	0	1	3	4	1	3	1
1518	Escherichia coli 2014EL-1181-1	0	0	2	0	0	0	0	1	0	0	1	3	4	1	3	1
1519	Escherichia coli F736-c1	0	0	2	0	0	0	1	1	0	0	1	4	5	1	3	1
1520	Escherichia coli B144-c1	0	0	2	0	0	0	0	1	0	0	1	3	4	1	3	1
1521	Escherichia coli K1884 sc	0	0	2	0	0	0	0	1	0	0	1	3	4	1	3	1
1522	Escherichia coli F6700	2	3	4	1	2	2	1	2	1	1	3	11	22	5	9	1
1523	Escherichia coli B1020-2	1	1	2	0	0	0	0	1	0	0	1	5	6	2	4	1
1524	Escherichia coli F6339-c9	0	0	2	0	0	0	0	2	0	0	1	3	5	1	3	1
1525	Escherichia coli F5524-c2	1	1	2	0	0	0	0	1	0	0	1	5	6	2	4	1
1526	Escherichia coli	1	2	3	1	1	1	1	2	1	1	1	11	15	3	6	1
1527	Escherichia coli	2	1	6	2	3	2	2	2	2	2	4	11	28	4	10	1
1528	Escherichia coli	2	2	4	2	2	2	2	3	2	2	4	11	27	5	9	1
1529	Escherichia coli	0	2	3	1	1	1	1	2	1	1	1	10	14	4	7	1
1530	Escherichia coli	4	4	3	2	2	2	1	3	2	2	3	11	28	6	9	1
1531	Escherichia coli	0	2	3	1	1	1	1	2	1	1	1	10	14	3	6	1
1532	Escherichia coli	0	2	3	1	1	1	1	2	1	1	1	10	14	3	6	1
1533	Escherichia coli	2	3	4	1	2	2	1	2	1	1	3	11	22	4	8	1
1535	Escherichia coli	1	2	2	0	0	0	1	2	1	1	3	8	13	2	4	1
1537	Escherichia coli	0	2	3	1	1	1	1	2	1	1	1	10	14	3	6	1
1538	Escherichia coli	2	2	4	2	2	2	2	2	2	2	4	11	26	1	5	1
1539	Escherichia coli	1	2	6	1	1	1	1	2	1	1	2	11	19	4	10	1
1540	Escherichia coli	1	2	3	1	2	1	2	2	1	1	1	11	17	4	7	1
1541	Escherichia coli	1	2	3	1	1	1	1	2	1	1	2	11	16	3	6	1
1542	Escherichia coli	0	0	2	1	2	1	1	1	0	0	1	7	9	3	5	1
1543	Escherichia coli	0	2	3	1	1	1	1	2	1	1	1	10	14	3	6	1
1544	Escherichia coli	0	0	2	1	2	1	1	1	0	0	1	7	9	4	6	1
1545	Escherichia coli 57A_A8	2	1	5	2	2	2	2	2	2	2	4	11	26	4	9	1
1546	Escherichia coli	1	2	3	1	2	1	1	2	1	1	3	11	18	4	7	1
1548	Escherichia coli	1	2	3	1	1	1	0	2	1	0	2	9	14	4	7	1
1549	Escherichia coli	2	3	4	2	2	2	2	3	2	2	3	11	27	4	8	1
1550	Escherichia coli	0	0	1	0	0	0	1	1	0	0	2	4	5	1	2	1
1551	Escherichia coli	2	3	4	2	2	2	2	3	2	2	4	11	28	4	8	1
1552	Escherichia coli	2	3	4	2	2	2	2	3	2	2	4	11	28	4	8	1
1553	Escherichia coli	1	2	3	1	1	1	1	2	1	1	2	11	16	4	7	1
1554	Escherichia coli	1	2	3	1	1	1	0	2	1	0	1	9	13	4	7	1
1555	Escherichia coli	2	3	4	2	2	2	2	3	2	2	4	11	28	5	9	1
1558	Escherichia coli	2	3	3	2	2	2	2	3	2	2	3	11	26	4	7	1
1560	Escherichia coli 381-4	3	4	3	2	2	2	1	3	2	2	3	11	27	6	9	1
1561	Escherichia coli 338	3	4	3	2	2	2	1	3	2	2	3	11	27	6	9	1
1562	Escherichia coli 7N	4	4	3	2	2	2	1	3	2	2	3	11	28	5	8	1
1563	Escherichia coli 381-1	3	4	3	2	2	2	1	3	2	2	3	11	27	5	8	1
1564	Escherichia coli 8G	4	4	3	2	2	2	1	3	2	2	3	11	28	5	8	1
1565	Escherichia coli 381-3	1	1	2	1	1	1	0	2	1	1	3	10	14	2	4	1
1566	Escherichia coli 9Z	4	4	3	2	2	2	1	3	2	2	3	11	28	5	8	1
1567	Escherichia coli OLC-679	2	3	4	2	2	2	2	3	2	2	4	11	28	7	11	1
1568	Escherichia coli OLC-682	2	2	4	2	2	2	3	3	2	2	4	11	28	7	11	1
1570	Escherichia coli OLC-715	1	2	3	1	1	1	0	2	1	0	2	9	14	6	9	1
1571	Escherichia coli OLC-716	2	3	4	2	2	2	2	3	2	2	4	11	28	7	11	1
1572	Escherichia coli OLC-721	1	2	3	1	1	1	1	2	1	1	2	11	16	3	6	1
1573	Escherichia coli OLC-728	0	0	2	1	2	1	1	1	0	0	1	7	9	4	6	1
1574	Escherichia coli OLC-1051	2	3	4	2	2	2	2	3	2	2	4	11	28	5	9	1
1575	Escherichia coli OLC-1547	2	3	4	2	2	2	2	3	2	2	5	11	29	6	10	1
1576	Escherichia coli OLC-455	0	0	2	1	2	1	1	1	0	0	1	7	9	3	5	1
1577	Escherichia coli OLC-464	0	0	2	1	2	1	1	1	0	0	1	7	9	3	5	1
1578	Escherichia coli OLC-731	0	0	2	1	2	1	1	1	0	0	1	7	9	4	6	1
1579	Escherichia coli OLC-732	1	2	2	0	0	0	1	2	1	1	2	8	12	1	3	1
1580	Escherichia coli OLC-816	1	1	3	0	1	1	0	2	0	0	3	7	12	4	7	1
1581	Escherichia coli D2-2	1	2	5	1	1	1	1	2	1	1	1	11	17	3	8	1
1582	Escherichia coli	0	0	2	1	0	1	1	1	0	0	1	6	7	3	5	1
1583	Escherichia coli	0	2	3	1	1	1	1	2	1	1	1	10	14	3	6	1
1584	Escherichia coli	1	1	3	1	1	1	1	2	1	1	4	11	17	2	5	1
1585	Escherichia coli	2	3	4	2	2	2	2	3	2	2	4	11	28	4	8	1
1588	Escherichia coli MPEC4969	2	3	3	2	2	2	1	3	2	2	3	11	25	5	8	1
1589	Escherichia coli MPEC4839	1	0	2	0	0	0	0	1	0	0	1	4	5	2	4	1
1590	Escherichia coli St. Olav39	2	3	4	2	2	2	2	3	2	2	4	11	28	7	11	1
1591	Escherichia coli St. Olav178	1	2	2	0	0	0	1	2	1	1	1	8	11	2	4	1
1592	Escherichia coli St. Olav40	2	3	4	2	2	2	2	3	2	2	4	11	28	7	11	1
1593	Escherichia coli St. Olav63	1	2	6	1	1	1	1	2	1	1	2	11	19	5	11	1
1594	Escherichia coli St. Olav157	1	2	6	1	1	1	1	2	1	1	2	11	19	4	10	1
1595	Escherichia coli St. Olav174	1	2	3	1	2	1	1	2	1	1	1	11	16	4	7	1
1596	Escherichia coli St. Olav179	1	2	3	1	2	1	2	2	1	1	1	11	17	4	7	1
1597	Escherichia coli St. Olav176	1	2	2	0	0	0	1	2	1	1	1	8	11	2	4	1
1598	Escherichia coli St. Olav17	1	2	6	1	1	1	1	2	1	1	2	11	19	5	11	1
1599	Escherichia coli HUSEC2011	3	4	3	2	2	2	1	3	2	2	3	11	27	5	8	1
1600	Escherichia coli VR50	1	2	2	1	1	1	1	2	1	1	2	11	15	2	4	1
1601	Escherichia coli TW18710	1	1	2	1	1	1	1	2	1	1	2	11	14	2	4	1
1602	Escherichia coli TW18703	1	1	3	1	1	1	1	2	1	1	2	11	15	2	5	1
1611	Escherichia coli ST-44	2	3	4	2	2	2	0	3	2	2	3	10	25	6	10	1
1613	Escherichia coli MRSN 10204	2	2	7	2	2	2	2	2	2	2	4	11	29	5	12	1
1615	Escherichia coli O104:H4 str. C227-11 368 shch	4	4	3	2	2	2	1	3	2	2	3	11	28	5	8	1
1616	Escherichia coli BE127	0	0	1	0	0	0	0	1	0	0	1	3	3	2	3	1
1617	Escherichia coli Pa1s	0	0	2	0	0	0	1	1	0	0	1	4	5	2	4	1
1618	Escherichia coli avian5	0	0	1	0	0	0	0	1	1	1	1	5	5	2	3	1
1619	Escherichia coli 46zs	0	0	1	0	0	0	0	1	0	0	1	3	3	2	3	1
1623	Escherichia coli K88	0	0	2	0	0	0	0	1	0	0	1	3	4	2	4	1
1624	Escherichia coli BM	2	3	3	1	2	2	2	2	2	2	3	11	24	4	7	1
1625	Escherichia coli CFSAN026838	1	2	3	1	1	1	0	2	1	0	2	9	14	4	7	1
1626	Escherichia coli CFSAN026773	3	4	5	3	3	3	3	4	3	3	6	11	40	6	11	1
1628	Escherichia coli CFSAN026796	1	0	2	0	0	0	0	1	0	0	0	3	4	1	3	1
1629	Escherichia coli CFSAN026834	1	2	3	1	1	1	1	2	1	1	1	11	15	4	7	1
1630	Escherichia coli CFSAN026810	2	3	4	1	2	2	2	2	1	1	3	11	23	5	9	1
1631	Escherichia coli CFSAN026778	1	2	3	1	1	1	1	2	1	1	2	11	16	2	5	1
1632	Escherichia coli CFSAN026779	1	2	3	1	1	1	1	2	1	1	2	11	16	3	6	1
1633	Escherichia coli CFSAN026785	1	2	3	1	1	1	0	2	1	1	2	10	15	5	8	1
1634	Escherichia coli CFSAN026787	1	2	3	1	1	1	1	2	1	1	2	11	16	4	7	1
1635	Escherichia coli CFSAN026788	1	2	3	1	1	1	0	2	1	0	2	9	14	5	8	1
1636	Escherichia coli CFSAN026789	1	2	3	1	1	1	0	2	1	0	2	9	14	5	8	1
1637	Escherichia coli CFSAN026790	1	2	3	1	1	1	0	2	1	0	2	9	14	5	8	1
1638	Escherichia coli CFSAN026839	1	2	3	1	1	1	0	2	1	0	2	9	14	4	7	1
1639	Escherichia coli CFSAN026791	1	2	3	1	1	1	0	2	1	0	2	9	14	4	7	1
1640	Escherichia coli CFSAN026801	1	2	3	1	1	1	1	2	1	1	2	11	16	6	9	1
1641	Escherichia coli CFSAN026802	0	0	2	0	0	0	0	1	0	0	1	3	4	3	5	1
1642	Escherichia coli CFSAN026809	2	3	4	1	2	2	2	2	1	1	3	11	23	4	8	1
1643	Escherichia coli CFSAN026812	1	2	3	0	1	1	1	2	1	1	2	10	15	5	8	1
1644	Escherichia coli CFSAN026813	0	0	3	0	0	0	0	1	0	0	0	2	4	2	5	1
1645	Escherichia coli CFSAN026815	2	3	4	2	2	2	2	3	2	2	4	11	28	7	11	1
1646	Escherichia coli CFSAN026828	2	3	4	2	2	2	2	3	2	2	4	11	28	7	11	1
1647	Escherichia coli CFSAN026826	2	3	4	2	2	2	2	3	2	2	4	11	28	5	9	1
1648	Escherichia coli CFSAN026830	2	2	3	2	2	2	2	3	2	2	3	11	25	3	6	1
1649	Escherichia coli CFSAN026835	2	4	3	2	2	2	0	3	2	2	3	10	25	4	7	1
1650	Escherichia coli CFSAN026844	2	1	1	1	1	1	0	2	1	1	1	10	12	4	5	1
1651	Escherichia coli CFSAN026845	0	0	2	0	0	0	0	1	0	0	1	3	4	3	5	1
1652	Escherichia coli CFSAN026774	3	4	4	2	3	2	1	3	2	2	4	11	30	2	6	1
1653	Escherichia coli CFSAN026816	1	2	2	1	1	1	1	2	1	1	2	11	15	4	6	1
1654	Escherichia coli CFSAN026818	2	3	4	2	2	2	2	3	2	2	4	11	28	4	8	1
1655	Escherichia coli WCHEC005008	1	2	3	1	1	1	1	2	1	1	2	11	16	2	5	1
1658	Escherichia coli BWH49	2	3	4	2	2	2	0	3	2	2	3	10	25	4	8	1
1659	Escherichia coli BWH50	2	3	4	2	2	2	0	3	2	2	3	10	25	4	8	1
1660	Escherichia coli MGH121	1	0	3	0	0	0	0	1	0	0	0	3	5	3	6	1
1661	Escherichia coli BIDMC98	1	2	2	1	1	1	1	2	1	1	2	11	15	2	4	1
1662	Escherichia coli BIDMC102	1	2	4	1	1	1	1	2	1	1	3	11	18	3	7	1
1664	Escherichia coli BIDMC104	2	3	4	2	2	2	1	3	2	2	3	11	26	5	9	1
1665	Escherichia coli BIDMC106	1	2	4	1	1	1	1	2	1	1	2	11	17	3	7	1
1666	Escherichia coli BIDMC112	1	2	3	1	1	1	1	2	2	1	2	11	17	2	5	1
1667	Escherichia coli CHS199	1	2	4	1	1	1	1	2	1	1	2	11	17	5	9	1
1668	Escherichia coli 36084	0	0	2	1	0	1	1	1	0	0	1	6	7	3	5	1
1669	Escherichia coli 36079	0	0	2	1	0	1	1	1	0	0	1	6	7	3	5	1
1670	Escherichia coli 36708	1	2	3	1	0	1	2	2	1	1	1	10	15	4	7	1
1671	Escherichia coli 34870	1	1	3	1	0	1	1	2	1	1	2	10	14	4	7	1
1672	Escherichia coli 34827	1	1	3	1	0	1	1	2	1	1	2	10	14	4	7	1
1673	Escherichia coli 36293	1	1	3	1	0	1	1	2	1	1	2	10	14	4	7	1
1674	Escherichia coli 36348	1	1	3	1	0	1	1	2	1	1	2	10	14	4	7	1
1675	Escherichia coli 36493	1	1	3	1	0	1	1	2	1	1	2	10	14	4	7	1
1677	Escherichia coli ACN001	0	0	1	0	0	0	0	1	0	0	0	2	2	2	3	1
1678	Escherichia coli 1196_ECOL	1	2	3	1	1	1	1	2	1	1	2	11	16	1	4	1
1679	Escherichia coli 105_ECOL	1	2	4	1	1	1	1	2	1	1	2	11	17	3	7	1
1680	Escherichia coli 12_ECOL	2	2	7	2	2	2	2	2	2	2	4	11	29	3	10	1
1681	Escherichia coli 1280_ECOL	1	2	3	1	1	1	1	2	1	1	2	11	16	1	4	1
1682	Escherichia coli 1244_ECOL	1	2	3	1	1	1	0	2	1	1	2	10	15	4	7	1
1683	Escherichia coli 444_ECOL	1	2	3	1	1	1	1	2	1	1	2	11	16	3	6	1
1684	Escherichia coli 580_ECOL	2	3	4	2	2	2	2	3	2	2	3	11	27	8	12	1
1685	Escherichia coli 740_ECOL	1	1	4	1	1	1	1	1	1	1	2	11	15	1	5	1
1686	Escherichia coli 753_ECOL	1	1	4	1	1	1	1	1	1	1	2	11	15	1	5	1
1687	Escherichia coli 809_ECOL	1	2	3	1	1	1	0	2	1	1	2	10	15	1	4	1
1688	Escherichia coli 7_ECOL	1	2	3	1	1	1	1	2	1	1	2	11	16	5	8	1
1689	Escherichia coli 742_ECOL	1	1	4	1	1	1	1	1	1	1	2	11	15	1	5	1
1690	Escherichia coli 982_ECOL	1	2	4	1	1	1	1	2	1	1	2	11	17	2	6	1
1691	Escherichia coli 992_ECOL	1	2	4	1	1	1	1	1	1	1	2	11	16	2	6	1
1692	Escherichia coli 812_SBOY	1	2	3	1	1	1	1	2	1	1	3	11	17	1	4	1
1693	Escherichia coli KIC-2	1	2	3	1	1	1	1	2	1	1	3	11	17	5	8	1
1694	Escherichia coli HMLN-1	2	2	7	2	2	2	2	2	2	1	4	11	28	2	9	1
1698	Escherichia coli FDAARGOS_56	0	0	2	0	0	0	1	1	0	0	2	4	6	2	4	1
1699	Escherichia coli CFSAN026792	1	2	3	1	1	1	0	2	1	0	2	9	14	3	6	1
1700	Escherichia coli CFSAN026821	2	3	4	2	2	2	2	3	2	2	4	11	28	6	10	1
1702	Escherichia coli CFSAN026776	3	4	3	2	2	2	2	3	2	2	4	11	29	5	8	1
1703	Escherichia coli CFSAN026819	2	3	4	2	2	2	2	3	2	2	4	11	28	6	10	1
1704	Escherichia coli CFSAN026783	0	0	2	0	0	0	0	1	0	0	1	3	4	2	4	1
1705	Escherichia coli CFSAN026793	1	2	3	1	1	1	1	2	1	1	2	11	16	3	6	1
1706	Escherichia coli CFSAN026794	1	2	3	1	1	1	2	2	1	1	2	11	17	5	8	1
1707	Escherichia coli CFSAN026817	1	2	2	1	1	1	1	2	1	1	3	11	16	3	5	1
1708	Escherichia coli CFSAN026840	1	2	3	1	1	1	0	2	1	0	2	9	14	4	7	1
1709	Escherichia coli CFSAN026786	1	2	3	1	1	1	1	2	1	1	2	11	16	5	8	1
1710	Escherichia coli CFSAN026833	2	2	3	2	2	2	2	3	2	2	3	11	25	3	6	1
1711	Escherichia coli CFSAN026781	2	3	4	1	2	2	0	2	1	1	2	10	20	6	10	1
1712	Escherichia coli CFSAN026795	1	2	3	1	1	0	1	2	1	1	2	10	15	5	8	1
1713	Escherichia coli CFSAN026832	1	2	3	1	1	1	1	2	1	1	1	11	15	6	9	1
1714	Escherichia coli CFSAN026777	1	2	3	1	1	1	1	2	1	1	2	11	16	5	8	1
1715	Escherichia coli CFSAN026824	2	3	4	2	2	2	2	3	2	2	4	11	28	6	10	1
1717	Escherichia coli CFSAN026820	0	0	2	1	2	1	1	1	0	0	1	7	9	5	7	1
1718	Escherichia coli CFSAN026831	2	2	3	2	2	2	2	3	2	2	3	11	25	3	6	1
1719	Escherichia coli CFSAN026825	2	3	5	2	2	2	2	3	2	2	4	11	29	5	10	1
1721	Escherichia coli AD30 chicken	2	3	4	2	2	2	2	3	2	2	4	11	28	4	8	1
1722	Escherichia coli CFSAN026775	1	2	3	1	1	1	1	2	0	1	2	10	15	3	6	1
1723	Escherichia coli CFSAN026784	1	2	3	1	0	1	1	2	1	1	2	10	15	7	10	1
1724	Escherichia coli CFSAN026780	1	2	3	1	1	1	1	2	1	1	2	11	16	5	8	1
1725	Escherichia coli CFSAN026782	1	2	3	1	1	1	1	2	1	1	2	11	16	2	5	1
1726	Escherichia coli CFSAN026797	1	2	3	1	1	1	1	2	1	1	2	11	16	3	6	1
1727	Escherichia coli CFSAN026807	1	2	3	1	1	1	1	2	1	1	2	11	16	2	5	1
1728	Escherichia coli CFSAN026808	1	2	3	1	1	1	1	2	1	1	2	11	16	2	5	1
1729	Escherichia coli CFSAN026814	0	0	2	0	0	0	0	1	0	0	1	3	4	1	3	1
1730	Escherichia coli CFSAN026811	0	0	1	0	0	0	0	1	0	0	1	3	3	3	4	1
1731	Escherichia coli CFSAN026822	0	0	2	1	2	1	1	1	0	0	1	7	9	3	5	1
1732	Escherichia coli CFSAN026823	2	3	4	2	2	2	2	3	2	2	4	11	28	6	10	1
1733	Escherichia coli CFSAN026841	0	0	2	1	2	1	1	1	0	0	1	7	9	4	6	1
1734	Escherichia coli CFSAN026849	0	0	2	0	0	0	0	1	0	0	1	3	4	2	4	1
1735	Escherichia coli IH53473	0	0	2	0	0	0	1	1	0	0	2	4	6	1	3	1
1736	Escherichia coli 100343	1	1	3	1	1	1	1	2	1	1	2	11	15	6	9	1
1737	Escherichia coli 102550	2	3	4	2	2	2	2	2	2	2	3	11	26	6	10	1
1738	Escherichia coli 103573	1	1	3	1	1	1	1	2	1	1	2	11	15	6	9	1
1739	Escherichia coli 400791	1	1	3	1	1	1	1	2	1	1	2	11	15	6	9	1
1740	Escherichia coli 302662	1	1	3	1	1	1	1	2	1	1	2	11	15	5	8	1
1741	Escherichia coli 401150	1	1	3	1	1	1	1	2	1	1	2	11	15	6	9	1
1742	Escherichia coli 401954	2	2	4	2	2	2	1	3	2	2	3	11	25	5	9	1
1743	Escherichia coli 402290	1	1	3	1	1	1	1	2	1	1	2	11	15	6	9	1
1744	Escherichia coli 100854	0	0	2	0	0	0	0	1	0	0	1	3	4	1	3	1
1745	Escherichia coli 102929	1	1	2	1	1	1	0	2	1	1	2	10	13	3	5	1
1747	Escherichia coli 200146	1	1	3	1	1	1	1	2	2	1	2	11	16	5	8	1
1748	Escherichia coli 402804	2	2	4	2	2	2	1	3	2	2	3	11	25	7	11	1
1749	Escherichia coli 702423	2	2	4	2	2	2	2	3	2	2	4	11	27	7	11	1
1750	Escherichia coli 702626	2	2	4	2	2	2	2	3	2	2	3	11	26	7	11	1
1751	Escherichia coli 100175	1	2	3	1	1	1	1	2	1	1	2	11	16	4	7	1
1752	Escherichia coli 103338	1	2	3	1	1	1	1	2	1	1	2	11	16	5	8	1
1753	Escherichia coli 103447	2	3	4	2	2	2	2	2	2	2	3	11	26	4	8	1
1754	Escherichia coli 303139	2	3	3	2	2	2	2	1	2	2	3	11	24	3	6	1
1755	Escherichia coli 303341	1	1	3	1	1	1	1	2	2	1	2	11	16	6	9	1
1756	Escherichia coli 403341	1	1	3	1	1	1	1	2	1	1	2	11	15	5	8	1
1757	Escherichia coli 401091	0	0	2	1	1	1	1	1	0	1	2	8	10	6	8	1
1758	Escherichia coli chicken fecal	2	3	4	2	2	2	2	3	2	2	4	11	28	7	11	1
1759	Escherichia coli chicken fecal	1	2	3	1	1	1	1	2	1	1	2	11	16	3	6	1
1760	Escherichia coli cow fecal	1	2	3	1	1	1	1	2	1	1	2	11	16	2	5	1
1761	Escherichia coli YS river water	1	2	3	1	1	1	1	2	1	1	2	11	16	2	5	1
1762	Escherichia coli YS river water	1	2	3	1	1	1	1	2	1	1	2	11	16	1	4	1
1763	Escherichia coli cow fecal	1	2	3	1	1	1	1	2	1	1	2	11	16	3	6	1
1764	Escherichia coli swine fecal	0	0	2	0	0	0	0	1	0	0	1	3	4	1	3	1
1765	Escherichia coli chicken fecal	2	3	4	2	2	2	2	3	2	2	5	11	29	3	7	1
1766	Escherichia coli pigeon fecal	2	3	4	2	2	2	2	3	2	2	4	11	28	5	9	1
1767	Escherichia coli YS river water	2	2	3	1	1	1	1	2	1	1	2	11	17	3	6	1
1768	Escherichia coli YS river water	0	0	2	0	0	0	0	1	0	0	1	3	4	1	3	1
1769	Escherichia coli Milk cow fecal	0	0	2	0	0	0	0	1	0	0	1	3	4	1	3	1
1770	Escherichia coli YS river water	1	2	2	0	0	0	0	2	1	0	0	5	8	2	4	1
1771	Escherichia coli YS river water	1	2	3	1	1	1	1	2	1	1	2	11	16	4	7	1
1772	Escherichia coli YS river water	2	3	4	2	2	2	1	3	2	2	2	11	25	5	9	1
1773	Escherichia coli YS river water	0	0	2	0	0	0	0	1	0	0	1	3	4	1	3	1
1774	Escherichia coli YS river water	1	2	2	0	0	0	0	2	1	0	0	5	8	2	4	1
1775	Escherichia coli YS river water	0	0	2	0	0	0	0	1	0	0	1	3	4	1	3	1
1776	Escherichia coli YS river water	2	3	4	2	2	2	2	3	2	1	4	11	27	5	9	1
1777	Escherichia coli YS river water	0	0	2	0	0	0	1	1	0	0	1	4	5	0	2	1
1778	Escherichia coli swine fecal	2	3	4	2	2	2	2	3	2	2	4	11	28	5	9	1
1779	Escherichia coli chicken fecal	1	2	2	0	0	0	0	2	1	0	0	5	8	1	3	1
1780	Escherichia coli YS river water	2	3	3	0	0	0	0	2	0	0	2	5	12	3	6	1
1781	Escherichia coli YS river water	0	0	3	0	0	0	1	1	0	0	2	4	7	1	4	1
1782	Escherichia coli chicken fecal	1	2	2	0	0	0	0	2	1	0	0	5	8	2	4	1
1783	Escherichia coli YS river water	1	2	3	1	1	1	1	2	1	1	2	11	16	4	7	1
1784	Escherichia coli Milk cow fecal	1	2	3	1	1	1	1	2	1	1	2	11	16	3	6	1
1785	Escherichia coli cow fecal	1	2	3	1	1	1	1	2	1	1	2	11	16	3	6	1
1786	Escherichia coli chicken fecal	2	3	4	2	2	2	2	3	2	2	5	11	29	4	8	1
1787	Escherichia coli YS river water	2	3	4	2	2	2	2	3	2	2	4	11	28	4	8	1
1788	Escherichia coli YS river water	2	3	4	2	2	2	2	3	2	2	3	11	27	6	10	1
1789	Escherichia coli Beef cow fecal	1	2	3	1	1	1	1	2	1	1	2	11	16	4	7	1
1790	Escherichia coli YS river water	1	2	3	1	1	1	1	2	1	1	2	11	16	5	8	1
1791	Escherichia coli cow fecal	1	2	3	0	0	0	1	2	0	0	1	6	10	0	3	1
1792	Escherichia coli cow fecal	3	4	5	3	3	3	3	4	3	3	6	11	40	4	9	1
1793	Escherichia coli YS river water	1	2	3	1	1	1	1	2	1	1	2	11	16	3	6	1
1794	Escherichia coli C8	1	2	2	1	1	1	2	2	1	1	2	11	16	3	5	1
1796	Escherichia coli 402058_aEPEC	1	2	3	1	1	1	1	2	1	1	2	11	16	4	7	1
1797	Escherichia coli 602370_aEPEC	0	0	2	0	0	0	0	1	0	0	1	3	4	1	3	1
1798	Escherichia coli 505393_aEPEC	0	0	2	0	0	0	0	1	0	0	1	3	4	1	3	1
1799	Escherichia coli 401117_aEPEC	1	2	3	1	1	1	1	2	1	1	2	11	16	6	9	1
1800	Escherichia coli 200456_aEPEC	1	2	3	1	1	1	1	2	1	1	2	11	16	3	6	1
1801	Escherichia coli 401886_aEPEC	1	2	3	1	1	1	1	2	1	1	2	11	16	4	7	1
1802	Escherichia coli 504647_aEPEC	1	2	3	1	1	1	1	2	1	1	3	11	17	6	9	1
1803	Escherichia coli 503311	2	2	4	2	2	2	1	3	2	2	2	11	24	7	11	1
1804	Escherichia coli 300795_aEPEC	1	2	3	1	1	1	1	2	1	1	2	11	16	6	9	1
1805	Escherichia coli 504005_aEPEC	1	2	2	1	1	1	1	2	1	1	2	11	15	6	8	1
1806	Escherichia coli 503537_aEPEC	1	2	3	1	1	1	1	2	1	1	2	11	16	2	5	1
1807	Escherichia coli 100269_aEPEC	1	2	3	1	1	1	1	2	1	1	2	11	16	3	6	1
1808	Escherichia coli 202973_aEPEC	0	0	2	0	0	0	0	1	0	0	1	3	4	1	3	1
1809	Escherichia coli 401174_aEPEC	0	0	2	0	0	0	0	1	0	0	1	3	4	0	2	1
1810	Escherichia coli IMT31351	0	0	2	0	0	0	1	1	0	0	1	4	5	2	4	1
1811	Escherichia coli IMT31359	0	0	2	0	0	0	1	1	0	0	1	4	5	2	4	1
1812	Escherichia coli IMT28764	0	0	2	0	0	0	1	1	0	0	2	4	6	2	4	1
1813	Escherichia coli IMT28707	0	0	2	0	0	0	1	1	0	0	1	4	5	2	4	1
1814	Escherichia coli IMT31352	0	0	2	0	0	0	1	1	0	0	1	4	5	2	4	1
1815	Escherichia coli IMT30467	0	0	2	0	0	0	1	1	0	0	1	4	5	2	4	1
1816	Escherichia coli IMT33204	0	0	2	0	0	0	1	1	0	0	1	4	5	2	4	1
1817	Escherichia coli IMT33181	0	0	2	0	0	0	1	1	0	0	1	4	5	2	4	1
1818	Escherichia coli IMT31487	0	0	2	0	0	0	1	1	0	0	1	4	5	2	4	1
1819	Escherichia coli IMT33180	0	0	2	0	0	0	1	1	0	0	1	4	5	2	4	1
1820	Escherichia coli 202453_aEPEC	1	2	3	1	1	1	1	2	1	1	2	11	16	6	9	1
1821	Escherichia coli 200781_aEPEC	0	0	2	0	0	0	0	1	0	0	1	3	4	2	4	1
1822	Escherichia coli G100788-1A	1	2	3	1	2	1	1	2	1	1	1	11	16	5	8	1
1823	Escherichia coli 402898	0	0	2	1	0	1	1	1	0	0	1	6	7	3	5	1
1824	Escherichia coli 300073	1	1	3	1	1	1	1	2	1	1	2	11	15	3	6	1
1825	Escherichia coli 703258_aEPEC	1	1	3	1	1	1	1	2	2	1	2	11	16	6	9	1
1826	Escherichia coli 302082	1	1	3	1	1	1	1	2	1	1	2	11	15	5	8	1
1827	Escherichia coli R503696	0	0	2	0	0	0	1	1	0	0	2	4	6	1	3	1
1828	Escherichia coli 503130_aEPEC	1	1	3	1	1	1	1	2	2	1	2	11	16	5	8	1
1829	Escherichia coli 500864_aEPEC	1	2	2	1	1	1	1	2	1	1	2	11	15	4	6	1
1830	Escherichia coli 402977	2	2	4	2	2	2	1	3	2	2	3	11	25	8	12	1
1831	Escherichia coli 500197_aEPEC	1	2	2	1	1	1	1	2	1	1	2	11	15	4	6	1
1832	Escherichia coli 700149	1	2	3	1	0	1	1	2	1	1	2	10	15	5	8	1
1833	Escherichia coli G401436	1	2	3	1	1	1	1	2	1	1	2	11	16	3	6	1
1834	Escherichia coli 505545	1	1	3	1	1	1	1	2	2	1	2	11	16	6	9	1
1835	Escherichia coli 204263_aEPEC	1	1	3	1	1	1	1	2	2	1	2	11	16	5	8	1
1836	Escherichia coli 700851	0	0	2	0	0	0	1	1	0	0	2	4	6	2	4	1
1837	Escherichia coli G503854	1	2	3	1	1	1	1	2	1	1	2	11	16	4	7	1
1838	Escherichia coli 602206	1	2	2	1	1	1	1	2	1	1	2	11	15	6	8	1
1839	Escherichia coli 401686	0	0	2	0	0	0	0	1	0	0	1	3	4	0	2	1
1840	Escherichia coli 201534_aEPEC	1	2	3	1	1	1	0	2	1	1	2	10	15	4	7	1
1841	Escherichia coli 102010_aEPEC	0	0	2	0	0	0	0	1	0	0	1	3	4	1	3	1
1842	Escherichia coli 402074_aEPEC	1	2	3	1	1	1	1	2	1	1	2	11	16	3	6	1
1843	Escherichia coli 204302_aEPEC	0	0	2	0	0	0	1	1	0	0	1	4	5	1	3	1
1844	Escherichia coli 201214_aEPEC	1	2	3	1	1	1	1	2	1	1	2	11	16	3	6	1
1845	Escherichia coli G500007	1	1	3	1	1	1	1	2	2	1	2	11	16	5	8	1
1846	Escherichia coli 200959_aEPEC	1	2	3	1	0	1	1	2	1	1	2	10	15	4	7	1
1847	Escherichia coli 302700	0	0	2	0	0	0	0	1	0	0	1	3	4	1	3	1
1848	Escherichia coli 504821_aEPEC	1	2	2	1	1	1	1	2	1	1	2	11	15	5	7	1
1849	Escherichia coli 300711_aEPEC	1	2	2	1	1	1	1	2	1	1	2	11	15	7	9	1
1850	Escherichia coli 501029_aEPEC	1	1	3	1	1	1	1	2	2	1	2	11	16	6	9	1
1851	Escherichia coli 300814_aEPEC	0	0	2	0	0	0	0	1	0	0	1	3	4	1	3	1
1852	Escherichia coli 202374	1	2	2	1	1	1	1	2	1	1	2	11	15	4	6	1
1853	Escherichia coli 504888_aEPEC	1	2	3	1	1	1	1	2	1	1	3	11	17	6	9	1
1854	Escherichia coli 400549_aEPEC	1	1	3	1	1	1	1	2	1	1	2	11	15	6	9	1
1855	Escherichia coli 402138_aEPEC	1	1	3	1	1	1	1	2	1	1	2	11	15	6	9	1
1856	Escherichia coli 302613	1	2	3	1	1	1	1	2	1	1	2	11	16	2	5	1
1857	Escherichia coli 702566	1	1	3	1	1	1	1	2	2	1	2	11	16	6	9	1
1858	Escherichia coli 200696	1	2	2	1	1	1	1	2	1	1	2	11	15	5	7	1
1859	Escherichia coli 402078	1	1	3	1	1	1	1	2	1	1	2	11	15	4	7	1
1860	Escherichia coli 201350	1	2	3	1	1	1	1	2	1	1	2	11	16	5	8	1
1861	Escherichia coli 202443_aEPEC	1	2	3	1	1	1	1	2	1	1	2	11	16	6	9	1
1862	Escherichia coli G400871	1	2	3	1	1	1	1	2	1	1	2	11	16	3	6	1
1863	Escherichia coli 402097_aEPEC	1	2	3	1	1	1	1	2	1	1	1	11	15	5	8	1
1864	Escherichia coli 401250_aEPEC	1	2	3	1	1	1	1	2	1	1	2	11	16	4	7	1
1865	Escherichia coli 700337	0	0	2	0	0	0	0	1	0	0	1	3	4	1	3	1
1866	Escherichia coli G702074-1	2	2	4	2	2	2	2	3	2	2	3	11	26	6	10	1
1867	Escherichia coli 500095	1	2	2	1	1	1	1	2	1	1	2	11	15	3	5	1
1868	Escherichia coli R402077	0	0	2	0	0	0	1	1	0	0	1	4	5	1	3	1
1869	Escherichia coli 403523	1	2	3	1	1	1	0	2	1	1	2	10	15	4	7	1
1870	Escherichia coli R302583-2B	1	1	3	1	1	1	2	2	1	1	2	11	16	7	10	1
1871	Escherichia coli 102014_aEPEC	0	0	2	0	0	0	0	1	0	0	1	3	4	1	3	1
1872	Escherichia coli 401553	2	3	4	2	2	2	2	3	2	2	4	11	28	5	9	1
1873	Escherichia coli 403308_aEPEC	1	2	2	1	1	1	0	1	1	1	1	10	12	4	6	1
1874	Escherichia coli 702890_aEPEC	1	1	2	1	1	1	0	2	1	1	2	10	13	3	5	1
1875	Escherichia coli 300812_aEPEC	0	0	2	0	0	0	0	1	0	0	1	3	4	1	3	1
1876	Escherichia coli 202387	0	0	2	0	0	0	1	1	0	0	1	4	5	1	3	1
1877	Escherichia coli 500275_aEPEC	1	2	3	1	1	1	1	2	1	1	2	11	16	4	7	1
1878	Escherichia coli 503459_aEPEC	1	2	3	1	1	1	1	2	1	1	3	11	17	6	9	1
1879	Escherichia coli 103151	0	0	2	0	0	0	0	1	0	0	1	3	4	1	3	1
1880	Escherichia coli 500989	0	0	2	0	0	0	1	1	0	0	1	4	5	2	4	1
1881	Escherichia coli 504300_aEPEC	1	1	3	1	1	1	1	2	2	1	2	11	16	6	9	1
1882	Escherichia coli 202833_aEPEC	0	0	2	0	0	0	1	1	0	0	1	4	5	1	3	1
1883	Escherichia coli R203092-3B	0	0	2	0	0	0	1	1	0	0	1	4	5	1	3	1
1884	Escherichia coli 503320	1	2	3	1	1	1	1	2	1	1	3	11	17	5	8	1
1885	Escherichia coli 504180	1	2	3	1	0	1	1	2	1	0	2	9	14	5	8	1
1886	Escherichia coli 401082	0	0	2	0	0	0	0	1	0	0	1	3	4	1	3	1
1887	Escherichia coli 504528	1	2	2	1	1	1	1	2	1	1	2	11	15	4	6	1
1888	Escherichia coli 702797	2	3	4	2	2	2	2	3	2	2	4	11	28	6	10	1
1889	Escherichia coli 504324	1	1	3	1	1	1	1	2	2	1	2	11	16	5	8	1
1890	Escherichia coli 504718	2	3	4	2	2	2	2	3	2	2	4	11	28	4	8	1
1891	Escherichia coli 702161	2	2	4	2	2	2	2	3	3	2	3	11	27	6	10	1
1892	Escherichia coli 702328	1	2	3	1	1	1	1	2	1	1	2	11	16	3	6	1
1893	Escherichia coli 403066	1	1	3	1	1	1	1	2	1	1	2	11	15	5	8	1
1894	Escherichia coli 504449	2	2	4	2	2	2	2	3	2	2	3	11	26	7	11	1
1895	Escherichia coli 504925	2	2	4	2	2	2	2	3	2	2	3	11	26	6	10	1
1896	Escherichia coli R203092-3A	0	0	2	0	0	0	1	1	0	0	1	4	5	1	3	1
1897	Escherichia coli 102485_aEPEC	1	2	3	1	1	1	1	2	1	1	2	11	16	4	7	1
1898	Escherichia coli G302551	1	2	3	1	1	1	1	2	1	1	2	11	16	2	5	1
1899	Escherichia coli 202423_aEPEC	1	2	3	1	1	1	1	2	1	1	2	11	16	6	9	1
1900	Escherichia coli 503331	1	2	3	1	0	1	1	2	1	0	2	9	14	4	7	1
1901	Escherichia coli 400714_aEPEC	0	0	2	0	0	0	0	1	0	0	1	3	4	0	2	1
1902	Escherichia coli 703753	1	2	2	1	1	1	1	2	1	1	2	11	15	4	6	1
1903	Escherichia coli 503256	1	2	2	1	1	1	1	2	1	1	2	11	15	4	6	1
1904	Escherichia coli 402654_aEPEC	1	2	4	1	1	1	1	2	1	1	2	11	17	5	9	1
1905	Escherichia coli 200439_aEPEC	0	0	2	0	0	0	0	1	0	0	1	3	4	1	3	1
1906	Escherichia coli 302302	1	2	3	1	1	1	1	2	1	1	2	11	16	3	6	1
1907	Escherichia coli 702971	1	2	2	1	1	1	1	2	1	1	2	11	15	5	7	1
1908	Escherichia coli 100383_aEPEC	1	2	2	1	1	1	1	2	1	1	2	11	15	7	9	1
1909	Escherichia coli 202621_aEPEC	1	2	3	1	0	1	1	2	1	1	2	10	15	6	9	1
1910	Escherichia coli 302701	1	2	3	1	1	1	1	2	1	1	2	11	16	5	8	1
1912	Escherichia coli R302583-2A	1	1	2	1	1	1	1	2	1	1	2	11	14	3	5	1
1913	Escherichia coli 201191_aEPEC	1	2	3	1	1	1	1	2	1	1	2	11	16	6	9	1
1914	Escherichia coli 102298_aEPEC	1	2	3	1	1	1	1	2	1	1	2	11	16	6	9	1
1915	Escherichia coli 703273	1	2	3	1	1	1	1	2	1	1	2	11	16	4	7	1
1916	Escherichia coli G500407	1	1	3	1	1	1	1	2	2	1	2	11	16	6	9	1
1917	Escherichia coli G500830	1	2	3	1	1	1	1	2	1	1	2	11	16	2	5	1
1918	Escherichia coli 202317_aEPEC	0	0	2	0	0	0	0	1	0	0	1	3	4	1	3	1
1919	Escherichia coli 402099_aEPEC	1	2	3	1	1	1	1	2	1	1	2	11	16	4	7	1
1920	Escherichia coli G504540	1	2	2	1	1	1	1	2	1	1	2	11	15	4	6	1
1921	Escherichia coli 503662_aEPEC	1	2	2	1	1	1	1	2	1	1	2	11	15	4	6	1
1922	Escherichia coli 403096	2	2	4	2	2	2	1	3	2	2	3	11	25	7	11	1
1923	Escherichia coli 400998_aEPEC	0	0	2	0	0	0	1	1	0	0	1	4	5	1	3	1
1924	Escherichia coli 402780	2	2	4	2	2	2	1	3	2	2	3	11	25	7	11	1
1925	Escherichia coli 505513_aEPEC	1	2	3	1	0	1	1	2	1	0	2	9	14	5	8	1
1926	Escherichia coli G302544	1	2	3	1	1	1	0	2	1	1	2	10	15	4	7	1
1927	Escherichia coli 703128	1	2	3	1	1	1	1	2	1	0	2	10	15	2	5	1
1928	Escherichia coli 402617	0	0	2	0	0	0	1	1	0	0	1	4	5	1	3	1
1929	Escherichia coli 402635	1	2	3	1	1	1	0	2	1	1	2	10	15	5	8	1
1930	Escherichia coli 102328_aEPEC	1	2	2	1	1	1	1	2	1	1	2	11	15	5	7	1
1931	Escherichia coli 503238_aEPEC	1	2	2	1	1	1	1	2	1	1	2	11	15	5	7	1
1932	Escherichia coli 200232	1	2	2	1	1	1	1	2	1	1	2	11	15	4	6	1
1933	Escherichia coli 102606_aEPEC	2	1	2	1	1	1	1	2	1	1	3	11	16	1	3	1
1934	Escherichia coli 202474	1	2	2	1	1	1	1	2	1	1	2	11	15	5	7	1
1935	Escherichia coli 302710	1	2	3	1	1	1	1	2	1	1	2	11	16	5	8	1
1936	Escherichia coli 503947_aEPEC	1	2	3	1	0	1	1	2	1	0	2	9	14	7	10	1
1937	Escherichia coli 500858_aEPEC	1	2	3	1	1	1	1	2	1	1	3	11	17	6	9	1
1938	Escherichia coli G400792	1	2	3	1	1	1	1	2	1	1	2	11	16	5	8	1
1939	Escherichia coli 402605	1	1	3	1	1	1	1	2	1	1	2	11	15	6	9	1
1940	Escherichia coli 402842	1	1	3	1	1	1	1	2	1	1	2	11	15	4	7	1
1941	Escherichia coli 402770_aEPEC	1	2	3	1	1	1	1	2	0	1	2	10	15	6	9	1
1942	Escherichia coli 300086_aEPEC	1	1	3	1	0	1	1	1	0	1	2	9	12	8	11	1
1943	Escherichia coli 203470_aEPEC	0	0	2	0	0	0	1	1	0	0	1	4	5	1	3	1
1944	Escherichia coli 500094	1	2	3	1	0	1	1	2	1	0	2	9	14	4	7	1
1945	Escherichia coli 302619	1	2	3	1	1	1	0	2	1	1	2	10	15	4	7	1
1946	Escherichia coli G401529	1	2	3	1	1	1	1	2	0	1	2	10	15	4	7	1
1947	Escherichia coli 700863	1	2	3	1	1	1	1	2	1	1	2	11	16	4	7	1
1948	Escherichia coli 500193	1	2	2	1	1	1	1	2	1	1	2	11	15	5	7	1
1949	Escherichia coli G500297-1	1	2	3	1	1	0	1	2	1	1	2	10	15	4	7	1
1951	Escherichia coli R811	1	1	3	1	0	1	1	2	1	1	2	10	14	4	7	1
1952	Escherichia coli UCD-JA37	1	2	3	1	1	1	0	2	1	1	2	10	15	3	6	1
1955	Escherichia coli 05-6544	0	0	2	1	2	1	1	1	0	0	1	7	9	4	6	1
1956	Escherichia coli AW1.3	0	0	2	0	0	0	0	1	0	0	1	3	4	0	2	1
1957	Escherichia coli PARC448	0	0	2	1	2	1	1	1	0	0	1	7	9	5	7	1
1958	Escherichia coli PARC444	1	2	3	1	1	1	1	2	1	1	2	11	16	3	6	1
1959	Escherichia coli 05-6545	2	3	4	2	2	2	2	3	2	2	4	11	28	5	9	1
1960	Escherichia coli PARC445	1	2	3	1	1	1	1	2	1	1	2	11	16	5	8	1
1961	Escherichia coli 338	1	2	3	1	1	1	1	2	1	1	1	11	15	2	5	1
1962	Escherichia coli 09-0525	1	1	3	1	1	1	1	3	1	1	6	11	20	1	4	1
1963	Escherichia coli 11-3088	4	4	3	2	2	2	1	3	2	2	3	11	28	6	9	1
1964	Escherichia coli 583	1	2	3	1	1	1	0	2	1	0	2	9	14	1	4	1
1968	Escherichia coli INSRA6015	1	2	3	1	1	1	1	2	1	1	2	11	16	4	7	1
1969	Escherichia coli 12	2	4	4	2	2	2	2	3	2	2	5	11	30	6	10	1
1970	Escherichia coli 33	1	2	3	1	1	1	1	1	0	1	2	10	14	5	8	1
1971	Escherichia coli 116	1	2	3	1	1	1	1	2	1	1	2	11	16	5	8	1
1972	Escherichia coli 117	2	3	4	2	2	2	2	3	2	2	3	11	27	7	11	1
1973	Escherichia coli 165	0	0	2	0	0	0	0	1	0	0	0	2	3	1	3	1
1974	Escherichia coli 199	0	0	2	0	0	0	0	1	0	0	1	3	4	3	5	1
1975	Escherichia coli 221	0	0	2	0	0	0	1	1	0	0	1	4	5	1	3	1
1976	Escherichia coli 233	0	0	2	0	0	0	0	1	0	0	0	2	3	2	4	1
1977	Escherichia coli 228	1	2	3	1	1	1	1	2	1	0	2	10	15	2	5	1
1978	Escherichia coli 304	2	5	4	3	3	2	2	6	3	3	6	11	39	5	9	1
1979	Escherichia coli 321	2	3	4	2	2	2	0	3	2	2	2	10	24	5	9	1
1980	Escherichia coli 447	1	2	3	1	1	1	1	2	1	1	2	11	16	6	9	1
1981	Escherichia coli 2012C-4227	0	0	2	0	0	0	0	1	0	0	0	2	3	3	5	1
1982	Escherichia coli SLPE	1	2	2	1	1	1	0	2	1	1	2	10	14	2	4	1
1983	Escherichia coli ECO5_020	1	2	1	0	0	0	1	2	1	0	2	7	10	2	3	1
1984	Escherichia coli ECGM-D3374	4	4	3	2	2	2	1	3	2	2	3	11	28	5	8	1
1985	Escherichia coli ECGM-EL2071	4	4	3	2	2	2	1	3	2	2	3	11	28	5	8	1
1986	Escherichia coli ECO5_060	1	2	2	0	0	0	1	2	1	0	2	7	11	2	4	1
1987	Escherichia coli ECO_086	1	2	2	0	0	0	1	2	1	0	0	6	9	2	4	1
1988	Escherichia coli ECO_097	1	2	2	0	0	0	1	2	1	0	2	7	11	3	5	1
1989	Escherichia coli ECO5_109	1	2	2	0	0	0	1	2	0	0	1	6	9	2	4	1
1990	Escherichia coli ECO5_174	1	2	2	0	0	0	1	2	1	0	2	7	11	3	5	1
1991	Escherichia coli ECO5_188	1	2	2	0	0	0	1	2	1	0	1	7	10	3	5	1
1992	Escherichia coli ECO5_196	1	2	2	0	0	0	1	2	1	0	2	7	11	2	4	1
1993	Escherichia coli EH1332	1	2	2	0	0	0	1	2	1	0	1	7	10	2	4	1
1994	Escherichia coli EH1813	1	2	2	0	0	0	1	2	0	0	0	5	8	2	4	1
1995	Escherichia coli EH1856	1	2	2	0	0	0	1	2	1	0	0	6	9	2	4	1
1996	Escherichia coli 093A	1	2	2	0	0	0	1	2	1	0	1	7	10	2	4	1
1997	Escherichia coli 35402	1	2	2	0	0	0	1	2	0	0	0	5	8	5	7	1
1998	Escherichia coli VL2732	0	0	2	0	0	0	0	1	0	0	2	3	5	1	3	1
1999	Escherichia coli K71	1	1	3	1	1	1	0	2	1	1	2	10	14	4	7	1
2000	Escherichia coli YD786	0	0	2	0	0	0	1	1	0	0	1	4	5	2	4	1
2001	Escherichia coli ECGM-IMP53	1	2	4	1	1	1	1	2	1	1	2	11	17	2	6	1
2002	Escherichia coli 46285	1	2	2	0	0	0	1	2	0	0	0	5	8	2	4	1
2003	Escherichia coli TTU2014-148AME	0	0	2	0	0	0	0	1	0	0	1	3	4	1	3	1
2004	Escherichia coli TTU2014-120BME	0	0	2	0	0	0	0	1	0	0	1	3	4	1	3	1
2005	Escherichia coli TTU2014-121AME	0	0	2	0	0	0	0	1	0	0	1	3	4	1	3	1
2006	Escherichia coli str. Deng	1	1	3	0	1	1	1	2	1	1	1	10	13	6	9	1
2007	Escherichia coli 22207	1	2	3	1	1	1	0	2	1	0	2	9	14	4	7	1
2008	Escherichia coli 22593	0	0	2	1	2	1	1	1	0	0	1	7	9	5	7	1
2009	Escherichia coli K71-77	0	0	1	0	0	0	0	1	0	0	1	3	3	2	3	1
2010	Escherichia coli 50579417	1	2	4	1	1	1	1	2	1	1	2	11	17	3	7	1
2012	Escherichia coli 50739822	1	2	2	1	1	1	1	2	1	1	2	11	15	2	4	1
2014	Escherichia coli 50816743	0	0	1	0	0	0	0	1	0	0	1	3	3	2	3	1
2015	Escherichia coli 50673720	1	2	3	0	0	0	0	1	0	0	0	4	7	1	4	1
2016	Escherichia coli 50739467	2	2	4	1	1	1	1	1	1	1	3	11	18	2	6	1
2017	Escherichia coli 50822286	0	0	1	0	0	0	0	1	0	0	1	3	3	2	3	1
2018	Escherichia coli NCCP 15653	1	2	4	1	1	1	1	1	1	1	3	11	17	2	6	1
2019	Escherichia coli AY62	0	0	1	0	0	0	0	1	0	0	0	2	2	4	5	1
2020	Escherichia coli AY69	1	2	2	1	1	1	1	2	1	1	3	11	16	1	3	1
2021	Escherichia coli AY65	0	0	2	0	0	0	0	1	0	0	1	3	4	0	2	1
2022	Escherichia coli AZ71	0	0	3	1	1	0	1	1	1	1	2	8	11	0	3	1
2023	Escherichia coli AZ76	1	2	3	1	1	1	0	2	0	1	2	9	14	1	4	1
2024	Escherichia coli AZ75	0	0	3	0	0	0	0	1	0	0	0	2	4	0	3	1
2025	Escherichia coli AZ77	1	2	3	1	1	1	0	2	1	1	2	10	15	2	5	1
2026	Escherichia coli ST648 Pleural Effusion of Patients with Empyema Thoracis	1	2	2	1	1	1	1	2	1	1	3	11	16	2	4	1
2027	Escherichia coli 703450	2	2	4	2	2	2	2	3	2	2	4	11	27	6	10	1
2028	Escherichia coli E2	1	2	3	1	1	1	1	2	1	1	3	11	17	2	5	1
2029	Escherichia coli E4	1	2	3	1	1	1	1	2	1	1	3	11	17	2	5	1
2030	Escherichia coli E1	1	2	3	1	1	1	1	2	1	1	3	11	17	2	5	1
2031	Escherichia coli E3	1	2	3	1	1	1	1	2	1	1	3	11	17	2	5	1
2032	Escherichia coli E5	1	2	3	1	1	1	1	2	1	1	3	11	17	3	6	1
2033	Escherichia coli E6	1	2	3	1	1	1	1	2	1	1	3	11	17	2	5	1
2034	Escherichia coli ACN002	0	0	1	0	0	0	0	1	0	0	0	2	2	2	3	1
2035	Escherichia coli GN02606	1	2	4	1	1	0	1	2	1	1	2	10	16	3	7	1
2036	Escherichia coli GN02277	1	2	4	1	1	1	1	1	1	1	3	11	17	2	6	1
2037	Escherichia coli GN02169	1	2	3	1	1	1	1	2	1	1	2	11	16	2	5	1
2038	Escherichia coli GN02247	2	3	4	2	2	2	2	3	2	2	4	11	28	4	8	1
2039	Escherichia coli GN02175	2	2	6	2	2	2	2	3	2	2	4	11	29	3	9	1
2040	Escherichia coli GN02091	1	2	3	1	1	1	1	2	1	1	2	11	16	5	8	1
2041	Escherichia coli GN02050	2	2	6	2	2	2	2	3	2	2	4	11	29	2	8	1
2042	Escherichia coli GN02055	1	2	3	1	1	1	1	2	1	1	2	11	16	4	7	1
2043	Escherichia coli GN02215	1	2	4	1	1	1	1	2	1	1	2	11	17	3	7	1
2044	Escherichia coli GN02380	0	0	2	0	0	0	1	1	0	0	1	4	5	2	4	1
2045	Escherichia coli GN02649	1	2	4	1	1	1	0	2	1	1	3	10	17	2	6	1
2046	Escherichia coli GN02690	1	2	2	1	1	1	1	2	1	1	3	11	16	2	4	1
2047	Escherichia coli GN02393	1	2	2	0	0	0	0	2	1	0	0	5	8	2	4	1
2048	Escherichia coli GN03253	0	1	2	0	0	0	0	2	1	1	1	6	8	0	2	1
2049	Escherichia coli GN02769	1	2	4	1	1	1	0	2	1	1	1	10	15	3	7	1
2050	Escherichia coli GN02484	1	2	2	1	1	1	1	2	1	1	3	11	16	2	4	1
2051	Escherichia coli GN03496	2	2	6	2	2	2	2	2	2	2	4	11	28	2	8	1
2052	Escherichia coli GN02461	1	2	3	1	1	1	1	2	1	1	2	11	16	2	5	1
2053	Escherichia coli GN04306	1	2	4	1	1	1	1	2	1	1	2	11	17	2	6	1
2054	Escherichia coli GN04255	1	2	4	1	1	1	0	2	1	1	1	10	15	2	6	1
2055	Escherichia coli PPECC42	1	2	3	1	1	1	1	2	1	2	2	11	17	3	6	1
2057	Escherichia coli KCJ852	1	2	3	1	1	1	1	2	1	1	2	11	16	3	6	1
2060	Escherichia coli B87	1	2	3	1	1	1	1	2	1	1	2	11	16	2	5	1
2061	Escherichia coli B83	1	2	3	1	1	1	1	2	1	1	2	11	16	3	6	1
2062	Escherichia coli B107	1	2	4	1	1	1	1	1	1	1	2	11	16	2	6	1
2063	Escherichia coli 105433	1	2	3	1	1	1	1	2	1	1	2	11	16	2	5	1
2064	Escherichia coli 108191	1	2	4	1	1	1	1	2	1	1	2	11	17	2	6	1
2065	Escherichia coli SYRS1	0	0	1	0	0	0	0	1	0	0	0	2	2	1	2	1
2066	Escherichia coli 268-78-1	1	2	3	1	1	1	0	2	1	0	2	9	14	4	7	1
2068	Escherichia coli CFSAN025091	0	0	2	1	2	1	2	1	0	0	1	7	10	4	6	1
2069	Escherichia coli CFSAN025090	0	0	2	1	2	1	2	1	0	0	1	7	10	4	6	1
2070	Escherichia coli CFSAN025092	1	2	3	1	2	1	2	2	1	1	2	11	18	5	8	1
2071	Escherichia coli UM149	2	1	5	2	2	1	1	2	2	2	1	11	21	3	8	1
2072	Escherichia coli CD44	2	2	6	2	2	2	2	2	2	2	4	11	28	3	9	1
2073	Escherichia coli CD3	1	2	3	1	1	1	1	1	1	1	2	11	15	3	6	1
2074	Escherichia coli CFSAN025096	1	2	3	1	2	1	1	2	1	1	1	11	16	4	7	1
2075	Escherichia coli CFSAN025095	1	2	3	1	0	1	1	2	1	1	2	10	15	4	7	1
2076	Escherichia coli CFSAN025094	1	2	3	1	2	1	2	2	1	1	2	11	18	7	10	1
2077	Escherichia coli CFSAN025098	1	3	3	1	2	1	1	2	1	1	2	11	18	4	7	1
2078	Escherichia coli CFSAN025100	1	1	3	1	2	1	1	2	1	1	2	11	16	5	8	1
2079	Escherichia coli CFSAN025099	1	2	3	1	2	1	1	2	1	1	2	11	17	4	7	1
2080	Escherichia coli CFSAN025102	1	2	3	1	2	1	1	2	1	1	1	11	16	3	6	1
2081	Escherichia coli CFSAN025103	1	2	3	1	2	1	1	2	1	1	1	11	16	3	6	1
2082	Escherichia coli CFSAN025104	1	2	3	1	2	1	0	2	1	1	2	10	16	5	8	1
2083	Escherichia coli CFSAN025106	1	2	3	1	2	1	1	2	1	1	2	11	17	4	7	1
2084	Escherichia coli CFSAN025108	1	2	3	1	2	1	0	2	1	1	2	10	16	4	7	1
2085	Escherichia coli CFSAN025107	1	1	3	1	2	1	1	2	1	1	2	11	16	5	8	1
2086	Escherichia coli CFSAN025093	2	4	4	2	3	2	2	3	2	2	4	11	30	5	9	1
2087	Escherichia coli CFSAN025118	1	2	3	1	0	1	1	2	1	1	2	10	15	3	6	1
2088	Escherichia coli CFSAN025119	1	2	3	1	2	1	1	2	1	1	2	11	17	4	7	1
2089	Escherichia coli CFSAN025101	1	1	3	1	2	1	1	2	1	1	2	11	16	4	7	1
2090	Escherichia coli CFSAN025114	2	2	4	2	3	2	2	3	2	2	4	11	28	5	9	1
2091	Escherichia coli CFSAN025115	1	2	3	1	2	1	1	2	1	1	2	11	17	5	8	1
2092	Escherichia coli CFSAN025121	1	1	3	1	2	0	1	2	1	1	2	10	15	4	7	1
2093	Escherichia coli CFSAN025122	1	2	3	1	2	1	1	2	1	1	2	11	17	4	7	1
2094	Escherichia coli CFSAN025110	1	3	3	1	2	1	1	2	1	1	2	11	18	5	8	1
2095	Escherichia coli CFSAN025109	1	2	3	1	2	1	1	2	1	1	2	11	17	4	7	1
2096	Escherichia coli CFSAN025117	1	2	3	1	2	1	2	2	1	1	2	11	18	5	8	1
2097	Escherichia coli CFSAN025116	2	4	4	2	3	2	2	3	2	2	4	11	30	6	10	1
2098	Escherichia coli CFSAN025124	1	2	3	1	2	1	1	2	1	1	2	11	17	6	9	1
2099	Escherichia coli CFSAN025126	1	2	3	1	2	1	1	2	1	1	2	11	17	4	7	1
2100	Escherichia coli CFSAN025133	1	2	3	1	2	1	1	2	1	1	2	11	17	4	7	1
2101	Escherichia coli CFSAN025123	1	1	3	1	2	0	1	2	1	1	2	10	15	5	8	1
2102	Escherichia coli CFSAN025127	2	2	4	2	3	2	2	3	2	2	4	11	28	5	9	1
2103	Escherichia coli CFSAN025136	1	2	3	1	2	1	1	2	1	1	1	11	16	3	6	1
2104	Escherichia coli CFSAN025128	1	3	3	1	2	1	1	2	1	1	2	11	18	5	8	1
2105	Escherichia coli CFSAN025129	1	2	3	1	2	1	2	2	1	1	2	11	18	5	8	1
2106	Escherichia coli CFSAN025105	1	1	3	1	2	1	1	2	1	1	2	11	16	5	8	1
2107	Escherichia coli CFSAN025130	1	1	3	1	2	1	1	2	1	1	2	11	16	5	8	1
2108	Escherichia coli CFSAN025125	1	3	3	1	2	0	1	2	1	1	2	10	17	3	6	1
2109	Escherichia coli CFSAN025135	1	2	3	1	2	1	2	2	1	1	2	11	18	3	6	1
2110	Escherichia coli CFSAN025138	1	2	3	1	2	1	2	2	1	1	2	11	18	4	7	1
2111	Escherichia coli CFSAN025137	1	2	3	1	2	1	2	2	1	1	2	11	18	3	6	1
2112	Escherichia coli CFSAN025132	1	2	3	1	0	1	1	2	1	1	2	10	15	4	7	1
2113	Escherichia coli G188	0	0	2	0	0	0	1	1	0	0	1	4	5	1	3	1
2114	Escherichia coli G196	2	3	3	2	2	2	1	3	2	2	3	11	25	2	5	1
2115	Escherichia coli G19	0	0	2	0	0	0	0	1	0	0	1	3	4	2	4	1
2116	Escherichia coli G190	1	2	3	1	1	1	1	2	1	1	2	11	16	1	4	1
2117	Escherichia coli G201	2	3	3	2	2	2	1	3	2	2	3	11	25	3	6	1
2118	Escherichia coli G200	0	0	2	0	0	0	0	2	1	1	1	5	7	0	2	1
2119	Escherichia coli G220	0	0	1	0	0	0	0	1	0	0	0	2	2	1	2	1
2120	Escherichia coli G211	1	0	2	0	0	0	0	1	0	0	1	4	5	1	3	1
[truncated: 10,294 more rows]

## Sheet: Description
Column	Description
ID	Genome ID
Genome Name	Genome name
COG3516 (IglA)	Number of COG3516 identified in genome
COG3517 (IglB)	Number of COG3517 identified in genome
COG3157 (Hcp)	Number of COG3157 identified in genome
COG3521	Number of COG3521 identified in genome
COG3522	Number of COG3522 identified in genome
COG3455 (DotU)	Number of COG3455 identified in genome
COG3523 (IcmF)	Number of COG3523 identified in genome
COG3518 (gp25-like)	Number of COG3518 identified in genome
COG3519	Number of COG3519 identified in genome
COG3520	Number of COG3520 identified in genome
COG3515 (impA)	Number of COG3515 identified in genome
Count >0	Number of different COGs in genome
Sum	Total number of COGs in genome
COG3501 (VgrG)	Number of COG3501 (VgrG) identified in genome
Hcp/VgrG	Total number of VgrG and Hcp in genome
Tme	Total number of Tme proteins identified in genome
