# Supplementary material for: A comparative genomics methodology reveals a widespread family of membrane-disrupting T6SS effectors
Source: Nat Commun. 2020 Feb 27;11:1085. doi: 10.1038/s41467-020-14951-4 (PMC7046647; doi:10.1038/s41467-020-14951-4)
Supplement: Supplementary file 11 — Source Data [file 41467_2020_14951_MOESM11_ESM.xlsx]

## Sheet: Figure 2
pVPBB_RSxxxx	RIMD attacker genotype	0 h			4 h
		#1	#2	#3	#1	#2	#3
Empty	Δhns	1000000	1000000	714286	114000000	129000000	100000000
	Δhns/Δhcp1	2142857	1857143	1571429	143000000	171000000	114000000
00910-15	Δhns	1285714	1714286	1428571	129000000	200000000	171000000
	Δhns/Δhcp1	2285714	1428571	1571429	171000000	214000000	100000000
13115-20	Δhns	2142857	1571429	1857143	100000000	143000000	100000000
	Δhns/Δhcp1	1857143	1857143	1571429	186000000	71428571	129000000
13120-25	Δhns	2000000	1571429	2857143	71428571	143000000	200000000
	Δhns/Δhcp1	2142857	1857143	2571429	100000000	200000000	114000000
13145-50	Δhns	1714286	2714286	1857143	243000000	186000000	186000000
	Δhns/Δhcp1	1714286	3285714	2285714	200000000	85714286	300000000
13210-15	Δhns	1142857	2000000	1714286	200000000	171000000	214000000
	Δhns/Δhcp1	1285714	2571429	2000000	186000000	214000000	85714286
13280-75	Δhns	2142857	4000000	1571429	214000000	286000000	414000000
	Δhns/Δhcp1	2428571	1142857	2000000	157000000	314000000	229000000
15030-35	Δhns	1857143	2142857	2285714	100000	171429	185714
	Δhns/Δhcp1	1857143	2428571	2571429	85714286	71428571	71428571
18960-65	Δhns	1857143	2428571	2714286	171000000	171000000	143000000
	Δhns/Δhcp1	2000000	2857143	3000000	157000000	186000000	143000000

## Sheet: Figure 3C
		0 h			4 h
Prey plasmid	Attacker genotype	#1	#2	#3	#1	#2	#3
pEmpty	Δhns	2285714	1142857	1857143	2428571	2571429	2428571
	ΔhnsΔhcp1	1857143	1857143	2285714	200000000	200000000	214000000
pTmi1	Δhns	2285714	1285714	1714286	200000000	171000000	200000000

## Sheet: Figure 3D
		0 h			4 h
Attacker plasmid	Attacker genotype	#1	#2	#3	#1	#2	#3
pEmpty	Δhns	3428571	3142857	2428571	6571429	6571429	7285714
	ΔhnsΔhcp1	4142857	4571429	4000000	357000000	271000000	457000000
	ΔhnsΔtme1	4571429	5285714	4428571	471000000	357000000	429000000
pTme1	ΔhnsΔtme1	3571429	3857143	2142857	35714286	25714286	48571429

## Sheet: Figure 5C
		0 h			4 h
Prey plasmid	Attacker genotype	#1	#2	#3	#1	#2	#3
pEmpty	WT	3800000	3800000	3000000	3800	1600	4000
	Δhcp1	3800000	3800000	4600000	240000000	360000000	560000000
pTmi2	WT	2400000	1600000	1600000	52000000	40000000	56000000

## Sheet: Figure 5D
		0 h			4 h
Attacker plasmid	Attacker genotype	#1	#2	#3	#1	#2	#3
pEmpty	WT	2000000	2600000	3200000	5000	600	2600
	Δhcp1	3600000	2200000	2000000	740000000	540000000	500000000
	Δtme2	3800000	1800000	2000000	220000000	200000000	300000000
pTme2	Δtme2	3200000	2200000	2000000	66000	20000	20000

## Sheet: Figure 6A
	pEmpty				Tme1cyto				Tme1peri
Time (min)	#1	#2	#3	#4	#1	#2	#3	#4	#1	#2	#3	#4
9	0.005	0.006	0.003	0.003	0.006	0.006	0.004	0.005	0.007	0.009	0.007	0.005
19	0.005	0.005	0.004	0.003	0.006	0.006	0.005	0.005	0.007	0.009	0.009	0.005
29	0.006	0.006	0.005	0.004	0.007	0.007	0.006	0.006	0.008	0.01	0.008	0.005
39	0.007	0.007	0.006	0.005	0.008	0.008	0.007	0.007	0.009	0.011	0.01	0.006
49	0.008	0.009	0.007	0.007	0.01	0.01	0.009	0.009	0.01	0.012	0.01	0.008
59	0.01	0.011	0.009	0.009	0.012	0.013	0.011	0.011	0.012	0.014	0.012	0.01
69	0.013	0.013	0.012	0.011	0.015	0.016	0.014	0.015	0.014	0.017	0.015	0.012
79	0.017	0.017	0.016	0.015	0.019	0.02	0.018	0.019	0.017	0.02	0.018	0.016
89	0.021	0.022	0.02	0.02	0.024	0.024	0.023	0.024	0.022	0.024	0.023	0.02
99	0.028	0.029	0.027	0.026	0.031	0.031	0.03	0.031	0.027	0.03	0.028	0.026
109	0.036	0.037	0.035	0.035	0.04	0.041	0.039	0.04	0.035	0.037	0.035	0.034
119	0.047	0.048	0.046	0.045	0.052	0.052	0.051	0.052	0.044	0.047	0.045	0.044
129	0.061	0.063	0.061	0.06	0.067	0.068	0.067	0.069	0.058	0.06	0.059	0.058
139	0.07	0.06	0.06	0.061	0.066	0.074	0.072	0.07	0.063	0.067	0.065	0.057
149	0.09	0.073	0.074	0.077	0.08	0.095	0.092	0.085	0.079	0.084	0.081	0.07
159	0.117	0.088	0.091	0.095	0.098	0.12	0.118	0.106	0.096	0.099	0.095	0.08
169	0.154	0.108	0.112	0.117	0.12	0.162	0.15	0.13	0.115	0.117	0.114	0.091
179	0.189	0.131	0.13	0.148	0.146	0.192	0.194	0.16	0.13	0.128	0.125	0.099
189	0.222	0.161	0.169	0.176	0.161	0.219	0.21	0.2	0.142	0.142	0.137	0.105
199	0.247	0.177	0.2	0.193	0.196	0.243	0.239	0.221	0.147	0.148	0.142	0.112
209	0.271	0.195	0.222	0.218	0.223	0.262	0.253	0.24	0.151	0.151	0.145	0.124
219	0.3	0.214	0.232	0.241	0.248	0.287	0.289	0.26	0.153	0.153	0.147	0.13
229	0.319	0.235	0.258	0.264	0.261	0.303	0.304	0.28	0.157	0.157	0.148	0.133
239	0.331	0.25	0.281	0.286	0.277	0.324	0.32	0.296	0.161	0.159	0.15	0.133
249	0.357	0.267	0.3	0.311	0.292	0.34	0.333	0.311	0.161	0.163	0.154	0.135
259	0.369	0.284	0.313	0.327	0.307	0.349	0.349	0.325	0.165	0.165	0.154	0.136
269	0.381	0.3	0.328	0.342	0.322	0.362	0.363	0.336	0.166	0.168	0.156	0.138
279	0.393	0.316	0.339	0.357	0.329	0.371	0.377	0.348	0.166	0.169	0.156	0.138
289	0.401	0.327	0.352	0.37	0.346	0.379	0.381	0.354	0.169	0.171	0.157	0.138
299	0.412	0.34	0.361	0.382	0.356	0.389	0.399	0.365	0.168	0.172	0.157	0.139
309	0.418	0.354	0.368	0.392	0.36	0.394	0.404	0.372	0.169	0.173	0.158	0.139
319	0.426	0.358	0.376	0.403	0.365	0.4	0.409	0.381	0.169	0.175	0.16	0.141
329	0.43	0.365	0.384	0.407	0.367	0.406	0.415	0.384	0.168	0.176	0.16	0.142
339	0.435	0.372	0.388	0.415	0.373	0.411	0.418	0.389	0.17	0.178	0.16	0.141
349	0.441	0.373	0.392	0.423	0.376	0.413	0.413	0.394	0.171	0.18	0.16	0.141
359	0.443	0.382	0.395	0.428	0.386	0.419	0.424	0.396	0.171	0.182	0.161	0.143
369	0.45	0.385	0.398	0.435	0.385	0.424	0.424	0.398	0.174	0.182	0.163	0.143
379	0.452	0.387	0.399	0.44	0.389	0.427	0.436	0.405	0.175	0.185	0.162	0.143
389	0.456	0.392	0.408	0.442	0.388	0.431	0.433	0.405	0.179	0.186	0.163	0.147
399	0.459	0.397	0.41	0.446	0.39	0.434	0.439	0.408	0.179	0.187	0.164	0.147
409	0.464	0.394	0.415	0.452	0.395	0.434	0.433	0.41	0.183	0.188	0.168	0.148
419	0.466	0.399	0.419	0.455	0.397	0.437	0.441	0.413	0.182	0.189	0.166	0.148
429	0.47	0.404	0.423	0.459	0.399	0.439	0.44	0.415	0.185	0.192	0.168	0.151
439	0.473	0.405	0.429	0.46	0.399	0.441	0.445	0.417	0.186	0.195	0.169	0.151

## Sheet: Figure 6B
	pEmpty				Tme2cyto				Tme2peri
Time (min)	#1	#2	#3	#4	#1	#2	#3	#4	#1	#2	#3	#4
9	0.007	0.008	0.007	0.006	0.006	0.004	0.004	0.004	0.006	0.006	0.004	0.005
19	0.007	0.008	0.008	0.007	0.007	0.005	0.004	0.004	0.005	0.006	0.004	0.005
29	0.008	0.01	0.008	0.008	0.008	0.005	0.005	0.005	0.006	0.006	0.005	0.005
39	0.01	0.014	0.01	0.009	0.009	0.007	0.007	0.007	0.006	0.006	0.005	0.006
49	0.012	0.012	0.012	0.011	0.011	0.009	0.009	0.009	0.006	0.008	0.005	0.007
59	0.014	0.015	0.014	0.014	0.013	0.011	0.011	0.011	0.007	0.009	0.006	0.007
69	0.018	0.018	0.018	0.017	0.016	0.014	0.014	0.014	0.007	0.008	0.006	0.008
79	0.022	0.023	0.022	0.022	0.021	0.019	0.019	0.019	0.008	0.008	0.007	0.008
89	0.028	0.029	0.029	0.027	0.026	0.024	0.025	0.024	0.009	0.008	0.007	0.009
99	0.036	0.037	0.036	0.036	0.034	0.032	0.032	0.032	0.01	0.01	0.008	0.01
109	0.047	0.047	0.047	0.045	0.043	0.042	0.042	0.042	0.011	0.011	0.009	0.011
119	0.06	0.06	0.06	0.058	0.056	0.055	0.054	0.054	0.013	0.012	0.011	0.013
129	0.078	0.079	0.078	0.076	0.074	0.072	0.072	0.072	0.015	0.015	0.013	0.015
139	0.086	0.097	0.076	0.075	0.074	0.076	0.082	0.072	0.012	0.012	0.011	0.01
149	0.107	0.12	0.089	0.093	0.09	0.095	0.101	0.089	0.012	0.013	0.012	0.01
159	0.136	0.151	0.108	0.114	0.11	0.119	0.128	0.106	0.013	0.013	0.012	0.01
169	0.18	0.196	0.135	0.142	0.133	0.153	0.158	0.132	0.013	0.013	0.013	0.01
179	0.214	0.229	0.157	0.18	0.156	0.178	0.18	0.149	0.013	0.014	0.013	0.011
189	0.242	0.257	0.186	0.208	0.181	0.21	0.225	0.175	0.013	0.014	0.013	0.011
199	0.266	0.281	0.212	0.226	0.192	0.219	0.234	0.194	0.014	0.014	0.014	0.012
209	0.29	0.302	0.232	0.247	0.198	0.229	0.242	0.199	0.014	0.014	0.014	0.012
219	0.316	0.329	0.254	0.273	0.208	0.235	0.25	0.208	0.014	0.015	0.015	0.012
229	0.334	0.35	0.274	0.288	0.215	0.244	0.255	0.216	0.015	0.016	0.015	0.012
239	0.351	0.37	0.288	0.304	0.219	0.25	0.265	0.22	0.015	0.016	0.015	0.012
249	0.368	0.385	0.307	0.318	0.224	0.253	0.263	0.225	0.015	0.016	0.016	0.011
259	0.382	0.4	0.321	0.333	0.228	0.259	0.265	0.225	0.015	0.016	0.016	0.011
269	0.388	0.413	0.339	0.344	0.233	0.262	0.271	0.232	0.015	0.017	0.017	0.013
279	0.399	0.424	0.352	0.355	0.235	0.266	0.274	0.239	0.015	0.017	0.018	0.013
289	0.411	0.434	0.361	0.368	0.239	0.276	0.279	0.243	0.016	0.017	0.017	0.013
299	0.418	0.443	0.373	0.373	0.242	0.278	0.284	0.247	0.016	0.017	0.017	0.013
309	0.427	0.452	0.38	0.391	0.244	0.282	0.285	0.249	0.016	0.017	0.017	0.013
319	0.432	0.46	0.388	0.392	0.247	0.288	0.288	0.253	0.016	0.017	0.017	0.013
329	0.437	0.466	0.394	0.399	0.247	0.289	0.29	0.251	0.015	0.017	0.017	0.012
339	0.441	0.469	0.397	0.4	0.25	0.293	0.295	0.259	0.015	0.017	0.017	0.013
349	0.445	0.473	0.405	0.403	0.253	0.294	0.295	0.257	0.016	0.017	0.017	0.012
359	0.448	0.482	0.409	0.405	0.254	0.295	0.298	0.26	0.016	0.017	0.017	0.012
369	0.451	0.484	0.412	0.412	0.256	0.297	0.299	0.262	0.015	0.017	0.017	0.013
379	0.454	0.488	0.415	0.413	0.257	0.3	0.302	0.262	0.016	0.018	0.018	0.012
389	0.46	0.491	0.419	0.421	0.26	0.304	0.302	0.266	0.015	0.018	0.017	0.013
399	0.46	0.495	0.422	0.424	0.261	0.306	0.305	0.269	0.015	0.018	0.018	0.012
409	0.465	0.496	0.425	0.426	0.262	0.307	0.305	0.268	0.016	0.018	0.018	0.013
419	0.469	0.501	0.428	0.429	0.263	0.308	0.307	0.27	0.016	0.018	0.018	0.012
429	0.471	0.504	0.429	0.429	0.266	0.312	0.308	0.271	0.016	0.018	0.018	0.013
439	0.473	0.508	0.433	0.433	0.266	0.314	0.308	0.273	0.016	0.018	0.018	0.013

## Sheet: Figure 6C
	pTme1peri+pEmpty				pTme1peri+pTmi1				pEmpty+pTmi1				pTme1peri+pTmi2
Time (min)	#1	#2	#3	#4	#1	#2	#3	#4	#1	#2	#3	#4	#1	#2	#3	#4
9	0.005	0.006	0.006	0.006	0.006	0.005	0.008	0.007	0.007	0.006	0.007	0.006	0.01	0.008	0.007	0.007
19	0.005	0.006	0.005	0.005	0.006	0.005	0.008	0.008	0.008	0.007	0.007	0.006	0.008	0.008	0.008	0.008
29	0.006	0.007	0.006	0.006	0.007	0.005	0.008	0.007	0.008	0.007	0.007	0.007	0.009	0.008	0.007	0.008
39	0.007	0.008	0.007	0.007	0.007	0.006	0.009	0.008	0.009	0.009	0.008	0.008	0.01	0.009	0.008	0.008
49	0.008	0.009	0.009	0.009	0.009	0.008	0.011	0.01	0.01	0.01	0.01	0.01	0.012	0.01	0.009	0.009
59	0.01	0.011	0.011	0.01	0.01	0.009	0.013	0.011	0.012	0.012	0.012	0.011	0.013	0.012	0.011	0.011
69	0.013	0.014	0.013	0.013	0.013	0.012	0.015	0.014	0.015	0.014	0.015	0.014	0.016	0.015	0.014	0.013
79	0.016	0.017	0.016	0.016	0.016	0.015	0.018	0.017	0.018	0.018	0.018	0.017	0.019	0.018	0.016	0.016
89	0.02	0.021	0.02	0.02	0.02	0.019	0.023	0.021	0.022	0.022	0.022	0.021	0.023	0.022	0.02	0.02
99	0.025	0.027	0.026	0.025	0.025	0.024	0.028	0.026	0.027	0.028	0.028	0.027	0.028	0.027	0.025	0.025
109	0.032	0.034	0.032	0.032	0.032	0.031	0.035	0.033	0.035	0.035	0.035	0.033	0.034	0.034	0.032	0.031
119	0.041	0.042	0.041	0.041	0.04	0.04	0.045	0.042	0.044	0.045	0.044	0.042	0.043	0.042	0.04	0.039
129	0.054	0.055	0.053	0.052	0.053	0.052	0.057	0.053	0.056	0.058	0.057	0.054	0.054	0.053	0.052	0.05
139	0.058	0.062	0.058	0.066	0.062	0.065	0.064	0.063	0.062	0.073	0.062	0.069	0.058	0.055	0.06	0.065
149	0.07	0.075	0.069	0.079	0.076	0.081	0.078	0.077	0.077	0.088	0.076	0.083	0.07	0.067	0.073	0.077
159	0.083	0.092	0.082	0.096	0.093	0.1	0.094	0.095	0.094	0.113	0.094	0.1	0.084	0.079	0.089	0.094
169	0.094	0.108	0.091	0.115	0.111	0.123	0.11	0.115	0.112	0.134	0.115	0.12	0.1	0.094	0.106	0.113
179	0.104	0.123	0.105	0.132	0.129	0.156	0.13	0.131	0.127	0.159	0.135	0.145	0.114	0.105	0.119	0.131
189	0.116	0.137	0.11	0.144	0.152	0.185	0.152	0.153	0.147	0.184	0.149	0.164	0.127	0.115	0.126	0.144
199	0.122	0.148	0.118	0.157	0.182	0.207	0.185	0.182	0.18	0.224	0.167	0.184	0.137	0.121	0.125	0.154
209	0.131	0.16	0.12	0.171	0.201	0.211	0.191	0.196	0.194	0.227	0.195	0.21	0.148	0.134	0.129	0.171
219	0.143	0.167	0.133	0.168	0.201	0.211	0.191	0.198	0.197	0.231	0.201	0.217	0.151	0.141	0.139	0.174
229	0.141	0.165	0.137	0.169	0.202	0.213	0.194	0.196	0.205	0.238	0.203	0.222	0.15	0.15	0.153	0.175
239	0.14	0.164	0.135	0.168	0.206	0.215	0.196	0.201	0.206	0.241	0.207	0.225	0.152	0.152	0.154	0.174
249	0.141	0.165	0.136	0.168	0.21	0.22	0.203	0.21	0.209	0.247	0.214	0.229	0.149	0.149	0.158	0.173
259	0.141	0.165	0.137	0.168	0.215	0.225	0.207	0.214	0.213	0.25	0.219	0.233	0.153	0.15	0.158	0.173
269	0.142	0.168	0.136	0.168	0.217	0.228	0.208	0.215	0.216	0.254	0.221	0.237	0.151	0.15	0.161	0.174
279	0.143	0.169	0.138	0.17	0.218	0.228	0.209	0.218	0.217	0.255	0.222	0.239	0.15	0.15	0.161	0.177
289	0.145	0.17	0.137	0.169	0.22	0.23	0.206	0.218	0.221	0.259	0.221	0.241	0.151	0.15	0.161	0.176
299	0.141	0.168	0.137	0.169	0.22	0.23	0.209	0.219	0.22	0.258	0.224	0.241	0.15	0.149	0.161	0.177
309	0.14	0.166	0.137	0.168	0.221	0.229	0.21	0.22	0.221	0.262	0.226	0.243	0.15	0.148	0.159	0.175
319	0.141	0.167	0.134	0.168	0.221	0.23	0.211	0.222	0.222	0.262	0.228	0.246	0.151	0.149	0.159	0.176
329	0.143	0.166	0.137	0.167	0.221	0.23	0.211	0.222	0.223	0.261	0.227	0.247	0.149	0.148	0.16	0.175
339	0.142	0.167	0.135	0.167	0.222	0.23	0.211	0.221	0.225	0.263	0.23	0.249	0.15	0.149	0.162	0.176
349	0.141	0.165	0.136	0.166	0.222	0.231	0.211	0.222	0.224	0.265	0.23	0.25	0.151	0.147	0.16	0.174
359	0.14	0.166	0.137	0.163	0.222	0.229	0.211	0.223	0.223	0.263	0.231	0.248	0.15	0.148	0.162	0.175
369	0.142	0.168	0.136	0.165	0.22	0.231	0.209	0.221	0.225	0.264	0.23	0.251	0.152	0.148	0.16	0.176
379	0.141	0.165	0.139	0.166	0.22	0.229	0.209	0.223	0.224	0.262	0.23	0.25	0.149	0.149	0.163	0.176
389	0.141	0.167	0.136	0.164	0.22	0.228	0.208	0.221	0.222	0.264	0.228	0.252	0.152	0.147	0.161	0.177
399	0.14	0.165	0.135	0.163	0.22	0.227	0.205	0.219	0.223	0.262	0.228	0.248	0.15	0.147	0.161	0.175
409	0.141	0.167	0.135	0.165	0.216	0.226	0.206	0.218	0.221	0.262	0.229	0.249	0.15	0.149	0.162	0.177
419	0.14	0.167	0.134	0.165	0.214	0.224	0.203	0.215	0.222	0.261	0.226	0.249	0.149	0.149	0.164	0.178
429	0.139	0.165	0.138	0.164	0.214	0.222	0.202	0.217	0.218	0.259	0.227	0.247	0.148	0.149	0.164	0.178
439	0.139	0.167	0.133	0.165	0.212	0.223	0.199	0.211	0.219	0.257	0.224	0.247	0.151	0.147	0.164	0.178

## Sheet: Figure 6D
	pTme2peri+pEmpty				pTme2peri+pTmi2				pEmpty+pTmi2				pTme2peri+pTmi1
Time (min)	#1	#2	#3	#4	#1	#2	#3	#4	#1	#2	#3	#4	#1	#2	#3	#4
9	0.007	0.006	0.006	0.007	0.006	0.005	0.007	0.006	0.01	0.007	0.007	0.004	0.006	0.005	0.011	0.006
19	0.007	0.006	0.004	0.006	0.007	0.005	0.008	0.005	0.011	0.006	0.008	0.004	0.006	0.005	0.012	0.007
29	0.007	0.006	0.006	0.007	0.007	0.006	0.007	0.006	0.01	0.007	0.008	0.005	0.006	0.006	0.012	0.006
39	0.007	0.006	0.007	0.006	0.008	0.007	0.008	0.007	0.012	0.008	0.009	0.006	0.007	0.006	0.013	0.007
49	0.008	0.006	0.006	0.007	0.01	0.009	0.01	0.008	0.013	0.01	0.01	0.007	0.007	0.008	0.014	0.008
59	0.008	0.006	0.006	0.007	0.012	0.012	0.011	0.01	0.015	0.012	0.012	0.009	0.008	0.009	0.013	0.008
69	0.009	0.007	0.007	0.008	0.014	0.013	0.014	0.013	0.017	0.014	0.015	0.012	0.009	0.01	0.015	0.01
79	0.01	0.008	0.008	0.009	0.018	0.017	0.017	0.016	0.021	0.017	0.018	0.015	0.011	0.012	0.016	0.011
89	0.011	0.01	0.01	0.011	0.022	0.021	0.022	0.02	0.025	0.022	0.022	0.019	0.012	0.014	0.018	0.013
99	0.013	0.011	0.011	0.013	0.029	0.028	0.027	0.026	0.03	0.027	0.028	0.024	0.015	0.016	0.021	0.015
109	0.015	0.013	0.014	0.015	0.037	0.035	0.034	0.032	0.038	0.034	0.035	0.032	0.018	0.019	0.024	0.018
119	0.018	0.016	0.017	0.017	0.046	0.045	0.043	0.041	0.046	0.043	0.044	0.041	0.021	0.023	0.027	0.022
129	0.022	0.02	0.02	0.022	0.059	0.058	0.056	0.054	0.058	0.056	0.056	0.053	0.026	0.028	0.033	0.027
139	0.022	0.022	0.019	0.02	0.062	0.071	0.061	0.069	0.072	0.069	0.067	0.068	0.026	0.026	0.029	0.025
149	0.023	0.023	0.02	0.022	0.076	0.084	0.074	0.085	0.085	0.084	0.079	0.082	0.027	0.027	0.03	0.026
159	0.024	0.024	0.022	0.023	0.087	0.103	0.092	0.107	0.105	0.102	0.096	0.101	0.029	0.03	0.032	0.028
169	0.025	0.025	0.023	0.024	0.102	0.121	0.111	0.13	0.125	0.124	0.113	0.123	0.03	0.031	0.034	0.03
179	0.027	0.027	0.025	0.026	0.119	0.139	0.123	0.147	0.144	0.151	0.137	0.141	0.032	0.034	0.036	0.032
189	0.029	0.028	0.026	0.026	0.13	0.147	0.137	0.167	0.189	0.188	0.174	0.163	0.034	0.036	0.038	0.034
199	0.03	0.03	0.028	0.028	0.136	0.166	0.153	0.18	0.222	0.217	0.197	0.208	0.036	0.038	0.04	0.037
209	0.031	0.03	0.03	0.029	0.155	0.187	0.17	0.185	0.241	0.24	0.217	0.24	0.037	0.039	0.041	0.039
219	0.033	0.031	0.031	0.03	0.16	0.189	0.174	0.189	0.26	0.261	0.238	0.258	0.038	0.041	0.043	0.04
229	0.033	0.032	0.032	0.031	0.167	0.193	0.176	0.193	0.282	0.284	0.253	0.277	0.039	0.041	0.042	0.039
239	0.034	0.033	0.03	0.032	0.164	0.193	0.177	0.191	0.297	0.297	0.271	0.288	0.039	0.041	0.043	0.039
249	0.034	0.033	0.031	0.031	0.169	0.196	0.179	0.194	0.317	0.315	0.29	0.309	0.04	0.043	0.045	0.041
259	0.035	0.033	0.031	0.033	0.168	0.196	0.183	0.19	0.33	0.329	0.305	0.327	0.041	0.043	0.045	0.041
269	0.034	0.034	0.032	0.033	0.17	0.197	0.185	0.196	0.342	0.344	0.315	0.338	0.041	0.043	0.046	0.041
279	0.034	0.034	0.032	0.033	0.175	0.2	0.184	0.199	0.357	0.355	0.33	0.35	0.041	0.044	0.046	0.042
289	0.035	0.035	0.032	0.033	0.17	0.196	0.186	0.194	0.368	0.367	0.341	0.357	0.043	0.045	0.047	0.042
299	0.036	0.035	0.034	0.033	0.173	0.197	0.183	0.195	0.377	0.376	0.353	0.368	0.044	0.046	0.048	0.043
309	0.036	0.036	0.035	0.034	0.17	0.197	0.184	0.193	0.386	0.382	0.363	0.378	0.045	0.047	0.048	0.044
319	0.037	0.037	0.034	0.035	0.167	0.196	0.18	0.191	0.392	0.387	0.37	0.383	0.045	0.048	0.049	0.045
329	0.039	0.038	0.035	0.035	0.17	0.195	0.182	0.192	0.398	0.397	0.38	0.389	0.046	0.048	0.049	0.046
339	0.039	0.039	0.037	0.037	0.167	0.194	0.181	0.192	0.405	0.4	0.385	0.397	0.047	0.049	0.049	0.046
349	0.04	0.041	0.039	0.039	0.164	0.192	0.18	0.189	0.41	0.405	0.389	0.399	0.047	0.05	0.049	0.047
359	0.043	0.044	0.04	0.041	0.166	0.192	0.177	0.189	0.411	0.409	0.393	0.404	0.048	0.051	0.051	0.048
369	0.046	0.046	0.043	0.043	0.164	0.192	0.18	0.187	0.415	0.414	0.392	0.407	0.048	0.052	0.052	0.048
379	0.048	0.049	0.047	0.046	0.163	0.191	0.179	0.188	0.415	0.416	0.4	0.412	0.05	0.053	0.052	0.05
389	0.053	0.055	0.052	0.051	0.161	0.189	0.177	0.185	0.422	0.417	0.401	0.413	0.049	0.054	0.052	0.05
399	0.058	0.06	0.057	0.056	0.161	0.189	0.178	0.183	0.422	0.42	0.402	0.413	0.051	0.055	0.053	0.05
409	0.064	0.068	0.064	0.063	0.16	0.188	0.176	0.182	0.422	0.422	0.401	0.418	0.052	0.056	0.055	0.052
419	0.072	0.077	0.072	0.072	0.159	0.187	0.176	0.182	0.424	0.422	0.402	0.417	0.052	0.056	0.054	0.051
429	0.083	0.088	0.085	0.081	0.159	0.186	0.175	0.182	0.425	0.425	0.407	0.419	0.053	0.057	0.057	0.053
439	0.096	0.102	0.097	0.093	0.158	0.184	0.173	0.179	0.421	0.426	0.405	0.418	0.054	0.058	0.056	0.053

## Sheet: Figure 6E
	pEmpty			pVasXperi			pTme2peri			pTme1peri			CCCP
	#1	#2	#3	#1	#2	#3	#1	#2	#3	#1	#2	#3	#1	#2	#3
Experiment 1	1.23367	1.27682	1.23132	0.722065	0.735667	0.754184	0.826186	0.827444	0.806582	0.465599	0.462431	0.475449	0.539086	0.548327	0.566617
Experiment 2	0.949651	0.945015	0.949369	0.534715	0.53043	0.537639	0.526611	0.541688	0.532905	0.408227	0.400714	0.393018	0.395855	0.43133	0.406955
Experiment 3	1.15725	1.30563	1.29677	0.608114	0.618873	0.618885	0.654557	0.684388	0.695157	0.461072	0.44817	0.453467	0.398995	0.401866	0.403622
Experiment 4	1.198	1.22693	1.18112	0.663014	0.638942	0.629257	0.830941	0.868546	0.903864	0.519868	0.421538	0.510559	0.407235	0.386197	0.409484

[truncated: 15 more sheets: Figure 6F, Supplementary Figure 2A, Supplementary Figure 2B, Supplementary Figure 2C, Supplementary Figure 3, Supplementary Figure 4A, Supplementary Figure 4B, Supplementary Figure 4C, Supplementary Figure 4D, Supplementary Figure 6, Supplementary Figure 7A, Supplementary Figure 7B, Supplementary Figure 7C, Supplementary Figure 8A, Supplementary Figure 8B]
